# Supplementary material for: Organ‐specific transcriptional and metabolic adaptations of potato plants to limited phosphate availability prior and after tuberization
Source: Plant J. 2025 Sep 5;123(5):e70445. doi: 10.1111/tpj.70445 (PMC12413192; doi:10.1111/tpj.70445)
Supplement: Supplementary file 1 — Figure S1. Principal component analysis (PCA) of log‐transformed RNA‐seq counts data. Figure S2. Venn diagram of up‐regulated and down‐regulated differentially expressed genes (DEGs) of transcriptional regulators in potato plants grown under severe P‐deficiency (0.05 mM KH2PO4), medium P‐deficiency (0.5 mM KH2PO4), or sufficient P‐availability (5 mM KH2PO4) over periods of 3 and 6 weeks, corresponding to the vegetative and tuberization stages, respectively. Figure S3. Changes in the expression levels of genes encoding enzymes involved in the biosynthesis pathway of anthocyanins (a), and the levels of anthocyanins (b) in the leaves of potato plants grown under severe P‐deficiency (0.05 mM P), medium P‐deficiency (0.5 mM P), or sufficient P‐availability (5 mM P). Figure S4. Effect of severe P‐stress (0.05 mM) and medium P‐stress (0.5 mM), compared with sufficient P‐availability (5 mM), on the levels of total protein in the leaves (a), roots (b), and tubers (c) of potato plants. Figure S5. The effects of variation in P‐supply on the levels of GABA shunt intermediates in the roots of potato (Solanum tuberosum). The plants were grown on 0.05 (severe P‐deficiency), 0.5 (medium P‐deficiency), or 5 mM P (sufficient P‐availability) supplied as KH2PO4 for 1, 2, 3, 6, and 11 weeks. Figure S6. Photographs of 1‐, 2‐, 3‐, and 6‐week‐old potato plants grown on 0.05 (severe P‐deficiency), 0.5 (medium P‐deficiency), or 5 mM P (sufficient P‐availability) supplied as KH2PO4. Figure S7. The effects of severe P‐stress (0.05 mM P) and medium P‐stress (0.5 mM P), compared with sufficient P‐availability (5 mM P), on the levels of Glucose‐6P, Fructose‐6P, fructose‐1,6‐bisphosphate (Fru1,6BP), dihydroxyacetonphosphate (DHAP), 3‐phosphoglyceric acid (3PG), phosphoenolpyruvate (PEP), pyruvate, and ATP in the roots over time. Figure S8. The effects of severe P‐stress (0.05 mM KH2PO4) and medium P‐stress (0.5 mM KH2PO4), compared with sufficient P‐availability (5 mM KH2PO4), on the levels of TCA [file TPJ-123-0-s005.xlsx]

## Sheet: S1a. SPD vs. SPA_3W_Leaf
Table S1a. List of down-regulated genes with at least two-fold change (P-values < 0.05) in ‘Severe P-deficiency vs. Sufficient P-availability’ (SPD vs. SPA) comparison in the leaves of 3-week potato plants
Geneid	Fold change	Fold change	Log2(FoldChange)	pvalue	v6.1_Description	v3.4 Description	MAPMan functional group basieredn auf v3.1	Functional category (compiled)	Mapman description
Soltu.DM.01G000490	0.39994	-2.50038	-1.32215	6.71135e-08	flavin-binding, kelch repeat, f box	Circadian clock-associated FKF1	protein.degradation.ubiquitin.E3.SCF.FBOX	Protein	highly similar to ( 969) AT1G68050 | Symbols: ADO3, FKF1 | FKF1 (FLAVIN-BINDING, KELCH REPEAT, F BOX 1); signal transducer/ two-component sensor/ ubiquitin-protein ligase | chr1:25508737-25510697 FORWARDhighly similar to ( 877) ADO3_ORYSA Adagio-like protein 3 - Oryza sativa (Rice)highly similar to ( 877) loc_os11g34460 12011.m080021 protein adagio protein 1, putative, expressed PGSC0003DMT400051…
Soltu.DM.01G000500	0.139199	-7.18395	-2.84478	8.16807e-11	DYNAMIN-like 1C	Dynamin	misc.dynamin	misc	highly similar to ( 804) AT1G14830 | Symbols: ADL1C, ADL5, DRP1C | ADL1C (ARABIDOPSIS DYNAMIN-LIKE PROTEIN 1C); GTP binding / GTPase | chr1:5107699-5111470 REVERSEhighly similar to ( 757) loc_os03g50520 12003.m35393 protein dynamin-related protein 1C, putative, expressedDynamin_M DYNc Dynamin_N COG0699 PGSC0003DMT400051417
Soltu.DM.01G000570	0.176181	-5.67599	-2.50487	1.70819e-08	S-adenosyl-L-methionine-dependent methyltransferases superfamily protein	Conserved gene of unknown function	hormone metabolism.salicylic acid.synthesis-degradation	hormone metabolism	moderately similar to ( 274) AT1G68040 | Symbols: | S-adenosyl-L-methionine:carboxyl methyltransferase family protein | chr1:25502876-25505224 FORWARDweakly similar to ( 171) BAMT_ANTMA Benzoate carboxyl methyltransferase (EC 2.1.1.-) (S-adenosyl-L-methionine:benzoic acid carboxyl methyltransferase) - Antirrhinum majus (Garden snapdragon)weakly similar to ( 180) loc_os01g50610 12001.m150693 prote…
Soltu.DM.01G001240	0.368043	-2.71707	-1.44205	3.80611e-07	receptor like protein	Hcr9-OR2C	signalling.receptor kinases.leucine rich repeat XI	signalling	moderately similar to ( 346) AT3G05650 | Symbols: AtRLP32 | AtRLP32 (Receptor Like Protein 32); kinase/ protein binding | chr3:1645884-1648490 REVERSEweakly similar to ( 176) RPK1_IPONI Receptor-like protein kinase precursor (EC 2.7.11.1) - Ipomoea nil (Japanese morning glory) (Pharbitis nil)moderately similar to ( 320) loc_os01g06790 12001.m07309 protein disease resistance protein, putative, exp…
Soltu.DM.01G001550	0.486395	-2.05594	-1.0398	1.81983e-08	Bifunctional inhibitor/lipid-transfer protein/seed storage 2S albumin superfamily protein	Non-specific lipid-transfer protein	misc.protease inhibitor/seed storage/lipid transfer protein (LTP) family protein	misc	weakly similar to ( 146) AT2G44300 | Symbols: | lipid transfer protein-related | chr2:18307468-18308286 REVERSEweakly similar to ( 128) loc_os07g09970 12007.m05452 protein lipid binding protein, putative, expressed PGSC0003DMT400081975
Soltu.DM.01G001660	0.42674	-2.34334	-1.22857	1.43347e-24	DnaJ/Hsp40 cysteine-rich domain superfamily protein	Conserved gene of unknown function	protein.folding	Protein	weakly similar to ( 184) AT2G34860 | Symbols: EDA3 | EDA3 (embryo sac development arrest 3); heat shock protein binding / unfolded protein binding | chr2:14708380-14709804 FORWARDweakly similar to ( 179) loc_os08g36140 12008.m07603 protein expressed protein PGSC0003DMT400081870
Soltu.DM.01G001670	0.105286	-9.49793	-3.24761	8.47489e-19	homolog of yeast CDT1 A	Conserved gene of unknown function	DNA.synthesis/chromatin structure	DNA	moderately similar to ( 249) AT2G31270 | Symbols: ATCDT1A, CDT1A, CDT1 | CDT1A (ARABIDOPSIS HOMOLOG OF YEAST CDT1 A); cyclin-dependent protein kinase/ protein binding | chr2:13329037-13331544 FORWARDmoderately similar to ( 247) loc_os04g10650 12004.m06315 protein CDT1a protein, putative, expressedCDT1 PGSC0003DMT400028257
Soltu.DM.01G002010	0.419232	-2.38532	-1.25418	2.41799e-08	NAD(P)-binding Rossmann-fold superfamily protein	Enoyl-acyl-carrier-protein reductase	lipid metabolism.FA synthesis and FA elongation.enoyl ACP reductase	Lipid Metabolism	highly similar to ( 503) AT2G05990 | Symbols: MOD1, ENR1 | MOD1 (MOSAIC DEATH 1); enoyl-[acyl-carrier-protein] reductase (NADH)/ enoyl-[acyl-carrier-protein] reductase/ oxidoreductase | chr2:2322876-2324867 FORWARDmoderately similar to ( 486) FABI_BRANA Enoyl-[acyl-carrier-protein] reductase [NADH], chloroplast precursor (EC 1.3.1.9) (NADH-dependent enoyl-ACP reductase) - Brassica napus (Rape)mod…
Soltu.DM.01G002660	0.400397	-2.49752	-1.3205	1.763e-14	chloroplast RNA-binding protein	33 kDa ribonucleoprotein, chloroplastic	RNA.RNA binding	RNA	moderately similar to ( 273) AT3G52380 | Symbols: CP33, PDE322 | CP33; RNA binding | chr3:19421619-19422855 FORWARDmoderately similar to ( 365) ROC5_NICSY 33 kDa ribonucleoprotein, chloroplast precursor - Nicotiana sylvestris (Wood tobacco)moderately similar to ( 202) loc_os07g06450 12007.m05106 protein ribonucleoprotein, chloroplast precursor, putative, expressed PGSC0003DMT400055060
Soltu.DM.01G003610	0.484314	-2.06478	-1.04598	9.31485e-17	ribosomal protein S27	Ribosomal protein S27	protein.synthesis.ribosomal protein.eukaryotic.40S subunit.S27	Protein	weakly similar to ( 159) AT3G61110 | Symbols: ARS27A | ARS27A (ARABIDOPSIS RIBOSOMAL PROTEIN S27); structural constituent of ribosome | chr3:22611710-22612632 FORWARDweakly similar to ( 138) RS27_CHLRE 40S ribosomal protein S27 - Chlamydomonas reinhardtiiweakly similar to ( 135) loc_os02g27769 12002.m100798 protein 40S ribosomal protein S27, putative, expressedRibosomal_S27e PGSC0003DMT400042183
Soltu.DM.01G006010	0.455781	-2.19404	-1.13359	7.79369e-21	Ribosomal protein L7Ae/L30e/S12e/Gadd45 family protein	Ribosomal protein L30e	protein.synthesis.ribosomal protein.eukaryotic.60S subunit.L30	Protein	weakly similar to ( 197) AT1G36240 | Symbols: | 60S ribosomal protein L30 (RPL30A) | chr1:13614890-13616233 FORWARDmoderately similar to ( 210) RL30_LUPLU 60S ribosomal protein L30 - Lupinus luteus (European yellow lupin)weakly similar to ( 184) loc_os01g16890 12001.m42968 protein 60S ribosomal protein L30, putative, expressedRPL30 PRK01018 Ribosomal_L7Ae PGSC0003DMT400048132
Soltu.DM.01G007690	0.33379	-2.9959	-1.58299	1.76622e-18	cyclophilin 20-2	Peptidyl-prolyl cis-trans isomerase	cell.cycle.peptidylprolyl isomerase	Cell	moderately similar to ( 297) AT5G13120 | Symbols: | peptidyl-prolyl cis-trans isomerase cyclophilin-type family protein | chr5:4162714-4164720 REVERSEmoderately similar to ( 211) CYPB_VICFA Peptidyl-prolyl cis-trans isomerase, chloroplast precursor (EC 5.2.1.8) (PPIase) (Rotamase) (Cyclophilin) (Cyclosporin A-binding protein) (CYP B) - Vicia faba (Broad bean)moderately similar to ( 301) loc_os05g…
Soltu.DM.01G012180	0.314891	-3.1757	-1.66708	1.73704e-49	Family of unknown function (DUF716)	Proteinase inhibitor I4, serpin	not assigned.unknown	Not assigned/Unknown	moderately similar to ( 346) AT1G55230 | Symbols: | unknown protein | chr1:20602895-20603797 FORWARDmoderately similar to ( 308) loc_os09g27260 12009.m05878 protein TMV response-related gene product, putative, expressedDUF716 PGSC0003DMT400048713
Soltu.DM.01G013610	0.169267	-5.90781	-2.56262	9.86031e-16	FAD/NAD(P)-binding oxidoreductase family protein	EMB2421	misc.oxidases - copper, flavone etc.	misc	moderately similar to ( 333) AT1G24340 | Symbols: emb2421 | emb2421 (embryo defective 2421); monooxygenase/ oxidoreductase | chr1:8635416-8638866 FORWARDmoderately similar to ( 274) loc_os01g67550 12001.m12859 protein phenol 2-monooxygenase like FAD dependent oxidoreductase of plant origin in apicomplexans, putativePRK06126 FAD_binding_3 PGSC0003DMT400054334
Soltu.DM.01G013620	0.204168	-4.89793	-2.29217	2.95038e-24	hypothetical protein	Inorganic pyrophosphatase	nucleotide metabolism.phosphotransfer and pyrophosphatases.misc	nucleotide metabolism	moderately similar to ( 353) AT1G01050 | Symbols: AtPPa1 | AtPPa1 (Arabidopsis thaliana pyrophosphorylase 1); inorganic diphosphatase | chr1:31382-32670 REVERSEmoderately similar to ( 352) IPYR_ORYSA Soluble inorganic pyrophosphatase (EC 3.6.1.1) (Pyrophosphate phospho-hydrolase) (PPase) - Oryza sativa (Rice)moderately similar to ( 355) loc_os05g02310 12005.m04767 protein soluble inorganic pyroph…
Soltu.DM.01G013630	0.190604	-5.24648	-2.39135	4.23248e-22	hypothetical protein	Gene of unknown function	not assigned.unknown	Not assigned/Unknown	PGSC0003DMT400062664
Soltu.DM.01G016940	0.244758	-4.08566	-2.03057	1.66818e-12	hypothetical protein	Ubiquitin-conjugating enzyme 2	protein.degradation.ubiquitin.E2	Protein	moderately similar to ( 253) AT1G70660 | Symbols: MMZ2, UEV1B | MMZ2 (MMS ZWEI HOMOLOGE 2); protein binding / ubiquitin-protein ligase | chr1:26640755-26641949 FORWARDmoderately similar to ( 254) loc_os03g50440 12003.m10036 protein ubiquitin-conjugating enzyme E2 variant 1, putative, expressedCOG5078 UBCc PGSC0003DMT400075802
Soltu.DM.01G017170	0.393447	-2.54164	-1.34576	1.50531e-08	CTP synthase family protein	Ctp synthase	nucleotide metabolism.synthesis.pyrimidine.CTP synthetase	nucleotide metabolism	highly similar to ( 908) AT1G30820 | Symbols: | CTP synthase, putative / UTP--ammonia ligase, putative | chr1:10945251-10948825 REVERSEhighly similar to ( 925) loc_os01g43020 12001.m10565 protein CTP synthase, putative, expressedPRK05380 PyrG CTP_synth_N CTGs GATase1_CTP_Synthase GATase PRK06186 PGSC0003DMT400055378
Soltu.DM.01G017830	0.0999488	-10.0051	-3.32267	1.62031e-06	Histone superfamily protein	Histone H3.2	DNA.synthesis/chromatin structure.histone	DNA	weakly similar to ( 186) AT4G40030 | Symbols: | histone H3.2 | chr4:18555840-18556417 REVERSEweakly similar to ( 184) H32_PETCR Histone H3.2 - Petroselinum crispum (Parsley) (Petroselinum hortense)moderately similar to ( 209) loc_os06g06480 12006.m05373 protein core histone H2A/H2B/H3/H4 family protein, expressedH3 HHT1 Histone PGSC0003DMT400022189
Soltu.DM.01G017980	0.390604	-2.56014	-1.35622	2.20752e-08	phragmoplast orienting kinesin	Kinesin	cell.organisation	Cell	nearly identical (1126) AT3G23670 | Symbols: PAKRP1L, KINESIN-12B | KINESIN-12B; microtubule motor/ plus-end-directed microtubule motor | chr3:8519290-8525055 FORWARDmoderately similar to ( 246) FLA10_CHLRE Kinesin-like protein FLA10 (Protein KHP1) - Chlamydomonas reinhardtiimoderately similar to ( 425) loc_os02g28850 12002.m08029 protein kinesin-like protein, putative, expressedKinesin-related K…
Soltu.DM.01G018090	0.30495	-3.27923	-1.71336	9.57566e-14	ARM repeat superfamily protein	Conserved gene of unknown function	protein.targeting.nucleus	Protein	moderately similar to ( 248) AT3G17340 | Symbols: | binding / protein transporter | chr3:5920613-5926846 REVERSEmoderately similar to ( 276) loc_os11g47320 12011.m28872 protein expressed protein PGSC0003DMT400031392
Soltu.DM.01G019770	0.2646	-3.77929	-1.91812	1.04695e-12	Nucleic acid-binding proteins superfamily	Conserved gene of unknown function	not assigned.unknown	Not assigned/Unknown	highly similar to ( 724) AT3G17030 | Symbols: | INVOLVED IN: biological_process unknown; LOCATED IN: cellular_component unknown; EXPRESSED IN: 23 plant structures; EXPRESSED DURING: 13 growth stages; CONTAINS InterPro DOMAIN/s: Nucleic acid-binding, OB-fold-like (InterPro:IPR016027); Has 10 Blast hits to 10 proteins in 5 species: Archae - 0; Bacteria - 0; Metazoa - 2; Fungi - 0; Plants - 8; Virus…
Soltu.DM.01G020050	0.295148	-3.38813	-1.76049	4.12698e-37	associated molecule with the SH3 domain of STAM	AMSH-like ubiquitin thiolesterase 3	not assigned.unknown	Not assigned/Unknown	highly similar to ( 580) AT4G16144 | Symbols: | FUNCTIONS IN: molecular_function unknown; INVOLVED IN: biological_process unknown; LOCATED IN: cellular_component unknown; CONTAINS InterPro DOMAIN/s: Mov34/MPN/PAD-1 (InterPro:IPR000555); BEST Arabidopsis thaliana protein match is: mov34 family protein (TAIR:AT1G48790.1); Has 622 Blast hits to 459 proteins in 132 species: Archae - 0; Bacteria - 0; …
Soltu.DM.01G021480	0.388255	-2.57563	-1.36492	2.35455e-24	alpha/beta-Hydrolases superfamily protein	Epoxide hydrolase 1	misc.misc2	misc	moderately similar to ( 405) AT4G02340 | Symbols: | epoxide hydrolase, putative | chr4:1035722-1037403 FORWARDmoderately similar to ( 376) loc_os05g19150 12005.m06318 protein epoxide hydrolase 2, putative, expressedMhpC PRK03592 PGSC0003DMT400029422
Soltu.DM.01G021600	0.135705	-7.36894	-2.88146	2.8231e-10	FANCI solenoid 4 domain containing protein	Conserved gene of unknown function	not assigned.unknown	Not assigned/Unknown	highly similar to ( 914) AT5G49110 | Symbols: | unknown protein | chr5:19900203-19905925 FORWARDhighly similar to ( 594) loc_os03g22190 12003.m07622 protein expressed protein PGSC0003DMT400029468
Soltu.DM.01G021740	0.47926	-2.08655	-1.06112	1.67156e-06	Transducin/WD40 repeat-like superfamily protein	Nucleotide binding protein	protein.degradation.ubiquitin.E3.RING	Protein	highly similar to ( 882) AT3G06880 | Symbols: | nucleotide binding | chr3:2170589-2175686 REVERSEhighly similar to ( 805) loc_os05g30010 12005.m07237 protein expressed protein PGSC0003DMT400029480
Soltu.DM.01G022190	0.388811	-2.57195	-1.36286	8.16617e-31	NAD(P)-binding Rossmann-fold superfamily protein	Pale-green and chlorophyll B reduced 2	tetrapyrrole synthesis.divinyl chlorophyllide-a 8-vinyl-reductase	other metabolism	highly similar to ( 593) AT5G18660 | Symbols: PCB2 | PCB2 (PALE-GREEN AND CHLOROPHYLL B REDUCED 2); 3,8-divinyl protochlorophyllide a 8-vinyl reductase | chr5:6220872-6222125 REVERSEmoderately similar to ( 486) loc_os03g22780 12003.m07676 protein PCB2, putative, expressed PGSC0003DMT400058381
Soltu.DM.01G022790	0.300183	-3.3313	-1.73608	1.31032e-10	BRCT domain-containing DNA repair protein	Pax transcription activation domain interacting protein	RNA.regulation of transcription.unclassified	RNA	moderately similar to ( 328) AT3G21480 | Symbols: | FUNCTIONS IN: molecular_function unknown; INVOLVED IN: biological_process unknown; LOCATED IN: intracellular; CONTAINS InterPro DOMAIN/s: BRCT (InterPro:IPR001357); BEST Arabidopsis thaliana protein match is: transcription coactivator (TAIR:AT4G03130.1); Has 489 Blast hits to 455 proteins in 115 species: Archae - 2; Bacteria - 37; Metazoa - 270;…
Soltu.DM.01G023390	0.101881	-9.81537	-3.29504	5.64111e-24	Histone superfamily protein	Histone H3.2	DNA.synthesis/chromatin structure.histone	DNA	weakly similar to ( 189) AT4G40030 | Symbols: | histone H3.2 | chr4:18555840-18556417 REVERSEweakly similar to ( 180) H32_WHEAT Histone H3.2 - Triticum aestivum (Wheat)weakly similar to ( 186) loc_os06g06480 12006.m05373 protein core histone H2A/H2B/H3/H4 family protein, expressedH3 Histone HHT1 PGSC0003DMT400081769
Soltu.DM.01G023860	0.499879	-2.00049	-1.00035	5.29031e-09	ribonucleotide reductase 2A	Ribonucleoside-diphosphate reductase small chain	nucleotide metabolism.deoxynucleotide metabolism.ribonucleoside-diphosphate reductase	nucleotide metabolism	highly similar to ( 536) AT3G27060 | Symbols: TSO2 | TSO2 (TSO meaning 'ugly' in Chinese); oxidoreductase/ ribonucleoside-diphosphate reductase/ transition metal ion binding | chr3:9979971-9981057 REVERSEhighly similar to ( 626) RIR2_TOBAC Ribonucleoside-diphosphate reductase small chain (EC 1.17.4.1) (Ribonucleotide reductase small subunit) (Ribonucleoside-diphosphate reductase R2 subunit) - Nic…
Soltu.DM.01G024020	0.401849	-2.48849	-1.31527	2.33479e-10	Heavy metal transport/detoxification superfamily protein	Heavy-metal-associated domain-containing protein	metal handling.binding, chelation and storage	other metabolism	weakly similar to ( 121) AT3G06130 | Symbols: | heavy-metal-associated domain-containing protein | chr3:1853048-1854673 REVERSEweakly similar to ( 116) loc_os12g05040 12012.m073762 protein metal ion binding protein, putative, expressed PGSC0003DMT400083194
Soltu.DM.01G024480	0.48186	-2.07529	-1.05331	6.41602e-10	NPK1-related protein kinase	Protein kinase	protein.postranslational modification	Protein	highly similar to ( 638) AT3G06030 | Symbols: ANP3, MAPKKK12 | ANP3 (ARABIDOPSIS NPK1-RELATED PROTEIN KINASE 3); ATP binding / kinase/ protein kinase/ protein serine/threonine kinase | chr3:1818895-1822705 REVERSEweakly similar to ( 117) M2K1_ORYSA Mitogen-activated protein kinase kinase 1 (EC 2.7.12.2) (MAP kinase kinase 1) (MAPKK1) (OsMEK1) - Oryza sativa (Rice)highly similar to ( 558) loc_os09…
Soltu.DM.01G024710	0.372275	-2.68619	-1.42556	3.88178e-08	transcription coactivators	BRCA1 C Terminus domain containing protein	not assigned.unknown	Not assigned/Unknown	moderately similar to ( 319) AT4G02110 | Symbols: | transcription coactivator | chr4:935191-940191 FORWARDmoderately similar to ( 305) loc_os07g49010 12007.m09110 protein BRCA1 C Terminus domain containing protein, expressed PGSC0003DMT400023253
Soltu.DM.01G024810	0.109064	-9.16897	-3.19676	4.8662e-52	Minichromosome maintenance (MCM2/3/5) family protein	DNA replication licensing factor MCM7	DNA.synthesis/chromatin structure	DNA	nearly identical (1195) AT4G02060 | Symbols: PRL, MCM7 | PRL (PROLIFERA); ATP binding / DNA binding / DNA-dependent ATPase/ nucleoside-triphosphatase/ nucleotide binding | chr4:901484-905297 FORWARDmoderately similar to ( 275) MCM3_MAIZE DNA replication licensing factor MCM3 homolog (Replication origin activator) (ROA protein) (Fragment) - Zea mays (Maize)nearly identical (1191) loc_os12g37400 12…
Soltu.DM.01G025220	0.400896	-2.49441	-1.3187	2.20299e-08	Pectin lyase-like superfamily protein	Pectinesterase	cell wall.pectin*esterases.PME	Cell Wall	moderately similar to ( 311) AT5G19730 | Symbols: | pectinesterase family protein | chr5:6670562-6673202 FORWARDweakly similar to ( 192) PME3_CITSI Pectinesterase-3 precursor (EC 3.1.1.11) (Pectin methylesterase 3) (PE 3) - Citrus sinensis (Sweet orange)moderately similar to ( 345) loc_os12g37660 12012.m07551 protein pectinesterase precursor, putative, expressedPectinesterase PemB PRK10531 PGSC00…
Soltu.DM.01G025380	0.495472	-2.01828	-1.01313	1.23355e-14	ubiquitin	40S ribosomal protein S27a	protein.degradation.ubiquitin.ubiquitin	Protein	moderately similar to ( 246) AT3G62250 | Symbols: UBQ5 | UBQ5 (ubiquitin 5); protein binding / structural constituent of ribosome | chr3:23037138-23037611 FORWARDweakly similar to ( 148) UBIQ_WHEAT Ubiquitin - Triticum aestivum (Wheat)moderately similar to ( 247) loc_os01g22490 12001.m08729 protein 40S ribosomal protein S27a, putative, expressedUbiquitin UBQ Nedd8 ubiquitin UBL Ribosomal_S27 PGSC…
Soltu.DM.01G025570	0.0967194	-10.3392	-3.37005	6.05766e-24	Histone superfamily protein	Histone H3.2	DNA.synthesis/chromatin structure.histone	DNA	weakly similar to ( 189) AT4G40030 | Symbols: | histone H3.2 | chr4:18555840-18556417 REVERSEweakly similar to ( 179) H32_WHEAT Histone H3.2 - Triticum aestivum (Wheat)weakly similar to ( 185) loc_os06g06480 12006.m05373 protein core histone H2A/H2B/H3/H4 family protein, expressedH3 Histone HHT1 PGSC0003DMT400002870
Soltu.DM.01G026770	0.49596	-2.01629	-1.0117	6.96445e-09	Subtilase family protein	Subtilisin-like protease	protein.degradation.subtilases	Protein	highly similar to ( 504) AT5G67090 | Symbols: | subtilase family protein | chr5:26774111-26776321 REVERSEhighly similar to ( 674) loc_os01g64850 12001.m12598 protein subtilisin-like protease precursor, putative PGSC0003DMT400088761
Soltu.DM.01G026830	0.200499	-4.98756	-2.31833	4.51052e-11	Subtilisin-like serine endopeptidase family protein	Subtilisin-like protease	protein.degradation.subtilases	Protein	moderately similar to ( 495) AT5G67090 | Symbols: | subtilase family protein | chr5:26774111-26776321 REVERSEhighly similar to ( 627) loc_os01g64850 12001.m12598 protein subtilisin-like protease precursor, putative PGSC0003DMT400092874
Soltu.DM.01G026870	0.429126	-2.33032	-1.22053	2.45277e-09	Subtilase family protein	Subtilase	protein.degradation.subtilases	Protein	highly similar to ( 501) AT5G67090 | Symbols: | subtilase family protein | chr5:26774111-26776321 REVERSEhighly similar to ( 602) loc_os01g64850 12001.m12598 protein subtilisin-like protease precursor, putative PGSC0003DMT400017451
Soltu.DM.01G026880	0.457645	-2.1851	-1.1277	1.16994e-16	Protein of unknown function (DUF3411)	Conserved gene of unknown function	development.unspecified	Development	moderately similar to ( 416) AT5G12470 | Symbols: | unknown protein | chr5:4044950-4047290 REVERSEmoderately similar to ( 432) loc_os05g32230 12005.m07456 protein expressed protein PGSC0003DMT400017452
Soltu.DM.01G026910	0.477315	-2.09505	-1.06699	2.02189e-31	Ribosomal protein L1p/L10e family	Ribosomal protein	protein.synthesis.ribosomal protein.prokaryotic.chloroplast.50S subunit.L1	Protein	moderately similar to ( 408) AT3G63490 | Symbols: | ribosomal protein L1 family protein | chr3:23444269-23445777 FORWARDmoderately similar to ( 392) RK1_SPIOL 50S ribosomal protein L1, chloroplast precursor (CL1) - Spinacia oleracea (Spinach)moderately similar to ( 391) loc_os05g32220 12005.m07455 protein 50S ribosomal protein L1, putative, expressedrpl1 rplA Ribosomal_L1 RplA rpl1P PGSC0003DMT40…
Soltu.DM.01G027130	0.285844	-3.49841	-1.8067	4.08123e-12	Protein of unknown function, DUF642	Conserved gene of unknown function	not assigned.unknown	Not assigned/Unknown	moderately similar to ( 489) AT3G08030 | Symbols: | unknown protein | chr3:2564517-2565819 FORWARDmoderately similar to ( 426) loc_os03g59300 12003.m34946 protein expressed proteinDUF642 PGSC0003DMT400017671
Soltu.DM.01G027880	0.105468	-9.48151	-3.24512	8.83833e-32	Histone superfamily protein	Histone H3.2	DNA.synthesis/chromatin structure.histone	DNA	weakly similar to ( 189) AT4G40030 | Symbols: | histone H3.2 | chr4:18555840-18556417 REVERSEweakly similar to ( 180) H32_WHEAT Histone H3.2 - Triticum aestivum (Wheat)weakly similar to ( 186) loc_os06g06480 12006.m05373 protein core histone H2A/H2B/H3/H4 family protein, expressedH3 Histone HHT1 PGSC0003DMT400081769
Soltu.DM.01G027950	0.0888982	-11.2488	-3.4917	2.55604e-42	Histone superfamily protein	Histone H3.2	DNA.synthesis/chromatin structure.histone	DNA	weakly similar to ( 189) AT4G40030 | Symbols: | histone H3.2 | chr4:18555840-18556417 REVERSEweakly similar to ( 180) H32_WHEAT Histone H3.2 - Triticum aestivum (Wheat)weakly similar to ( 186) loc_os06g06480 12006.m05373 protein core histone H2A/H2B/H3/H4 family protein, expressedH3 Histone HHT1 PGSC0003DMT400081769
Soltu.DM.01G028020	0.0853549	-11.7158	-3.55038	6.89755e-11	sister chromatid cohesion 1 protein	Cohesin subunit rad21	DNA.synthesis/chromatin structure	DNA	moderately similar to ( 304) AT3G59550 | Symbols: SYN3, ATRAD21.2, ATSYN3 | SYN3 | chr3:21997262-22000496 FORWARDmoderately similar to ( 249) loc_os08g16610 12008.m26637 protein sister chromatid cohesion 1 protein 3, putative, expressedRad21_Rec8_N PGSC0003DMT400065014
Soltu.DM.01G028130	0.173651	-5.75868	-2.52574	5.80342e-19	Histone superfamily protein	Histone H3.2	DNA.synthesis/chromatin structure.histone	DNA	weakly similar to ( 189) AT4G40030 | Symbols: | histone H3.2 | chr4:18555840-18556417 REVERSEweakly similar to ( 180) H32_WHEAT Histone H3.2 - Triticum aestivum (Wheat)weakly similar to ( 186) loc_os06g06480 12006.m05373 protein core histone H2A/H2B/H3/H4 family protein, expressedH3 Histone HHT1 PGSC0003DMT400081769
Soltu.DM.01G028160	0.150927	-6.62571	-2.72808	3.86332e-22	Histone superfamily protein	Histone H3.2	DNA.synthesis/chromatin structure.histone	DNA	weakly similar to ( 189) AT4G40030 | Symbols: | histone H3.2 | chr4:18555840-18556417 REVERSEweakly similar to ( 180) H32_WHEAT Histone H3.2 - Triticum aestivum (Wheat)weakly similar to ( 186) loc_os06g06480 12006.m05373 protein core histone H2A/H2B/H3/H4 family protein, expressedH3 Histone HHT1 PGSC0003DMT400081769
Soltu.DM.01G028830	0.455189	-2.19689	-1.13546	5.45768e-34	RNApolymerase sigma subunit	SIGB (SIGMA FACTOR B)	RNA.transcription	RNA	highly similar to ( 572) AT1G08540 | Symbols: SIGB, SIG1, SIG2, SIGA, ATSIG1, ABC1, ATSIG2 | SIG2 (RNA POLYMERASE SIGMA SUBUNIT 2); DNA binding / DNA-directed RNA polymerase/ sigma factor/ transcription factor | chr1:2703461-2706696 FORWARDmoderately similar to ( 364) loc_os11g26160 12011.m06537 protein RNA polymerase sigma factor rpoD, putative, expressedPRK07406 PRK05901 RpoD PRK09210 PRK07405 …
Soltu.DM.01G029580	0.19663	-5.0857	-2.34645	1.20774e-37	DNA replication helicase, putative	Nonsense-mediated mRNA decay protein	0	Not assigned/Unknown	0
Soltu.DM.01G029940	0.42103	-2.37513	-1.248	1.85993e-12	Protein TRIGALACTOSYLDIACYLGLYCEROL 4, chloroplastic	PDE320	not assigned.unknown	Not assigned/Unknown	moderately similar to ( 474) AT2G44640 | Symbols: | FUNCTIONS IN: molecular_function unknown; INVOLVED IN: biological_process unknown; LOCATED IN: mitochondrion, chloroplast, plasma membrane, plastid, chloroplast envelope; EXPRESSED IN: 23 plant structures; EXPRESSED DURING: 13 growth stages; BEST Arabidopsis thaliana protein match is: PDE320 (PIGMENT DEFECTIVE 320) (TAIR:AT3G06960.1); Has 25 Bla…
Soltu.DM.01G029950	0.320681	-3.11836	-1.64079	8.64667e-38	GroES-like family protein	ATP binding protein	protein.folding	Protein	weakly similar to ( 189) AT3G60210 | Symbols: | chloroplast chaperonin 10, putative | chr3:22251443-22252709 REVERSEweakly similar to ( 160) loc_os10g41710 12010.m06930 protein CHL-CPN10, putative, expressed PGSC0003DMT400004324
Soltu.DM.01G031610	0.360177	-2.77641	-1.47322	2.07307e-08	Bifunctional inhibitor/lipid-transfer protein/seed storage 2S albumin superfamily protein	14 kDa proline-rich protein DC2.15	misc.protease inhibitor/seed storage/lipid transfer protein (LTP) family protein	misc	weakly similar to ( 119) AT4G00165 | Symbols: | protease inhibitor/seed storage/lipid transfer protein (LTP) family protein | chr4:69433-69819 REVERSEvery weakly similar to (94.7) 14KD_DAUCA 14 kDa proline-rich protein DC2.15 precursor - Daucus carota (Carrot)very weakly similar to (92.4) loc_os04g46810 12004.m09629 protein cortical cell-delineating protein precursor, putative, expressedHPS_like …
Soltu.DM.01G031870	0.447713	-2.23357	-1.15935	2.49682e-23	ribosomal protein S13A	Cytoplasmic ribosomal protein S13	protein.synthesis.ribosomal protein.eukaryotic.40S subunit.S13	Protein	moderately similar to ( 257) AT4G00100 | Symbols: ATRPS13A, RPS13, PFL2 | ATRPS13A (ARABIDOPSIS THALIANA RIBOSOMAL PROTEIN S13A); structural constituent of ribosome | chr4:37172-38123 FORWARDmoderately similar to ( 267) RS13_SOYBN 40S ribosomal protein S13 - Glycine max (Soybean)moderately similar to ( 240) loc_os08g02410 12008.m04385 protein 40S ribosomal protein S13, putative, expressedrps15p R…
Soltu.DM.01G032800	0.482853	-2.07102	-1.05034	1.1103e-07	alpha/beta-Hydrolases superfamily protein	Gibberellin receptor GID1	Biodegradation of Xenobiotics	other metabolism	moderately similar to ( 343) AT2G45600 | Symbols: | hydrolase | chr2:18789799-18790788 FORWARDweakly similar to ( 132) GID1_ORYSA Gibberellin receptor GID1 (EC 3.-.-.-) (Gibberellin-insensitive dwarf protein 1) (Protein GIBBERELLIN INSENSITIVE DWARF1) - Oryza sativa (Rice)moderately similar to ( 285) loc_os08g43430 12008.m08317 protein gibberellin receptor GID1L2, putative, expressedAbhydrolase_3…
Soltu.DM.01G033400	0.436137	-2.29286	-1.19715	4.23983e-16	AT hook motif DNA-binding family protein	DNA binding protein	RNA.regulation of transcription.putative transcription regulator	RNA	weakly similar to ( 178) AT2G45850 | Symbols: | DNA-binding family protein | chr2:18871901-18873457 REVERSEweakly similar to ( 157) loc_os02g57820 12002.m10803 protein DNA binding protein, putative, expressedDUF296 PGSC0003DMT400000466
Soltu.DM.01G033410	0.450348	-2.2205	-1.15089	1.27726e-08	hypothetical protein	DNA binding protein	RNA.regulation of transcription.HSF,Heat-shock transcription factor family	RNA	weakly similar to ( 122) AT3G22830 | Symbols: AT-HSFA6B, HSFA6B | AT-HSFA6B; DNA binding / transcription factor | chr3:8078981-8080895 FORWARDweakly similar to ( 112) loc_os03g58160 12003.m35457 protein heat shock factor protein HSF30, putative, expressed PGSC0003DMT400049789
Soltu.DM.01G033750	0.256737	-3.89504	-1.96164	5.00103e-12	origin recognition complex protein	Origin recognition complex 5 subunit	DNA.synthesis/chromatin structure	DNA	highly similar to ( 556) AT4G29910 | Symbols: ORC5, ATORC5 | ORC5 (ORIGIN RECOGNITION COMPLEX PROTEIN 5); protein binding | chr4:14628154-14630055 REVERSEmoderately similar to ( 382) loc_os03g55200 12003.m10435 protein origin recognition complex subunit 5, putative, expressed PGSC0003DMT400000500
Soltu.DM.01G033780	0.439902	-2.27323	-1.18475	5.37398e-22	cysteine synthase C1	Cysteine synthase	amino acid metabolism.synthesis.serine-glycine-cysteine group.cysteine.OASTL	AA metabolism	highly similar to ( 518) AT3G61440 | Symbols: ATCYSC1, CYSC1 | CYSC1 (CYSTEINE SYNTHASE C1); L-3-cyanoalanine synthase/ cysteine synthase | chr3:22736383-22737792 FORWARDmoderately similar to ( 384) CYSKP_SOLTU Cysteine synthase, chloroplast precursor (EC 2.5.1.47) (O-acetylserine sulfhydrylase) (O-acetylserine (Thiol)-lyase) (CSase B) (CS-B) (OAS-TL B) - Solanum tuberosum (Potato)moderately simi…
Soltu.DM.01G034560	0.315164	-3.17295	-1.66582	1.14491e-15	GDSL-like Lipase/Acylhydrolase superfamily protein	Lanatoside 15'-O-acetylesterase	misc.GDSL-motif lipase	misc	moderately similar to ( 458) AT4G01130 | Symbols: | acetylesterase, putative | chr4:485868-488007 FORWARDmoderately similar to ( 265) EST_HEVBR Esterase precursor (EC 3.1.1.-) (Early nodule-specific protein homolog) (Latex allergen Hev b 13) - Hevea brasiliensis (Para rubber tree)moderately similar to ( 435) loc_os06g06520 12006.m05377 protein esterase precursor, putative, expressedSGNH_plant_lip…
Soltu.DM.01G034770	0.400096	-2.4994	-1.32158	9.22479e-19	thylakoid rhodanese-like	Chitinase	misc.rhodanese	misc	moderately similar to ( 343) AT4G01050 | Symbols: | hydroxyproline-rich glycoprotein family protein | chr4:455874-458175 FORWARDmoderately similar to ( 250) loc_os02g15750 12002.m06818 protein expressed protein PGSC0003DMT400000605
Soltu.DM.01G035390	0.355605	-2.81211	-1.49165	1.68447e-10	oxidoreductases, acting on NADH or NADPH	Cell surface glycoprotein	not assigned.unknown	Not assigned/Unknown	PGSC0003DMT400096863
Soltu.DM.01G035530	0.378572	-2.64151	-1.40136	3.42466e-11	Rho GTPase activating protein with PAK-box/P21-Rho-binding domain	Gtpase activating protein	signalling.G-proteins	signalling	moderately similar to ( 417) AT2G46710 | Symbols: | rac GTPase activating protein, putative | chr2:19192105-19194656 FORWARDmoderately similar to ( 389) loc_os04g48790 12004.m09814 protein rac GTPase activating protein 2, putative, expressedRhoGAP RhoGAP RhoGAP RhoGAP_KIAA1688 RhoGAP_fBEM3 RhoGAP-p50rhoGAP PGSC0003DMT400000367
Soltu.DM.01G035660	0.455741	-2.19423	-1.13371	2.65912e-13	Thioredoxin z	Thioredoxin	redox.thioredoxin	Redox	moderately similar to ( 214) AT3G06730 | Symbols: | thioredoxin family protein | chr3:2124276-2125845 FORWARDmoderately similar to ( 206) loc_os08g29110 12008.m06915 protein thioredoxin, putative, expressedThioredoxin TRX_family PGSC0003DMT400013827
Soltu.DM.01G035870	0.181679	-5.50421	-2.46054	9.03878e-09	microtubule-associated protein 65-5	Serine-threonine protein kinase, plant-type	protein.postranslational modification.kinase.receptor like cytoplasmatic kinase VII	Protein	moderately similar to ( 282) AT3G13690 | Symbols: | protein kinase family protein | chr3:4486920-4490011 FORWARDmoderately similar to ( 203) PSKR_DAUCA Phytosulfokine receptor precursor (EC 2.7.11.1) (Phytosulfokine LRR receptor kinase) - Daucus carota (Carrot)moderately similar to ( 281) loc_os01g41870 12001.m150645 protein ATP binding protein, putative, expressedPkinase_Tyr TyrKc PTKc S_TKc S_T…
Soltu.DM.01G036060	0.381558	-2.62083	-1.39003	9.06199e-20	Major facilitator superfamily protein	Oligopeptide transporter	transport.peptides and oligopeptides	Transport	highly similar to ( 716) AT2G26690 | Symbols: | nitrate transporter (NTP2) | chr2:11347347-11350916 REVERSEhighly similar to ( 568) loc_os01g37590 12001.m43056 protein peptide transporter PTR2, putative, expressedPTR2 PTR2 PGSC0003DMT400070732
Soltu.DM.01G036340	0.49115	-2.03604	-1.02576	5.64e-25	FAD/NAD(P)-binding oxidoreductase family protein	Oxidoreductase	misc.oxidases - copper, flavone etc.	misc	highly similar to ( 561) AT3G04650 | Symbols: | oxidoreductase | chr3:1262017-1264343 FORWARDhighly similar to ( 553) loc_os12g40540 12012.m26958 protein FAD dependent oxidoreductase, putative, expressedCOG3380 PGSC0003DMT400070768
Soltu.DM.01G036630	0.495961	-2.01629	-1.0117	5.50256e-11	Ribose 5-phosphate isomerase, type A protein	Ribose-5-phosphate isomerase	OPP.non-reductive PP.ribose 5-phosphate isomerase	primary carbon metabolism	moderately similar to ( 327) AT3G04790 | Symbols: | ribose 5-phosphate isomerase-related | chr3:1313365-1314195 FORWARDmoderately similar to ( 330) loc_os07g08030 12007.m05261 protein ribose-5-phosphate isomerase, putative, expressedRPI_A PRK00702 RpiA Rib_5-P_isom_A PGSC0003DMT400050076
Soltu.DM.01G037550	0.466849	-2.14202	-1.09897	1.26059e-06	RNA binding	60S ribosome subunit biogenesis protein NIP7	protein.synthesis.misc ribosomal protein	Protein	moderately similar to ( 319) AT4G15770 | Symbols: | RNA binding / protein binding | chr4:8978060-8978623 FORWARDmoderately similar to ( 252) loc_os07g47420 12007.m08959 protein 60S ribosome subunit biogenesis protein NIP7, putative, expressedNIP7 PGSC0003DMT400057924
Soltu.DM.01G037600	0.370194	-2.70129	-1.43365	1.91454e-26	Pentatricopeptide repeat (PPR) superfamily protein	EMB175	RNA.regulation of transcription.MYB domain transcription factor family	RNA	highly similar to ( 892) AT5G03800 | Symbols: EMB175, emb1899, EMB166 | EMB175 (EMBRYO DEFECTIVE 175); catalytic | chr5:1010894-1013584 REVERSEvery weakly similar to (97.1) RF1_ORYSA Rf1 protein, mitochondrial precursor (PPR protein) (Fertility restorer) (Restorer for CMS) - Oryza sativa (Rice)highly similar to ( 779) loc_os07g07620 12007.m05221 protein pentatricopeptide repeat protein PPR868-14,…
Soltu.DM.01G038630	0.380288	-2.62959	-1.39484	2.54023e-26	SGNH hydrolase-type esterase superfamily protein	Alpha-L-fucosidase 2	misc.GDSL-motif lipase	misc	moderately similar to ( 274) AT5G03980 | Symbols: | GDSL-motif lipase/hydrolase family protein | chr5:1074205-1075289 REVERSEweakly similar to ( 142) EST_HEVBR Esterase precursor (EC 3.1.1.-) (Early nodule-specific protein homolog) (Latex allergen Hev b 13) - Hevea brasiliensis (Para rubber tree)moderately similar to ( 322) loc_os11g31940 12011.m07096 protein esterase precursor, putative, express…
Soltu.DM.01G038890	0.261881	-3.81852	-1.93301	9.86276e-34	lipoxygenase	Lipoxygenase	hormone metabolism.jasmonate.synthesis-degradation.lipoxygenase	hormone metabolism	nearly identical (1249) AT1G55020 | Symbols: LOX1 | LOX1; lipoxygenase | chr1:20525798-20530143 FORWARDnearly identical (1426) LOX1_SOLTU Lipoxygenase 1 (EC 1.13.11.12) - Solanum tuberosum (Potato)nearly identical (1091) loc_os03g49380 12003.m35371 protein lipoxygenase 4, putative, expressedLipoxygenase PLAT_LH2 LH2 PLAT PGSC0003DMT400028158
Soltu.DM.01G039150	0.191383	-5.22511	-2.38546	1.09038e-22	histone H2A	Histone H2A.1	DNA.synthesis/chromatin structure.histone	DNA	weakly similar to ( 138) AT5G02560 | Symbols: HTA12 | HTA12; DNA binding | chr5:575437-576456 FORWARDweakly similar to ( 148) H2A3_MEDTR Probable histone H2A.3 - Medicago truncatula (Barrel medic)weakly similar to ( 142) loc_os05g02300 12005.m04766 protein histone H2A, putative, expressedH2A H2A HTA1 PGSC0003DMT400063677
Soltu.DM.01G039550	0.455702	-2.19442	-1.13384	4.04866e-14	Ribosomal L22e protein family	60S ribosomal protein L22	protein.synthesis.ribosomal protein.eukaryotic.60S subunit.L22	Protein	weakly similar to ( 145) AT3G05560 | Symbols: | 60S ribosomal protein L22-2 (RPL22B) | chr3:1614641-1615204 FORWARDweakly similar to ( 142) loc_os07g47710 12007.m08986 protein 60S ribosomal protein L22-2, putative, expressedRibosomal_L22e PGSC0003DMT400063586
Soltu.DM.01G039710	0.0187033	-53.4664	-5.74056	2.65922e-29	phloem protein 2-B15	Conserved gene of unknown function	cell.organisation	Cell	moderately similar to ( 230) AT1G09155 | Symbols: AtPP2-B15 | AtPP2-B15 (Phloem protein 2-B15); carbohydrate binding | chr1:2949831-2950842 REVERSEweakly similar to ( 173) loc_os12g03740 12012.m04371 protein ATPP2-B10, putative, expressed PGSC0003DMT400063740
Soltu.DM.01G039850	0.334282	-2.99149	-1.58086	1.40988e-10	Protein phosphatase 2C family protein	Protein phosphatase	protein.postranslational modification	Protein	highly similar to ( 606) AT1G09160 | Symbols: | protein phosphatase 2C-related / PP2C-related | chr1:2953199-2955059 REVERSEhighly similar to ( 541) loc_os03g18970 12003.m07315 protein protein phosphatase 2C-like, putative, expressedPP2Cc PP2Cc PP2C PTC1 PGSC0003DMT400063756
Soltu.DM.01G040050	0.241208	-4.1458	-2.05165	1.93598e-12	RECQ helicase l1	DNA helicase hus2	DNA.unspecified	DNA	highly similar to ( 588) AT3G05740 | Symbols: RECQI1 | RECQI1 (Arabidopsis RecQ helicase l1); ATP binding / ATP-dependent helicase/ helicase/ nucleic acid binding | chr3:1698180-1701228 FORWARDhighly similar to ( 550) loc_os11g44910 12011.m080058 protein bloom syndrome protein, putative, expressedRecQ PRK11057 HELICc SrmB DEAD Helicase_C HELICc PGSC0003DMT400007294
Soltu.DM.01G040780	0.174623	-5.72663	-2.51769	4.03039e-20	global transcription factor C	Global transcription factor group	RNA.regulation of transcription.Global transcription factor group	RNA	nearly identical (1311) AT4G10710 | Symbols: SPT16 | SPT16 (global transcription factor C) | chr4:6602226-6605450 REVERSEnearly identical (1321) SPT16_MAIZE FACT complex subunit SPT16 (Facilitates chromatin transcription complex subunit SPT16) (Global transcription factor group C protein 102) - Zea mays (Maize)nearly identical (1320) loc_os04g25550 12004.m07681 protein cell division control prote…
Soltu.DM.01G040880	0.431629	-2.3168	-1.21214	1.09082e-08	Carbohydrate-binding X8 domain superfamily protein	Hydrolase, hydrolyzing O-glycosyl compounds	misc.beta 1,3 glucan hydrolases	misc	weakly similar to ( 115) AT1G09460 | Symbols: | glucan endo-1,3-beta-glucosidase-related | chr1:3053901-3055090 FORWARDvery weakly similar to (90.9) E13B_WHEAT Glucan endo-1,3-beta-glucosidase precursor (EC 3.2.1.39) ((1->3)-beta-glucan endohydrolase) ((1->3)-beta-glucanase) (Beta-1,3-endoglucanase) - Triticum aestivum (Wheat)weakly similar to ( 122) loc_os03g61780 12003.m11059 protein expressed …
Soltu.DM.01G040980	0.179457	-5.57237	-2.47829	2.37052e-15	terpene synthase	Vetispiradiene synthase 1	secondary metabolism.isoprenoids.terpenoids	secondary metabolism	moderately similar to ( 412) AT5G23960 | Symbols: ATTPS21, TPS21 | TPS21 (TERPENE SYNTHASE 21); (-)-E-beta-caryophyllene synthase/ alpha-humulene synthase | chr5:8092969-8095128 FORWARDhighly similar to ( 829) 5EAS_TOBAC Aristolochene synthase (EC 4.2.3.9) (5-epi-aristolochene synthase) (EAS) - Nicotiana tabacum (Common tobacco)moderately similar to ( 332) loc_os08g04500 12008.m04593 protein terp…
Soltu.DM.01G042450	0.337506	-2.96291	-1.56701	8.04743e-21	R-protein L3 B	Ribosomal protein L3	protein.synthesis.ribosomal protein.eukaryotic.60S subunit.L3	Protein	highly similar to ( 643) AT1G61580 | Symbols: RPL3B, ARP2 | RPL3B (R-PROTEIN L3 B); structural constituent of ribosome | chr1:22720833-22722402 REVERSEhighly similar to ( 653) RL3_ORYSJ 60S ribosomal protein L3 OS=Oryza sativa subsp. japonica GN=RPL3 PE=2 SV=2highly similar to ( 653) loc_os12g07010 12012.m04691 protein 60S ribosomal protein L3, putative, expressedrpl3p Ribosomal_L3 RplC PGSC0003D…
Soltu.DM.01G042520	0.273173	-3.66069	-1.87211	3.25601e-10	Lactoylglutathione lyase / glyoxalase I family protein	Lactoylglutathione lyase	Biodegradation of Xenobiotics.lactoylglutathione lyase	other metabolism	weakly similar to ( 182) AT1G80160 | Symbols: | lactoylglutathione lyase family protein / glyoxalase I family protein | chr1:30151280-30151930 FORWARDweakly similar to ( 190) loc_os05g07940 12005.m27715 protein lactoylglutathione lyase, putative, expressed PGSC0003DMT400064055
Soltu.DM.01G042720	0.43651	-2.2909	-1.19591	7.80822e-17	Ribosomal protein L7Ae/L30e/S12e/Gadd45 family protein	40S ribosomal protein S12	protein.synthesis.ribosomal protein.eukaryotic.40S subunit.S12	Protein	weakly similar to ( 162) AT2G32060 | Symbols: | 40S ribosomal protein S12 (RPS12C) | chr2:13639228-13640104 REVERSEweakly similar to ( 192) RS12_HORVU 40S ribosomal protein S12 - Hordeum vulgare (Barley)weakly similar to ( 189) loc_os07g05580 12007.m05022 protein 40S ribosomal protein S12, putative, expressedRibosomal_L7Ae PGSC0003DMT400064166
Soltu.DM.01G042870	0.392708	-2.54642	-1.34847	1.13289e-08	DNA helicase (RECQl4A)	DNA helicase hus2	DNA.unspecified	DNA	moderately similar to ( 293) AT1G10930 | Symbols: ATSGS1, RECQ4A, ATRECQ4A | RECQ4A; ATP binding / ATP-dependent helicase/ helicase/ nucleic acid binding | chr1:3648032-3654997 REVERSEmoderately similar to ( 223) loc_os04g35420 12004.m08631 protein ATSGS1, putative, expressedRecQ PRK11057 PGSC0003DMT400061165
Soltu.DM.01G043620	0.374362	-2.67121	-1.41749	2.8693e-14	homolog of separase	ISWI chromatin remodeling complex ATPase ISW1	RNA.regulation of transcription.Chromatin Remodeling Factors	RNA	highly similar to ( 972) AT5G66750 | Symbols: DDM1, CHR01, CHR1, CHA1, SOM4, SOM1, ATDDM1 | CHR1 (CHROMATIN REMODELING 1); ATPase/ helicase | chr5:26649050-26652869 FORWARDmoderately similar to ( 420) ISW2_ORYSA Probable chromatin remodelling complex ATPase chain (EC 3.6.1.-) (ISW2-like) (Sucrose nonfermenting protein 2 homolog) - Oryza sativa (Rice)highly similar to ( 841) loc_os03g51230 12003.m…
Soltu.DM.01G043980	0.348109	-2.87266	-1.52239	1.01082e-13	actin-11	Actin-101	cell.organisation	Cell	moderately similar to ( 357) AT3G12110 | Symbols: ACT11 | ACT11 (actin-11); structural constituent of cytoskeleton | chr3:3858116-3859609 FORWARDmoderately similar to ( 368) ACT13_SOLTU Actin-101 - Solanum tuberosum (Potato)moderately similar to ( 360) loc_os03g61970 12003.m11076 protein actin-3, putative, expressedActin ACTIN ACTIN COG5277 PGSC0003DMT400076501
Soltu.DM.01G043990	0.319776	-3.12718	-1.64486	6.30922e-17	actin	Actin-101	cell.organisation	Cell	moderately similar to ( 389) AT5G09810 | Symbols: ACT2, ACT7 | ACT7 (ACTIN 7); structural constituent of cytoskeleton | chr5:3052809-3054220 FORWARDmoderately similar to ( 392) ACT13_SOLTU Actin-101 - Solanum tuberosum (Potato)moderately similar to ( 389) loc_os11g06390 12011.m28655 protein actin-7, putative, expressedActin ACTIN ACTIN COG5277 PGSC0003DMT400076499
Soltu.DM.01G044580	0.1852	-5.39956	-2.43284	1.0896e-12	UDP-glucosyl transferase 85A5	UDP-glucuronosyltransferase	misc.UDP glucosyl and glucoronyl transferases	misc	highly similar to ( 622) AT1G22380 | Symbols: AtUGT85A3 | AtUGT85A3 (UDP-glucosyl transferase 85A3); glucuronosyltransferase/ transcription factor/ transferase, transferring glycosyl groups | chr1:7900522-7902332 REVERSEweakly similar to ( 186) IAAG_MAIZE Indole-3-acetate beta-glucosyltransferase (EC 2.4.1.121) (IAA-Glu synthetase) ((Uridine 5'-diphosphate-glucose:indol-3-ylacetyl)-beta-D-glucosy…
Soltu.DM.01G045170	0.113043	-8.84619	-3.14506	7.45343e-28	Terpenoid cyclases/Protein prenyltransferases superfamily protein	Monoterpene synthase 2	secondary metabolism.isoprenoids.terpenoids	secondary metabolism	moderately similar to ( 416) AT3G25830 | Symbols: ATTPS-CIN | ATTPS-CIN (terpene synthase-like sequence-1,8-cineole); (E)-beta-ocimene synthase/ myrcene synthase | chr3:9447545-9450316 FORWARDmoderately similar to ( 328) DCS1_GOSHI (+)-delta-cadinene synthase (EC 4.2.3.13) (D-cadinene synthase) - Gossypium hirsutum (Upland cotton)moderately similar to ( 242) loc_os08g04500 12008.m04593 protein te…
Soltu.DM.01G045180	0.458946	-2.17891	-1.1236	5.205e-07	Terpenoid cyclases/Protein prenyltransferases superfamily protein	Monoterpene synthase 2	secondary metabolism.isoprenoids.terpenoids	secondary metabolism	moderately similar to ( 416) AT3G25830 | Symbols: ATTPS-CIN | ATTPS-CIN (terpene synthase-like sequence-1,8-cineole); (E)-beta-ocimene synthase/ myrcene synthase | chr3:9447545-9450316 FORWARDmoderately similar to ( 328) DCS1_GOSHI (+)-delta-cadinene synthase (EC 4.2.3.13) (D-cadinene synthase) - Gossypium hirsutum (Upland cotton)moderately similar to ( 242) loc_os08g04500 12008.m04593 protein te…
Soltu.DM.01G045420	0.410841	-2.43403	-1.28335	4.91509e-18	Photosystem II reaction center PsbP family protein	Thylakoid lumenal 21.5 kDa protein, chloroplast	PS.lightreaction.photosystem II.PSII polypeptide subunits	Photosynthesis	moderately similar to ( 297) AT4G15510 | Symbols: | photosystem II reaction center PsbP family protein | chr4:8861351-8862529 FORWARDmoderately similar to ( 286) loc_os07g17390 12007.m06180 protein thylakoid lumenal 21.5 kDa protein, chloroplast precursor, putative, expressedPsbP PGSC0003DMT400027723
Soltu.DM.01G045710	0.32987	-3.0315	-1.60003	1.68519e-18	methionine sulfoxide reductase B	Chloroplast methionine sulfoxide reductase B2	RNA.regulation of transcription.putative transcription regulator	RNA	moderately similar to ( 216) AT4G21860 | Symbols: MSRB2 | MSRB2 (methionine sulfoxide reductase B 2); peptide-methionine-(S)-S-oxide reductase | chr4:11600282-11601507 REVERSEmoderately similar to ( 214) loc_os03g24600 12003.m35241 protein peptide methionine sulfoxide reductase msrB, putative, expressedSelR PRK05550 PRK05508 COG0229 PRK00222 PGSC0003DMT400008075
Soltu.DM.01G046370	0.317019	-3.15438	-1.65736	1.07441e-07	F-box family protein	F-box protein family	not assigned.unknown	Not assigned/Unknown	PGSC0003DMT400013124
Soltu.DM.01G046710	0.424364	-2.35647	-1.23663	1.26873e-15	SWIB/MDM2 domain superfamily protein	Brg-1 associated factor	RNA.regulation of transcription.Chromatin Remodeling Factors	RNA	weakly similar to ( 134) AT4G34290 | Symbols: | SWIB complex BAF60b domain-containing protein | chr4:16410883-16412122 FORWARDweakly similar to ( 127) loc_os12g32280 12012.m07033 protein expressed proteinSWIB SWIB PGSC0003DMT400066526
Soltu.DM.01G049490	0.343299	-2.91291	-1.54246	2.1827e-11	cryptochrome-interacting basic-helix-loop-helix	Basic helix-loop-helix protein BHLH7	RNA.regulation of transcription.bHLH,Basic Helix-Loop-Helix family	RNA	weakly similar to ( 175) AT4G34530 | Symbols: CIB1 | CIB1 (CRYPTOCHROME-INTERACTING BASIC-HELIX-LOOP-HELIX 1); DNA binding / transcription factor | chr4:16498466-16499946 FORWARDweakly similar to ( 163) loc_os02g47660 12002.m09800 protein BHLH transcription factor, putative, expressed PGSC0003DMT400001888
Soltu.DM.01G049680	0.387514	-2.58055	-1.36768	9.9868e-19	SEC14-like	Sec14 cytosolic factor	transport.misc	Transport	highly similar to ( 634) AT2G21540 | Symbols: ATSFH3, SFH3 | SFH3 (SEC14-LIKE 3); phosphatidylinositol transporter | chr2:9220831-9223737 REVERSEhighly similar to ( 558) loc_os02g04020 12002.m05751 protein phosphatidylinositol transfer-like protein III, putative, expressedCRAL_TRIO SEC14 SEC14 PGSC0003DMT400001903
Soltu.DM.01G049850	0.391817	-2.55221	-1.35175	8.88204e-11	beta-galactosidase	Beta-galactosidase	misc.gluco-, galacto- and mannosidases.beta-galactosidase	misc	nearly identical (1141) AT4G36360 | Symbols: BGAL3 | BGAL3 (beta-galactosidase 3); beta-galactosidase/ catalytic/ cation binding / sugar binding | chr4:17176840-17181143 REVERSEhighly similar to ( 984) BGAL_ASPOF Beta-galactosidase precursor (EC 3.2.1.23) (Lactase) - Asparagus officinalis (Garden asparagus)nearly identical (1115) loc_os03g06940 12003.m35030 protein beta-galactosidase precursor, p…
Soltu.DM.01G049920	0.413816	-2.41653	-1.27294	1.00027e-08	RING/U-box superfamily protein	Zinc finger protein	protein.degradation.ubiquitin.E3.RING	Protein	weakly similar to ( 157) AT3G53690 | Symbols: | zinc finger (C3HC4-type RING finger) family protein | chr3:19898997-19900044 REVERSEweakly similar to ( 158) loc_os08g35060 12008.m07495 protein ubiquitin-conjugating enzyme 7-interacting protein 4, putative, expressed PGSC0003DMT400079504
Soltu.DM.01G049950	0.138885	-7.20019	-2.84804	6.28205e-48	Minichromosome maintenance (MCM2/3/5) family protein	Minichromosome maintenance 4 protein	DNA.synthesis/chromatin structure	DNA	nearly identical (1134) AT2G16440 | Symbols: MCM4 | DNA replication licensing factor, putative | chr2:7126536-7130665 REVERSEmoderately similar to ( 295) MCM3_MAIZE DNA replication licensing factor MCM3 homolog (Replication origin activator) (ROA protein) (Fragment) - Zea mays (Maize)nearly identical (1164) loc_os01g36390 12001.m09934 protein DNA replication licensing factor mcm4, putative, expre…
Soltu.DM.01G050020	0.466015	-2.14585	-1.10155	2.95162e-09	Kinesin motor family protein	Kinesin	cell.organisation	Cell	moderately similar to ( 483) AT4G39050 | Symbols: | kinesin-related protein (MKRP2) | chr4:18193462-18200148 FORWARDmoderately similar to ( 370) loc_os10g36880 12010.m06493 protein ATP binding protein, putative, expressed PGSC0003DMT400008772
Soltu.DM.01G050090	0.491522	-2.0345	-1.02467	2.55879e-18	RNA-binding CRS1 / YhbY (CRM) domain protein	CRS1 / YhbY domain containing protein	not assigned.unknown	Not assigned/Unknown	weakly similar to ( 104) AT2G21350 | Symbols: | RNA binding | chr2:9136451-9137267 REVERSEvery weakly similar to (98.2) loc_os10g36860 12010.m06491 protein CRS1 / YhbY domain containing protein, expressed PGSC0003DMT400008114
Soltu.DM.01G050210	0.420136	-2.38018	-1.25107	1.07082e-15	fructose-bisphosphate aldolase	Fructose-bisphosphate aldolase	PS.calvin cycle.aldolase	Photosynthesis	highly similar to ( 684) AT4G38970 | Symbols: | fructose-bisphosphate aldolase, putative | chr4:18163769-18165659 REVERSEhighly similar to ( 661) ALFC_ORYSA Fructose-bisphosphate aldolase, chloroplast precursor (EC 4.1.2.13) (ALDP) - Oryza sativa (Rice)highly similar to ( 661) loc_os11g07020 12011.m28744 protein fructose-bisphosphate aldolase, chloroplast precursor, putative, expressedGlycolytic …
Soltu.DM.01G050220	0.387194	-2.58268	-1.36887	9.65613e-09	B-box type zinc finger family protein	Salt-tolerance protein	RNA.regulation of transcription.C2C2(Zn) CO-like, Constans-like zinc finger family	RNA	moderately similar to ( 232) AT4G38960 | Symbols: | zinc finger (B-box type) family protein | chr4:18162300-18163045 FORWARDmoderately similar to ( 247) loc_os09g35880 12009.m06539 protein salt tolerance-like protein, putative, expressed PGSC0003DMT400008044
Soltu.DM.01G050560	0.253818	-3.93983	-1.97813	1.30652e-23	Prefoldin chaperone subunit family protein	Ubiquitin-protein ligase BRE1A	not assigned.unknown	Not assigned/Unknown	weakly similar to ( 168) AT5G27330 | Symbols: | LOCATED IN: endoplasmic reticulum; EXPRESSED IN: 22 plant structures; EXPRESSED DURING: 12 growth stages; CONTAINS InterPro DOMAIN/s: Prefoldin (InterPro:IPR009053); BEST Arabidopsis thaliana protein match is: unknown protein (TAIR:AT3G05130.1); Has 110457 Blast hits to 56483 proteins in 2051 species: Archae - 1653; Bacteria - 15111; Metazoa - 52441…
Soltu.DM.01G050610	0.491311	-2.03537	-1.02529	1.65398e-25	Pentatricopeptide repeat (PPR) superfamily protein	Pentatricopeptide repeat-containing protein	RNA.regulation of transcription	RNA	highly similar to ( 540) AT4G34830 | Symbols: | LOCATED IN: chloroplast; EXPRESSED IN: 21 plant structures; EXPRESSED DURING: 13 growth stages; CONTAINS InterPro DOMAIN/s: Pentatricopeptide repeat (InterPro:IPR002885); BEST Arabidopsis thaliana protein match is: EMB2745 (EMBRYO DEFECTIVE 2745) (TAIR:AT5G39710.1); Has 19818 Blast hits to 5849 proteins in 171 species: Archae - 3; Bacteria - 16; Met…
Soltu.DM.01G051100	0.0912397	-10.9601	-3.45419	1.15207e-12	minichromosome maintenance	Minichromosome maintenance protein 10 isoform 1	not assigned.unknown	Not assigned/Unknown	moderately similar to ( 338) AT2G20980 | Symbols: MCM10 | MCM10 | chr2:9011654-9013856 REVERSEmoderately similar to ( 294) loc_os09g36820 12009.m06631 protein MCM10 minichromosome maintenance deficient 10, putative, expressed PGSC0003DMT400015838
Soltu.DM.01G051110	0.396732	-2.5206	-1.33376	3.35194e-20	RAC-like	Rac-like GTP-binding protein	signalling.G-proteins	signalling	moderately similar to ( 349) AT4G35020 | Symbols: ARAC3, ROP6, RHO1PS, ATROP6 | ARAC3 (ARABIDOPSIS RAC-LIKE 3); GTP binding / GTPase | chr4:16673176-16674540 FORWARDmoderately similar to ( 355) RAC5_ORYSA Rac-like GTP-binding protein 5 (OsRac5) (GTPase protein RacD) - Oryza sativa (Rice)moderately similar to ( 355) loc_os02g58730 12002.m33488 protein rac-like GTP-binding protein 5, putative, expr…
Soltu.DM.01G051140	0.290356	-3.44405	-1.78411	5.2735e-14	Transducin family protein / WD-40 repeat family protein	Nucleosome/chromatin assembly factor group	development.unspecified	Development	highly similar to ( 541) AT2G16780 | Symbols: MSI2, MSI02, NFC02, NFC2 | MSI2 (MULTICOPY SUPPRESSOR OF IRA1 2) | chr2:7281615-7283583 REVERSEmoderately similar to ( 435) loc_os03g43890 12003.m09430 protein WD-40 repeat protein MSI1, putative, expressedWD40 COG2319 PGSC0003DMT400015787
Soltu.DM.01G051210	0.248613	-4.02231	-2.00802	2.53192e-12	plasma membrane intrinsic protein	Aquaporin	transport.Major Intrinsic Proteins.PIP	Transport	moderately similar to ( 478) AT4G35100 | Symbols: PIP3, PIP3A, PIP2;7, SIMIP | PIP3 (PLASMA MEMBRANE INTRINSIC PROTEIN 3); water channel | chr4:16708672-16709958 FORWARDmoderately similar to ( 440) PIP26_ORYSA Probable aquaporin PIP2.6 (Plasma membrane intrinsic protein 2.6) (OsPIP2.6) - Oryza sativa (Rice)moderately similar to ( 440) loc_os04g16450 12004.m35259 protein aquaporin PIP2.6, putative…
Soltu.DM.01G051770	0.48734	-2.05196	-1.037	1.08368e-06	flavin-dependent monooxygenase	Dimethylaniline monooxygenase	misc.oxidases - copper, flavone etc.	misc	moderately similar to ( 371) AT1G19250 | Symbols: FMO1 | FMO1 (FLAVIN-DEPENDENT MONOOXYGENASE 1); FAD binding / NADP or NADPH binding / electron carrier/ flavin-containing monooxygenase/ monooxygenase/ oxidoreductase | chr1:6650656-6653053 REVERSEhighly similar to ( 531) loc_os04g14690 12004.m06706 protein monooxygenase/ oxidoreductase, putative, expressedFMO-like TrkA PGSC0003DMT400038056
Soltu.DM.01G051840	0.461389	-2.16737	-1.11595	5.24788e-08	Plant regulator RWP-RK family protein	NIN 1	RNA.regulation of transcription.NIN-like bZIP-related family	RNA	highly similar to ( 752) AT1G20640 | Symbols: | RWP-RK domain-containing protein | chr1:7155201-7157986 FORWARDhighly similar to ( 639) loc_os03g03900 12003.m05922 protein nodule inception protein, putative, expressedRWP-RK PGSC0003DMT400025657
Soltu.DM.02G000060	0.307847	-3.24836	-1.69971	2.5271e-09	BREAST CANCER 2 like 2A	Polyribonucleotide nucleotidyltransferase	RNA.processing	RNA	highly similar to ( 917) AT5G14580 | Symbols: | polyribonucleotide nucleotidyltransferase, putative | chr5:4697612-4703013 REVERSEmoderately similar to ( 278) loc_os07g07310 12007.m079617 protein polynucleotide phosphorylase, putative, expressedPRK11824 Pnp RNase_PH PRK03983 PGSC0003DMT400017006
Soltu.DM.02G002070	0.443692	-2.25382	-1.17237	8.6585e-10	DROUGHT SENSITIVE	Transducin family protein	not assigned.unknown	Not assigned/Unknown	moderately similar to ( 399) AT1G80710 | Symbols: | transducin family protein / WD-40 repeat family protein | chr1:30333499-30335796 REVERSEmoderately similar to ( 317) loc_os08g18150 12008.m05934 protein expressed proteinWD40 PGSC0003DMT400059646
Soltu.DM.02G003650	0.356634	-2.804	-1.48749	4.0962e-12	zinc transporter 5 precursor	Zinc/iron transporter	transport.metal	Transport	moderately similar to ( 322) AT1G05300 | Symbols: ZIP5 | ZIP5; cation transmembrane transporter/ metal ion transmembrane transporter | chr1:1546161-1547709 REVERSEmoderately similar to ( 323) loc_os07g12890 12007.m28960 protein ZIP zinc/iron transport family protein, expressedZip PGSC0003DMT400038659
Soltu.DM.02G004490	0.215147	-4.64799	-2.21661	2.78299e-109	Octicosapeptide/Phox/Bem1p (PB1) domain-containing protein / tetratricopeptide repeat (TPR)-containing protein	Heat shock protein 70 (HSP70)-interacting protein	RNA.processing	RNA	highly similar to ( 774) AT1G62390 | Symbols: | octicosapeptide/Phox/Bem1p (PB1) domain-containing protein / tetratricopeptide repeat (TPR)-containing protein | chr1:23084632-23086887 REVERSEhighly similar to ( 578) loc_os09g04990 12009.m03868 protein cytoskeletal protein, putative, expressed PGSC0003DMT400055266
Soltu.DM.02G006600	0.231634	-4.31716	-2.11008	8.64093e-21	chromatin remodeling	ISWI chromatin remodeling complex ATPase ISW1	RNA.regulation of transcription.Chromatin Remodeling Factors	RNA	highly similar to ( 972) AT5G66750 | Symbols: DDM1, CHR01, CHR1, CHA1, SOM4, SOM1, ATDDM1 | CHR1 (CHROMATIN REMODELING 1); ATPase/ helicase | chr5:26649050-26652869 FORWARDmoderately similar to ( 420) ISW2_ORYSA Probable chromatin remodelling complex ATPase chain (EC 3.6.1.-) (ISW2-like) (Sucrose nonfermenting protein 2 homolog) - Oryza sativa (Rice)highly similar to ( 841) loc_os03g51230 12003.m…
Soltu.DM.02G006840	0.225019	-4.44407	-2.15188	2.39324e-19	conserved hypothetical protein	Conserved gene of unknown function	not assigned.unknown	Not assigned/Unknown	weakly similar to ( 178) AT5G16030 | Symbols: | unknown protein | chr5:5238242-5240578 FORWARD PGSC0003DMT400062149
Soltu.DM.02G006880	0.425716	-2.34899	-1.23204	6.57486e-12	Zinc-finger domain of monoamine-oxidase A repressor R1 protein	Conserved gene of unknown function	not assigned.unknown	Not assigned/Unknown	weakly similar to ( 162) AT5G38690 | Symbols: | FUNCTIONS IN: molecular_function unknown; INVOLVED IN: biological_process unknown; LOCATED IN: cellular_component unknown; EXPRESSED IN: 21 plant structures; EXPRESSED DURING: 13 growth stages; CONTAINS InterPro DOMAIN/s: DDT superfamily (InterPro:IPR018501), DDT subgroup (InterPro:IPR018500), Cell division cycle-associated protein (InterPro:IPR0188…
Soltu.DM.02G008080	0.389788	-2.56549	-1.35924	2.58105e-21	Cystathionine beta-synthase (CBS) family protein	CBS domain containing protein	0	Not assigned/Unknown	0
Soltu.DM.02G008300	0.386626	-2.58648	-1.37099	5.42988e-10	SKU5 similar	Multicopper oxidase	misc.oxidases - copper, flavone etc.	misc	highly similar to ( 768) AT5G66920 | Symbols: sks17 | sks17 (SKU5 Similar 17); copper ion binding / oxidoreductase | chr5:26722963-26725370 FORWARDhighly similar to ( 568) ASO_BRANA L-ascorbate oxidase homolog precursor (EC 1.10.3.3) (Ascorbase) - Brassica napus (Rape)highly similar to ( 676) loc_os07g02810 12007.m04753 protein L-ascorbate oxidase homolog precursor, putative, expressedCu-oxidase_…
Soltu.DM.02G009110	0.00639189	-156.448	-7.28954	4.13256e-09	K-box region and MADS-box transcription factor family protein	MADS-box transcription factor FBP29	RNA.regulation of transcription.MADS box transcription factor family	RNA	moderately similar to ( 216) AT1G69120 | Symbols: AP1, AGL7 | AP1 (APETALA1); DNA binding / protein binding / protein heterodimerization/ transcription activator/ transcription factor | chr1:25982576-25986102 REVERSEmoderately similar to ( 217) AGL8_SOLTU Agamous-like MADS-box protein AGL8 homolog (POTM1-1) - Solanum tuberosum (Potato)weakly similar to ( 188) loc_os07g41370 12007.m29251 protein M…
Soltu.DM.02G010770	0.217471	-4.59832	-2.20111	4.68176e-13	Myzus persicae-induced lipase	Lipase	lipid metabolism.lipid degradation.lipases.triacylglycerol lipase	Lipid Metabolism	highly similar to ( 527) AT5G14180 | Symbols: MPL1 | MPL1 (MYZUS PERSICAE-INDUCED LIPASE 1); catalytic | chr5:4571442-4574413 REVERSEmoderately similar to ( 460) loc_os08g41780 12008.m08156 protein gastric triacylglycerol lipase precursor, putative, expressed PGSC0003DMT400017829
Soltu.DM.02G010800	0.489497	-2.04291	-1.03063	5.96999e-18	Ribosomal protein S21 family protein	Structural constituent of ribosome	protein.synthesis.ribosomal protein.prokaryotic.unknown organellar.30S subunit.S21	Protein	weakly similar to ( 110) AT3G27160 | Symbols: GHS1 | GHS1 (GLUCOSE HYPERSENSITIVE 1); structural constituent of ribosome | chr3:10017531-10018854 FORWARD PGSC0003DMT400017964
Soltu.DM.02G011070	0.490786	-2.03755	-1.02683	4.05535e-17	Subtilase family protein	Cucumisin	protein.degradation.subtilases	Protein	highly similar to ( 544) AT4G34980 | Symbols: SLP2 | SLP2; serine-type peptidase | chr4:16656929-16659223 REVERSEhighly similar to ( 889) loc_os06g41880 12006.m08720 protein subtilisin-like protease precursor, putative, expressedPA_subtilisin_like PGSC0003DMT400024344
Soltu.DM.02G011170	0.438496	-2.28052	-1.18936	2.93199e-15	allantoate amidohydrolase	Allantoate amidohydrolase	protein.degradation	Protein	highly similar to ( 677) AT4G20070 | Symbols: ATAAH | ATAAH (Arabidopsis thaliana Allantoate Amidohydrolase); allantoate deiminase/ metallopeptidase | chr4:10861548-10864529 FORWARDhighly similar to ( 571) loc_os06g45480 12006.m32139 protein metallopeptidase, putative, expressedPRK09290 PRK12890 PRK12893 PRK12892 PRK12891 ArgE Peptidase_M20 PGSC0003DMT400024398
Soltu.DM.02G013800	0.130523	-7.66148	-2.93762	1.0388e-32	Minichromosome maintenance (MCM2/3/5) family protein	DNA replication licensing factor MCM3	DNA.synthesis/chromatin structure	DNA	highly similar to ( 960) AT5G46280 | Symbols: MCM3 | DNA replication licensing factor, putative | chr5:18769902-18773606 REVERSEhighly similar to ( 827) MCM3_MAIZE DNA replication licensing factor MCM3 homolog (Replication origin activator) (ROA protein) (Fragment) - Zea mays (Maize)nearly identical (1019) loc_os05g39850 12005.m08162 protein DNA replication licensing factor MCM3, putative, expres…
Soltu.DM.02G014110	0.230587	-4.33676	-2.11662	3.89318e-13	purine permease	Purine transporter	transport.nucleotides	Transport	moderately similar to ( 266) AT4G18220 | Symbols: | purine permease family protein | chr4:10078768-10080109 FORWARDmoderately similar to ( 238) loc_os04g49739 12004.m35055 protein ATPUP11, putative, expressed PGSC0003DMT400025122
Soltu.DM.02G014120	0.154215	-6.48444	-2.69698	3.81231e-16	purine permease	Purine transporter	transport.nucleotides	Transport	moderately similar to ( 257) AT4G18210 | Symbols: ATPUP10 | ATPUP10; purine transmembrane transporter | chr4:10076175-10077495 FORWARDmoderately similar to ( 235) loc_os04g49739 12004.m35055 protein ATPUP11, putative, expressed PGSC0003DMT400025118
Soltu.DM.02G014420	0.371832	-2.68939	-1.42728	1.26004e-11	senescence-related gene	Leucoanthocyanidin dioxygenase	hormone metabolism.ethylene.synthesis-degradation	hormone metabolism	moderately similar to ( 368) AT1G17020 | Symbols: SRG1, ATSRG1 | SRG1 (SENESCENCE-RELATED GENE 1); oxidoreductase, acting on diphenols and related substances as donors, oxygen as acceptor / oxidoreductase, acting on paired donors, with incorporation or reduction of molecular oxygen, 2-oxoglutarate as one donor, and inc | chr1:5820258-5821741 FORWARDweakly similar to ( 189) FLS_PETHY Flavonol synt…
Soltu.DM.02G014690	0.192342	-5.19908	-2.37826	8.48828e-14	GDSL-like Lipase/Acylhydrolase superfamily protein	GDSL-lipase 1	misc.GDSL-motif lipase	misc	highly similar to ( 528) AT5G45670 | Symbols: | GDSL-motif lipase/hydrolase family protein | chr5:18528600-18530164 FORWARDweakly similar to ( 165) APG_BRANA Anter-specific proline-rich protein APG (Protein CEX) (Fragment) - Brassica napus (Rape)moderately similar to ( 475) loc_os01g54470 12001.m11611 protein anther-specific proline-rich protein APG, putative, expressedSGNH_plant_lipase_like fatt…
Soltu.DM.02G016010	0.380269	-2.62972	-1.39491	2.49476e-11	Protein of unknown function (DUF640)	Conserved gene of unknown function	signalling.light	signalling	moderately similar to ( 229) AT2G42610 | Symbols: LSH10 | LSH10 (LIGHT SENSITIVE HYPOCOTYLS 10) | chr2:17748005-17748538 FORWARDweakly similar to ( 188) loc_os02g56610 12002.m10683 protein expressed proteinDUF640 PGSC0003DMT400026433
Soltu.DM.02G016360	0.431428	-2.31788	-1.21281	3.78297e-15	Tetratricopeptide repeat (TPR)-like superfamily protein	Conserved gene of unknown function	not assigned.unknown	Not assigned/Unknown	moderately similar to ( 400) AT4G18570 | Symbols: | proline-rich family protein | chr4:10231439-10234534 FORWARDmoderately similar to ( 384) loc_os01g46340 12001.m10832 protein pherophorin like protein, putative, expressed PGSC0003DMT400026536
Soltu.DM.02G016380	0.488935	-2.04526	-1.03229	3.61478e-07	alpha/beta-Hydrolases superfamily protein	Triacylglycerol lipase	lipid metabolism.lipid degradation.lipases.triacylglycerol lipase	Lipid Metabolism	moderately similar to ( 481) AT4G18550 | Symbols: | lipase class 3 family protein | chr4:10225006-10226862 REVERSEmoderately similar to ( 422) loc_os01g46240 12001.m10822 protein triacylglycerol lipase, putative, expressedLipase_3 Lipase_3 Lipase PGSC0003DMT400026501
Soltu.DM.02G016550	0.459893	-2.17442	-1.12063	4.75284e-19	RNA binding;GTP binding	GTP-binding protein era	signalling.G-proteins	signalling	moderately similar to ( 497) AT5G66470 | Symbols: | GTP binding / RNA binding | chr5:26541986-26544302 REVERSEvery weakly similar to (83.2) ERG_ANTMA GTP-binding protein ERG - Antirrhinum majus (Garden snapdragon)moderately similar to ( 343) loc_os05g49220 12005.m08992 protein GTP-binding protein era, putative, expressedera Era Era engA COG1160 EngA1 MMR_HSR1 Era_like ThdF trmE trmE EngA2 engA PG…
Soltu.DM.02G016570	0.334388	-2.99054	-1.58041	2.81941e-07	Peroxidase superfamily protein	Peroxidase 19	misc.peroxidases	misc	moderately similar to ( 313) AT2G34060 | Symbols: | peroxidase, putative | chr2:14384914-14386530 FORWARDweakly similar to ( 178) PER2_ARAHY Cationic peroxidase 2 precursor (EC 1.11.1.7) (PNPC2) - Arachis hypogaea (Peanut)weakly similar to ( 200) loc_os03g55410 12003.m10456 protein peroxidase 51 precursor, putative, expressedsecretory_peroxidase plant_peroxidase peroxidase PGSC0003DMT400059099
Soltu.DM.02G016620	0.313302	-3.19181	-1.67437	8.30702e-11	negative regulator of systemic acquired resistance (SNI1)	SNI1	stress.biotic	stress	moderately similar to ( 329) AT4G18470 | Symbols: SNI1 | SNI1; transcription repressor | chr4:10192984-10195511 FORWARDmoderately similar to ( 299) loc_os02g20870 12002.m33660 protein RNA helicase like protein, putative, expressed PGSC0003DMT400027843
Soltu.DM.02G016840	0.286366	-3.49203	-1.80407	3.9482e-22	Histone superfamily protein	Histone H3.2	DNA.synthesis/chromatin structure.histone	DNA	weakly similar to ( 189) AT4G40030 | Symbols: | histone H3.2 | chr4:18555840-18556417 REVERSEweakly similar to ( 180) H32_WHEAT Histone H3.2 - Triticum aestivum (Wheat)weakly similar to ( 186) loc_os06g06480 12006.m05373 protein core histone H2A/H2B/H3/H4 family protein, expressedH3 Histone HHT1 PGSC0003DMT400081769
Soltu.DM.02G016920	0.448423	-2.23004	-1.15707	1.42631e-08	Protein of unknown function, DUF599	Conserved gene of unknown function	not assigned.unknown	Not assigned/Unknown	weakly similar to ( 192) AT5G46060 | Symbols: | unknown protein | chr5:18681533-18682459 FORWARDmoderately similar to ( 212) loc_os08g28970 12008.m06901 protein expressed proteinDUF599 PGSC0003DMT400081285
Soltu.DM.02G017100	0.486595	-2.0551	-1.03921	5.1015e-09	Protein E6	ROX1	not assigned.unknown	Not assigned/Unknown	PGSC0003DMT400081294
Soltu.DM.02G017360	0.250024	-3.99962	-1.99986	5.08287e-15	Mitochondrial substrate carrier family protein	Mitochondrial amino acid carrier	transport.metabolite transporters at the mitochondrial membrane	Transport	moderately similar to ( 395) AT2G33820 | Symbols: ATMBAC1, MBAC1 | MBAC1; L-histidine transmembrane transporter/ L-lysine transmembrane transporter/ L-ornithine transmembrane transporter/ arginine transmembrane transporter/ binding | chr2:14306293-14308293 REVERSEmoderately similar to ( 327) loc_os11g23170 12011.m079984 protein mitochondrial carnitine/acylcarnitine carrier-like protein, putative,…
Soltu.DM.02G017420	0.434655	-2.30068	-1.20206	1.78048e-16	Ribosomal protein S5 family protein	30S ribosomal protein S5	protein.synthesis.ribosomal protein.prokaryotic.chloroplast.30S subunit.S5	Protein	moderately similar to ( 265) AT2G33800 | Symbols: | ribosomal protein S5 family protein | chr2:14300925-14302352 REVERSEmoderately similar to ( 282) RR5_SPIOL 30S ribosomal protein S5, chloroplast precursor - Spinacia oleracea (Spinach)weakly similar to ( 196) loc_os03g34040 12003.m101378 protein 30S ribosomal protein S5, putative, expressedrpsE rps5 RpsE rps5p Ribosomal_S5 Ribosomal_S5_C PGSC000…
Soltu.DM.02G017630	0.483463	-2.06841	-1.04852	4.86452e-26	phosphate	PHO2	protein.degradation.ubiquitin.E2	Protein	highly similar to ( 792) AT2G33770 | Symbols: UBC24, ATUBC24, PHO2 | PHO2 (PHOSPHATE 2); ubiquitin-protein ligase | chr2:14277785-14281482 REVERSEhighly similar to ( 671) loc_os05g48390 12005.m08910 protein ubiquitin conjugating enzyme, putative, expressedUBCc UQ_con UBCc COG5078 PGSC0003DMT400076435
Soltu.DM.02G018000	0.436482	-2.29105	-1.19601	7.94648e-13	alpha 1,4-glycosyltransferase family protein	Lactosylceramide 4-alpha-galactosyltransferase	misc.UDP glucosyl and glucoronyl transferases	misc	moderately similar to ( 337) AT1G61050 | Symbols: | alpha 1,4-glycosyltransferase family protein / glycosyltransferase sugar-binding DXD motif-containing protein | chr1:22486736-22488043 FORWARDmoderately similar to ( 323) loc_os04g44740 12004.m09431 protein transferase/ transferase, transferring glycosyl groups, putative, expressedGb3_synth PGSC0003DMT400057784
Soltu.DM.02G018150	0.379922	-2.63212	-1.39623	2.02901e-12	conserved hypothetical protein	Conserved gene of unknown function	not assigned.unknown	Not assigned/Unknown	PGSC0003DMT400057615
Soltu.DM.02G018320	0.406935	-2.4574	-1.29713	2.65281e-14	beta-galactosidase	Beta-galactosidase	misc.gluco-, galacto- and mannosidases.beta-galactosidase	misc	highly similar to ( 777) AT2G28470 | Symbols: BGAL8 | BGAL8 (beta-galactosidase 8); beta-galactosidase/ catalytic/ cation binding / sugar binding | chr2:12169047-12173164 REVERSEhighly similar to ( 664) BGAL_ASPOF Beta-galactosidase precursor (EC 3.2.1.23) (Lactase) - Asparagus officinalis (Garden asparagus)highly similar to ( 776) loc_os03g15020 12003.m34824 protein beta-galactosidase precursor,…
Soltu.DM.02G018740	0.498629	-2.0055	-1.00396	7.35169e-10	ARM repeat superfamily protein	Ubiquitin-protein ligase	not assigned.unknown	Not assigned/Unknown	highly similar to ( 555) AT1G61350 | Symbols: | armadillo/beta-catenin repeat family protein | chr1:22634099-22635820 FORWARDmoderately similar to ( 419) loc_os07g37350 12007.m07985 protein armadillo/beta-catenin-like repeat family protein, expressed PGSC0003DMT400057710
Soltu.DM.02G018940	0.435123	-2.2982	-1.20051	4.27341e-10	S-adenosyl-L-methionine-dependent methyltransferases superfamily protein	Proliferating-cell nucleolar antigen p120	DNA.synthesis/chromatin structure	DNA	highly similar to ( 584) AT4G26600 | Symbols: | nucleolar protein, putative | chr4:13419629-13423418 FORWARDhighly similar to ( 565) loc_os02g49270 12002.m09961 protein proliferating-cell nucleolar antigen p120, putative, expressedSun Nol1_Nop2_Fmu yebU PRK10901 PGSC0003DMT400057532
Soltu.DM.02G019040	0.448973	-2.22731	-1.1553	5.68866e-07	Calcium-binding EF-hand family protein	Ccd1	signalling.calcium	signalling	weakly similar to ( 112) AT4G27280 | Symbols: | calcium-binding EF hand family protein | chr4:13663770-13664162 REVERSEweakly similar to ( 115) loc_os06g46950 12006.m09221 protein EF-hand Ca2+-binding protein CCD1, putative, expressed PGSC0003DMT400057519
Soltu.DM.02G020160	0.394261	-2.53639	-1.34278	5.27242e-10	hypothetical protein	Conserved gene of unknown function	not assigned.unknown	Not assigned/Unknown	PGSC0003DMT400042426
Soltu.DM.02G020570	0.389801	-2.56541	-1.35919	1.19904e-08	Chaperonin-like RbcX protein	Conserved gene of unknown function	not assigned.unknown	Not assigned/Unknown	weakly similar to ( 184) AT4G04330 | Symbols: | unknown protein | chr4:2116700-2118563 REVERSEweakly similar to ( 177) loc_os08g32930 12008.m07285 protein expressed protein PGSC0003DMT400042456
Soltu.DM.02G020620	0.347967	-2.87383	-1.52298	2.57734e-19	KNOX/ELK homeobox transcription factor	Homeobox protein knotted-1-like LET6	RNA.regulation of transcription.HB,Homeobox transcription factor family	RNA	moderately similar to ( 367) AT1G62360 | Symbols: STM, BUM1, SHL, WAM1, BUM, WAM | STM (SHOOT MERISTEMLESS); transcription factor | chr1:23058796-23061722 REVERSEmoderately similar to ( 387) HSBH1_SOYBN Homeobox protein SBH1 - Glycine max (Soybean)moderately similar to ( 250) loc_os03g51690 12003.m35624 protein homeobox protein OSH1, putative, expressedKNOX2 KNOX1 PGSC0003DMT400043083
Soltu.DM.02G021720	0.405281	-2.46742	-1.303	7.11262e-10	Tetratricopeptide repeat (TPR)-like superfamily protein	Pentatricopeptide repeat-containing protein, chloroplastic	0	Not assigned/Unknown	0
Soltu.DM.02G022080	0.125586	-7.96266	-2.99325	2.01367e-40	minichromosome maintenance (MCM2/3/5) family protein	Mini-chromosome maintenance protein MCM6	DNA.synthesis/chromatin structure	DNA	nearly identical (1207) AT5G44635 | Symbols: MCM6 | minichromosome maintenance family protein / MCM family protein | chr5:18006431-18010542 REVERSEmoderately similar to ( 277) MCM3_MAIZE DNA replication licensing factor MCM3 homolog (Replication origin activator) (ROA protein) (Fragment) - Zea mays (Maize)nearly identical (1192) loc_os05g14590 12005.m05870 protein DNA replication licensing factor…
Soltu.DM.02G023350	0.454401	-2.2007	-1.13796	1.5982e-14	FAD/NAD(P)-binding oxidoreductase family protein	Amine oxidase	secondary metabolism.isoprenoids.carotenoids	secondary metabolism	moderately similar to ( 497) AT3G09580 | Symbols: | amine oxidase family protein | chr3:2942614-2944047 REVERSEmoderately similar to ( 384) loc_os07g43370 12007.m08565 protein oxidoreductase, putative, expressedAmino_oxidase HemY COG1233 PRK11883 PGSC0003DMT400009420
Soltu.DM.02G023580	0.470929	-2.12346	-1.08642	1.28816e-06	ascorbate peroxidase	Ascorbate peroxidase	redox.ascorbate and glutathione.ascorbate	Redox	moderately similar to ( 431) AT4G35000 | Symbols: APX3 | APX3 (ASCORBATE PEROXIDASE 3); L-ascorbate peroxidase | chr4:16665007-16667541 REVERSEmoderately similar to ( 401) APX3_ORYSA Probable L-ascorbate peroxidase 3 (EC 1.11.1.11) (OsAPx03) - Oryza sativa (Rice)moderately similar to ( 401) loc_os04g14680 12004.m06705 protein OsAPx3 - Peroxisomal Ascorbate Peroxidase encoding gene, expressedascor…
Soltu.DM.02G023870	0.212639	-4.70281	-2.23352	9.64462e-12	Gibberellin-regulated family protein	Gast1	hormone metabolism.gibberelin.induced-regulated-responsive-activated	hormone metabolism	GASA PGSC0003DMT400009367
Soltu.DM.02G024260	0.390885	-2.5583	-1.35518	3.49249e-45	Lactoylglutathione lyase / glyoxalase I family protein	Lactoylglutathione lyase	Biodegradation of Xenobiotics.lactoylglutathione lyase	other metabolism	weakly similar to ( 150) AT1G15380 | Symbols: | lactoylglutathione lyase family protein / glyoxalase I family protein | chr1:5290955-5292287 FORWARDweakly similar to ( 159) loc_os05g07940 12005.m27715 protein lactoylglutathione lyase, putative, expressed PGSC0003DMT400009330
Soltu.DM.02G024400	0.470238	-2.12658	-1.08854	4.88885e-15	GATA transcription factor	GATA transcription factor 5	RNA.regulation of transcription.C2C2(Zn) GATA transcription factor family	RNA	weakly similar to ( 147) AT3G51080 | Symbols: | zinc finger (GATA type) family protein | chr3:18973639-18974668 FORWARDweakly similar to ( 128) loc_os02g43150 12002.m100295 protein GATA zinc finger family protein, expressed PGSC0003DMT400009117
Soltu.DM.02G025270	0.470438	-2.12568	-1.08792	1.02493e-38	Sulfite exporter TauE/SafE family protein	Membrane protein	not assigned.unknown	Not assigned/Unknown	moderately similar to ( 414) AT2G25737 | Symbols: | unknown protein | chr2:10977174-10979677 FORWARDmoderately similar to ( 419) loc_os09g17600 12009.m22230 protein expressed protein PGSC0003DMT400038560
Soltu.DM.02G025990	0.130058	-7.6889	-2.94278	3.66735e-07	Peptidase M50B-like domain containing protein	Conserved gene of unknown function	not assigned.unknown	Not assigned/Unknown	moderately similar to ( 305) AT1G67060 | Symbols: | unknown protein | chr1:25036729-25039123 FORWARDmoderately similar to ( 304) loc_os02g12870 12002.m34037 protein expressed protein PGSC0003DMT400067856
Soltu.DM.02G026320	0.196223	-5.09625	-2.34944	5.03893e-18	Potato type II proteinase inhibitor family domain containing protein	Proteinase inhibitor IIa	not assigned.unknown	Not assigned/Unknown	weakly similar to ( 153) IP2X_SOLTU Proteinase inhibitor type-2 precursor (Proteinase inhibitor type II) - Solanum tuberosum (Potato) PGSC0003DMT400078609
Soltu.DM.02G026630	0.49632	-2.01483	-1.01066	1.74258e-08	conserved hypothetical protein	Conserved gene of unknown function	not assigned.unknown	Not assigned/Unknown	moderately similar to ( 315) AT5G17460 | Symbols: | unknown protein | chr5:5757582-5758867 REVERSEmoderately similar to ( 303) loc_os01g03500 12001.m06988 protein expressed protein PGSC0003DMT400078757
Soltu.DM.02G027720	0.491573	-2.03429	-1.02452	5.94624e-12	Translation protein SH3-like family protein	L24 ribosomal protein	protein.synthesis.ribosomal protein.eukaryotic.60S subunit.L26	Protein	weakly similar to ( 153) AT3G49910 | Symbols: | 60S ribosomal protein L26 (RPL26A) | chr3:18504311-18504751 FORWARDweakly similar to ( 136) RL26_BRARA 60S ribosomal protein L26 - Brassica rapa (Turnip)weakly similar to ( 148) loc_os12g05430 12012.m04536 protein 60S ribosomal protein L26-1, putative, expressedrpl24p PGSC0003DMT400055191
Soltu.DM.02G027840	0.400668	-2.49583	-1.31952	7.78335e-07	GRAS family transcription factor	SCL domain class transcription factor	RNA.regulation of transcription.GRAS transcription factor family	RNA	highly similar to ( 506) AT3G49950 | Symbols: | scarecrow transcription factor family protein | chr3:18522570-18523802 FORWARDweakly similar to ( 147) CIGR2_ORYSA Chitin-inducible gibberellin-responsive protein 2 - Oryza sativa (Rice)highly similar to ( 524) loc_os07g40020 12007.m08244 protein GRAS family transcription factor containing protein, expressedGRAS PGSC0003DMT400064187
Soltu.DM.02G028180	0.176392	-5.66921	-2.50315	1.26313e-139	heavy metal atpase	Heavy metal cation transport atpase	transport.metal	Transport	highly similar to ( 921) AT4G37270 | Symbols: HMA1, ATHMA1 | HMA1; ATPase/ cadmium-transporting ATPase/ calcium-transporting ATPase/ copper-exporting ATPase/ zinc transporting ATPase | chr4:17541987-17546352 REVERSEhighly similar to ( 883) loc_os06g47550 12006.m091770 protein cadmium/zinc-transporting ATPase HMA1, chloroplast precursor, putative, expressedZntA zntA PRK10671 MgtA E1-E2_ATPase KdpB…
Soltu.DM.02G028210	0.302247	-3.30855	-1.7262	4.72926e-08	end binding protein 1C	AtEB1c	cell.organisation	Cell	moderately similar to ( 374) AT5G67270 | Symbols: ATEB1C, EB1C, ATEB1H1 | ATEB1C (microtubule end binding protein 1); microtubule binding | chr5:26840248-26841984 REVERSEmoderately similar to ( 354) loc_os10g35580 12010.m06382 protein microtubule-associated protein RP/EB family member 3, putative, expressedBIM1 PGSC0003DMT400064236
Soltu.DM.02G028240	0.476558	-2.09838	-1.06928	1.72163e-11	CYCLIN D3;2	D-type cyclin family 3 subgroup 1	cell.cycle	Cell	moderately similar to ( 290) AT5G67260 | Symbols: CYCD3;2 | CYCD3;2 (CYCLIN D3;2); cyclin-dependent protein kinase | chr5:26836313-26837665 FORWARDweakly similar to ( 157) loc_os09g29100 12009.m06061 protein cyclin delta-2, putative, expressedCyclin_N PGSC0003DMT400064307
Soltu.DM.02G028440	0.494415	-2.02259	-1.01621	3.58576e-12	conserved hypothetical protein	Cyclin delta-3	not assigned.unknown	Not assigned/Unknown	moderately similar to ( 424) AT4G34090 | Symbols: | unknown protein | chr4:16328051-16330110 REVERSEmoderately similar to ( 411) loc_os03g01920 12003.m05736 protein expressed protein PGSC0003DMT400010305
Soltu.DM.02G028500	0.165039	-6.05918	-2.59912	1.22801e-30	F-box/RNI-like superfamily protein	Ubiquitin-protein ligase	protein.degradation.ubiquitin.E3.SCF.FBOX	Protein	moderately similar to ( 318) AT5G67140 | Symbols: | F-box family protein | chr5:26794009-26795213 REVERSEmoderately similar to ( 267) loc_os06g07000 12006.m31842 protein F-box domain containing protein, expressed PGSC0003DMT400010308
Soltu.DM.02G028580	0.14826	-6.74491	-2.7538	5.22229e-40	DNA-directed DNA polymerases	Hcr2-0A	signalling.receptor kinases.leucine rich repeat XI	signalling	weakly similar to ( 180) AT5G48940 | Symbols: | leucine-rich repeat transmembrane protein kinase, putative | chr5:19839785-19843744 FORWARDweakly similar to ( 167) RPK1_IPONI Receptor-like protein kinase precursor (EC 2.7.11.1) - Ipomoea nil (Japanese morning glory) (Pharbitis nil)weakly similar to ( 192) loc_os10g02970 12010.m03714 protein receptor-like protein kinase precursor, putative PGSC000…
Soltu.DM.02G029920	0.454115	-2.20209	-1.13887	1.09263e-09	NAD(P)-binding Rossmann-fold superfamily protein	NAD dependent epimerase/dehydratase	not assigned.unknown	Not assigned/Unknown	moderately similar to ( 345) AT1G19690 | Symbols: | binding / catalytic/ coenzyme binding | chr1:6807925-6809562 REVERSEmoderately similar to ( 294) loc_os01g15660 12001.m97451 protein nucleoside-diphosphate-sugar epimerase, putative, expressed PGSC0003DMT400026026
Soltu.DM.02G030630	0.181335	-5.51466	-2.46327	1.19197e-20	brassinosteroid-6-oxidase	Cytochrome P450 85A1	misc.cytochrome P450	misc	highly similar to ( 676) AT5G38970 | Symbols: BR6OX1, ATBR6OX, CYP85A1, BR6OX | BR6OX1 (BRASSINOSTEROID-6-OXIDASE 1); monooxygenase/ oxygen binding | chr5:15595185-15597774 REVERSEhighly similar to ( 776) C85A_PHAVU Cytochrome P450 85A (EC 1.14.-.-) (C6-oxidase) - Phaseolus vulgaris (Kidney bean) (French bean)highly similar to ( 639) loc_os03g40540 12003.m09132 protein cytochrome P450 85A1, putat…
Soltu.DM.02G030780	0.451221	-2.21621	-1.14809	5.51511e-11	DUF4378 domain containing protein	Conserved gene of unknown function	not assigned.unknown	Not assigned/Unknown	moderately similar to ( 293) AT1G74160 | Symbols: | unknown protein | chr1:27887164-27891151 FORWARDweakly similar to ( 183) loc_os07g41200 12007.m08356 protein expressed protein PGSC0003DMT400003717
Soltu.DM.02G031360	0.24332	-4.10982	-2.03907	6.55895e-20	early nodulin-like protein	Blue (Type 1) copper domain	misc.plastocyanin-like	misc	weakly similar to ( 148) AT5G15350 | Symbols: | plastocyanin-like domain-containing protein | chr5:4985184-4986154 REVERSEvery weakly similar to (89.4) loc_os09g38540 12009.m06795 protein blue copper protein precursor, putative, expressedCu_bind_like PGSC0003DMT400003642
Soltu.DM.02G031710	0.339692	-2.94384	-1.5577	4.84069e-19	structural maintenance of chromosome	Condensin complex components subunit	cell.division	Cell	nearly identical (1462) AT5G48600 | Symbols: ATSMC3, ATCAP-C, ATSMC4 | ATSMC3 (ARABIDOPSIS THALIANA STRUCTURAL MAINTENANCE OF CHROMOSOME 3); ATP binding / transporter | chr5:19701908-19709091 FORWARDhighly similar to ( 566) loc_os05g41750 12005.m08349 protein ATSMC3, putative, expressedSmc ABC_SMC4_euk SMC_N ABC_SMC1_euk ABC_SMC_head SMC_hinge ABC_SMC_barmotin ABC_SMC2_euk ABC_Class2 PGSC0003DMT4…
Soltu.DM.02G031730	0.290966	-3.43683	-1.78108	2.31122e-07	myb domain protein	R2R3 Myb30 transcription factor	RNA.regulation of transcription.MYB domain transcription factor family	RNA	moderately similar to ( 268) AT3G47600 | Symbols: MYB94, ATMYBCP70, ATMYB94 | ATMYB94 (MYB DOMAIN PROTEIN 94); DNA binding / transcription factor | chr3:17539627-17541035 REVERSEweakly similar to ( 171) MYB4_ORYSA Myb-related protein Myb4 (OsMyb4) (Transcription factor RLTR1) - Oryza sativa (Rice)moderately similar to ( 264) loc_os08g33940 12008.m07384 protein MYB96, putative, expressed PGSC0003D…
Soltu.DM.02G031820	0.399358	-2.50402	-1.32424	2.84248e-14	ATP binding cassette subfamily B19	LO4	transport.ABC transporters and multidrug resistance systems	Transport	nearly identical (2068) AT3G28860 | Symbols: ATMDR1, ATMDR11, PGP19, MDR11, MDR1, ATPGP19, ABCB19, ATABCB19 | ABCB19; ATPase, coupled to transmembrane movement of substances / auxin efflux transmembrane transporter | chr3:10870287-10877286 REVERSEhighly similar to ( 992) MDR_ORYSA Putative multidrug resistance protein (P-glycoprotein) - Oryza sativa (Rice)nearly identical (1982) loc_os04g38570 12…
Soltu.DM.02G032090	0.415228	-2.40831	-1.26802	9.42478e-74	Phosphoglycerate mutase-like family protein	Histidine acid phosphatase	not assigned.unknown	Not assigned/Unknown	nearly identical (1706) AT5G15070 | Symbols: | acid phosphatase/ oxidoreductase/ transition metal ion binding | chr5:4876898-4885615 FORWARDnearly identical (1617) loc_os03g48300 12003.m35353 protein acid phosphatase, putative, expressedAcid_phosphat_A PGSC0003DMT400003302
Soltu.DM.02G032600	0.306057	-3.26737	-1.70813	2.08261e-31	Heavy metal transport/detoxification superfamily protein	Metal ion binding protein	not assigned.unknown	Not assigned/Unknown	weakly similar to ( 121) AT5G14910 | Symbols: | heavy-metal-associated domain-containing protein | chr5:4823815-4825196 FORWARDvery weakly similar to (98.2) loc_os05g27100 12005.m06999 protein expressed protein PGSC0003DMT400001367
Soltu.DM.02G032830	0.484654	-2.06333	-1.04497	3.5299e-09	cyclophilin	Peptidyl-prolyl cis-trans isomerase	protein.folding	Protein	highly similar to ( 625) AT3G01480 | Symbols: CYP38 | CYP38 (cyclophilin 38); peptidyl-prolyl cis-trans isomerase | chr3:188569-190252 FORWARDhighly similar to ( 623) TLP40_SPIOL Peptidyl-prolyl cis-trans isomerase, chloroplast precursor (EC 5.2.1.8) (40 kDa thylakoid lumen PPIase) (40 kDa thylakoid lumen rotamase) - Spinacia oleracea (Spinach)highly similar to ( 621) loc_os08g29370 12008.m26493 …
Soltu.DM.02G032910	0.377885	-2.64631	-1.40398	9.99977e-08	Tetratricopeptide repeat (TPR)-like superfamily protein	Kinesin light chain	cell.organisation	Cell	highly similar to ( 745) AT3G27960 | Symbols: | kinesin light chain-related | chr3:10380513-10382593 REVERSEhighly similar to ( 737) loc_os02g47880 12002.m100334 protein kinesin light chain, putative, expressed PGSC0003DMT400001405
Soltu.DM.02G033020	0.366148	-2.73114	-1.4495	7.75933e-20	ribosomal protein L12-A	50S ribosomal protein L12, chloroplastic	protein.synthesis.ribosomal protein.prokaryotic.chloroplast.50S subunit.L12	Protein	weakly similar to ( 142) AT3G27830 | Symbols: RPL12-A, RPL12 | RPL12-A (RIBOSOMAL PROTEIN L12-A); structural constituent of ribosome | chr3:10318576-10319151 FORWARDweakly similar to ( 194) RK12_TOBAC 50S ribosomal protein L12, chloroplast precursor (CL12) - Nicotiana tabacum (Common tobacco)weakly similar to ( 115) loc_os05g49320 12005.m09002 protein 50S ribosomal protein L12-1, chloroplast prec…
Soltu.DM.02G033040	0.428489	-2.33378	-1.22267	1.24618e-17	ribosomal protein L12-C	50S ribosomal protein L12, chloroplastic	protein.synthesis.ribosomal protein.prokaryotic.chloroplast.50S subunit.L12	Protein	weakly similar to ( 142) AT3G27830 | Symbols: RPL12-A, RPL12 | RPL12-A (RIBOSOMAL PROTEIN L12-A); structural constituent of ribosome | chr3:10318576-10319151 FORWARDmoderately similar to ( 205) RK12_TOBAC 50S ribosomal protein L12, chloroplast precursor (CL12) - Nicotiana tabacum (Common tobacco)weakly similar to ( 116) loc_os05g49320 12005.m09002 protein 50S ribosomal protein L12-1, chloroplast …
Soltu.DM.02G033290	0.13758	-7.26848	-2.86165	5.29397e-13	Transducin/WD40 repeat-like superfamily protein	Cell division cycle protein cdt2	not assigned.unknown	Not assigned/Unknown	highly similar to ( 503) AT3G27640 | Symbols: | transducin family protein / WD-40 repeat family protein | chr3:10232307-10235467 FORWARDmoderately similar to ( 405) loc_os03g49200 12003.m101455 protein cell division cycle protein cdt2, putative, expressedWD40 PGSC0003DMT400032879
Soltu.DM.02G033930	0.351063	-2.84849	-1.5102	6.4697e-07	Ankyrin repeat family protein	Ankyrin	cell.organisation	Cell	highly similar to ( 629) AT3G01750 | Symbols: | ankyrin repeat family protein | chr3:270615-272691 FORWARDhighly similar to ( 597) loc_os05g23320 12005.m06627 protein expressed proteinANK PGSC0003DMT400052247
Soltu.DM.02G034230	0.174731	-5.72308	-2.51679	2.00811e-39	Ferritin/ribonucleotide reductase-like family protein	Ribonucleoside-diphosphate reductase small chain	nucleotide metabolism.deoxynucleotide metabolism.ribonucleoside-diphosphate reductase	nucleotide metabolism	highly similar to ( 536) AT3G27060 | Symbols: TSO2 | TSO2 (TSO meaning 'ugly' in Chinese); oxidoreductase/ ribonucleoside-diphosphate reductase/ transition metal ion binding | chr3:9979971-9981057 REVERSEhighly similar to ( 626) RIR2_TOBAC Ribonucleoside-diphosphate reductase small chain (EC 1.17.4.1) (Ribonucleotide reductase small subunit) (Ribonucleoside-diphosphate reductase R2 subunit) - Nic…
Soltu.DM.02G034680	0.297804	-3.35791	-1.74756	1.49666e-07	DNA repair metallo-beta-lactamase family protein	DNA cross-link repair protein pso2/snm1	DNA.repair	DNA	highly similar to ( 529) AT3G26680 | Symbols: SNM1 | SNM1 (SENSITIVE TO NITROGEN MUSTARD 1) | chr3:9801309-9803517 FORWARDhighly similar to ( 509) loc_os04g32930 12004.m08390 protein DNA cross-link repair 1A protein, putative, expressedDRMBL YSH1 PGSC0003DMT400052013
Soltu.DM.03G000250	0.232833	-4.29493	-2.10263	2.88844e-12	Bifunctional inhibitor/lipid-transfer protein/seed storage 2S albumin superfamily protein	Non-specific lipid-transfer protein	misc.protease inhibitor/seed storage/lipid transfer protein (LTP) family protein	misc	weakly similar to ( 114) AT3G22600 | Symbols: | protease inhibitor/seed storage/lipid transfer protein (LTP) family protein | chr3:8006711-8007397 REVERSEvery weakly similar to (99.4) loc_os07g07930 12007.m05253 protein lipid transfer protein, putative, expressed PGSC0003DMT400034954
Soltu.DM.03G000300	0.266802	-3.74809	-1.90616	1.20099e-27	Histone superfamily protein	Histone H2A	DNA.synthesis/chromatin structure.histone	DNA	weakly similar to ( 154) AT1G08880 | Symbols: HTA5, H2AXA, G-H2AX, GAMMA-H2AX | H2AXA; DNA binding | chr1:2847144-2847676 REVERSEweakly similar to ( 155) H2AX_CICAR Histone H2AX - Cicer arietinum (Chickpea) (Garbanzo)weakly similar to ( 152) loc_os12g34510 12012.m07245 protein histone H2A, putative, expressedH2A H2A HTA1 Histone PGSC0003DMT400034958
Soltu.DM.03G000360	0.254455	-3.92997	-1.97452	5.91676e-48	aspartic proteinase A1	Aspartic proteinase oryzasin-1	protein.degradation.aspartate protease	Protein	highly similar to ( 516) AT1G11910 | Symbols: | aspartyl protease family protein | chr1:4017119-4019874 REVERSEhighly similar to ( 502) ASPR1_ORYSA Aspartic proteinase oryzasin-1 precursor (EC 3.4.23.-) - Oryza sativa (Rice)highly similar to ( 502) loc_os05g49200 12005.m27639 protein aspartic proteinase oryzasin-1 precursor, putative, expressedAsp PGSC0003DMT400034964
Soltu.DM.03G000550	0.0895099	-11.172	-3.48181	6.44399e-11	Helicase protein with RING/U-box domain	SNF2 domain-containing protein	RNA.regulation of transcription.Chromatin Remodeling Factors	RNA	nearly identical (1340) AT5G43530 | Symbols: | SNF2 domain-containing protein / helicase domain-containing protein / RING finger domain-containing protein | chr5:17489327-17494830 FORWARDweakly similar to ( 108) ISW2_ORYSA Probable chromatin remodelling complex ATPase chain (EC 3.6.1.-) (ISW2-like) (Sucrose nonfermenting protein 2 homolog) - Oryza sativa (Rice)nearly identical (1180) loc_os04g098…
Soltu.DM.03G000740	0.335698	-2.97887	-1.57477	7.31071e-09	plasmodesmata-located protein	DUF26 domain-containing protein 2	signalling.receptor kinases.DUF 26	signalling	moderately similar to ( 286) AT1G04520 | Symbols: PDLP2 | PDLP2 (PLASMODESMATA-LOCATED PROTEIN 2) | chr1:1231852-1233787 FORWARD PGSC0003DMT400034885
Soltu.DM.03G001010	0.282936	-3.53437	-1.82145	1.82401e-09	GDSL-like Lipase/Acylhydrolase superfamily protein	GDSL-lipase protein	misc.GDSL-motif lipase	misc	highly similar to ( 506) AT5G45670 | Symbols: | GDSL-motif lipase/hydrolase family protein | chr5:18528600-18530164 FORWARDweakly similar to ( 162) APG_BRANA Anter-specific proline-rich protein APG (Protein CEX) (Fragment) - Brassica napus (Rape)moderately similar to ( 470) loc_os01g54470 12001.m11611 protein anther-specific proline-rich protein APG, putative, expressedSGNH_plant_lipase_like fatt…
Soltu.DM.03G001750	0.485873	-2.05815	-1.04135	4.36431e-33	Neutral/alkaline non-lysosomal ceramidase	Ceramidase	lipid metabolism.''exotics'' (steroids, squalene etc).sphingolipids.ceramidase	Lipid Metabolism	nearly identical (1165) AT1G07380 | Symbols: | ceramidase family protein | chr1:2264829-2268306 REVERSEnearly identical (1122) loc_os01g43520 12001.m150425 protein ceramidase, putative, expressedCeramidase_alk PGSC0003DMT400011193
Soltu.DM.03G001910	0.323523	-3.09097	-1.62806	2.25742e-08	HAESA-like	Leucine-rich repeat receptor kinase	signalling.receptor kinases.leucine rich repeat XI	signalling	nearly identical (1221) AT1G28440 | Symbols: HSL1 | HSL1 (HAESA-Like 1); ATP binding / kinase/ protein serine/threonine kinase | chr1:9996914-10000171 FORWARDmoderately similar to ( 264) RPK1_IPONI Receptor-like protein kinase precursor (EC 2.7.11.1) - Ipomoea nil (Japanese morning glory) (Pharbitis nil)highly similar to ( 988) loc_os01g13800 12001.m07986 protein receptor-like protein kinase 5 pr…
Soltu.DM.03G002080	0.471955	-2.11885	-1.08328	7.47601e-18	Protein of unknown function (DUF616)	Conserved gene of unknown function	development.unspecified	Development	highly similar to ( 690) AT1G28240 | Symbols: | unknown protein | chr1:9868521-9871798 REVERSEhighly similar to ( 576) loc_os01g19870 12001.m08523 protein expressed proteinDUF616 PGSC0003DMT400033380
Soltu.DM.03G002140	0.322384	-3.10189	-1.63315	4.06996e-09	Aluminium induced protein with YGL and LRDR motifs	Stem-specific protein TSJT1	hormone metabolism.auxin.induced-regulated-responsive-activated	hormone metabolism	moderately similar to ( 333) AT4G27450 | Symbols: | unknown protein | chr4:13727665-13728683 REVERSEweakly similar to ( 123) TSJT1_TOBAC Stem-specific protein TSJT1 - Nicotiana tabacum (Common tobacco)moderately similar to ( 223) loc_os03g53270 12003.m35408 protein stem-specific protein TSJT1, putative, expressedWali7 Gn_AT_II PGSC0003DMT400033379
Soltu.DM.03G002500	0.261409	-3.82542	-1.93562	3.05792e-17	pinoid-binding protein	Ccd1	signalling.calcium	signalling	weakly similar to ( 115) AT4G27280 | Symbols: | calcium-binding EF hand family protein | chr4:13663770-13664162 REVERSEweakly similar to ( 119) loc_os06g46950 12006.m09221 protein EF-hand Ca2+-binding protein CCD1, putative, expressed PGSC0003DMT400012996
Soltu.DM.03G003110	0.215589	-4.63846	-2.21364	6.38768e-14	AMP-dependent synthetase and ligase family protein	AMP dependent ligase	lipid metabolism.FA synthesis and FA elongation.acyl coa ligase	Lipid Metabolism	highly similar to ( 733) AT1G21540 | Symbols: | AMP-binding protein, putative | chr1:7548758-7550521 REVERSEweakly similar to ( 191) 4CL1_TOBAC 4-coumarate--CoA ligase 1 (EC 6.2.1.12) (4CL 1) (4-coumaroyl-CoA synthase 1) - Nicotiana tabacum (Common tobacco)highly similar to ( 687) loc_os04g57850 12004.m10669 protein AMP-binding protein, putative, expressedPRK08162 CaiC PRK06219 AMP-binding PRK083…
Soltu.DM.03G003220	0.487108	-2.05293	-1.03769	7.30785e-15	tonoplast monosaccharide transporter2	Sugar transporter	transport.sugars	Transport	highly similar to ( 798) AT4G35300 | Symbols: | TMT2 (TONOPLAST MONOSACCHARIDE TRANSPORTER2); carbohydrate transmembrane transporter/ nucleoside transmembrane transporter/ sugar:hydrogen symporter | chr4:16796432-16799071 REVERSEvery weakly similar to (92.0) HEX6_RICCO Hexose carrier protein HEX6 - Ricinus communis (Castor bean)highly similar to ( 857) loc_os02g13560 12002.m100038 protein sugar t…
Soltu.DM.03G003530	0.211939	-4.71835	-2.23828	3.03394e-12	F-box family protein	F-box domain containing protein	not assigned.unknown	Not assigned/Unknown	moderately similar to ( 254) AT4G35930 | Symbols: | FUNCTIONS IN: molecular_function unknown; INVOLVED IN: biological_process unknown; LOCATED IN: cellular_component unknown; EXPRESSED IN: 12 plant structures; EXPRESSED DURING: 8 growth stages; CONTAINS InterPro DOMAIN/s: Cyclin-like F-box (InterPro:IPR001810); BEST Arabidopsis thaliana protein match is: F-box family protein (TAIR:AT1G61340.1); H…
Soltu.DM.03G003760	0.386708	-2.58593	-1.37068	1.63953e-07	Leucine-rich receptor-like protein kinase family protein	Receptor kinase	signalling.receptor kinases.leucine rich repeat XI	signalling	nearly identical (1259) AT4G36180 | Symbols: | leucine-rich repeat family protein | chr4:17120209-17123698 REVERSEmoderately similar to ( 446) RPK1_IPONI Receptor-like protein kinase precursor (EC 2.7.11.1) - Ipomoea nil (Japanese morning glory) (Pharbitis nil)highly similar to ( 965) loc_os04g48760 12004.m09811 protein BRASSINOSTEROID INSENSITIVE 1 precursor, putative, expressedS_TKc Pkinase S_T…
Soltu.DM.03G004240	0.401203	-2.4925	-1.3176	8.26236e-07	Protein kinase superfamily protein	Proline-rich receptor kinase PERK7	protein.postranslational modification.kinase.receptor like cytoplasmatic kinase VII	Protein	moderately similar to ( 479) AT2G18470 | Symbols: | protein kinase family protein | chr2:8005285-8007767 REVERSEmoderately similar to ( 248) PSKR_DAUCA Phytosulfokine receptor precursor (EC 2.7.11.1) (Phytosulfokine LRR receptor kinase) - Daucus carota (Carrot)moderately similar to ( 477) loc_os05g12680 12005.m05731 protein receptor protein kinase PERK1, putative, expressedTyrKc Pkinase_Tyr S_TKc…
Soltu.DM.03G004730	0.020006	-49.9849	-5.64342	9.84388e-32	MATE efflux family protein	MATE transporter	transport.misc	Transport	moderately similar to ( 469) AT1G71140 | Symbols: | MATE efflux family protein | chr1:26824762-26826748 FORWARDmoderately similar to ( 469) loc_os01g49120 12001.m11100 protein transparent testa 12 protein, putative, expressedNorM PRK01766 MatE PGSC0003DMT400043016
Soltu.DM.03G005430	0.474655	-2.10679	-1.07505	5.65721e-19	Translation protein SH3-like family protein	L24 ribosomal protein	protein.synthesis.ribosomal protein.eukaryotic.60S subunit.L26	Protein	weakly similar to ( 155) AT5G67510 | Symbols: | 60S ribosomal protein L26 (RPL26B) | chr5:26937970-26938410 REVERSEweakly similar to ( 136) RL26_BRARA 60S ribosomal protein L26 - Brassica rapa (Turnip)weakly similar to ( 149) loc_os12g05430 12012.m04536 protein 60S ribosomal protein L26-1, putative, expressedrpl24p PGSC0003DMT400023405
Soltu.DM.03G006230	0.300398	-3.32892	-1.73505	8.14244e-08	Inositol monophosphatase family protein	Inositol monophosphatase 2	minor CHO metabolism.myo-inositol.inositol phosphatase	minor CHO metabolism	moderately similar to ( 385) AT3G02870 | Symbols: VTC4 | VTC4; 3'(2'),5'-bisphosphate nucleotidase/ L-galactose-1-phosphate phosphatase/ inositol or phosphatidylinositol phosphatase/ inositol-1(or 4)-monophosphatase | chr3:627742-629682 REVERSEmoderately similar to ( 360) IMPP_MESCR Inositol monophosphatase (EC 3.1.3.25) (IMPase) (IMP) (Inositol-1(or 4)-monophosphatase) - Mesembryanthemum crystal…
Soltu.DM.03G006400	0.223522	-4.47383	-2.16151	4.38074e-22	ammonium transporter 1;1	Ammonium transporter 1 member 3	transport.ammonium	Transport	highly similar to ( 527) AT4G13510 | Symbols: AMT1;1, ATAMT1, ATAMT1;1 | AMT1;1 (AMMONIUM TRANSPORTER 1;1); ammonium transmembrane transporter | chr4:7858220-7859725 FORWARDhighly similar to ( 521) loc_os04g43070 12004.m09271 protein ammonium transporter 1, member 2, putative, expressedAmmonium_transp AmtB PRK10666 PGSC0003DMT400048285
Soltu.DM.03G006490	0.333497	-2.99853	-1.58425	3.5231e-09	TRICHOME BIREFRINGENCE-LIKE	Conserved gene of unknown function	0	Not assigned/Unknown	0
Soltu.DM.03G010330	0.465754	-2.14706	-1.10236	8.85841e-28	NDH-dependent cyclic electron flow	Galactose mutarotase	not assigned.unknown	Not assigned/Unknown	moderately similar to ( 376) AT1G64770 | Symbols: NDF2 | NDF2 (NDH-DEPENDENT CYCLIC ELECTRON FLOW 1) | chr1:24057549-24058565 FORWARDmoderately similar to ( 357) loc_os03g06230 12003.m06143 protein expressed protein PGSC0003DMT400022265
Soltu.DM.03G010410	0.421264	-2.37381	-1.2472	4.67078e-18	homogentisate prenyltransferase	Prenyltransferase	secondary metabolism.isoprenoids.tocopherol biosynthesis	secondary metabolism	highly similar to ( 526) AT3G11945 | Symbols: ATHST | homogentisate farnesyltransferase/ homogentisate geranylgeranyltransferase/ homogentisate solanesyltransferase | chr3:3780041-3782880 REVERSEmoderately similar to ( 492) loc_os07g38850 12007.m08130 protein prenyltransferase/ zinc ion binding protein, putative, expressedubiA PRK07566 UbiA PGSC0003DMT400022276
Soltu.DM.03G011590	0.460459	-2.17175	-1.11886	1.88387e-10	Plant invertase/pectin methylesterase inhibitor superfamily	Pectinesterase-2	cell wall.pectin*esterases.PME	Cell Wall	highly similar to ( 692) AT5G09760 | Symbols: | pectinesterase family protein | chr5:3032446-3034364 FORWARDmoderately similar to ( 305) PME2_CITSI Pectinesterase-2 precursor (EC 3.1.1.11) (Pectin methylesterase) (PE) - Citrus sinensis (Sweet orange)highly similar to ( 509) loc_os01g65790 12001.m12687 protein pectinesterase PPE8B precursor, putative, expressedPectinesterase PemB PRK10531 PMEI PGS…
Soltu.DM.03G013250	0.254634	-3.92721	-1.9735	2.16491e-15	ankyrin-like1	Ankyrin repeat-containing protein	cell.organisation	Cell	very weakly similar to (91.7) AT2G31820 | Symbols: | ankyrin repeat family protein | chr2:13530350-13532562 FORWARDmoderately similar to ( 261) loc_os01g61330 12001.m12259 protein ankyrin-2, putative, expressedANK PGSC0003DMT400071285
Soltu.DM.03G013550	0.156588	-6.3862	-2.67496	3.39547e-32	Protein NETWORKED 4B	Myosin heavy chain, embryonic smooth muscle isoform	protein.postranslational modification	Protein	very weakly similar to (89.4) AT5G05180 | Symbols: | unknown protein | chr5:1536924-1538318 FORWARDvery weakly similar to (84.0) loc_os01g07370 12001.m42607 protein CENP-E like kinetochore protein, putative, expressed PGSC0003DMT400059105
Soltu.DM.03G014770	0.250264	-3.99577	-1.99848	1.08097e-06	Lipase/lipooxygenase, PLAT/LH2 family protein	Elicitor-inducible protein EIG-J7	not assigned.unknown	Not assigned/Unknown	weakly similar to ( 173) AT4G39730 | Symbols: | lipid-associated family protein | chr4:18432950-18433581 FORWARDweakly similar to ( 177) loc_os04g38390 12004.m08829 protein wound/stress protein, putative, expressedPLAT_plant_stress PGSC0003DMT400048541
Soltu.DM.03G014890	0.232717	-4.29706	-2.10335	7.35171e-14	structural maintenance of chromosomes	Condensin complex components subunit	cell.division	Cell	highly similar to ( 937) AT5G48600 | Symbols: ATSMC3, ATCAP-C, ATSMC4 | ATSMC3 (ARABIDOPSIS THALIANA STRUCTURAL MAINTENANCE OF CHROMOSOME 3); ATP binding / transporter | chr5:19701908-19709091 FORWARDvery weakly similar to (91.3) loc_os12g44390 12012.m08210 protein TTN8, putative, expressedSmc ABC_SMC4_euk SMC_N ABC_SMC1_euk SMC_hinge ABC_SMC2_euk ABC_SMC_head ABC_SMC_barmotin PGSC0003DMT400003350
Soltu.DM.03G015710	0.454835	-2.1986	-1.13659	4.13432e-07	UDP-D-glucuronate 4-epimerase	UDP-glucuronate 4-epimerase 3	cell wall.precursor synthesis.GAE	Cell Wall	highly similar to ( 685) AT4G00110 | Symbols: GAE3 | GAE3 (UDP-D-GLUCURONATE 4-EPIMERASE 3); UDP-glucuronate 4-epimerase/ catalytic | chr4:38702-39994 REVERSEvery weakly similar to (99.8) GALE1_PEA UDP-glucose 4-epimerase (EC 5.1.3.2) (Galactowaldenase) (UDP-galactose 4-epimerase) - Pisum sativum (Garden pea)highly similar to ( 538) loc_os02g54890 12002.m10517 protein expressed proteinWcaG Epimer…
Soltu.DM.03G015770	0.106516	-9.38827	-3.23086	1.17325e-06	Protein of unknown function (DUF1442)	Conserved gene of unknown function	not assigned.unknown	Not assigned/Unknown	weakly similar to ( 174) AT5G62280 | Symbols: | unknown protein | chr5:25017165-25017985 FORWARDDUF1442 PGSC0003DMT400059241
Soltu.DM.03G016520	0.307762	-3.24926	-1.70011	5.19946e-07	Peroxidase superfamily protein	Peroxidase 66	misc.peroxidases	misc	moderately similar to ( 429) AT5G51890 | Symbols: | peroxidase | chr5:21091163-21092335 REVERSEmoderately similar to ( 236) PER1_ORYSA Peroxidase 1 precursor (EC 1.11.1.7) - Oryza sativa (Rice)moderately similar to ( 268) loc_os02g58720 12002.m100428 protein peroxidase 64 precursor, putative, expressedsecretory_peroxidase plant_peroxidase peroxidase ascorbate_peroxidase PGSC0003DMT400062326
Soltu.DM.03G017680	0.243866	-4.10062	-2.03584	2.70905e-31	Acyl-CoA N-acyltransferases (NAT) superfamily protein	N-acetyltransferase	misc.GCN5-related N-acetyltransferase	misc	weakly similar to ( 194) AT1G72030 | Symbols: | GCN5-related N-acetyltransferase (GNAT) family protein | chr1:27110887-27111825 FORWARDmoderately similar to ( 206) loc_os07g16130 12007.m06056 protein histone acetyltransferase HPA2 and related acetyltransferases, putative, expressed PGSC0003DMT400037096
Soltu.DM.03G019040	0.345963	-2.89048	-1.53131	6.36637e-13	Pyridoxal-dependent decarboxylase family protein	Ornithine decarboxylase	amino acid metabolism.synthesis.aspartate family.lysine.diaminopimelate decarboxylase	AA metabolism	moderately similar to ( 300) DCOR_CAPAN Ornithine decarboxylase (EC 4.1.1.17) (ODC) (CaODC1) (CapODC) - Capsicum annuum (Bell pepper)moderately similar to ( 238) loc_os09g37120 12009.m06660 protein ornithine decarboxylase, putative, expressedLysA Orn_Arg_deC_N PGSC0003DMT400079729
Soltu.DM.03G019150	0.423947	-2.35878	-1.23804	7.82382e-11	DNA polymerase epsilon subunit B2	DNA polymerase epsilon subunit B	DNA.synthesis/chromatin structure	DNA	highly similar to ( 699) AT5G22110 | Symbols: ATDPB2, CYL2 | ATDPB2 (ARABIDOPSIS THALIANA DNA POLYMERASE EPSILON SUBUNIT B2); DNA binding / DNA-directed DNA polymerase/ nucleic acid binding | chr5:7331071-7334178 REVERSEhighly similar to ( 740) loc_os05g06840 12005.m05211 protein DNA polymerase epsilon subunit 2, putative, expressedDNA_pol_E_B PGSC0003DMT400079711
Soltu.DM.03G019380	0.0739687	-13.5192	-3.75694	6.63745e-16	homeobox protein	Zinc finger homeodomain protein SZF-HD1	RNA.regulation of transcription.zf-HD	RNA	weakly similar to ( 127) AT1G14440 | Symbols: AtHB31 | AtHB31 (ARABIDOPSIS THALIANA HOMEOBOX PROTEIN 31); DNA binding / transcription factor | chr1:4939076-4940014 REVERSEweakly similar to ( 120) loc_os03g50920 12003.m10076 protein ZF-HD protein dimerisation region containing protein, expressed PGSC0003DMT400083993
Soltu.DM.03G019560	0.465789	-2.1469	-1.10225	1.78057e-24	Ribosomal protein S3Ae	Cyc07	protein.synthesis.ribosomal protein.eukaryotic.40S subunit.S3A	Protein	moderately similar to ( 364) AT4G34670 | Symbols: | 40S ribosomal protein S3A (RPS3aB) | chr4:16548724-16550222 FORWARDmoderately similar to ( 380) RS3A_CATRO 40S ribosomal protein S3a (CYC07 protein) - Catharanthus roseus (Rosy periwinkle) (Madagascar periwinkle)moderately similar to ( 376) loc_os12g21798 12012.m26700 protein 40S ribosomal protein S3a, putative, expressedRibosomal_S3Ae RPS1A PRK…
Soltu.DM.03G020310	0.487398	-2.05171	-1.03683	1.33203e-21	P-loop containing nucleoside triphosphate hydrolases superfamily protein	DNA-binding protein smubp-2	0	Not assigned/Unknown	0
Soltu.DM.03G020800	0.439635	-2.27462	-1.18562	6.6295e-07	AAA-type ATPase family protein	Protein MSP1	protein.degradation.AAA type	Protein	highly similar to ( 526) AT2G18330 | Symbols: | AAA-type ATPase family protein | chr2:7965829-7968915 FORWARDvery weakly similar to (90.9) CDC48_CAPAN Cell division cycle protein 48 homolog - Capsicum annuum (Bell pepper)highly similar to ( 527) loc_os02g47760 12002.m09810 protein ATPase family AAA domain-containing protein 3, putative, expressedAAA SpoVK COG1223 RPT1 PRK03992 PGSC0003DMT400040085
Soltu.DM.03G021370	0.119874	-8.34208	-3.06041	1.00739e-10	Heavy metal transport/detoxification superfamily protein	Copper ion binding protein	metal handling.binding, chelation and storage	other metabolism	moderately similar to ( 221) AT5G24580 | Symbols: | copper-binding family protein | chr5:8410394-8412087 REVERSEweakly similar to ( 155) loc_os03g64340 12003.m11295 protein copper ion binding protein, putative, expressed PGSC0003DMT400001502
Soltu.DM.03G021410	0.399493	-2.50317	-1.32376	7.82512e-28	nascent polypeptide-associated complex subunit alpha-like protein	Nascent polypeptide associated complex alpha subunit	protein.synthesis.elongation	Protein	weakly similar to ( 160) AT3G49470 | Symbols: NACA2 | NACA2 (NASCENT POLYPEPTIDE-ASSOCIATED COMPLEX SUBUNIT ALPHA-LIKE PROTEIN 2) | chr3:18341072-18342273 FORWARDweakly similar to ( 143) loc_os05g31000 12005.m07335 protein nascent polypeptide-associated complex alpha subunit-like protein, putative, expressed PGSC0003DMT400001566
Soltu.DM.03G021560	0.391839	-2.55207	-1.35167	1.8086e-13	Subtilase family protein	Subtilase family protein	protein.degradation.subtilases	Protein	weakly similar to ( 177) AT4G10550 | Symbols: | subtilase family protein | chr4:6516613-6519513 REVERSEweakly similar to ( 148) loc_os09g36110 12009.m06561 protein subtilisin-like protease precursor, putative, expressed PGSC0003DMT400001583
Soltu.DM.03G021570	0.320373	-3.12137	-1.64218	1.20278e-19	Subtilase family protein	Cucumisin	protein.degradation.subtilases	Protein	weakly similar to ( 159) AT4G21640 | Symbols: | subtilase family protein | chr4:11496834-11500618 REVERSEweakly similar to ( 148) loc_os04g03710 12004.m05679 protein transposon protein, putative, CACTA, En/Spm sub-class PGSC0003DMT400001585
Soltu.DM.03G021580	0.364619	-2.74259	-1.45554	2.64985e-13	Subtilase family protein	Cucumisin	protein.degradation.subtilases	Protein	moderately similar to ( 498) AT4G21650 | Symbols: | subtilase family protein | chr4:11501314-11504656 REVERSEmoderately similar to ( 399) loc_os04g03100 12004.m05621 protein xylem serine proteinase 1 precursor, putative, expressed PGSC0003DMT400001575
Soltu.DM.03G021910	0.179701	-5.56479	-2.47633	1.03375e-30	YELLOW STRIPE like	Yellow stripe	transport.peptides and oligopeptides	Transport	highly similar to ( 895) AT5G24380 | Symbols: YSL2, ATYSL2 | YSL2 (YELLOW STRIPE LIKE 2); oligopeptide transporter | chr5:8324098-8326525 FORWARDhighly similar to ( 871) loc_os04g45860 12004.m101436 protein transposon protein, putative, unclassified, expressedOPT COG1297 PGSC0003DMT400047690
Soltu.DM.03G022160	0.490684	-2.03797	-1.02713	1.76127e-16	Tetratricopeptide repeat (TPR)-like superfamily protein	Thylakoid lumenal 17.4 kDa protein, chloroplast	not assigned.unknown	Not assigned/Unknown	moderately similar to ( 292) AT5G53490 | Symbols: | thylakoid lumenal 17.4 kDa protein, chloroplast | chr5:21723488-21724621 REVERSEmoderately similar to ( 287) loc_os10g35810 12010.m06399 protein uncharacterized low-complexity proteins, putative, expressed PGSC0003DMT400047659
Soltu.DM.03G023050	0.173387	-5.76745	-2.52793	7.41885e-12	conserved hypothetical protein	Conserved gene of unknown function	not assigned.unknown	Not assigned/Unknown	weakly similar to ( 143) AT5G52950 | Symbols: | unknown protein | chr5:21473887-21476939 REVERSEvery weakly similar to (94.7) loc_os01g12250 12001.m07840 protein expressed protein PGSC0003DMT400016858
Soltu.DM.03G023110	0.170837	-5.85352	-2.5493	1.64381e-25	timeless family protein	Conserved gene of unknown function	not assigned.unknown	Not assigned/Unknown	moderately similar to ( 309) AT5G52910 | Symbols: ATIM | ATIM (TIMELESS) | chr5:21457774-21463159 REVERSEmoderately similar to ( 242) loc_os05g11980 12005.m05665 protein timeless protein, expressedTIMELESS_C PGSC0003DMT400016842
Soltu.DM.03G023900	0.280958	-3.55926	-1.83158	1.52757e-16	beta-galactosidase	Beta-galactosidase	misc.gluco-, galacto- and mannosidases.beta-galactosidase	misc	nearly identical (1007) AT5G63810 | Symbols: BGAL10 | BGAL10 (beta-galactosidase 10); beta-galactosidase/ catalytic/ cation binding | chr5:25537242-25541315 FORWARDhighly similar to ( 841) BGAL_ASPOF Beta-galactosidase precursor (EC 3.2.1.23) (Lactase) - Asparagus officinalis (Garden asparagus)nearly identical (1071) loc_os01g65460 12001.m42774 protein beta-galactosidase precursor, putative, expr…
Soltu.DM.03G024140	0.452825	-2.20836	-1.14297	2.86371e-13	thylakoid lumenal 17.9 kDa protein, chloroplast	Thylakoid lumenal 17.9 kDa protein, chloroplast	not assigned.unknown	Not assigned/Unknown	weakly similar to ( 193) AT4G24930 | Symbols: | thylakoid lumenal 17.9 kDa protein, chloroplast | chr4:12821496-12822389 REVERSEweakly similar to ( 141) loc_os01g01280 12001.m06774 protein expressed protein PGSC0003DMT400039487
Soltu.DM.03G024340	0.393026	-2.54436	-1.3473	7.23383e-37	Protein kinase superfamily protein	Ubiquinone biosynthesis protein coq-8	transport.ABC transporters and multidrug resistance systems	Transport	moderately similar to ( 492) AT5G50330 | Symbols: | LOCATED IN: cellular_component unknown; EXPRESSED IN: 19 plant structures; EXPRESSED DURING: 10 growth stages; CONTAINS InterPro DOMAIN/s: ABC-1 (InterPro:IPR004147), Protein kinase-like (InterPro:IPR011009); BEST Arabidopsis thaliana protein match is: ABC1 family protein (TAIR:AT4G24810.2); Has 6571 Blast hits to 6564 proteins in 1101 species: …
Soltu.DM.03G024520	0.359232	-2.78372	-1.47701	2.89968e-12	malate synthase	Malate synthase	gluconeogenese/ glyoxylate cycle.malate synthase	primary carbon metabolism	highly similar to ( 945) AT5G03860 | Symbols: MLS | MLS (MALATE SYNTHASE); malate synthase | chr5:1032276-1034527 REVERSEnearly identical (1002) MASY_RICCO Malate synthase, glyoxysomal (EC 2.3.3.9) - Ricinus communis (Castor bean)highly similar to ( 785) loc_os04g40990 12004.m09079 protein malate synthase, glyoxysomal, putative, expressedmalate_synt_A PRK09255 Malate_synthase malate_synt AceB PGS…
Soltu.DM.03G024530	0.325218	-3.07486	-1.62052	5.28202e-10	malate synthase	Malate synthase, glyoxysomal	gluconeogenese/ glyoxylate cycle.malate synthase	primary carbon metabolism	highly similar to ( 962) AT5G03860 | Symbols: MLS | MLS (MALATE SYNTHASE); malate synthase | chr5:1032276-1034527 REVERSEnearly identical (1005) MASY_RICCO Malate synthase, glyoxysomal (EC 2.3.3.9) - Ricinus communis (Castor bean)highly similar to ( 809) loc_os04g40990 12004.m09079 protein malate synthase, glyoxysomal, putative, expressedmalate_synt_A Malate_synthase PRK09255 malate_synt AceB PGS…
Soltu.DM.03G024730	0.25406	-3.93608	-1.97676	1.48941e-09	Cytidine/deoxycytidylate deaminase family protein	Deoxycytidylate deaminase	nucleotide metabolism.degradation	nucleotide metabolism	moderately similar to ( 332) AT3G48540 | Symbols: | cytidine/deoxycytidylate deaminase family protein | chr3:17989798-17992015 REVERSEmoderately similar to ( 318) loc_os01g55974 12001.m43498 protein deoxycytidylate deaminase, putative, expresseddeoxycytidylate_deaminase ComEB cytidine_deaminase-like dCMP_cyt_deam_1 PGSC0003DMT400039269
Soltu.DM.03G025090	0.222762	-4.4891	-2.16642	5.01073e-10	Pectin lyase-like superfamily protein	Pectate lyase	cell wall.degradation.pectate lyases and polygalacturonases	Cell Wall	highly similar to ( 634) AT4G24780 | Symbols: | pectate lyase family protein | chr4:12770631-12772227 REVERSEmoderately similar to ( 407) PEL_LILLO Pectate lyase precursor (EC 4.2.2.2) - Lilium longiflorum (Trumpet lily)highly similar to ( 583) loc_os04g05050 12004.m35243 protein pectate lyase 8 precursor, putative, expressedAmb_all Pec_lyase_C PelB PGSC0003DMT400039385
Soltu.DM.03G025210	0.375343	-2.66423	-1.41372	1.51428e-24	31-kDa RNA binding protein	28 kDa ribonucleoprotein, chloroplastic	RNA.RNA binding	RNA	moderately similar to ( 265) AT4G24770 | Symbols: RBP31, ATRBP31, CP31, ATRBP33 | RBP31 (31-KDA RNA BINDING PROTEIN); RNA binding / poly(U) binding | chr4:12766223-12767952 REVERSEmoderately similar to ( 374) ROC3_NICSY 28 kDa ribonucleoprotein, chloroplast precursor (28RNP) - Nicotiana sylvestris (Wood tobacco)moderately similar to ( 278) loc_os09g39180 12009.m06857 protein ribonucleoprotein, ch…
Soltu.DM.03G025430	0.47708	-2.09608	-1.0677	1.54918e-06	cytochrome P450, family 71, subfamily A, polypeptide	Cytochrome P450 71A4	misc.cytochrome P450	misc	moderately similar to ( 486) AT3G48280 | Symbols: CYP71A25 | CYP71A25; electron carrier/ heme binding / iron ion binding / monooxygenase/ oxygen binding | chr3:17879594-17881164 FORWARDhighly similar to ( 701) C71A4_SOLME Cytochrome P450 71A4 (EC 1.14.-.-) (CYPLXXIA4) (P-450EG2) - Solanum melongena (Eggplant) (Aubergine)moderately similar to ( 377) loc_os09g26960 12009.m05848 protein flavonoid 3-…
Soltu.DM.03G025700	0.40046	-2.49713	-1.32027	1.72153e-09	Plant protein of unknown function (DUF868)	Protein phosphatase 2c	not assigned.unknown	Not assigned/Unknown	moderately similar to ( 233) AT4G12690 | Symbols: | unknown protein | chr4:7480896-7481753 FORWARDmoderately similar to ( 266) loc_os01g68140 12001.m12917 protein expressed proteinDUF868 PGSC0003DMT400046694
Soltu.DM.03G027110	0.29467	-3.39363	-1.76283	3.89183e-31	voltage dependent anion channel	Voltage-dependent anion channel	transport.sugars	Transport	weakly similar to ( 152) AT3G01280 | Symbols: VDAC1, ATVDAC1 | VDAC1 (VOLTAGE DEPENDENT ANION CHANNEL 1); voltage-gated anion channel | chr3:85754-87612 FORWARDweakly similar to ( 174) VDAC2_SOLTU 36 kDa outer mitochondrial membrane protein porin (Voltage-dependent anion-selective channel protein) (VDAC) (POM 36) - Solanum tuberosum (Potato)weakly similar to ( 151) loc_os09g19734 12009.m50200 pro…
Soltu.DM.03G027690	0.232215	-4.30635	-2.10647	4.54266e-16	DP-E2F-like	E2F	RNA.regulation of transcription.E2F/DP transcription factor family	RNA	moderately similar to ( 344) AT3G48160 | Symbols: DEL1, E2L3, E2FE | DEL1 (DP-E2F-LIKE 1); DNA binding / transcription factor | chr3:17783641-17785846 FORWARDmoderately similar to ( 326) loc_os02g50630 12002.m10097 protein transcription regulator of the cell cycle TaE2Fe, putative, expressedE2F_TDP PGSC0003DMT400062861
Soltu.DM.03G028490	0.464541	-2.15266	-1.10612	3.45846e-15	acyl-activating enzyme	Acetyl-CoA synthetase	lipid metabolism.FA synthesis and FA elongation.acyl coa ligase	Lipid Metabolism	highly similar to ( 543) AT5G23050 | Symbols: AAE17 | AAE17 (ACYL-ACTIVATING ENZYME 17); catalytic/ ligase | chr5:7731513-7735399 REVERSEhighly similar to ( 533) loc_os09g21230 12009.m22077 protein catalytic/ ligase, putative, expressedAcs PRK03584 CaiC AMP-binding PRK03582 PRK03914 PRK10524 PRK03429 PRK02167 PRK00851 PRK02530 acsA PRK02239 PRK04664 PRK03613 PRK04319 PRK01291 PGSC0003DMT400062984
Soltu.DM.03G028790	0.133994	-7.46299	-2.89975	4.94317e-24	transducin family protein / WD-40 repeat family protein	WD-repeat protein	not assigned.unknown	Not assigned/Unknown	nearly identical (1057) AT3G42660 | Symbols: | nucleotide binding | chr3:14751280-14755701 FORWARDnearly identical (1038) loc_os09g06560 12009.m03926 protein transducin/WD-40 repeat family protein, putative, expressedWD40 COG2319 PGSC0003DMT400063296
Soltu.DM.03G028850	0.430691	-2.32185	-1.21528	1.12374e-06	basic helix-loop-helix (bHLH) DNA-binding superfamily protein	Transcription factor BIM1	RNA.regulation of transcription.bHLH,Basic Helix-Loop-Helix family	RNA	weakly similar to ( 181) AT5G08130 | Symbols: | BIM1; DNA binding / protein binding / transcription factor | chr5:2606655-2608652 REVERSEweakly similar to ( 139) loc_os09g29930 12009.m060079 protein transcription factor BIM2, putative, expressed PGSC0003DMT400063026
Soltu.DM.03G029080	0.460882	-2.16975	-1.11753	4.0106e-24	PsbP-like protein	Thylakoid lumenal 25.6 kDa protein, chloroplast	PS.lightreaction.photosystem II.PSII polypeptide subunits	Photosynthesis	moderately similar to ( 271) AT3G55330 | Symbols: PPL1 | PPL1 (PsbP-like protein 1); calcium ion binding | chr3:20514031-20515275 REVERSEmoderately similar to ( 267) loc_os10g32348 12010.m22024 protein psbP family protein, expressedPsbP PGSC0003DMT400063056
Soltu.DM.03G029210	0.142087	-7.03795	-2.81516	1.07918e-28	RPA70-kDa subunit B	70 kDa subunit of replication protein A	DNA.synthesis/chromatin structure	DNA	highly similar to ( 876) AT5G08020 | Symbols: ATRPA70B, RPA70B | RPA70B (RPA70-KDA SUBUNIT B); DNA binding / nucleic acid binding | chr5:2572107-2574879 FORWARDhighly similar to ( 837) loc_os03g11540 12003.m06606 protein replication protein A 70 kDa DNA-binding subunit, putative, expressedRep_fac-A_C RPA1_DBD_C RPA1_DBD_A RPA1_DBD_B Rep-A_N PGSC0003DMT400063329
Soltu.DM.03G029760	0.290446	-3.44298	-1.78366	2.81403e-19	Protein of unknown function, DUF538	Conserved gene of unknown function	not assigned.unknown	Not assigned/Unknown	moderately similar to ( 224) AT2G03350 | Symbols: | unknown protein | chr2:1019733-1021071 REVERSEweakly similar to ( 189) loc_os03g11210 12003.m06572 protein cp protein, putative, expressedDUF538 PGSC0003DMT400063130
Soltu.DM.03G030530	0.478141	-2.09143	-1.06449	1.07023e-06	aspartate-glutamate racemase family	Racemase and epimerase, acting on amino acids and derivatives	amino acid metabolism.synthesis.glutamate family.arginine.aspartate racemase	AA metabolism	moderately similar to ( 303) AT1G15410 | Symbols: | aspartate-glutamate racemase family | chr1:5299577-5300681 FORWARDmoderately similar to ( 217) loc_os01g37470 12001.m150628 protein asp/Glu racemase, putative, expressedRacX PGSC0003DMT400001685
Soltu.DM.03G030790	0.468927	-2.13253	-1.09256	1.99595e-06	fatty acid desaturase	Delta 9 desaturase	lipid metabolism.FA desaturation.desaturase	Lipid Metabolism	moderately similar to ( 444) AT3G15850 | Symbols: FAD5, FADB, JB67, ADS3 | FAD5 (FATTY ACID DESATURASE 5); 16:0 monogalactosyldiacylglycerol desaturase/ oxidoreductase | chr3:5359087-5360998 FORWARDOLE1 Delta9-FADS-like FA_desaturase PGSC0003DMT400001709
Soltu.DM.03G031180	0.499065	-2.00375	-1.0027	3.22847e-09	XH/XS domain-containing protein	Conserved gene of unknown function	RNA.regulation of transcription.putative transcription regulator	RNA	weakly similar to ( 129) AT4G00380 | Symbols: | XH/XS domain-containing protein / XS zinc finger domain-containing protein | chr4:167959-170448 FORWARDweakly similar to ( 116) loc_os01g44230 12001.m43488 protein transcription factor X1, putative, expressed PGSC0003DMT400036797
Soltu.DM.03G031440	0.326289	-3.06477	-1.61578	1.60468e-33	SPFH/Band 7/PHB domain-containing membrane-associated protein family	Flotillin-1	not assigned.unknown	Not assigned/Unknown	highly similar to ( 542) AT5G25250 | Symbols: | FUNCTIONS IN: molecular_function unknown; INVOLVED IN: biological_process unknown; LOCATED IN: plasma membrane, vacuole; EXPRESSED IN: cultured cell; CONTAINS InterPro DOMAIN/s: Band 7 protein (InterPro:IPR001107); BEST Arabidopsis thaliana protein match is: unknown protein (TAIR:AT5G25260.1); Has 4072 Blast hits to 3210 proteins in 656 species: Arc…
Soltu.DM.03G031470	0.406322	-2.4611	-1.2993	2.19544e-07	conserved hypothetical protein	Conserved gene of unknown function	not assigned.unknown	Not assigned/Unknown	moderately similar to ( 458) AT2G12400 | Symbols: | unknown protein | chr2:5005144-5008140 REVERSEmoderately similar to ( 445) loc_os02g55590 12002.m10585 protein expressed protein PGSC0003DMT400036643
Soltu.DM.03G032200	0.451557	-2.21456	-1.14702	4.41045e-31	poly(ADP-ribose) polymerase	Poly [ADP-ribose] polymerase	protein.postranslational modification	Protein	nearly identical (1068) AT5G22470 | Symbols: | NAD+ ADP-ribosyltransferase | chr5:7447045-7450743 FORWARDnearly identical (1105) PARP3_SOYBN Poly [ADP-ribose] polymerase 3 (EC 2.4.2.30) (PARP-3) (ADPRT 3) (NAD(+) ADP-ribosyltransferase 3) (Poly[ADP-ribose] synthetase 3) - Glycine max (Soybean)highly similar to ( 927) loc_os02g32860 12002.m08379 protein poly synthetase 1, putative, expressedparp_l…
Soltu.DM.03G032390	0.45398	-2.20274	-1.1393	2.00946e-20	Rubredoxin-like superfamily protein	Electron transporter	redox.thioredoxin	Redox	weakly similar to ( 140) AT5G51010 | Symbols: | rubredoxin family protein | chr5:20744615-20745344 FORWARDweakly similar to ( 136) loc_os11g32500 12011.m07151 protein rubredoxin family protein, expressed PGSC0003DMT400036930
Soltu.DM.03G032490	0.41393	-2.41586	-1.27254	5.73741e-20	magnesium-protoporphyrin IX methyltransferase	S-adenosyl-L-methionine Mg-protoporphyrin IX methyltranserase	tetrapyrrole synthesis.magnesium protoporphyrin IX methyltransferase	other metabolism	moderately similar to ( 406) AT4G25080 | Symbols: CHLM | CHLM (magnesium-protoporphyrin IX methyltransferase); magnesium protoporphyrin IX methyltransferase | chr4:12877216-12878128 FORWARDmoderately similar to ( 303) loc_os06g04150 12006.m05146 protein magnesium-protoporphyrin O-methyltransferase, putative, expressedPRK07580 Mg-por_mtran_C UbiG PGSC0003DMT400036942
Soltu.DM.03G032650	0.159668	-6.263	-2.64685	1.01704e-21	acyl carrier protein	Acyl carrier protein	lipid metabolism.FA synthesis and FA elongation.ACP protein	Lipid Metabolism	very weakly similar to (91.3) AT4G25050 | Symbols: ACP4 | ACP4 (acyl carrier protein 4); acyl carrier | chr4:12870178-12871024 FORWARDweakly similar to ( 107) ACP1_SPIOL Acyl carrier protein 1, chloroplast precursor (Acyl carrier protein I) (ACP I) - Spinacia oleracea (Spinach)weakly similar to ( 113) loc_os11g31900 12011.m28810 protein acyl carrier protein 2, chloroplast precursor, putative, exp…
Soltu.DM.03G033080	0.206169	-4.85039	-2.2781	2.19577e-07	DUF4539 domain containing protein	Nuclear localized protein 1	not assigned.unknown	Not assigned/Unknown	weakly similar to ( 151) AT1G48580 | Symbols: | unknown protein | chr1:17958403-17960610 REVERSE PGSC0003DMT400014471
Soltu.DM.03G033150	0.285413	-3.5037	-1.80888	1.36935e-10	Pathogenesis-related thaumatin superfamily protein	Protein P21	stress.biotic	stress	moderately similar to ( 346) AT1G73620 | Symbols: | thaumatin-like protein, putative / pathogenesis-related protein, putative | chr1:27681432-27682954 FORWARDmoderately similar to ( 211) TLP1_PRUPE Thaumatin-like protein 1 precursor (PpAZ44) - Prunus persica (Peach)moderately similar to ( 299) loc_os06g47600 12006.m09286 protein thaumatin-like protein precursor, putative, expressedTHN Thaumatin P…
Soltu.DM.03G033250	0.350291	-2.85477	-1.51337	2.79548e-15	conserved hypothetical protein	Conserved gene of unknown function	not assigned.unknown	Not assigned/Unknown	moderately similar to ( 480) AT1G73750 | Symbols: | EXPRESSED IN: 22 plant structures; EXPRESSED DURING: 13 growth stages; CONTAINS InterPro DOMAIN/s: Uncharacterised conserved protein UCP031088, alpha/beta hydrolase, At1g15070 (InterPro:IPR016969); BEST Arabidopsis thaliana protein match is: unknown protein (TAIR:AT1G15060.1); Has 121 Blast hits to 101 proteins in 28 species: Archae - 0; Bacteri…
Soltu.DM.03G033430	0.464714	-2.15186	-1.10559	2.01485e-24	Transducin/WD40 repeat-like superfamily protein	ArcA2 protein	signalling.G-proteins	signalling	highly similar to ( 526) AT1G18080 | Symbols: ATARCA, RACK1A_AT | ATARCA; nucleotide binding | chr1:6222325-6223901 FORWARDhighly similar to ( 579) GBLP_NICPL Guanine nucleotide-binding protein subunit beta-like protein - Nicotiana plumbaginifolia (Leadwort-leaved tobacco)moderately similar to ( 472) loc_os01g49290 12001.m11115 protein guanine nucleotide-binding protein beta subunit-like protein,…
Soltu.DM.03G033790	0.47201	-2.1186	-1.08311	2.50035e-18	Ribosomal protein S7e family protein	40S ribosomal protein S7	protein.synthesis.ribosomal protein.eukaryotic.40S subunit.S7	Protein	moderately similar to ( 286) AT3G02560 | Symbols: | 40S ribosomal protein S7 (RPS7B) | chr3:542341-543168 FORWARDmoderately similar to ( 285) RS7_SECCE 40S ribosomal protein S7 - Secale cereale (Rye)moderately similar to ( 293) loc_os03g18580 12003.m07280 protein 40S ribosomal protein S7, putative, expressedRibosomal_S7e PGSC0003DMT400014384
Soltu.DM.03G033800	0.241513	-4.14057	-2.04983	2.5903e-07	myb domain protein	MYB	RNA.regulation of transcription.MYB domain transcription factor family	RNA	moderately similar to ( 224) AT1G68320 | Symbols: MYB62, AtMYB62, BW62B, BW62C | MYB62 (myb domain protein 62); DNA binding / transcription factor | chr1:25603842-25604884 FORWARDweakly similar to ( 154) MYB2_PHYPA Myb-related protein Pp2 - Physcomitrella patens (Moss)moderately similar to ( 234) loc_os01g03720 12001.m07009 protein MYB transcription factor, putative, expressed PGSC0003DMT400014383
Soltu.DM.03G033920	0.394889	-2.53236	-1.34048	2.51959e-14	CRS1 / YhbY (CRM) domain-containing protein	EMB1865	development.unspecified	Development	highly similar to ( 789) AT3G18390 | Symbols: EMB1865 | EMB1865 (embryo defective 1865); RNA binding | chr3:6313572-6317584 FORWARDhighly similar to ( 744) loc_os05g47850 12005.m08857 protein CRS1, putative, expressedCRS1_YhbY PGSC0003DMT400014644
Soltu.DM.03G033930	0.420963	-2.37551	-1.24824	3.28169e-13	hypothetical protein	Gene of unknown function	not assigned.unknown	Not assigned/Unknown	PGSC0003DMT400014641
Soltu.DM.03G034470	0.129896	-7.69845	-2.94457	3.58553e-08	gibberellin 3-oxidase	Gibberellin 3-oxidase	hormone metabolism.ethylene.synthesis-degradation	hormone metabolism	moderately similar to ( 376) AT1G15550 | Symbols: GA4, ATGA3OX1, GA3OX1 | GA3OX1 (GIBBERELLIN 3-OXIDASE 1); gibberellin 3-beta-dioxygenase/ transcription factor binding | chr1:5344569-5346078 REVERSEmoderately similar to ( 253) G3O23_WHEAT Gibberellin 3-beta-dioxygenase 2-3 (EC 1.14.11.15) (Gibberellin 3 beta-hydroxylase 2-3) (Gibberellin 3-oxidase 2-3) - Triticum aestivum (Wheat)moderately simil…
Soltu.DM.03G034510	0.243584	-4.10535	-2.03751	1.21368e-15	Tetratricopeptide repeat (TPR)-like superfamily protein	Pentatricopeptide repeat-containing protein	0	Not assigned/Unknown	0
Soltu.DM.03G034550	0.320979	-3.11547	-1.63945	2.71659e-07	alpha/beta-Hydrolases superfamily protein	Hydrolase, alpha/beta fold family protein	transport.potassium	Transport	highly similar to ( 757) AT1G80280 | Symbols: | hydrolase, alpha/beta fold family protein | chr1:30183839-30186141 REVERSEhighly similar to ( 651) loc_os01g45960 12001.m43116 protein hydrolase, putative, expressedMhpC PGSC0003DMT400014552
Soltu.DM.03G034580	0.205252	-4.87207	-2.28453	3.21597e-09	HCO3- transporter family	Boron transporter	transport.unspecified anions	Transport	highly similar to ( 868) AT1G15460 | Symbols: ATBOR4, BOR4 | BOR4 (REQUIRES HIGH BORON 4); anion exchanger | chr1:5310196-5313376 REVERSEhighly similar to ( 812) loc_os01g08020 12001.m07427 protein boron transporter-like protein 2, putative, expressedHCO3_cotransp PGSC0003DMT400014548
Soltu.DM.03G034780	0.491749	-2.03356	-1.02401	1.34503e-06	RAD3-like DNA-binding helicase protein	Regulator of telomere elongation helicase 1 rtel1	DNA.synthesis/chromatin structure	DNA	weakly similar to ( 104) AT1G79950 | Symbols: | helicase-related | chr1:30073580-30079537 FORWARDvery weakly similar to (82.4) loc_os01g40980 12001.m150642 protein regulator of telomere elongation helicase 1, putative, expressed PGSC0003DMT400083714
Soltu.DM.03G034980	0.433397	-2.30735	-1.20624	3.17693e-16	centromere protein C	CENP-C	cell.division	Cell	very weakly similar to (99.4) AT1G15660 | Symbols: CENP-C | CENP-C (CENTROMERE PROTEIN C) | chr1:5381230-5385057 FORWARD PGSC0003DMT400006582
Soltu.DM.03G035020	0.364521	-2.74333	-1.45593	1.46453e-10	indole-3-acetic acid inducible	Auxin-induced protein AUX22	RNA.regulation of transcription.Aux/IAA family	RNA	weakly similar to ( 179) AT3G15540 | Symbols: IAA19, MSG2 | IAA19 (INDOLE-3-ACETIC ACID INDUCIBLE 19); transcription factor | chr3:5264100-5265378 FORWARDmoderately similar to ( 209) AUX22_SOYBN Auxin-induced protein AUX22 - Glycine max (Soybean)weakly similar to ( 132) loc_os03g43400 12003.m09386 protein OsIAA11 - Auxin-responsive Aux/IAA gene family member, expressedAUX_IAA PGSC0003DMT400006800
Soltu.DM.03G035330	0.483335	-2.06896	-1.04891	6.42681e-14	ribosomal protein S17	30S ribosomal protein S17	protein.synthesis.ribosomal protein.prokaryotic.chloroplast.30S subunit.S17	Protein	weakly similar to ( 113) AT1G79850 | Symbols: RPS17, CS17, PRPS17 | RPS17 (RIBOSOMAL PROTEIN S17); structural constituent of ribosome | chr1:30041473-30041922 REVERSEvery weakly similar to (97.4) RR17_PEA 30S ribosomal protein S17, chloroplast precursor (CS17) (Fragment) - Pisum sativum (Garden pea)very weakly similar to (97.4) loc_os04g59494 12004.m35538 protein transportin-2, putative, expresse…
Soltu.DM.03G035350	0.355802	-2.81055	-1.49085	5.45548e-07	RHO guanyl-nucleotide exchange factor	Pollen-specific kinase partner protein	signalling.G-proteins	signalling	highly similar to ( 520) AT1G79860 | Symbols: ATROPGEF12, ROPGEF12, MEE64 | ROPGEF12 (RHO GUANYL-NUCLEOTIDE EXCHANGE FACTOR 12); Rho guanyl-nucleotide exchange factor | chr1:30042172-30044092 REVERSEhighly similar to ( 502) loc_os01g55520 12001.m11710 protein pollen-specific kinase partner protein, putative, expressedPRONE PGSC0003DMT400006530
Soltu.DM.03G035480	0.486603	-2.05506	-1.03918	4.74579e-08	Zinc-binding ribosomal protein family protein	Ribosomal protein L37	protein.synthesis.ribosomal protein.eukaryotic.60S subunit.L37	Protein	weakly similar to ( 119) AT1G52300 | Symbols: | 60S ribosomal protein L37 (RPL37B) | chr1:19475213-19476152 REVERSEweakly similar to ( 122) loc_os02g56990 12002.m10721 protein 60S ribosomal protein L37, putative, expressed PGSC0003DMT400006512
Soltu.DM.03G035490	0.48662	-2.05499	-1.03913	1.02854e-07	conserved hypothetical protein	Conserved gene of unknown function	not assigned.unknown	Not assigned/Unknown	PGSC0003DMT400089587
Soltu.DM.03G035550	0.435627	-2.29554	-1.19884	2.27005e-14	chaperonin 60 beta	Rubisco subunit binding-protein beta subunit, rubb	protein.folding	Protein	highly similar to ( 855) AT1G55490 | Symbols: CPN60B, LEN1 | CPN60B (CHAPERONIN 60 BETA); ATP binding / protein binding | chr1:20715717-20718673 REVERSEhighly similar to ( 850) RUBB_PEA RuBisCO large subunit-binding protein subunit beta, chloroplast precursor (60 kDa chaperonin subunit beta) (CPN-60 beta) - Pisum sativum (Garden pea)highly similar to ( 844) loc_os06g02380 12006.m31823 protein ruB…
Soltu.DM.03G037490	0.467167	-2.14056	-1.09799	8.37784e-26	conserved hypothetical protein	Endonuclease	not assigned.unknown	Not assigned/Unknown	moderately similar to ( 328) AT1G53800 | Symbols: | endonuclease | chr1:20081888-20084320 FORWARDmoderately similar to ( 285) loc_os10g12354 12010.m50407 protein NUMOD3 motif family protein, expressed PGSC0003DMT400023649
Soltu.DM.04G000930	0.123788	-8.07831	-3.01405	8.87127e-17	basic helix-loop-helix (bHLH) DNA-binding superfamily protein	Transcription regulator	RNA.regulation of transcription.bHLH,Basic Helix-Loop-Helix family	RNA	very weakly similar to (88.6) AT3G28857 | Symbols: | transcription regulator | chr3:10855781-10856313 REVERSE PGSC0003DMT400007430
Soltu.DM.04G001270	0.426463	-2.34487	-1.22951	5.97357e-07	NSP-interacting kinase	Leucine-rich repeat receptor-like kinase	0	Not assigned/Unknown	0
Soltu.DM.04G001490	0.377905	-2.64617	-1.40391	1.39249e-07	Disease resistance protein (CC-NBS-LRR class) family	NBS-LRR type resistance protein	stress.biotic	stress	moderately similar to ( 209) AT1G53350 | Symbols: | ATP binding | chr1:19903899-19907515 FORWARDmoderately similar to ( 205) loc_os08g05800 12008.m04721 protein retrotransposon protein, putative, unclassifiedNB-ARC PGSC0003DMT400041023
Soltu.DM.04G001730	0.431326	-2.31843	-1.21315	1.88767e-08	NB-ARC domain-containing disease resistance protein	NBS-LRR protein	stress.biotic	stress	moderately similar to ( 232) AT5G35450 | Symbols: | disease resistance protein (CC-NBS-LRR class), putative | chr5:13667809-13670685 FORWARDmoderately similar to ( 228) loc_os07g08890 12007.m05345 protein disease resistance protein RPM1, putative, expressedNB-ARC PGSC0003DMT400041040
Soltu.DM.04G002690	0.35451	-2.82079	-1.4961	1.90181e-08	Auxin efflux carrier family protein	Auxin efflux carrier	hormone metabolism.auxin.signal transduction	hormone metabolism	highly similar to ( 878) AT1G70940 | Symbols: PIN3, ATPIN3 | PIN3 (PIN-FORMED 3); auxin:hydrogen symporter/ transporter | chr1:26743170-26745871 FORWARDmoderately similar to ( 449) PIN1_ORYSA Auxin efflux carrier component 1 (OsPIN1) (Ethylene insensitive root 1 homolog) - Oryza sativa (Rice)moderately similar to ( 449) loc_os02g50960 12002.m33866 protein auxin efflux carrier component 1, putativ…
Soltu.DM.04G002740	0.373237	-2.67926	-1.42184	1.47311e-15	MLP-like protein	Sn-2 protein	stress.abiotic.unspecified	stress	weakly similar to ( 102) AT1G70840 | Symbols: MLP31 | MLP31 (MLP-LIKE PROTEIN 31) | chr1:26713170-26714014 REVERSEBet_v_I PGSC0003DMT400006208
Soltu.DM.04G003340	0.466927	-2.14166	-1.09873	6.65101e-26	Caleosin-related family protein	Calcium ion binding protein	development.unspecified	Development	weakly similar to ( 196) AT1G70680 | Symbols: | caleosin-related family protein | chr1:26647341-26648541 FORWARDweakly similar to ( 179) loc_os06g14370 12006.m32034 protein ABA-induced protein, putative, expressedCaleosin PGSC0003DMT400075804
Soltu.DM.04G003410	0.465032	-2.15039	-1.1046	4.23654e-07	microtubule-associated proteins 70-1	Myosin heavy chain, clone	cell.organisation	Cell	highly similar to ( 585) AT1G68060 | Symbols: ATMAP70-1 | ATMAP70-1 (microtubule-associated proteins 70-1); microtubule binding | chr1:25511392-25514226 REVERSEhighly similar to ( 553) loc_os02g50320 12002.m10066 protein ATMAP70-3, putative, expressedMyosin_HC-like PGSC0003DMT400075913
Soltu.DM.04G003430	0.423303	-2.36237	-1.24024	1.42421e-10	vacuolar iron transporter	Protein CCC1	0	Not assigned/Unknown	0
Soltu.DM.04G003470	0.113255	-8.82961	-3.14235	1.54735e-07	PLATZ transcription factor family protein	Zinc ion binding protein	RNA.regulation of transcription.unclassified	RNA	weakly similar to ( 159) AT2G01818 | Symbols: | zinc ion binding | chr2:353552-355370 REVERSEweakly similar to ( 112) loc_os02g07650 12002.m06112 protein zinc-binding protein, putative, expressedPLATZ PGSC0003DMT400075780
Soltu.DM.04G003910	0.341143	-2.93133	-1.55155	6.68472e-10	UDP-glucosyl transferase 85A5	UDP-glucosyltransferase	misc.UDP glucosyl and glucoronyl transferases	misc	weakly similar to ( 183) AT2G15480 | Symbols: UGT73B5 | UGT73B5 (UDP-glucosyl transferase 73B5); UDP-glucosyltransferase/ UDP-glycosyltransferase/ quercetin 3-O-glucosyltransferase/ transferase, transferring glycosyl groups | chr2:6758817-6760452 FORWARDmoderately similar to ( 441) ZOX_PHAVU Zeatin O-xylosyltransferase (EC 2.4.2.40) (Zeatin O-beta-D-xylosyltransferase) - Phaseolus vulgaris (Kidne…
Soltu.DM.04G004720	0.48088	-2.07952	-1.05625	5.54501e-13	Ribosomal protein S26e family protein	Ribosomal protein S26	protein.synthesis.ribosomal protein.eukaryotic.40S subunit.S26	Protein	weakly similar to ( 109) AT3G56340 | Symbols: | 40S ribosomal protein S26 (RPS26C) | chr3:20892309-20893343 REVERSEweakly similar to ( 101) RS26_ORYSA 40S ribosomal protein S26 (S31) - Oryza sativa (Rice)weakly similar to ( 101) loc_os05g39960 12005.m27888 protein 40S ribosomal protein S26, putative, expressedRibosomal_S26e RPS26B PGSC0003DMT400053000
Soltu.DM.04G004730	0.103801	-9.63384	-3.26811	2.64599e-25	high-mobility group box	DNA-binding protein MNB1B	RNA.regulation of transcription.Nucleosome/chromatin assembly factor group	RNA	very weakly similar to (90.1) AT5G23420 | Symbols: HMGB6 | HMGB6; transcription factor | chr5:7888712-7890111 REVERSEweakly similar to ( 111) loc_os08g01100 12008.m04259 protein HMG1/2-like protein, putative, expressed PGSC0003DMT400065104
Soltu.DM.04G004740	0.395154	-2.53066	-1.33951	4.30127e-07	Leucine-rich repeat (LRR) family protein	Serine-threonine protein kinase, plant-type	signalling.receptor kinases.leucine rich repeat XI	signalling	highly similar to ( 603) AT5G23400 | Symbols: | disease resistance family protein / LRR family protein | chr5:7880603-7882372 FORWARDweakly similar to ( 182) RPK1_IPONI Receptor-like protein kinase precursor (EC 2.7.11.1) - Ipomoea nil (Japanese morning glory) (Pharbitis nil)moderately similar to ( 242) loc_os03g21730 12003.m07577 protein receptor-like protein kinase precursor, putative, expresse…
Soltu.DM.04G005660	0.497508	-2.01002	-1.00721	5.76583e-07	glutamate-1-semialdehyde-2,1-aminomutase	Glutamate-1-semialdehyde 2,1-aminomutase, chloroplastic	tetrapyrrole synthesis.GSA	other metabolism	highly similar to ( 702) AT5G63570 | Symbols: GSA1 | GSA1 (GLUTAMATE-1-SEMIALDEHYDE-2,1-AMINOMUTASE); glutamate-1-semialdehyde 2,1-aminomutase | chr5:25451957-25453620 FORWARDhighly similar to ( 802) GSA_TOBAC Glutamate-1-semialdehyde 2,1-aminomutase, chloroplast precursor (EC 5.4.3.8) (GSA) (Glutamate-1-semialdehyde aminotransferase) (GSA-AT) - Nicotiana tabacum (Common tobacco)highly similar to…
Soltu.DM.04G005950	0.349034	-2.86505	-1.51856	1.12929e-19	Photosystem II reaction center PsbP family protein	PsbP domain-containing protein 2, chloroplastic	PS.lightreaction.photosystem II.PSII polypeptide subunits	Photosynthesis	moderately similar to ( 225) AT2G28605 | Symbols: | Encodes a PsbP domain-OEC23 like protein localized in thylakoid (peripheral-lumenal side). | chr2:12254911-12255689 FORWARDweakly similar to ( 108) loc_os04g35530 12004.m08642 protein expressed protein PGSC0003DMT400082424
Soltu.DM.04G006090	0.448365	-2.23033	-1.15725	2.58078e-23	Ribosomal protein L10 family protein	50S ribosomal protein L10, chloroplastic	protein.synthesis.ribosomal protein.prokaryotic.chloroplast.50S subunit.L10	Protein	moderately similar to ( 274) AT5G13510 | Symbols: | ribosomal protein L10 family protein | chr5:4341294-4341956 FORWARDmoderately similar to ( 340) RK10_TOBAC 50S ribosomal protein L10, chloroplast precursor (CL10) - Nicotiana tabacum (Common tobacco)moderately similar to ( 258) loc_os03g17580 12003.m07183 protein 50S ribosomal protein L10, putative, expressedrplJ RplJ PGSC0003DMT400082493
Soltu.DM.04G006580	0.275854	-3.62511	-1.85802	2.07136e-16	MATE efflux family protein	Conserved gene of unknown function	transport.misc	Transport	moderately similar to ( 485) AT5G52450 | Symbols: | MATE efflux protein-related | chr5:21289042-21291749 REVERSEmoderately similar to ( 494) loc_os06g29844 12006.m07528 protein transparent testa 12 protein, putative, expressedNorM PRK01766 PRK00187 MatE PGSC0003DMT400065417
Soltu.DM.04G006850	0.389315	-2.56861	-1.36099	6.57465e-07	Protein of unknown function (DUF640)	Light-dependent short hypocotyls 1	signalling.light	signalling	moderately similar to ( 204) AT5G58500 | Symbols: LSH5 | LSH5 (LIGHT SENSITIVE HYPOCOTYLS 5) | chr5:23645535-23646083 REVERSEweakly similar to ( 194) loc_os02g56610 12002.m10683 protein expressed proteinDUF640 PGSC0003DMT400029945
Soltu.DM.04G007380	0.177772	-5.62518	-2.4919	2.4092e-40	Histone superfamily protein	Histone H4	DNA.synthesis/chromatin structure.histone	DNA	weakly similar to ( 135) AT5G59970 | Symbols: | histone H4 | chr5:24146352-24146663 REVERSEweakly similar to ( 135) H4_CAPAN Histone H4 (CaH4) - Capsicum annuum (Bell pepper)weakly similar to ( 135) loc_os10g39410 12010.m06709 protein histone H4, putative, expressedH4 H4 HHT1 PGSC0003DMT400097008
Soltu.DM.04G008080	0.410296	-2.43727	-1.28526	2.22355e-07	conserved hypothetical protein	Conserved gene of unknown function	signalling.in sugar and nutrient physiology	signalling	weakly similar to ( 110) AT5G09960 | Symbols: | unknown protein | chr5:3106503-3107658 FORWARD PGSC0003DMT400042669
Soltu.DM.04G008300	0.162324	-6.16053	-2.62305	5.35359e-44	ribonucleotide reductase	Ribonucleoside-diphosphate reductase	nucleotide metabolism.deoxynucleotide metabolism	nucleotide metabolism	nearly identical (1456) AT2G21790 | Symbols: R1, RNR1, CLS8, ATRNR1 | RNR1 (RIBONUCLEOTIDE REDUCTASE 1); ATP binding / protein binding / ribonucleoside-diphosphate reductase | chr2:9293529-9297580 FORWARDnearly identical (1466) loc_os06g07210 12006.m31786 protein ribonucleoside-diphosphate reductase large subunit, putative, expressedRibonuc_red_lgC PRK07207 RNR_1 NrdA PRK12365 PRK06539 PRK08447 P…
Soltu.DM.04G009290	0.446575	-2.23927	-1.16303	2.13138e-17	ARM repeat superfamily protein	Ubiquitin-protein ligase	protein.degradation.ubiquitin.E3.RING	Protein	moderately similar to ( 499) AT4G16490 | Symbols: | binding | chr4:9293891-9295530 REVERSEweakly similar to ( 188) SPL11_ORYSA Spotted leaf protein 11 (Spotted leaf11) (Cell death-related protein SPL11) - Oryza sativa (Rice)moderately similar to ( 372) loc_os07g39590 12007.m08201 protein spotted leaf protein 11, putative, expressed PGSC0003DMT400060674
Soltu.DM.04G009990	0.248528	-4.02369	-2.00852	9.89091e-09	Heavy metal transport/detoxification superfamily protein	Heavy metal-associated domain containing protein	metal handling.binding, chelation and storage	other metabolism	weakly similar to ( 163) AT5G50740 | Symbols: | metal ion binding | chr5:20635983-20637970 REVERSEweakly similar to ( 141) loc_os10g14870 12010.m04684 protein ATFP3, putative, expressed PGSC0003DMT400038828
Soltu.DM.04G010600	0.311373	-3.21158	-1.68328	1.21057e-22	Glycosyl hydrolase family protein	Hydrolase, hydrolyzing O-glycosyl compounds	cell wall.degradation.cellulases and beta -1,4-glucanases	Cell Wall	highly similar to ( 887) AT5G20950 | Symbols: | glycosyl hydrolase family 3 protein | chr5:7107609-7110775 REVERSEhighly similar to ( 911) loc_os03g53800 12003.m101132 protein periplasmic beta-glucosidase precursor, putative, expressedBglX Glyco_hydro_3 Glyco_hydro_3_C PGSC0003DMT400070042
Soltu.DM.04G011070	0.437979	-2.28321	-1.19107	3.46508e-08	Glycosyltransferase family 61 protein	Glycosyltransferase	not assigned.unknown	Not assigned/Unknown	highly similar to ( 565) AT2G41640 | Symbols: | transferase, transferring glycosyl groups | chr2:17360654-17362391 FORWARDhighly similar to ( 509) loc_os01g31370 12001.m09468 protein glycosyltransferase, putative, expressedDUF563 PGSC0003DMT400070213
Soltu.DM.04G011830	0.212493	-4.70604	-2.23451	3.82068e-15	Gibberellin-regulated family protein	GAST1 protein	hormone metabolism.gibberelin.induced-regulated-responsive-activated	hormone metabolism	very weakly similar to (96.3) AT1G74670 | Symbols: | gibberellin-responsive protein, putative | chr1:28053378-28053893 FORWARDweakly similar to ( 108) loc_os05g31280 12005.m07361 protein GAST1 protein precursor, putative, expressedGASA PGSC0003DMT400019726
Soltu.DM.04G014710	0.159008	-6.289	-2.65283	4.53417e-19	methyltransferase	Cytosine-specific methyltransferase	RNA.regulation of transcription.DNA methyltransferases	RNA	nearly identical (1757) AT5G49160 | Symbols: MET1, MET2, METI, DDM2, DMT01, DMT1 | MET1 (METHYLTRANSFERASE 1); methyltransferase | chr5:19932501-19938186 FORWARDmoderately similar to ( 206) CMT1_MAIZE DNA (cytosine-5)-methyltransferase 1 (EC 2.1.1.37) (Chromomethylase 1) (Zea methyltransferase2) (Zmet2) (DNA cytosine methyltransferase MET2a) - Zea mays (Maize)highly similar to ( 682) loc_os07g085…
Soltu.DM.04G021290	0.473341	-2.11264	-1.07905	1.94104e-20	asparagine synthetase	Asparagine synthetase [glutamine-hydrolyzing]	amino acid metabolism.synthesis.aspartate family.asparagine	AA metabolism	nearly identical (1025) AT3G47340 | Symbols: ASN1, DIN6, AT-ASN1 | ASN1 (GLUTAMINE-DEPENDENT ASPARAGINE SYNTHASE 1); asparagine synthase (glutamine-hydrolyzing) | chr3:17438445-17441043 REVERSEnearly identical (1042) ASNS_ASPOF Asparagine synthetase [glutamine-hydrolyzing] (EC 6.3.5.4) (AS) - Asparagus officinalis (Garden asparagus)highly similar to ( 957) loc_os06g15420 12006.m06255 protein aspa…
Soltu.DM.04G021340	0.237639	-4.20806	-2.07316	9.68361e-10	DUF4057 domain containing protein	Conserved gene of unknown function	not assigned.unknown	Not assigned/Unknown	moderately similar to ( 323) AT4G39860 | Symbols: | unknown protein | chr4:18499909-18501472 FORWARDmoderately similar to ( 300) loc_os02g36500 12002.m08737 protein expressed protein PGSC0003DMT400004768
Soltu.DM.04G023270	0.0981816	-10.1852	-3.3484	1.62116e-06	SAUR-like auxin-responsive protein family	Auxin-induced SAUR	hormone metabolism.auxin.induced-regulated-responsive-activated	hormone metabolism	weakly similar to ( 118) AT1G29500 | Symbols: | auxin-responsive protein, putative | chr1:10321290-10321697 FORWARDweakly similar to ( 106) loc_os09g37500 12009.m06697 protein OsSAUR55 - Auxin-responsive SAUR gene family member, expressed PGSC0003DMT400042688
Soltu.DM.04G024450	0.493262	-2.02732	-1.01957	5.65997e-13	ribosomal protein S15A	40S ribosomal protein S15a-1	protein.synthesis.ribosomal protein.eukaryotic.40S subunit.S15A	Protein	moderately similar to ( 254) AT5G59850 | Symbols: | 40S ribosomal protein S15A (RPS15aF) | chr5:24112499-24113084 REVERSEmoderately similar to ( 251) RS15A_BRANA 40S ribosomal protein S15a (PPCB8) - Brassica napus (Rape)moderately similar to ( 251) loc_os02g27760 12002.m07920 protein 40S ribosomal protein S15a, putative, expressedrps8p Ribosomal_S8 RpsH PGSC0003DMT400065157
Soltu.DM.04G025630	0.332347	-3.00891	-1.58924	3.39613e-07	Nodulin MtN3 family protein	Nodulin MtN3 family protein	development.unspecified	Development	moderately similar to ( 313) AT1G21460 | Symbols: | nodulin MtN3 family protein | chr1:7512030-7513281 REVERSEmoderately similar to ( 289) loc_os01g65880 12001.m150795 protein seven-transmembrane-domain protein 1, putative, expressedMtN3_slv PGSC0003DMT400063852
Soltu.DM.04G026550	0.371425	-2.69233	-1.42886	7.34139e-21	Pyridoxal phosphate (PLP)-dependent transferases superfamily protein	Histidine decarboxylase	amino acid metabolism.degradation.histidine	AA metabolism	highly similar to ( 826) AT1G43710 | Symbols: emb1075 | emb1075 (embryo defective 1075); carboxy-lyase/ catalytic/ pyridoxal phosphate binding | chr1:16486534-16488298 REVERSEhighly similar to ( 793) loc_os02g33710 12002.m08462 protein histidine decarboxylase, putative, expressedPRK02769 GadB Pyridoxal_deC PGSC0003DMT400002057
Soltu.DM.04G026760	0.359418	-2.78228	-1.47627	4.06579e-15	cytochrome P450, family 722, subfamily A, polypeptide	Cytochrome P450	misc.cytochrome P450	misc	moderately similar to ( 208) AT1G19630 | Symbols: CYP722A1 | CYP722A1; electron carrier/ heme binding / iron ion binding / monooxygenase/ oxygen binding | chr1:6785427-6787967 REVERSEweakly similar to ( 159) KAO1_HORVU Ent-kaurenoic acid oxidase 1 (EC 1.14.13.79) (gpr5) - Hordeum vulgare (Barley)moderately similar to ( 432) loc_os03g61980 12003.m11077 protein CYP707A3, putative, expressedp450 Cyp…
Soltu.DM.04G026770	0.30073	-3.32524	-1.73346	6.32028e-19	hypothetical protein	Gene of unknown function	not assigned.unknown	Not assigned/Unknown	PGSC0003DMT400093982
Soltu.DM.04G026780	0.281148	-3.55685	-1.8306	2.58767e-14	Pyridoxal phosphate (PLP)-dependent transferases superfamily protein	Histidine decarboxylase	amino acid metabolism.degradation.histidine	AA metabolism	highly similar to ( 826) AT1G43710 | Symbols: emb1075 | emb1075 (embryo defective 1075); carboxy-lyase/ catalytic/ pyridoxal phosphate binding | chr1:16486534-16488298 REVERSEhighly similar to ( 793) loc_os02g33710 12002.m08462 protein histidine decarboxylase, putative, expressedPRK02769 GadB Pyridoxal_deC PGSC0003DMT400002057
Soltu.DM.04G026790	0.272371	-3.67146	-1.87635	2.84435e-25	Pyridoxal phosphate (PLP)-dependent transferases superfamily protein	Histidine decarboxylase	amino acid metabolism.degradation.histidine	AA metabolism	moderately similar to ( 406) AT1G43710 | Symbols: emb1075 | emb1075 (embryo defective 1075); carboxy-lyase/ catalytic/ pyridoxal phosphate binding | chr1:16486534-16488298 REVERSEmoderately similar to ( 389) loc_os02g33710 12002.m08462 protein histidine decarboxylase, putative, expressedPRK02769 PGSC0003DMT400074890
Soltu.DM.04G027060	0.391571	-2.55381	-1.35265	3.54376e-18	Inositol monophosphatase family protein	Fructose-1,6-bisphosphatase, cytosolic	PS.calvin cycle.FBPase	Photosynthesis	highly similar to ( 595) AT1G43670 | Symbols: | fructose-1,6-bisphosphatase, putative / D-fructose-1,6-bisphosphate 1-phosphohydrolase, putative / FBPase, putative | chr1:16468184-16470347 FORWARDhighly similar to ( 673) F16P2_SOLTU Fructose-1,6-bisphosphatase, cytosolic (EC 3.1.3.11) (D-fructose-1,6-bisphosphate 1-phosphohydrolase) (FBPase) (CY-F1) - Solanum tuberosum (Potato)highly similar to (…
Soltu.DM.04G027340	0.182157	-5.48977	-2.45675	2.04448e-15	conserved hypothetical protein	Fimbriae-associated protein Fap1	not assigned.unknown	Not assigned/Unknown	PGSC0003DMT400016288
Soltu.DM.04G028840	0.451632	-2.21419	-1.14678	9.42684e-16	Ribosomal protein L7Ae/L30e/S12e/Gadd45 family protein	60S ribosomal protein L30	protein.synthesis.ribosomal protein.eukaryotic.60S subunit.L30	Protein	weakly similar to ( 191) AT1G77940 | Symbols: | 60S ribosomal protein L30 (RPL30B) | chr1:29304116-29305288 REVERSEweakly similar to ( 197) RL30_LUPLU 60S ribosomal protein L30 - Lupinus luteus (European yellow lupin)weakly similar to ( 174) loc_os05g41110 12005.m08287 protein 60S ribosomal protein L30, putative, expressedRPL30 PRK01018 Ribosomal_L7Ae PGSC0003DMT400070814
Soltu.DM.04G029770	0.355453	-2.81331	-1.49227	1.89784e-22	alpha/beta-Hydrolases superfamily protein	Abhydrolase domain containing	not assigned.unknown	Not assigned/Unknown	moderately similar to ( 376) AT5G09430 | Symbols: | hydrolase | chr5:2932162-2933362 FORWARDmoderately similar to ( 306) loc_os07g42994 12007.m08528 protein hydrolase, putative, expressedMhpC Abhydrolase_1 PGSC0003DMT400016406
Soltu.DM.04G029880	0.254505	-3.9292	-1.97424	7.06978e-09	RNA-binding (RRM/RBD/RNP motifs) family protein	TRANSPARENT TESTA 1 protein	RNA.RNA binding	RNA	weakly similar to ( 144) AT1G78260 | Symbols: | RNA recognition motif (RRM)-containing protein | chr1:29447317-29449246 FORWARDweakly similar to ( 140) loc_os02g48340 12002.m100339 protein RNA-binding region-containing protein 1, putative, expressedRRM PGSC0003DMT400079145
Soltu.DM.04G030200	0.49997	-2.00012	-1.00009	1.86962e-10	ascorbate peroxidase	Thylakoid lumenal 29 kDa protein, chloroplastic	redox.ascorbate and glutathione.ascorbate	Redox	moderately similar to ( 432) AT4G09010 | Symbols: APX4 | APX4 (ASCORBATE PEROXIDASE 4); heme binding / peroxidase | chr4:5777502-5779338 REVERSEmoderately similar to ( 434) loc_os04g51300 12004.m10026 protein L-ascorbate peroxidase, chloroplast precursor, putative, expressedascorbate_peroxidase PGSC0003DMT400079219
Soltu.DM.04G030300	0.340126	-2.94009	-1.55586	5.69386e-33	RNA-binding (RRM/RBD/RNP motifs) family protein	Ribonucleoprotein, chloroplast	RNA.RNA binding	RNA	weakly similar to ( 178) AT4G09040 | Symbols: | RNA recognition motif (RRM)-containing protein | chr4:5795075-5797193 REVERSEvery weakly similar to (90.9) ROC1_NICSY 29 kDa ribonucleoprotein A, chloroplast precursor (CP29A) - Nicotiana sylvestris (Wood tobacco)weakly similar to ( 142) loc_os08g37700 12008.m080189 protein ribonucleoprotein, chloroplast precursor, putative, expressed PGSC0003DMT400…
Soltu.DM.04G030670	0.425577	-2.34975	-1.23251	8.19606e-34	Cyclin D2;1	D2/4-type cyclin	cell.cycle	Cell	moderately similar to ( 254) AT2G22490 | Symbols: CYCD2;1, ATCYCD2;1 | CYCD2;1 (Cyclin D2;1); cyclin-dependent protein kinase regulator/ protein binding | chr2:9554157-9555873 REVERSEmoderately similar to ( 266) loc_os09g29100 12009.m06061 protein cyclin delta-2, putative, expressedCyclin_N COG5024 PGSC0003DMT400033588
Soltu.DM.04G031850	0.429214	-2.32984	-1.22023	3.33105e-10	plastid-specific 50S ribosomal protein	50S ribosomal protein 6, chloroplastic	protein.synthesis.ribosomal protein.prokaryotic.chloroplast.50S subunit.PSRP6	Protein	very weakly similar to (85.5) AT5G17870 | Symbols: PSRP6 | PSRP6 (PLASTID-SPECIFIC 50S RIBOSOMAL PROTEIN 6) | chr5:5907817-5908137 FORWARDvery weakly similar to (84.0) PSRP6_SPIOL Plastid-specific 50S ribosomal protein 6, chloroplast precursor (PSRP-6) (CL25) - Spinacia oleracea (Spinach) PGSC0003DMT400012622
Soltu.DM.04G032210	0.458198	-2.18246	-1.12596	1.72615e-12	DUF3054 domain containing protein	Conserved gene of unknown function	not assigned.unknown	Not assigned/Unknown	weakly similar to ( 198) AT1G44920 | Symbols: | unknown protein | chr1:16983229-16984408 REVERSEweakly similar to ( 170) loc_os03g51930 12003.m10172 protein expressed protein PGSC0003DMT400012587
Soltu.DM.04G032290	0.254047	-3.93627	-1.97683	2.32124e-11	conserved hypothetical protein	Conserved gene of unknown function	not assigned.unknown	Not assigned/Unknown	PGSC0003DMT400012570
Soltu.DM.04G032430	0.317195	-3.15264	-1.65656	1.04926e-12	hypothetical protein	Conserved gene of unknown function	not assigned.unknown	Not assigned/Unknown	PGSC0003DMT400027539
Soltu.DM.04G032550	0.372056	-2.68777	-1.42641	1.50877e-19	GATA type zinc finger transcription factor family protein	Transcription factor LIM	development.unspecified	Development	moderately similar to ( 302) AT1G10200 | Symbols: WLIM1 | WLIM1; transcription factor/ zinc ion binding | chr1:3346677-3347763 REVERSEmoderately similar to ( 244) SF3_HELAN Pollen-specific protein SF3 - Helianthus annuus (Common sunflower)moderately similar to ( 288) loc_os12g32620 12012.m07062 protein pollen-specific protein SF3, putative, expressed PGSC0003DMT400027522
Soltu.DM.04G033220	0.324212	-3.0844	-1.62499	2.17383e-07	CYCLIN D3;2	D-type cyclin family 3 subgroup 3	cell.cycle	Cell	moderately similar to ( 246) AT4G34160 | Symbols: CYCD3;1, CYCD3 | CYCD3;1 (CYCLIN D3;1); cyclin-dependent protein kinase regulator/ protein binding | chr4:16357903-16359304 FORWARDweakly similar to ( 153) loc_os09g29100 12009.m06061 protein cyclin delta-2, putative, expressedCyclin_N PGSC0003DMT400020648
Soltu.DM.04G033500	0.454199	-2.20168	-1.1386	7.53874e-09	conserved hypothetical protein	Conserved gene of unknown function	development.late embryogenesis abundant	Development	moderately similar to ( 282) AT1G45688 | Symbols: | unknown protein | chr1:17191502-17192870 FORWARDmoderately similar to ( 255) loc_os04g59330 12004.m35067 protein expressed protein PGSC0003DMT400020549
Soltu.DM.04G034200	0.359987	-2.77788	-1.47398	9.53339e-10	heme oxygenase	Heme oxygenase 2	tetrapyrrole synthesis.heme oxygenase	other metabolism	moderately similar to ( 215) AT2G26550 | Symbols: HO2 | HO2 (HEME OXYGENASE 2); heme oxygenase (decyclizing) | chr2:11291584-11293426 REVERSEmoderately similar to ( 224) loc_os03g27770 12003.m35265 protein heme oxygenase 2, putative, expressedHemeO PGSC0003DMT400020615
Soltu.DM.04G034220	0.421004	-2.37527	-1.24809	8.57906e-20	RNA-binding protein 47C	Nucleic acid binding protein	RNA.regulation of transcription.unclassified	RNA	moderately similar to ( 409) AT1G47490 | Symbols: ATRBP47C | ATRBP47C (ARABIDOPSIS THALIANA RNA-BINDING PROTEIN 47C); RNA binding | chr1:17424801-17427182 FORWARDmoderately similar to ( 412) loc_os09g28810 12009.m06032 protein expressed proteinCOG0724 RRM PGSC0003DMT400020621
Soltu.DM.04G034250	0.375427	-2.66363	-1.41339	6.11186e-10	Protein of unknown function, DUF547	Conserved gene of unknown function	RNA.regulation of transcription.NAC domain transcription factor family	RNA	moderately similar to ( 434) AT4G37080 | Symbols: | unknown protein | chr4:17474205-17476716 FORWARDmoderately similar to ( 374) loc_os09g28850 12009.m059921 protein expressed proteinDUF547 PGSC0003DMT400020633
Soltu.DM.04G034910	0.272221	-3.67348	-1.87715	1.17226e-16	geranylgeranyl pyrophosphate synthase	Geranylgeranyl pyrophosphate synthase 2	secondary metabolism.isoprenoids.non-mevalonate pathway.geranylgeranyl pyrophosphate synthase	secondary metabolism	moderately similar to ( 377) AT4G36810 | Symbols: GGPS1 | GGPS1 (GERANYLGERANYL PYROPHOSPHATE SYNTHASE 1); farnesyltranstransferase | chr4:17343513-17344628 FORWARDhighly similar to ( 506) GGPPS_CAPAN Geranylgeranyl pyrophosphate synthetase, chloroplast precursor (GGPP synthetase) (GGPS) [Includes: Dimethylallyltranstransferase (EC 2.5.1.1); Geranyltranstransferase (EC 2.5.1.10); Farnesyltranstra…
Soltu.DM.04G035150	0.276488	-3.6168	-1.85471	4.9063e-22	conserved hypothetical protein	Conserved gene of unknown function	not assigned.unknown	Not assigned/Unknown	weakly similar to ( 118) AT3G56870 | Symbols: | unknown protein | chr3:21053077-21055518 FORWARDweakly similar to ( 118) loc_os03g39740 12003.m35305 protein expressed protein PGSC0003DMT400013221
Soltu.DM.04G035670	0.474863	-2.10587	-1.07442	2.56789e-18	pfkB-like carbohydrate kinase family protein	Adenosine kinase	minor CHO metabolism.others	minor CHO metabolism	moderately similar to ( 475) AT1G19600 | Symbols: | pfkB-type carbohydrate kinase family protein | chr1:6779085-6780898 FORWARDmoderately similar to ( 470) loc_os01g01620 12001.m06807 protein ribokinase, putative, expressedadenosine_kinase PfkB RbsK KdgK ribokinase_group_A ribokinase YeiC_kinase_like bac_FRK RfaE_like PGSC0003DMT400009476
Soltu.DM.04G035850	0.480638	-2.08057	-1.05698	1.01613e-07	TRAM, LAG1 and CLN8 (TLC) lipid-sensing domain containing protein	Conserved gene of unknown function	not assigned.unknown	Not assigned/Unknown	moderately similar to ( 286) AT1G35180 | Symbols: | FUNCTIONS IN: molecular_function unknown; INVOLVED IN: biological_process unknown; LOCATED IN: integral to membrane; CONTAINS InterPro DOMAIN/s: TRAM, LAG1 and CLN8 homology (InterPro:IPR006634); BEST Arabidopsis thaliana protein match is: unknown protein (TAIR:AT1G35170.1); Has 128 Blast hits to 128 proteins in 42 species: Archae - 0; Bacteria …
Soltu.DM.04G036630	0.424818	-2.35395	-1.23508	6.91403e-14	tubulin beta-1 chain	Beta-tubulin	cell.organisation	Cell	highly similar to ( 840) AT1G75780 | Symbols: TUB1 | TUB1; GTP binding / GTPase/ structural molecule | chr1:28451378-28453602 REVERSEhighly similar to ( 858) TBB2_SOLTU Tubulin beta-2 chain (Beta-2 tubulin) - Solanum tuberosum (Potato)highly similar to ( 834) loc_os06g46000 12006.m31916 protein tubulin beta-3 chain, putative, expressedbeta_tubulin COG5023 Tubulin_FtsZ alpha_tubulin gamma_tubulin …
Soltu.DM.04G037270	0.0883513	-11.3185	-3.50061	8.49794e-69	Prolyl oligopeptidase family protein	Prolyl endopeptidase	protein.degradation	Protein	nearly identical (1052) AT1G76140 | Symbols: | serine-type endopeptidase/ serine-type peptidase | chr1:28571187-28574852 FORWARDnearly identical (1001) loc_os01g01830 12001.m06826 protein prolyl endopeptidase, putative, expressedCOG1505 Peptidase_S9_N PtrB Peptidase_S9 PRK10115 DAP2 PGSC0003DMT400025603
Soltu.DM.04G037500	0.185099	-5.40251	-2.43363	5.68467e-18	conserved hypothetical protein	Conserved gene of unknown function	not assigned.unknown	Not assigned/Unknown	highly similar to ( 533) AT1G42430 | Symbols: | unknown protein | chr1:15891512-15894322 FORWARDmoderately similar to ( 494) loc_os03g04100 12003.m101178 protein expressed protein PGSC0003DMT400025823
Soltu.DM.04G037860	0.474381	-2.10801	-1.07588	1.80618e-20	conserved hypothetical protein	Conserved gene of unknown function	not assigned.unknown	Not assigned/Unknown	weakly similar to ( 122) AT1G42960 | Symbols: | expressed protein localized to the inner membrane of the chloroplast. | chr1:16125863-16127080 FORWARD PGSC0003DMT400025884
Soltu.DM.05G000080	0.475119	-2.10474	-1.07364	1.35959e-16	Rubisco methyltransferase family protein	Ribulose-1,5 bisphosphate carboxylase/oxygenase large subunit N-methyltransferase, chloroplastic	PS.calvin cycle.rubisco interacting	Photosynthesis	highly similar to ( 526) AT1G14030 | Symbols: | ribulose-1,5 bisphosphate carboxylase oxygenase large subunit N-methyltransferase, putative | chr1:4805493-4807440 REVERSEhighly similar to ( 762) RBCMT_TOBAC Ribulose-1,5 bisphosphate carboxylase/oxygenase large subunit N-methyltransferase, chloroplast precursor (EC 2.1.1.127) ([Ribulose-bisphosphate carboxylase]-lysine N-methyltransferase) (RuBisC…
Soltu.DM.05G000460	0.101529	-9.8494	-3.30004	2.39508e-90	Ankyrin repeat family protein	Ankyrin repeat family protein	cell.organisation	Cell	moderately similar to ( 315) AT2G03430 | Symbols: | ankyrin repeat family protein | chr2:1036192-1037536 REVERSEvery weakly similar to (88.6) AKT1_ORYSA Potassium channel AKT1 (OsAKT1) - Oryza sativa (Rice)moderately similar to ( 268) loc_os03g55110 12003.m35422 protein 26S proteasome non-ATPase regulatory subunit 10, putative, expressedANK Arp PGSC0003DMT400072805
Soltu.DM.05G000800	0.382311	-2.61567	-1.38718	1.78114e-20	arginosuccinate synthase family	Argininosuccinate synthase	amino acid metabolism.synthesis.glutamate family.arginine.arginosuccinate synthase	AA metabolism	highly similar to ( 780) AT4G24830 | Symbols: | arginosuccinate synthase family | chr4:12793085-12795857 REVERSEhighly similar to ( 740) loc_os12g13320 12012.m05305 protein argininosuccinate synthase, chloroplast precursor, putative, expressedPRK00509 Argininosuccinate_Synthase ArgG Arginosuc_synth PRK05370 PRK04527 PGSC0003DMT400072766
Soltu.DM.05G000840	0.459681	-2.17542	-1.12129	3.35656e-07	magnesium transporter	RNA splicing protein mrs2, mitochondrial	transport.unspecified cations	Transport	highly similar to ( 620) AT1G16010 | Symbols: | magnesium transporter CorA-like family protein (MRS2-1) | chr1:5495462-5497082 REVERSEmoderately similar to ( 494) loc_os06g44150 12006.m08943 protein MRS2-10, putative, expressedCorA PGSC0003DMT400073310
Soltu.DM.05G000980	0.464547	-2.15263	-1.1061	1.01623e-14	6-phosphogluconolactonase	6-phosphogluconolactonase	OPP.oxidative PP.6-phosphogluconolactonase	primary carbon metabolism	moderately similar to ( 353) AT1G13700 | Symbols: | glucosamine/galactosamine-6-phosphate isomerase family protein | chr1:4694475-4695600 REVERSEmoderately similar to ( 349) loc_os07g41280 12007.m079584 protein 6-phosphogluconolactonase, putative, expressed6PGL NagB GlcN6P_deaminase nagB PGSC0003DMT400072899
Soltu.DM.05G001030	0.436907	-2.28882	-1.1946	1.93063e-08	DNA binding	Transcription factor jumonji family protein	RNA.regulation of transcription.JUMONJI family	RNA	nearly identical (1085) AT1G08620 | Symbols: | transcription factor | chr1:2737554-2743370 FORWARDnearly identical (1002) loc_os05g10770 12005.m05547 protein jmjC domain containing protein, expressedJmjC JmjC FYRC PGSC0003DMT400029866
Soltu.DM.05G001230	0.49338	-2.02684	-1.01923	1.53006e-10	Cytochrome P450 superfamily protein	Cytochrome P450	misc.cytochrome P450	misc	moderately similar to ( 305) AT3G14630 | Symbols: CYP72A9 | CYP72A9; electron carrier/ heme binding / iron ion binding / monooxygenase/ oxygen binding | chr3:4917498-4919409 FORWARDmoderately similar to ( 278) C72A1_CATRO Cytochrome P450 72A1 (EC 1.3.3.9) (CYPLXXII) (Secologanin synthase) (SLS) - Catharanthus roseus (Rosy periwinkle) (Madagascar periwinkle)moderately similar to ( 320) loc_os05g30…
Soltu.DM.05G002520	0.351857	-2.84207	-1.50694	4.50888e-08	Eukaryotic aspartyl protease family protein	Basic 7S globulin 2 small subunit	RNA.regulation of transcription.unclassified	RNA	highly similar to ( 508) AT3G25700 | Symbols: | chloroplast nucleoid DNA-binding protein-related | chr3:9358937-9360295 FORWARDmoderately similar to ( 215) loc_os05g48330 12005.m08904 protein pepsin A, putative, expressed PGSC0003DMT400002116
Soltu.DM.05G002850	0.462922	-2.16019	-1.11116	1.93004e-15	Ribosomal protein PSRP-3/Ycf65	Plastid-specific 30S ribosomal protein 3, chloroplast	protein.synthesis.ribosomal protein.prokaryotic.chloroplast.30S subunit.PSRP3	Protein	weakly similar to ( 151) AT1G68590 | Symbols: | plastid-specific 30S ribosomal protein 3, putative / PSRP-3, putative | chr1:25757593-25758169 REVERSEweakly similar to ( 153) RRP3_SPIOL Plastid-specific 30S ribosomal protein 3, chloroplast precursor (PSRP-3) - Spinacia oleracea (Spinach)weakly similar to ( 142) loc_os04g38750 12004.m08864 protein plastid-specific 30S ribosomal protein 3, chloropl…
Soltu.DM.05G002890	0.49878	-2.00489	-1.00352	8.11676e-10	2-oxoacid dehydrogenases acyltransferase family protein	Dihydrolipoyllysine-residue acetyltransferase component of pyruvate dehydrogenase	TCA / org. transformation.TCA.pyruvate DH.E2	energy metabolism	highly similar to ( 518) AT3G25860 | Symbols: LTA2, PLE2 | LTA2; dihydrolipoyllysine-residue acetyltransferase | chr3:9460632-9462585 FORWARDmoderately similar to ( 478) loc_os08g33440 12008.m07334 protein dihydrolipoyllysine-residue acetyltransferase component of pyruvatedehydrogenase complex, putative, expressedPRK11856 AceF PRK11855 2-oxoacid_dh aceF PRK11857 PRK05704 kgd PRK11892 PGSC0003DMT4…
Soltu.DM.05G003110	0.416272	-2.40228	-1.2644	2.54997e-21	ribosomal protein L15	50S ribosomal protein L15	protein.synthesis.ribosomal protein.prokaryotic.chloroplast.50S subunit.L15	Protein	moderately similar to ( 275) AT3G25920 | Symbols: RPL15 | RPL15; structural constituent of ribosome | chr3:9491268-9492558 REVERSEmoderately similar to ( 266) RK15_PEA 50S ribosomal protein L15, chloroplast precursor (CL15) (Fragment) - Pisum sativum (Garden pea)moderately similar to ( 233) loc_os03g12020 12003.m06654 protein 50S ribosomal protein L15, chloroplast precursor, putative, expressedrp…
Soltu.DM.05G004440	0.0770713	-12.975	-3.69766	8.22808e-17	ASF1 like histone chaperone	Histone chaperone ASF1A	RNA.regulation of transcription.Silencing Group	RNA	moderately similar to ( 263) AT5G38110 | Symbols: SGA1, SGA01, ASF1B | ASF1B (ANTI- SILENCING FUNCTION 1B) | chr5:15208643-15210064 FORWARDmoderately similar to ( 268) loc_os05g48030 12005.m27955 protein anti-silencing protein 1, putative, expressedAnti-silence COG5137 PGSC0003DMT400078369
Soltu.DM.05G004710	0.430081	-2.32515	-1.21732	4.92509e-09	MYB-like	Myb-like transcription factor 6	RNA.regulation of transcription.MYB domain transcription factor family	RNA	very weakly similar to (85.1) AT1G71030 | Symbols: ATMYBL2, MYBL2 | MYBL2 (ARABIDOPSIS MYB-LIKE 2); DNA binding / transcription factor | chr1:26795383-26796226 REVERSEvery weakly similar to (82.4) MYB38_MAIZE Myb-related protein Zm38 - Zea mays (Maize)very weakly similar to (81.6) loc_os08g43550 12008.m08329 protein myb-related protein Zm38, putative, expressed PGSC0003DMT400078476
Soltu.DM.05G005280	0.394185	-2.53688	-1.34306	1.39708e-12	conserved hypothetical protein	UPF0497 membrane protein 1	not assigned.unknown	Not assigned/Unknown	weakly similar to ( 162) AT5G15290 | Symbols: | integral membrane family protein | chr5:4967094-4967846 FORWARDweakly similar to ( 170) loc_os06g12500 12006.m05966 protein plant integral membrane protein TIGR01569 containing protein, expressedDUF588 PGSC0003DMT400047376
Soltu.DM.05G005470	0.468897	-2.13266	-1.09266	9.78787e-13	Ribosomal protein L34e superfamily protein	60S ribosomal protein L34	protein.synthesis.ribosomal protein.eukaryotic.60S subunit.L34	Protein	weakly similar to ( 140) AT1G26880 | Symbols: | 60S ribosomal protein L34 (RPL34A) | chr1:9315798-9316681 REVERSEweakly similar to ( 141) RL34_TOBAC 60S ribosomal protein L34 - Nicotiana tabacum (Common tobacco)weakly similar to ( 135) loc_os09g24690 12009.m05623 protein 60S ribosomal protein L34, putative, expressedRibosomal_L34e PGSC0003DMT400080291
Soltu.DM.05G006190	0.412138	-2.42637	-1.2788	1.5903e-18	Homeobox-leucine zipper protein family	Homeobox-leucine zipper protein HAT7	RNA.regulation of transcription.HB,Homeobox transcription factor family	RNA	moderately similar to ( 311) AT1G69780 | Symbols: ATHB13 | ATHB13; DNA binding / sequence-specific DNA binding / transcription factor | chr1:26259166-26260465 FORWARDmoderately similar to ( 272) loc_os03g07450 12003.m06259 protein homeobox-leucine zipper protein HAT7, putative, expressed PGSC0003DMT400065805
Soltu.DM.05G007710	0.498158	-2.0074	-1.00533	2.81679e-10	RNA-binding (RRM/RBD/RNP motifs) family protein	RNA recognition motif (RRM)-containing protein	RNA.RNA binding	RNA	weakly similar to ( 155) AT1G70200 | Symbols: | RNA recognition motif (RRM)-containing protein | chr1:26432514-26434351 REVERSEweakly similar to ( 103) loc_os02g22070 12002.m07445 protein expressed protein PGSC0003DMT400040236
Soltu.DM.05G007920	0.404922	-2.46961	-1.30428	6.21131e-20	Ribosomal protein S13/S18 family	30S ribosomal protein S13, chloroplastic	protein.synthesis.ribosomal protein.prokaryotic.chloroplast.30S subunit.S13	Protein	moderately similar to ( 208) AT5G14320 | Symbols: | 30S ribosomal protein S13, chloroplast (CS13) | chr5:4618189-4618772 REVERSEweakly similar to ( 109) RT13_SOYBN Small ribosomal subunit protein S13, mitochondrial precursor - Glycine max (Soybean)weakly similar to ( 178) loc_os03g49710 12003.m09970 protein 30S ribosomal protein S13, putative, expressedrpsM RpsM Ribosomal_S13 rps13 PGSC0003DMT400…
Soltu.DM.05G007940	0.0775418	-12.8963	-3.68888	1.44046e-43	nodulin MtN21 /EamA-like transporter family protein	Nodulin MtN21 family protein	development.unspecified	Development	moderately similar to ( 288) AT1G70260 | Symbols: | nodulin MtN21 family protein | chr1:26457067-26459338 REVERSEweakly similar to ( 134) loc_os08g44750 12008.m08447 protein nodulin-like protein 5NG4, putative, expressed PGSC0003DMT400061666
Soltu.DM.05G008050	0.350386	-2.854	-1.51298	3.4685e-08	NHL domain-containing protein	NHL repeat-containing protein	not assigned.unknown	Not assigned/Unknown	highly similar to ( 508) AT1G70280 | Symbols: | NHL repeat-containing protein | chr1:26466086-26468471 REVERSEhighly similar to ( 508) loc_os02g49770 12002.m10011 protein expressed protein PGSC0003DMT400010531
Soltu.DM.05G008260	0.31383	-3.18644	-1.67194	1.75644e-09	aldehyde dehydrogenase 2B7	Aldehyde dehydrogenase (NAD+)	fermentation.aldehyde dehydrogenase	primary carbon metabolism	highly similar to ( 868) AT1G23800 | Symbols: ALDH2B7, ALDH2B | ALDH2B7; 3-chloroallyl aldehyde dehydrogenase/ aldehyde dehydrogenase (NAD) | chr1:8412238-8414804 REVERSEmoderately similar to ( 393) BADH_SPIOL Betaine-aldehyde dehydrogenase, chloroplast precursor (EC 1.2.1.8) (BADH) - Spinacia oleracea (Spinach)highly similar to ( 868) loc_os06g15990 12006.m71425 protein aldehyde dehydrogenase, m…
Soltu.DM.05G009050	0.320003	-3.12497	-1.64384	2.14828e-07	Pectin lyase-like superfamily protein	Polygalacturonase	cell wall.degradation.pectate lyases and polygalacturonases	Cell Wall	highly similar to ( 607) AT1G60590 | Symbols: | polygalacturonase, putative / pectinase, putative | chr1:22314426-22316867 REVERSEmoderately similar to ( 246) PGLR_ACTCH Polygalacturonase precursor (EC 3.2.1.15) (PG) (Pectinase) - Actinidia chinensis (Kiwi) (Yangtao)highly similar to ( 511) loc_os01g44970 12001.m10703 protein polygalacturonase precursor, putative, expressedGlyco_hydro_28 PGU1 PGS…
Soltu.DM.05G009780	0.434235	-2.3029	-1.20345	1.10977e-12	root hair specific	Multidrug resistance pump	transport.misc	Transport	highly similar to ( 625) AT1G12950 | Symbols: | MATE efflux family protein | chr1:4419849-4422462 FORWARDmoderately similar to ( 467) loc_os08g43654 12008.m08339 protein transparent testa 12 protein, putative, expressedNorM PRK01766 MatE PGSC0003DMT400047906
Soltu.DM.05G009790	0.432825	-2.3104	-1.20814	4.95651e-07	MATE efflux family protein	Multidrug resistance pump	transport.misc	Transport	highly similar to ( 525) AT3G26590 | Symbols: | MATE efflux family protein | chr3:9761927-9765259 REVERSEmoderately similar to ( 444) loc_os08g43654 12008.m08339 protein transparent testa 12 protein, putative, expressedNorM PRK01766 MatE PGSC0003DMT400052553
Soltu.DM.05G010370	0.422742	-2.36551	-1.24215	9.82529e-19	Pectate lyase family protein	Pectate lyase	cell wall.degradation.pectate lyases and polygalacturonases	Cell Wall	highly similar to ( 644) AT1G67750 | Symbols: | pectate lyase family protein | chr1:25401660-25403165 FORWARDmoderately similar to ( 414) PEL_LILLO Pectate lyase precursor (EC 4.2.2.2) - Lilium longiflorum (Trumpet lily)highly similar to ( 573) loc_os04g05050 12004.m35243 protein pectate lyase 8 precursor, putative, expressedAmb_all Pec_lyase_C PelB PGSC0003DMT400027955
Soltu.DM.05G010700	0.461308	-2.16775	-1.1162	6.88921e-22	Protein HHL1, chloroplastic	Oligopeptidase	protein.degradation	Protein	moderately similar to ( 288) AT1G67700 | Symbols: | unknown protein | chr1:25374295-25375810 FORWARDmoderately similar to ( 213) loc_os02g38820 12002.m77827 protein expressed protein PGSC0003DMT400045004
Soltu.DM.05G010880	0.309264	-3.23348	-1.69309	1.98537e-12	DNA polymerase alpha	Alpha DNA polymerase	DNA.synthesis/chromatin structure	DNA	highly similar to ( 706) AT1G67630 | Symbols: POLA2 | POLA2 (DNA POLYMERASE ALPHA 2); DNA binding / DNA-directed DNA polymerase | chr1:25344573-25348287 REVERSEmoderately similar to ( 449) loc_os12g13950 12012.m56484 protein DNA polymerase alpha subunit B, putative, expressedPOL12 DNA_pol_E_B PGSC0003DMT400044958
Soltu.DM.05G011750	0.0568688	-17.5843	-4.13622	2.00796e-19	nuclear factor Y, subunit C13	DNA binding protein	RNA.regulation of transcription.CCAAT box binding factor family, HAP5	RNA	weakly similar to ( 131) AT5G43250 | Symbols: NF-YC13 | NF-YC13 (NUCLEAR FACTOR Y, SUBUNIT C13); DNA binding / transcription factor | chr5:17356174-17356566 REVERSEvery weakly similar to (80.1) loc_os01g08790 12001.m07504 protein histone-like transcription factor and archaeal histone family protein PGSC0003DMT400074841
Soltu.DM.05G012820	0.43672	-2.2898	-1.19522	1.23355e-11	Zinc finger (C3HC4-type RING finger) family protein	Zinc finger protein	protein.degradation.ubiquitin.E3.RING	Protein	highly similar to ( 758) AT1G57820 | Symbols: VIM1, ORTH2 | VIM1 (VARIANT IN METHYLATION 1); DNA binding / chromatin binding / double-stranded methylated DNA binding / histone binding / methyl-CpG binding / methyl-CpNpG binding / methyl-CpNpN binding / ubiquitin-protein ligase | chr1:21414342-21417902 REVERSEhighly similar to ( 756) loc_os05g01230 12005.m04664 protein DNA binding protein, putativ…
Soltu.DM.05G014290	0.44497	-2.24734	-1.16822	5.32335e-09	Leucine-rich repeat (LRR) family protein	Leucine-rich repeat family protein / extensin family protein	signalling.receptor kinases.leucine rich repeat XI	signalling	moderately similar to ( 424) AT2G19780 | Symbols: | leucine-rich repeat family protein / extensin family protein | chr2:8522831-8524039 REVERSEweakly similar to ( 114) RPK1_IPONI Receptor-like protein kinase precursor (EC 2.7.11.1) - Ipomoea nil (Japanese morning glory) (Pharbitis nil)moderately similar to ( 365) loc_os05g09640 12005.m05477 protein BRASSINOSTEROID INSENSITIVE 1 precursor, putativ…
Soltu.DM.05G019240	0.489836	-2.0415	-1.02963	7.46648e-09	Plant invertase/pectin methylesterase inhibitor superfamily	Pectinesterase	cell wall.pectin*esterases.PME	Cell Wall	moderately similar to ( 485) AT2G26440 | Symbols: | pectinesterase family protein | chr2:11247407-11249407 FORWARDmoderately similar to ( 364) PME_PRUPE Pectinesterase PPE8B precursor (EC 3.1.1.11) (Pectin methylesterase) (PE) - Prunus persica (Peach)moderately similar to ( 387) loc_os07g47830 12007.m08998 protein pectinesterase-1 precursor, putative, expressedPectinesterase PemB PRK10531 PGSC000…
Soltu.DM.05G019700	0.240083	-4.16523	-2.0584	1.12838e-44	Fatty acid/sphingolipid desaturase	Delta-8 sphingolipid desaturase	lipid metabolism.''exotics'' (steroids, squalene etc).sphingolipids	Lipid Metabolism	highly similar to ( 669) AT2G46210 | Symbols: | delta-8 sphingolipid desaturase, putative | chr2:18977542-18978891 FORWARDhighly similar to ( 538) loc_os09g16920 12009.m04952 protein desaturase/cytochrome b5 protein, putative, expressedDelta6-FADS-like FA_desaturase Cyt-b5 PGSC0003DMT400084198
Soltu.DM.05G020140	0.43632	-2.2919	-1.19654	5.49339e-10	Tetratricopeptide repeat (TPR)-like superfamily protein	Tetratricopeptide repeat (TPR)-containing protein	not assigned.unknown	Not assigned/Unknown	moderately similar to ( 439) AT1G01320 | Symbols: | tetratricopeptide repeat (TPR)-containing protein | chr1:121582-130099 REVERSEmoderately similar to ( 385) loc_os07g23990 12007.m079667 protein TPR Domain containing protein, expressed PGSC0003DMT400018144
Soltu.DM.05G020780	0.481521	-2.07675	-1.05433	2.59454e-11	ribosomal protein S13A	Cytoplasmic ribosomal protein S13	protein.synthesis.ribosomal protein.eukaryotic.40S subunit.S13	Protein	moderately similar to ( 258) AT4G00100 | Symbols: ATRPS13A, RPS13, PFL2 | ATRPS13A (ARABIDOPSIS THALIANA RIBOSOMAL PROTEIN S13A); structural constituent of ribosome | chr4:37172-38123 FORWARDmoderately similar to ( 265) RS13_SOYBN 40S ribosomal protein S13 - Glycine max (Soybean)moderately similar to ( 242) loc_os08g02410 12008.m04385 protein 40S ribosomal protein S13, putative, expressedrps15p R…
Soltu.DM.05G020920	0.496559	-2.01386	-1.00996	4.9269e-09	STELAR K outward rectifier	Potassium channel TORK1	transport.potassium	Transport	nearly identical (1259) AT3G02850 | Symbols: SKOR | SKOR; cyclic nucleotide binding / inward rectifier potassium channel/ outward rectifier potassium channel | chr3:619701-623473 REVERSEmoderately similar to ( 411) AKT1_ORYSA Potassium channel AKT1 (OsAKT1) - Oryza sativa (Rice)nearly identical (1183) loc_os06g14030 12006.m06118 protein potassium channel SKOR, putative, expressedANK CAP_ED PGSC00…
Soltu.DM.05G021440	0.418081	-2.39188	-1.25815	1.56632e-06	Phototropic-responsive NPH3 family protein	Root phototropism protein	signalling.light	signalling	highly similar to ( 595) AT5G10250 | Symbols: DOT3 | DOT3 (DEFECTIVELY ORGANIZED TRIBUTARIES 3); protein binding / signal transducer | chr5:3217028-3219368 REVERSEmoderately similar to ( 456) NPH3_ORYSA Coleoptile phototropism protein 1 (Non-phototropic hypocotyl 3-like protein) (NPH3-like protein) - Oryza sativa (Rice)moderately similar to ( 456) loc_os02g35970 12002.m08685 protein transposon pr…
Soltu.DM.05G023090	0.243647	-4.10429	-2.03713	2.76884e-15	lipoamide dehydrogenase	Dihydrolipoyl dehydrogenase	TCA / org. transformation.TCA.pyruvate DH.E3	energy metabolism	highly similar to ( 849) AT3G16950 | Symbols: LPD1, ptlpd1 | LPD1 (LIPOAMIDE DEHYDROGENASE 1); dihydrolipoyl dehydrogenase | chr3:5786508-5790383 REVERSEmoderately similar to ( 237) DLDH_PEA Dihydrolipoyl dehydrogenase, mitochondrial precursor (EC 1.8.1.4) (Dihydrolipoamide dehydrogenase) (Pyruvate dehydrogenase complex E3 subunit) (PDC-E3) (E3) (Glycine cleavage system L protein) - Pisum sativum…
Soltu.DM.05G023290	0.417568	-2.39482	-1.25992	1.66581e-33	mitochondrial lipoamide dehydrogenase	Dihydrolipoyl dehydrogenase	0	Not assigned/Unknown	0
Soltu.DM.05G023620	0.0638419	-15.6637	-3.96935	3.88946e-11	S-adenosyl-L-methionine-dependent methyltransferases superfamily protein	S-adenosyl-L-methionine:salicylic acid carboxyl methyltransferase 1	hormone metabolism.salicylic acid.synthesis-degradation	hormone metabolism	moderately similar to ( 271) AT5G04380 | Symbols: | S-adenosyl-L-methionine:carboxyl methyltransferase family protein | chr5:1234883-1236317 FORWARDmoderately similar to ( 256) BAMT_ANTMA Benzoate carboxyl methyltransferase (EC 2.1.1.-) (S-adenosyl-L-methionine:benzoic acid carboxyl methyltransferase) - Antirrhinum majus (Garden snapdragon)moderately similar to ( 256) loc_os02g48770 12002.m09911 …
Soltu.DM.05G023850	0.447405	-2.23511	-1.16035	4.20656e-22	Ribosomal protein L13 family protein	60S ribosomal protein L13a	protein.synthesis.ribosomal protein.eukaryotic.60S subunit.L13A	Protein	moderately similar to ( 346) AT3G07110 | Symbols: | 60S ribosomal protein L13A (RPL13aA) | chr3:2252092-2253332 FORWARDmoderately similar to ( 321) RL13A_LUPLU 60S ribosomal protein L13a - Lupinus luteus (European yellow lupin)moderately similar to ( 340) loc_os03g54890 12003.m101506 protein 60S ribosomal protein L13a, putative, expressedRibosomal_L13 Ribosomal_L13 rpl13p RplM PGSC0003DMT400040760
Soltu.DM.05G024470	0.106698	-9.37227	-3.2284	1.37035e-32	hypothetical protein	Induced stolon tip protein	not assigned.unknown	Not assigned/Unknown	PGSC0003DMT400021751
Soltu.DM.05G024490	0.209691	-4.76893	-2.25367	2.9009e-09	Immunoglobulin E-set superfamily protein	Pollen tube RhoGDI2	signalling.G-proteins	signalling	moderately similar to ( 290) AT3G07880 | Symbols: | Rho GDP-dissociation inhibitor family protein | chr3:2514175-2515544 FORWARDmoderately similar to ( 283) loc_os02g48730 12002.m09907 protein rho GDP-dissociation inhibitor 1, putative, expressedRho_GDI PGSC0003DMT400021800
Soltu.DM.05G024880	0.480573	-2.08085	-1.05717	9.61535e-08	GATA transcription factor	GATA transcription factor 15	RNA.regulation of transcription.C2C2(Zn) GATA transcription factor family	RNA	very weakly similar to (95.9) AT3G16870 | Symbols: | zinc finger (GATA type) family protein | chr3:5763752-5764576 REVERSEvery weakly similar to (87.0) loc_os03g61570 12003.m11038 protein expressed protein PGSC0003DMT400060241
Soltu.DM.05G025140	0.092123	-10.8551	-3.4403	1.16117e-29	Histone superfamily protein	Histone H4	DNA.synthesis/chromatin structure.histone	DNA	weakly similar to ( 135) AT5G59970 | Symbols: | histone H4 | chr5:24146352-24146663 REVERSEweakly similar to ( 135) H4_CAPAN Histone H4 (CaH4) - Capsicum annuum (Bell pepper)weakly similar to ( 135) loc_os10g39410 12010.m06709 protein histone H4, putative, expressedH4 H4 HHT1 PGSC0003DMT400097008
Soltu.DM.05G025150	0.093841	-10.6563	-3.41364	2.90128e-19	Histone superfamily protein	Histone H4	DNA.synthesis/chromatin structure.histone	DNA	weakly similar to ( 135) AT5G59970 | Symbols: | histone H4 | chr5:24146352-24146663 REVERSEweakly similar to ( 135) H4_CAPAN Histone H4 (CaH4) - Capsicum annuum (Bell pepper)weakly similar to ( 135) loc_os10g39410 12010.m06709 protein histone H4, putative, expressedH4 H4 HHT1 PGSC0003DMT400097008
Soltu.DM.05G025800	0.381633	-2.62032	-1.38974	2.02212e-19	Ribosomal S17 family protein	40S ribosomal protein S17	protein.synthesis.ribosomal protein.eukaryotic.40S subunit.S17	Protein	moderately similar to ( 202) AT5G04800 | Symbols: | 40S ribosomal protein S17 (RPS17D) | chr5:1389217-1389642 FORWARDweakly similar to ( 191) loc_os03g01900 12003.m05734 protein 40S ribosomal protein S17, putative, expressedRibosomal_S17e RPS17A PGSC0003DMT400060127
Soltu.DM.05G025860	0.289944	-3.44895	-1.78616	2.73476e-08	HXXXD-type acyl-transferase family protein	Acyltransferase	secondary metabolism.phenylpropanoids	secondary metabolism	moderately similar to ( 220) AT3G26040 | Symbols: | transferase family protein | chr3:9519741-9521069 FORWARDvery weakly similar to (82.8) loc_os08g43040 12008.m26780 protein anthranilate N-benzoyltransferase protein 1, putative, expressedTransferase PGSC0003DMT400060400
Soltu.DM.05G026240	0.43537	-2.2969	-1.19969	3.61869e-16	DUF3783 domain containing protein	Conserved gene of unknown function	not assigned.unknown	Not assigned/Unknown	weakly similar to ( 198) AT3G10405 | Symbols: | unknown protein | chr3:3233978-3235118 REVERSEweakly similar to ( 198) loc_os10g39800 12010.m06751 protein conserved hypothetical protein PGSC0003DMT400060082
Soltu.DM.05G026420	0.327085	-3.05731	-1.61226	7.16305e-10	methylenetetrahydrofolate reductase	Methylenetetrahydrofolate reductase	C1-metabolism	other metabolism	nearly identical (1038) AT2G44160 | Symbols: MTHFR2 | MTHFR2 (METHYLENETETRAHYDROFOLATE REDUCTASE 2); methylenetetrahydrofolate reductase (NADPH) | chr2:18262301-18265185 FORWARDnearly identical (1067) MTHR_ORYSA Probable methylenetetrahydrofolate reductase (EC 1.5.1.20) - Oryza sativa (Rice)nearly identical (1067) loc_os03g60090 12003.m35475 protein methylenetetrahydrofolate reductase, putative,…
Soltu.DM.05G026440	0.386231	-2.58913	-1.37247	2.56105e-07	hypothetical protein	F-box family protein	not assigned.unknown	Not assigned/Unknown	PGSC0003DMT400015617
Soltu.DM.05G026820	0.451281	-2.21591	-1.1479	4.1699e-09	Plant-specific GATA-type zinc finger transcription factor family protein	AG-motif binding protein-1	RNA.regulation of transcription.C2C2(Zn) GATA transcription factor family	RNA	weakly similar to ( 134) AT3G54810 | Symbols: BME3-ZF, BME3 | zinc finger (GATA type) family protein | chr3:20296957-20298236 FORWARDweakly similar to ( 125) loc_os02g56250 12002.m10648 protein GATA zinc finger family protein, expressed PGSC0003DMT400059990
Soltu.DM.06G001210	0.0910828	-10.979	-3.45668	7.13382e-30	homolog of yeast CDT1 B homolog of yeast CDT1 B	Conserved gene of unknown function	DNA.synthesis/chromatin structure	DNA	moderately similar to ( 249) AT2G31270 | Symbols: ATCDT1A, CDT1A, CDT1 | CDT1A (ARABIDOPSIS HOMOLOG OF YEAST CDT1 A); cyclin-dependent protein kinase/ protein binding | chr2:13329037-13331544 FORWARDmoderately similar to ( 247) loc_os04g10650 12004.m06315 protein CDT1a protein, putative, expressedCDT1 PGSC0003DMT400028257
Soltu.DM.06G002040	0.460645	-2.17087	-1.11827	2.80847e-09	Tetratricopeptide repeat (TPR)-like superfamily protein	FLU	tetrapyrrole synthesis.regulation	other metabolism	moderately similar to ( 290) AT3G14110 | Symbols: FLU | FLU (FLUORESCENT IN BLUE LIGHT); binding | chr3:4676222-4677602 REVERSEmoderately similar to ( 274) loc_os01g32730 12001.m43031 protein FLU, putative, expressed PGSC0003DMT400009700
Soltu.DM.06G002240	0.370337	-2.70024	-1.43309	1.33955e-08	Gibberellin-regulated family protein	Gibberellin regulated protein	hormone metabolism.gibberelin.induced-regulated-responsive-activated	hormone metabolism	PGSC0003DMT400003089
Soltu.DM.06G002400	0.30455	-3.28354	-1.71525	2.086e-14	DUF2488 domain containing protein	Conserved gene of unknown function	not assigned.unknown	Not assigned/Unknown	moderately similar to ( 204) AT5G58250 | Symbols: | unknown protein | chr5:23559558-23560372 FORWARDmoderately similar to ( 216) loc_os03g21370 12003.m07543 protein expressed protein PGSC0003DMT400053188
Soltu.DM.06G003100	0.477609	-2.09376	-1.0661	1.36449e-20	alternative NAD(P)H dehydrogenase	Internal rotenone-insensitive NADH dehydrogenase	mitochondrial electron transport / ATP synthesis.NADH-DH.type II.internal matrix	energy metabolism	highly similar to ( 729) AT1G07180 | Symbols: ATNDI1, NDA1 | NDA1 (ALTERNATIVE NAD(P)H DEHYDROGENASE 1); NADH dehydrogenase | chr1:2204414-2206773 FORWARDhighly similar to ( 725) loc_os01g61410 12001.m43250 protein rotenone-insensitive NADH-ubiquinone oxidoreductase, mitochondrial precursor, putative, expressedNdh Pyr_redox_2 PGSC0003DMT400010678
Soltu.DM.06G003170	0.330078	-3.02959	-1.59912	3.88819e-40	cation exchanger	Ca2+ antiporter/cation exchanger	transport.calcium	Transport	moderately similar to ( 394) AT3G51860 | Symbols: CAX3, ATHCX1, CAX1-LIKE, ATCAX3 | CAX3 (CATION EXCHANGER 3); calcium:cation antiporter/ calcium:hydrogen antiporter/ cation:cation antiporter | chr3:19239458-19242519 FORWARDmoderately similar to ( 369) CAX1A_ORYSA Vacuolar cation/proton exchanger 1a (Ca(2+)/H(+) exchanger 1a) (OsCAX1a) - Oryza sativa (Rice)moderately similar to ( 369) loc_os01g37…
Soltu.DM.06G003210	0.354442	-2.82133	-1.49638	6.07939e-10	Thylakoid soluble phosphoprotein TSP9 domain containing protein	Thylakoid soluble phosphoprotein	not assigned.unknown	Not assigned/Unknown	PGSC0003DMT400010663
Soltu.DM.06G003380	0.115449	-8.6618	-3.11467	2.50306e-29	maternal effect embryo arrest	Conserved gene of unknown function	not assigned.unknown	Not assigned/Unknown	very weakly similar to (80.5) AT4G37300 | Symbols: MEE59 | MEE59 (maternal effect embryo arrest 59) | chr4:17554805-17555498 FORWARDweakly similar to ( 132) loc_os03g15920 12003.m35599 protein expressed protein PGSC0003DMT400053731
Soltu.DM.06G003500	0.179657	-5.56615	-2.47668	9.23563e-08	tubulin beta	Beta-tubulin 16	cell.organisation	Cell	highly similar to ( 848) AT5G23860 | Symbols: TUB8 | TUB8; structural constituent of cytoskeleton | chr5:8042962-8044528 FORWARDhighly similar to ( 847) TBB2_ORYSA Tubulin beta-2 chain (Beta-2 tubulin) - Oryza sativa (Rice)highly similar to ( 847) loc_os03g01530 12003.m05700 protein tubulin beta-2 chain, putative, expressedbeta_tubulin COG5023 Tubulin_FtsZ alpha_tubulin gamma_tubulin epsilon_tubu…
Soltu.DM.06G003660	0.0601013	-16.6386	-4.05646	6.11193e-16	copper transporter	Copper transporter 1	transport.metal	Transport	weakly similar to ( 126) AT5G59030 | Symbols: COPT1 | COPT1 (copper transporter 1); copper ion transmembrane transporter | chr5:23833945-23834457 REVERSEvery weakly similar to (87.8) loc_os01g56420 12001.m11798 protein copper transporter 1, putative, expressedCtr PGSC0003DMT400053689
Soltu.DM.06G003670	0.31482	-3.17642	-1.6674	2.47936e-11	RAB GTPase homolog A2B	RabA2	signalling.G-proteins	signalling	moderately similar to ( 338) AT1G07410 | Symbols: ATRABA2B, RAB-A2B, ATRAB-A2B | ATRABA2B (ARABIDOPSIS RAB GTPASE HOMOLOG A2B); GTP binding / GTPase/ protein binding | chr1:2276270-2277154 FORWARDmoderately similar to ( 351) RB11C_LOTJA Ras-related protein Rab11C - Lotus japonicusmoderately similar to ( 334) loc_os03g60870 12003.m10974 protein ras-related protein Rab11A, putative, expressedRab11_…
Soltu.DM.06G004100	0.399701	-2.50187	-1.32301	6.46264e-07	expansin A4	Expansin9	cell wall.modification	Cell Wall	moderately similar to ( 417) AT2G39700 | Symbols: ATEXPA4, ATEXP4, ATHEXP ALPHA 1.6 | ATEXPA4 (ARABIDOPSIS THALIANA EXPANSIN A4) | chr2:16544246-16545434 REVERSEmoderately similar to ( 406) EXPA7_ORYSA Expansin-A7 precursor (OsEXPA7) (Alpha-expansin-7) (OsEXP7) (OsaEXPa1.26) - Oryza sativa (Rice)moderately similar to ( 406) loc_os03g60720 12003.m10961 protein alpha-expansin 6 precursor, putative,…
Soltu.DM.06G006090	0.47051	-2.12535	-1.0877	1.00255e-09	hypothetical protein	Hydroxyproline-rich glycoprotein family protein	not assigned.unknown	Not assigned/Unknown	PGSC0003DMT400074978
Soltu.DM.06G008220	0.300955	-3.32276	-1.73238	2.50233e-11	hypothetical protein	Early nodulin 75 protein	not assigned.unknown	Not assigned/Unknown	PGSC0003DMT400082415
Soltu.DM.06G009560	0.494304	-2.02304	-1.01653	3.00116e-15	fatty acid desaturase	W-3 desaturase	lipid metabolism.FA desaturation.omega 3 desaturase	Lipid Metabolism	highly similar to ( 624) AT5G05580 | Symbols: FAD8 | FAD8 (FATTY ACID DESATURASE 8); omega-3 fatty acid desaturase | chr5:1664331-1666345 FORWARDhighly similar to ( 643) FAD3C_RICCO Omega-3 fatty acid desaturase, chloroplast precursor (EC 1.14.19.-) - Ricinus communis (Castor bean)highly similar to ( 557) loc_os03g18070 12003.m07232 protein omega-3 fatty acid desaturase, chloroplast precursor, pu…
Soltu.DM.06G009670	0.0773505	-12.9282	-3.69244	2.21455e-07	HXXXD-type acyl-transferase family protein	3'-N-debenzoyl-2'-deoxytaxol N-benzoyltransferase	secondary metabolism.phenylpropanoids	secondary metabolism	moderately similar to ( 236) AT3G26040 | Symbols: | transferase family protein | chr3:9519741-9521069 FORWARDweakly similar to ( 101) loc_os04g42830 12004.m09248 protein taxadien-5-alpha-ol O-acetyltransferase, putativeTransferase PGSC0003DMT400062295
Soltu.DM.06G009720	0.108919	-9.18115	-3.19867	3.89622e-08	conserved hypothetical protein	Conserved gene of unknown function	not assigned.unknown	Not assigned/Unknown	weakly similar to ( 115) AT5G52220 | Symbols: | FUNCTIONS IN: molecular_function unknown; INVOLVED IN: biological_process unknown; LOCATED IN: cellular_component unknown; EXPRESSED IN: 18 plant structures; EXPRESSED DURING: 13 growth stages; CONTAINS InterPro DOMAIN/s: Chromosome transmission fidelity protein 8 (InterPro:IPR018607); Has 85 Blast hits to 85 proteins in 45 species: Archae - 0; Bact…
Soltu.DM.06G009850	0.401719	-2.4893	-1.31574	4.5365e-26	Ribosomal protein L3 family protein	Gene of unknown function	protein.synthesis.ribosomal protein.prokaryotic.chloroplast.50S subunit.L3	Protein	moderately similar to ( 342) AT2G43030 | Symbols: | ribosomal protein L3 family protein | chr2:17894898-17895713 FORWARDmoderately similar to ( 382) RK3_TOBAC 50S ribosomal protein L3, chloroplast precursor (Fragment) - Nicotiana tabacum (Common tobacco)moderately similar to ( 333) loc_os02g04460 12002.m05795 protein 50S ribosomal protein L3, chloroplast precursor, putative, expressedrplC rpl3 Rp…
Soltu.DM.06G010660	0.400938	-2.49415	-1.31855	4.61563e-07	Hypoxia-responsive family protein	Hypoxia induced protein conserved region containing protein	not assigned.unknown	Not assigned/Unknown	PGSC0003DMT400071904
Soltu.DM.06G010800	0.491049	-2.03646	-1.02606	1.44938e-08	LOB domain-containing protein	LOB domain-containing protein	RNA.regulation of transcription.AS2,Lateral Organ Boundaries Gene Family	RNA	moderately similar to ( 223) AT2G40470 | Symbols: LBD15 | LBD15 (LOB DOMAIN-CONTAINING PROTEIN 15) | chr2:16902430-16903546 REVERSEweakly similar to ( 182) loc_os01g60960 12001.m12223 protein LOB domain protein 25, putative, expressedDUF260 PGSC0003DMT400074784
Soltu.DM.06G010940	0.207154	-4.82732	-2.27122	6.61478e-36	E2F target gene	Conserved gene of unknown function	not assigned.unknown	Not assigned/Unknown	highly similar to ( 661) AT2G40550 | Symbols: ETG1 | ETG1 (E2F TARGET GENE 1) | chr2:16934927-16938033 FORWARDhighly similar to ( 558) loc_os01g07260 12001.m07352 protein expressed protein PGSC0003DMT400062461
Soltu.DM.06G011420	0.279307	-3.58029	-1.84007	1.21135e-10	expansin A8	Expansin	cell wall.modification	Cell Wall	moderately similar to ( 294) AT2G40610 | Symbols: ATEXPA8, EXP8, ATEXP8, ATHEXP ALPHA 1.11 | ATEXPA8 (ARABIDOPSIS THALIANA EXPANSIN A8) | chr2:16949121-16950472 REVERSEmoderately similar to ( 281) EXPA2_ORYSA Expansin-A2 precursor (OsEXPA2) (Alpha-expansin-2) (OsEXP2) (OsaEXPa1.23) (RiExB) (RiExC) - Oryza sativa (Rice)moderately similar to ( 281) loc_os01g60770 12001.m12205 protein alpha-expansin…
Soltu.DM.06G011840	0.441563	-2.26468	-1.17931	6.63889e-16	Uroporphyrinogen decarboxylase	Uroporphyrinogen decarboxylase, chloroplastic	tetrapyrrole synthesis.uroporphyrinogen decarboxylase	other metabolism	highly similar to ( 620) AT2G40490 | Symbols: HEME2 | HEME2; uroporphyrinogen decarboxylase | chr2:16912961-16914988 FORWARDhighly similar to ( 692) DCUP_TOBAC Uroporphyrinogen decarboxylase, chloroplast precursor (EC 4.1.1.37) (URO-D) (UPD) - Nicotiana tabacum (Common tobacco)highly similar to ( 607) loc_os03g21900 12003.m07594 protein uroporphyrinogen decarboxylase, putative, expressedhemE URO-…
Soltu.DM.06G012170	0.133776	-7.47516	-2.90211	2.04333e-54	Fe superoxide dismutase	Superoxide dismutase	redox.dismutases and catalases	Redox	moderately similar to ( 274) AT5G51100 | Symbols: FSD2 | FSD2 (FE SUPEROXIDE DISMUTASE 2); superoxide dismutase | chr5:20773357-20775635 REVERSEmoderately similar to ( 357) SODF_NICPL Superoxide dismutase [Fe], chloroplast (EC 1.15.1.1) (Fragment) - Nicotiana plumbaginifolia (Leadwort-leaved tobacco)moderately similar to ( 226) loc_os06g02500 12006.m04983 protein superoxide dismutase, chloroplast…
Soltu.DM.06G012180	0.429936	-2.32593	-1.21781	4.70809e-17	Fe superoxide dismutase	Superoxide dismutase	redox.dismutases and catalases	Redox	moderately similar to ( 287) AT5G51100 | Symbols: FSD2 | FSD2 (FE SUPEROXIDE DISMUTASE 2); superoxide dismutase | chr5:20773357-20775635 REVERSEmoderately similar to ( 364) SODF_NICPL Superoxide dismutase [Fe], chloroplast (EC 1.15.1.1) (Fragment) - Nicotiana plumbaginifolia (Leadwort-leaved tobacco)moderately similar to ( 220) loc_os06g02500 12006.m04983 protein superoxide dismutase, chloroplast…
Soltu.DM.06G012640	0.118356	-8.44906	-3.07879	3.80812e-14	EXORDIUM like	Conserved gene of unknown function	signalling.in sugar and nutrient physiology	signalling	moderately similar to ( 488) AT5G51550 | Symbols: EXL3 | EXL3 (EXORDIUM LIKE 3) | chr5:20939793-20940806 REVERSEmoderately similar to ( 404) loc_os06g04250 12006.m05154 protein phi-1-like phosphate-induced protein, putative, expressedPhi_1 PGSC0003DMT400072046
Soltu.DM.06G012790	0.492041	-2.03235	-1.02315	5.22008e-07	2-oxoglutarate (2OG) and Fe(II)-dependent oxygenase superfamily protein	Ga20 oxidase	hormone metabolism.ethylene.synthesis-degradation	hormone metabolism	moderately similar to ( 493) AT4G25420 | Symbols: GA5, GA20OX1, AT2301, ATGA20OX1 | GA20OX1; gibberellin 20-oxidase | chr4:12990982-12992409 REVERSEmoderately similar to ( 469) GAO1B_WHEAT Gibberellin 20 oxidase 1-B (EC 1.14.11.-) (Gibberellin C-20 oxidase 1-B) (GA 20-oxidase 1-B) (Ta20ox1B) (TaGA20ox1-B) - Triticum aestivum (Wheat)moderately similar to ( 437) loc_os03g63970 12003.m11264 protein …
Soltu.DM.06G014660	0.480419	-2.08152	-1.05764	1.59041e-06	indole-3-butyric acid response	Enoyl-CoA hydratase/isomerase family protein	hormone metabolism.ethylene.signal transduction	hormone metabolism	highly similar to ( 793) AT3G23150 | Symbols: ETR2 | ETR2 (ethylene response 2); ethylene binding / glycogen synthase kinase 3/ protein histidine kinase/ receptor | chr3:8255156-8257560 FORWARDmoderately similar to ( 498) ETR1_MALDO Ethylene receptor (EC 2.7.13.3) - Malus domestica (Apple) (Malus sylvestris)highly similar to ( 696) loc_os04g08740 12004.m35115 protein ethylene receptor, putative, …
Soltu.DM.06G016260	0.365745	-2.73415	-1.45109	1.44706e-09	Thiamin diphosphate-binding fold (THDP-binding) superfamily protein	Branched chain alpha-keto acid dehydrogenase E1-alpha subunit	TCA / org. transformation.TCA.pyruvate DH.E1	energy metabolism	highly similar to ( 575) AT1G21400 | Symbols: | 2-oxoisovalerate dehydrogenase, putative / 3-methyl-2-oxobutanoate dehydrogenase, putative / branched-chain alpha-keto acid dehydrogenase E1 alpha subunit, putative | chr1:7493492-7496240 FORWARDweakly similar to ( 127) ODPA_SOLTU Pyruvate dehydrogenase E1 component subunit alpha, mitochondrial precursor (EC 1.2.4.1) (PDHE1-A) - Solanum tuberosum (P…
Soltu.DM.06G016650	0.259277	-3.85688	-1.94743	2.58227e-07	cytochrome P450, family 71, subfamily B, polypeptide	Conserved gene of unknown function	misc.cytochrome P450	misc	moderately similar to ( 268) AT3G26330 | Symbols: CYP71B37 | CYP71B37; electron carrier/ heme binding / iron ion binding / monooxygenase/ oxygen binding | chr3:9646873-9648536 REVERSEmoderately similar to ( 354) C71D8_SOYBN Cytochrome P450 71D8 (EC 1.14.-.-) (P450 CP7) - Glycine max (Soybean)moderately similar to ( 302) loc_os03g39690 12003.m09056 protein cytochrome P450 71D7, putative, expressed…
Soltu.DM.06G016890	0.111898	-8.93673	-3.15975	1.42864e-09	terpene synthase	Cembratrienol synthase 2a	secondary metabolism.isoprenoids.terpenoids	secondary metabolism	moderately similar to ( 342) AT1G70080 | Symbols: | terpene synthase/cyclase family protein | chr1:26394669-26397565 REVERSEmoderately similar to ( 479) DCS1_GOSHI (+)-delta-cadinene synthase (EC 4.2.3.13) (D-cadinene synthase) - Gossypium hirsutum (Upland cotton)moderately similar to ( 311) loc_os01g23530 12001.m08826 protein sesquiterpene cyclase, putativeTerpene_cyclase_plant_C1 Terpene_synth_…
Soltu.DM.06G016930	0.181026	-5.52406	-2.46573	1.02934e-12	Undecaprenyl pyrophosphate synthetase family protein	Neryl diphosphate synthase 1	secondary metabolism.isoprenoids.mevalonate pathway	secondary metabolism	weakly similar to ( 175) AT5G58784 | Symbols: | dehydrodolichyl diphosphate synthase | chr5:23739950-23741267 REVERSEweakly similar to ( 169) loc_os01g63830 12001.m12498 protein undecaprenyl pyrophosphate synthetase, putative, expressedUppS CIS_IPPS Prenyltransf PRK10240 PGSC0003DMT400080723
Soltu.DM.06G016940	0.131283	-7.61716	-2.92925	8.5249e-08	terpene synthase	Cembratrienol synthase 2a	secondary metabolism.isoprenoids.terpenoids	secondary metabolism	moderately similar to ( 343) AT5G23960 | Symbols: ATTPS21, TPS21 | TPS21 (TERPENE SYNTHASE 21); (-)-E-beta-caryophyllene synthase/ alpha-humulene synthase | chr5:8092969-8095128 FORWARDmoderately similar to ( 471) DCS1_GOSHI (+)-delta-cadinene synthase (EC 4.2.3.13) (D-cadinene synthase) - Gossypium hirsutum (Upland cotton)moderately similar to ( 303) loc_os01g23530 12001.m08826 protein sesquiter…
Soltu.DM.06G017640	0.303722	-3.29248	-1.71918	1.45641e-15	Protein of unknown function (DUF1191)	Conserved gene of unknown function	not assigned.unknown	Not assigned/Unknown	weakly similar to ( 197) AT3G08600 | Symbols: | unknown protein | chr3:2612646-2613596 FORWARDmoderately similar to ( 230) loc_os12g02550 12012.m04256 protein expressed proteinDUF1191 PGSC0003DMT400045317
Soltu.DM.06G017680	0.325816	-3.06921	-1.61787	3.831e-12	conserved hypothetical protein	Conserved gene of unknown function	not assigned.unknown	Not assigned/Unknown	very weakly similar to (93.6) AT2G27830 | Symbols: | FUNCTIONS IN: molecular_function unknown; EXPRESSED IN: 22 plant structures; EXPRESSED DURING: 13 growth stages; BEST Arabidopsis thaliana protein match is: pentatricopeptide (PPR) repeat-containing protein (TAIR:AT4G22760.1); Has 68 Blast hits to 68 proteins in 11 species: Archae - 0; Bacteria - 0; Metazoa - 0; Fungi - 0; Plants - 68; Viruses …
Soltu.DM.06G017790	0.323021	-3.09577	-1.6303	1.11184e-10	Bifunctional inhibitor/lipid-transfer protein/seed storage 2S albumin superfamily protein	P-rich protein EIG-I30	not assigned.unknown	Not assigned/Unknown	HPS_like PGSC0003DMT400035858
Soltu.DM.06G018140	0.0307996	-32.4679	-5.02094	4.162e-42	Oleosin family protein	Oleosin	lipid metabolism.TAG synthesis	Lipid Metabolism	very weakly similar to (85.5) AT5G51210 | Symbols: OLEO3 | OLEO3 (OLEOSIN3) | chr5:20820171-20820706 FORWARDvery weakly similar to (92.0) OLEO1_ORYSA Oleosin 16 kDa (OSE701) - Oryza sativa (Rice)very weakly similar to (92.0) loc_os04g46200 12004.m09571 protein oleosin 16 kDa, putative, expressedOleosin PGSC0003DMT400062064
Soltu.DM.06G018180	0.419859	-2.38175	-1.25202	4.52405e-23	FAD/NAD(P)-binding oxidoreductase family protein	Monoxygenase	misc.oxidases - copper, flavone etc.	misc	highly similar to ( 613) AT2G35660 | Symbols: CTF2A | CTF2A; monooxygenase/ oxidoreductase | chr2:14989011-14990320 FORWARDweakly similar to ( 106) ABA2_NICPL Zeaxanthin epoxidase, chloroplast precursor (EC 1.14.13.90) - Nicotiana plumbaginifolia (Leadwort-leaved tobacco)moderately similar to ( 408) loc_os07g30960 12007.m07364 protein zeaxanthin epoxidase, chloroplast precursor, putative, express…
Soltu.DM.06G018590	0.389737	-2.56583	-1.35943	2.1458e-11	hypothetical protein	Glycine-rich protein TomR2	not assigned.unknown	Not assigned/Unknown	PGSC0003DMT400005398
Soltu.DM.06G018650	0.298284	-3.35251	-1.74524	3.79871e-13	hypothetical protein	Gene of unknown function	not assigned.unknown	Not assigned/Unknown	PGSC0003DMT400019839
Soltu.DM.06G019710	0.413014	-2.42122	-1.27574	5.46644e-07	Cyclin A2;4	Cyclin A2	cell.cycle	Cell	moderately similar to ( 421) AT5G11300 | Symbols: CYC3B, CYC2BAT, CYCA2;2 | CYC3B (MITOTIC-LIKE CYCLIN 3B FROM ARABIDOPSIS); cyclin-dependent protein kinase regulator | chr5:3601811-3604466 REVERSEmoderately similar to ( 276) CCNAL_DAUCA G2/mitotic-specific cyclin C13-1 (A-like cyclin) (Fragment) - Daucus carota (Carrot)moderately similar to ( 452) loc_os12g31810 12012.m06989 protein cyclin-A2, p…
Soltu.DM.06G020010	0.268221	-3.72827	-1.89851	2.62196e-09	forkhead-associated (FHA) domain-containing protein	Parallel spindle 1	RNA.regulation of transcription.FHA transcription factor	RNA	moderately similar to ( 243) AT1G34355 | Symbols: | forkhead-associated domain-containing protein / FHA domain-containing protein | chr1:12536497-12541730 FORWARDmoderately similar to ( 216) loc_os11g07050 12011.m04901 protein FHA domain containing protein, expressed PGSC0003DMT400067181
Soltu.DM.06G020080	0.367238	-2.72303	-1.44521	1.73963e-20	Ribosomal protein L21	50S ribosomal protein L21	protein.synthesis.ribosomal protein.prokaryotic.chloroplast.50S subunit.L21	Protein	weakly similar to ( 155) AT1G35680 | Symbols: | 50S ribosomal protein L21, chloroplast / CL21 (RPL21) | chr1:13208777-13210246 FORWARDweakly similar to ( 147) RK21_SPIOL 50S ribosomal protein L21, chloroplast precursor (CL21) (CS-L7) - Spinacia oleracea (Spinach)weakly similar to ( 134) loc_os02g15900 12002.m06833 protein 50S ribosomal protein L21, chloroplast precursor, putative, expressedRiboso…
Soltu.DM.06G020540	0.196982	-5.07662	-2.34387	1.12092e-06	GDSL lipase	Zinc finger protein	misc.GDSL-motif lipase	misc	moderately similar to ( 321) AT5G40990 | Symbols: GLIP1 | GLIP1 (GDSL LIPASE1); carboxylesterase/ lipase | chr5:16418920-16420400 FORWARDweakly similar to ( 129) APG_BRANA Anter-specific proline-rich protein APG (Protein CEX) (Fragment) - Brassica napus (Rape)weakly similar to ( 159) loc_os08g45150 12008.m08485 protein anther-specific proline-rich protein APG precursor, putative, expressedSGNH_pl…
Soltu.DM.06G022320	0.281586	-3.55131	-1.82835	3.83968e-91	RING-box	RBX1	protein.degradation.ubiquitin.E3.SCF.RBX	Protein	weakly similar to ( 174) AT5G20570 | Symbols: ROC1, RBX1, HRT1, ATRBX1 | RBX1 (RING-BOX 1); protein binding | chr5:6956905-6958221 REVERSEweakly similar to ( 184) loc_os02g47870 12002.m09821 protein RING-box protein 1a, putative, expressedAPC11 PGSC0003DMT400012415
Soltu.DM.06G022800	0.164778	-6.06878	-2.60141	1.03155e-07	Core-2/I-branching beta-1,6-N-acetylglucosaminyltransferase family protein	Conserved gene of unknown function	not assigned.unknown	Not assigned/Unknown	moderately similar to ( 446) AT3G21310 | Symbols: | unknown protein | chr3:7497774-7499011 FORWARDmoderately similar to ( 458) loc_os03g52120 12003.m10189 protein expressed proteinDUF266 PGSC0003DMT400012489
Soltu.DM.06G023220	0.259491	-3.85369	-1.94624	7.34583e-12	RAD3-like DNA-binding helicase protein	Helicase	DNA.unspecified	DNA	highly similar to ( 905) AT1G79890 | Symbols: | helicase-related | chr1:30048655-30052203 FORWARDhighly similar to ( 597) loc_os05g13300 12005.m83943 protein ATP binding protein, putative, expressedDEAD_2 DinG DEXDc2 HELICc2 PGSC0003DMT400042548
Soltu.DM.06G023750	0.329105	-3.03854	-1.60338	2.17789e-30	Pectin lyase-like superfamily protein	Polygalacturonase	cell wall.degradation.pectate lyases and polygalacturonases	Cell Wall	moderately similar to ( 469) AT1G80170 | Symbols: | polygalacturonase, putative / pectinase, putative | chr1:30153646-30155683 REVERSEmoderately similar to ( 352) PGLR_ACTCH Polygalacturonase precursor (EC 3.2.1.15) (PG) (Pectinase) - Actinidia chinensis (Kiwi) (Yangtao)moderately similar to ( 399) loc_os05g46510 12005.m08774 protein polygalacturonase precursor, putative, expressedGlyco_hydro_28 …
Soltu.DM.06G024370	0.298438	-3.35078	-1.7445	9.02136e-12	Eukaryotic aspartyl protease family protein	Aspartic proteinase nepenthesin-1	RNA.regulation of transcription.unclassified	RNA	moderately similar to ( 497) AT1G79720 | Symbols: | aspartyl protease family protein | chr1:29997259-29998951 REVERSEmoderately similar to ( 406) loc_os09g25570 12009.m05709 protein aspartic proteinase nepenthesin-2 precursor, putative, expressedAsp PGSC0003DMT400074390
Soltu.DM.06G024950	0.492007	-2.03249	-1.02325	7.12159e-24	receptor for activated C kinase 1B	LeArcA1 protein	signalling.G-proteins	signalling	moderately similar to ( 500) AT3G18130 | Symbols: RACK1C_AT | RACK1C_AT (RECEPTOR FOR ACTIVATED C KINASE 1 C); nucleotide binding | chr3:6211109-6212371 REVERSEhighly similar to ( 551) GBLP_NICPL Guanine nucleotide-binding protein subunit beta-like protein - Nicotiana plumbaginifolia (Leadwort-leaved tobacco)moderately similar to ( 457) loc_os01g49290 12001.m11115 protein guanine nucleotide-bindi…
Soltu.DM.06G025200	0.44901	-2.22712	-1.15518	4.35324e-07	MUTS homolog	Mismatch repair protein	DNA.repair	DNA	nearly identical (1440) AT3G18524 | Symbols: MSH2, ATMSH2 | MSH2 (MUTS HOMOLOG 2); ATP binding / damaged DNA binding / mismatched DNA binding / protein binding | chr3:6368151-6372409 REVERSEnearly identical (1342) MSH2_MAIZE DNA mismatch repair protein MSH2 (MUS1) - Zea mays (Maize)nearly identical (1285) loc_os05g19270 12005.m06330 protein DNA mismatch repair protein MSH2, putative, expressedMut…
Soltu.DM.06G025400	0.199525	-5.01191	-2.32536	2.47986e-14	Serine protease inhibitor, potato inhibitor I-type family protein	Subtilisin inhibitor 1	not assigned.unknown	Not assigned/Unknown	potato_inhibit PGSC0003DMT400010401
Soltu.DM.06G026000	0.499514	-2.00195	-1.0014	1.91101e-07	phytochrome kinase substrate-related	Phytochrome kinase substrate	signalling.light	signalling	weakly similar to ( 114) AT1G18810 | Symbols: | phytochrome kinase substrate-related | chr1:6485709-6486872 REVERSE PGSC0003DMT400083182
Soltu.DM.06G027190	0.305575	-3.27252	-1.7104	4.0655e-20	nucleoside diphosphate kinase	Nucleoside diphosphate kinase 2, chloroplastic	nucleotide metabolism.phosphotransfer and pyrophosphatases.nucleoside diphosphate kinase	nucleotide metabolism	moderately similar to ( 276) AT5G63310 | Symbols: NDPK2, NDPK1A, NDPK IA IA, NDPK IA, ATNDPK2 | NDPK2 (NUCLEOSIDE DIPHOSPHATE KINASE 2); ATP binding / nucleoside diphosphate kinase/ protein binding | chr5:25372122-25373838 REVERSEmoderately similar to ( 326) NDK2_TOBAC Nucleoside diphosphate kinase 2, chloroplast precursor (EC 2.7.4.6) (Nucleoside diphosphate kinase II) (NDK II) (NDP kinase II) (…
Soltu.DM.06G027610	0.32117	-3.11361	-1.63859	1.99152e-23	conserved hypothetical protein	UPF0497 membrane protein	not assigned.unknown	Not assigned/Unknown	PGSC0003DMT400069577
Soltu.DM.06G027820	0.355319	-2.81437	-1.49281	2.38948e-25	Ribosomal L29 family protein	50S ribosomal protein L29, chloroplastic	protein.synthesis.ribosomal protein.prokaryotic.chloroplast.50S subunit.L29	Protein	weakly similar to ( 134) AT5G65220 | Symbols: | ribosomal protein L29 family protein | chr5:26061301-26062506 FORWARDweakly similar to ( 126) RK29_MAIZE 50S ribosomal protein L29, chloroplast precursor (CL29) - Zea mays (Maize)weakly similar to ( 127) loc_os02g51790 12002.m10210 protein 50S ribosomal protein L29, chloroplast precursor, putative, expressed PGSC0003DMT400069271
Soltu.DM.06G027840	0.483034	-2.07025	-1.0498	5.92884e-18	Ribosomal protein S3Ae	Cyc07	protein.synthesis.ribosomal protein.eukaryotic.40S subunit.S3A	Protein	moderately similar to ( 367) AT4G34670 | Symbols: | 40S ribosomal protein S3A (RPS3aB) | chr4:16548724-16550222 FORWARDmoderately similar to ( 381) RS3A_CATRO 40S ribosomal protein S3a (CYC07 protein) - Catharanthus roseus (Rosy periwinkle) (Madagascar periwinkle)moderately similar to ( 379) loc_os12g21798 12012.m26700 protein 40S ribosomal protein S3a, putative, expressedRibosomal_S3Ae RPS1A PRK…
Soltu.DM.06G027990	0.142831	-7.00129	-2.80762	2.78204e-27	DEK domain-containing chromatin associated protein	Protein DEK	not assigned.unknown	Not assigned/Unknown	weakly similar to ( 135) AT3G48710 | Symbols: | EXPRESSED IN: 22 plant structures; EXPRESSED DURING: 13 growth stages; CONTAINS InterPro DOMAIN/s: DEK, C-terminal (InterPro:IPR014876); BEST Arabidopsis thaliana protein match is: unknown protein (TAIR:AT5G63550.2); Has 48226 Blast hits to 25734 proteins in 1103 species: Archae - 54; Bacteria - 6881; Metazoa - 21026; Fungi - 4604; Plants - 1514; Vi…
Soltu.DM.06G028030	0.189912	-5.26559	-2.3966	1.12367e-29	farnesylated protein	Metal ion binding protein	metal handling.binding, chelation and storage	other metabolism	weakly similar to ( 178) AT5G50740 | Symbols: | metal ion binding | chr5:20635983-20637970 REVERSEweakly similar to ( 179) loc_os04g32030 12004.m08302 protein ATFP3, putative, expressed PGSC0003DMT400069250
Soltu.DM.06G028070	0.335496	-2.98066	-1.57563	1.30039e-13	Inositol 1,3,4-trisphosphate 5/6-kinase family protein	Inositol polyphosphate kinase	signalling.phosphinositides.inositol-1,3,4-trisphosphate 5/6-kinase	signalling	moderately similar to ( 336) AT5G16760 | Symbols: | inositol 1,3,4-trisphosphate 5/6-kinase | chr5:5509890-5510849 FORWARDmoderately similar to ( 338) ITPK1_MAIZE Inositol-tetrakisphosphate 1-kinase 1 (EC 2.7.1.134) (Inositol-triphosphate 5/6-kinase 1) (EC 2.7.1.159) (Inositol 1,3,4-trisphosphate 5/6-kinase 1) (Ins(1,3,4)P(3) 5/6-kinase 1) (ZmIpk) (Low phytic acid protein 2) - Zea mays (Maize)mod…
Soltu.DM.06G028610	0.489334	-2.04359	-1.03111	4.63857e-22	chloroplast RNA binding	NAD dependent epimerase/dehydratase	RNA.regulation of transcription.unclassified	RNA	highly similar to ( 636) AT1G09340 | Symbols: CRB, CSP41B | CRB (CHLOROPLAST RNA BINDING); binding / catalytic/ coenzyme binding | chr1:3015473-3018035 FORWARDhighly similar to ( 607) loc_os12g23180 12012.m26701 protein RNA binding protein, putative, expressedWcaG Epimerase PGSC0003DMT400069191
Soltu.DM.06G028720	0.487455	-2.05147	-1.03666	3.95491e-24	Ribosomal protein S13/S18 family	Ribosomal protein	protein.synthesis.ribosomal protein.eukaryotic.40S subunit.S18	Protein	moderately similar to ( 241) AT4G09800 | Symbols: RPS18C | RPS18C (S18 RIBOSOMAL PROTEIN); RNA binding / nucleic acid binding / structural constituent of ribosome | chr4:6173818-6174963 FORWARDweakly similar to ( 197) RS18_CHLRE 40S ribosomal protein S18 - Chlamydomonas reinhardtiimoderately similar to ( 231) loc_os07g07709 12007.m29370 protein 40S ribosomal protein S18, putative, expressedrps13p…
Soltu.DM.06G029180	0.496473	-2.01421	-1.01021	1.96563e-15	ribosomal protein S11-beta	40S ribosomal protein S11	protein.synthesis.ribosomal protein.eukaryotic.40S subunit.S11	Protein	moderately similar to ( 249) AT5G23740 | Symbols: RPS11-BETA | RPS11-BETA (RIBOSOMAL PROTEIN S11-BETA); structural constituent of ribosome | chr5:8008251-8009330 REVERSEmoderately similar to ( 256) RS11_SOYBN 40S ribosomal protein S11 - Glycine max (Soybean)moderately similar to ( 244) loc_os08g10608 12008.m26806 protein 40S ribosomal protein S11, putative, expressedrps17p Ribosomal_S17 RpsQ PGSC…
Soltu.DM.06G029390	0.367952	-2.71774	-1.44241	1.25265e-11	Eukaryotic aspartyl protease family protein	Aspartic proteinase nepenthesin-2	RNA.regulation of transcription.unclassified	RNA	moderately similar to ( 440) AT3G52500 | Symbols: | aspartyl protease family protein | chr3:19465644-19467053 REVERSEmoderately similar to ( 303) loc_os04g58840 12004.m10764 protein aspartic proteinase nepenthesin-2 precursor, putative, expressedAsp PGSC0003DMT400015093
Soltu.DM.06G029430	0.329942	-3.03084	-1.59972	1.95818e-09	Late embryogenesis abundant (LEA) hydroxyproline-rich glycoprotein family	Harpin-induced family protein	stress.biotic	stress	moderately similar to ( 258) AT3G44220 | Symbols: | harpin-induced family protein / HIN1 family protein / harpin-responsive family protein | chr3:15928216-15929645 FORWARDweakly similar to ( 194) loc_os12g06260 12012.m04617 protein VAMP protein SEC22, putative, expressedHin1 PGSC0003DMT400015090
Soltu.DM.06G030150	0.277511	-3.60347	-1.84939	3.72288e-20	Histone superfamily protein	Histone H2B.1	DNA.synthesis/chromatin structure.histone	DNA	weakly similar to ( 151) AT1G07790 | Symbols: HTB1 | HTB1; DNA binding | chr1:2413049-2413495 FORWARDweakly similar to ( 154) H2B_GOSHI Histone H2B - Gossypium hirsutum (Upland cotton)weakly similar to ( 164) loc_os01g05970 12001.m07228 protein core histone H2A/H2B/H3/H4 family protein, expressedH2B PGSC0003DMT400018456
Soltu.DM.06G030270	0.479188	-2.08686	-1.06134	4.11403e-09	Bacterial trigger factor protein (TF) domain containing protein	Conserved gene of unknown function	protein.folding	Protein	weakly similar to ( 105) AT2G30695 | Symbols: | FUNCTIONS IN: molecular_function unknown; INVOLVED IN: protein folding, protein transport; LOCATED IN: chloroplast; EXPRESSED IN: 23 plant structures; EXPRESSED DURING: 13 growth stages; CONTAINS InterPro DOMAIN/s: Trigger factor, ribosome-binding, bacterial (InterPro:IPR008881); Has 207 Blast hits to 207 proteins in 55 species: Archae - 0; Bacteria…
Soltu.DM.06G030560	0.495726	-2.01724	-1.01238	8.81201e-11	Ribosomal protein L11 family protein	60S ribosomal protein L12	protein.synthesis.ribosomal protein.eukaryotic.60S subunit.L12	Protein	moderately similar to ( 260) AT5G60670 | Symbols: | 60S ribosomal protein L12 (RPL12C) | chr5:24381066-24381566 REVERSEmoderately similar to ( 215) RL12_CHLRE 60S ribosomal protein L12 (Fragment) - Chlamydomonas reinhardtiimoderately similar to ( 265) loc_os04g50990 12004.m09996 protein 60S ribosomal protein L12, putative, expressedRL11 Ribosomal_L11 RplK rpl11p PGSC0003DMT400008687
Soltu.DM.06G030590	0.3639	-2.74801	-1.45838	2.36989e-07	FASCICLIN-like arabinogalactan-protein	Arabinogalactan protein 2	cell wall.cell wall proteins.AGPs.AGP	Cell Wall	weakly similar to ( 199) AT5G03170 | Symbols: FLA11 | FLA11 | chr5:752898-753638 REVERSEweakly similar to ( 171) loc_os01g06580 12001.m07288 protein fasciclin-like arabinogalactan protein 7 precursor, putative, expressed PGSC0003DMT400008692
Soltu.DM.06G030710	0.145159	-6.88898	-2.78429	1.75534e-09	LOB domain-containing protein	LOB domain-containing protein	RNA.regulation of transcription.AS2,Lateral Organ Boundaries Gene Family	RNA	weakly similar to ( 191) AT2G28500 | Symbols: LBD11 | LBD11 (LOB DOMAIN-CONTAINING PROTEIN 11) | chr2:12186603-12188110 REVERSEweakly similar to ( 186) loc_os03g17810 12003.m07206 protein LOB domain protein 11, putative, expressedDUF260 PGSC0003DMT400019410
Soltu.DM.06G031120	0.349004	-2.8653	-1.51868	2.40289e-11	tonoplast intrinsic protein 1;3	Nodulin-26	transport.Major Intrinsic Proteins.TIP	Transport	moderately similar to ( 354) AT4G01470 | Symbols: GAMMA-TIP3, TIP1;3 | TIP1;3 (TONOPLAST INTRINSIC PROTEIN 1;3); urea transmembrane transporter/ water channel | chr4:625092-625850 REVERSEmoderately similar to ( 323) TIP12_ORYSA Probable aquaporin TIP1.2 (Tonoplast intrinsic protein 1.2) (OsTIP1.2) - Oryza sativa (Rice)moderately similar to ( 323) loc_os01g74450 12001.m13470 protein aquaporin TIP1…
Soltu.DM.06G031330	0.495264	-2.01912	-1.01373	6.98213e-14	Histone superfamily protein	Histone H4	DNA.synthesis/chromatin structure.histone	DNA	weakly similar to ( 135) AT5G59970 | Symbols: | histone H4 | chr5:24146352-24146663 REVERSEweakly similar to ( 135) H4_CAPAN Histone H4 (CaH4) - Capsicum annuum (Bell pepper)weakly similar to ( 135) loc_os10g39410 12010.m06709 protein histone H4, putative, expressedH4 H4 HHT1 PGSC0003DMT400097008
Soltu.DM.06G031820	0.150286	-6.65397	-2.73422	6.28883e-46	conserved hypothetical protein	IMP dehydrogenase/GMP reductase	not assigned.unknown	Not assigned/Unknown	PGSC0003DMT400078001
Soltu.DM.06G031920	0.476413	-2.09902	-1.06972	2.21076e-08	RING/FYVE/PHD zinc finger superfamily protein	Zinc finger protein	protein.degradation.ubiquitin.E3.RING	Protein	weakly similar to ( 156) AT5G05830 | Symbols: | zinc finger (C3HC4-type RING finger) family protein | chr5:1755910-1756825 FORWARDweakly similar to ( 146) loc_os05g37900 12005.m07969 protein zinc finger, C3HC4 type family protein, expressed PGSC0003DMT400078203
Soltu.DM.06G031950	0.292234	-3.42192	-1.7748	2.34455e-12	tubulin beta	Beta-tubulin 2	cell.organisation	Cell	highly similar to ( 865) AT5G23860 | Symbols: TUB8 | TUB8; structural constituent of cytoskeleton | chr5:8042962-8044528 FORWARDhighly similar to ( 865) TBB2_ORYSA Tubulin beta-2 chain (Beta-2 tubulin) - Oryza sativa (Rice)highly similar to ( 865) loc_os03g01530 12003.m05700 protein tubulin beta-2 chain, putative, expressedbeta_tubulin COG5023 Tubulin_FtsZ alpha_tubulin gamma_tubulin epsilon_tubu…
Soltu.DM.06G031970	0.251787	-3.97162	-1.98973	1.69088e-32	proliferating cell nuclear antigen	Proliferating cell nuclear antigen	RNA.regulation of transcription.putative transcription regulator	RNA	moderately similar to ( 468) AT2G29570 | Symbols: PCNA2, ATPCNA2 | PCNA2 (PROLIFERATING CELL NUCLEAR ANTIGEN 2); DNA binding / DNA polymerase processivity factor | chr2:12650139-12651598 REVERSEmoderately similar to ( 500) PCNA_TOBAC Proliferating cell nuclear antigen (PCNA) - Nicotiana tabacum (Common tobacco)moderately similar to ( 462) loc_os02g56130 12002.m10637 protein proliferating cell nuc…
Soltu.DM.06G032100	0.495657	-2.01752	-1.01259	1.07657e-11	Thylakoid soluble phosphoprotein TSP9 domain containing protein	Thylakoid soluble phosphoprotein	not assigned.unknown	Not assigned/Unknown	PGSC0003DMT400078225
Soltu.DM.06G032160	0.277961	-3.59763	-1.84704	9.84657e-15	Cell division control, Cdc6	Cdc6	cell.division	Cell	highly similar to ( 515) AT1G07270 | Symbols: | cell division control protein CDC6b, putative (CDC6b) | chr1:2229757-2232897 REVERSEmoderately similar to ( 464) loc_os01g63710 12001.m42760 protein cell division control protein 6, putative, expressedCDC6 cdc6 PGSC0003DMT400078033
Soltu.DM.06G032900	0.332996	-3.00304	-1.58642	4.6414e-32	ubiquitin-conjugating enzyme	Ubiquitin-conjugating enzyme E2-17 kDa	protein.degradation.ubiquitin.E2	Protein	moderately similar to ( 289) AT4G27960 | Symbols: UBC9 | UBC9 (UBIQUITIN CONJUGATING ENZYME 9); ubiquitin-protein ligase | chr4:13916065-13917293 REVERSEweakly similar to ( 137) UBC2_MEDSA Ubiquitin-conjugating enzyme E2-17 kDa (EC 6.3.2.19) (Ubiquitin-protein ligase) (Ubiquitin carrier protein) - Medicago sativa (Alfalfa)moderately similar to ( 280) loc_os04g57220 12004.m101686 protein ubiquitin…
Soltu.DM.06G033000	0.38075	-2.6264	-1.39308	9.88427e-24	Ribosomal protein L17 family protein	50S ribosomal protein L17, chloroplastic	protein.synthesis.ribosomal protein.prokaryotic.chloroplast.50S subunit.L17	Protein	moderately similar to ( 257) AT3G54210 | Symbols: | ribosomal protein L17 family protein | chr3:20067672-20068385 REVERSEmoderately similar to ( 310) RK17_TOBAC 50S ribosomal protein L17, chloroplast precursor (CL17) - Nicotiana tabacum (Common tobacco)moderately similar to ( 215) loc_os03g60100 12003.m10904 protein 50S ribosomal protein L17, putative, expressedrplQ RplQ Ribosomal_L17 PGSC0003DMT…
Soltu.DM.06G033010	0.369008	-2.70997	-1.43828	4.90436e-23	Ribosomal protein L17 family protein	50S ribosomal protein L17, chloroplastic	protein.synthesis.ribosomal protein.prokaryotic.chloroplast.50S subunit.L17	Protein	moderately similar to ( 265) AT3G54210 | Symbols: | ribosomal protein L17 family protein | chr3:20067672-20068385 REVERSEmoderately similar to ( 324) RK17_TOBAC 50S ribosomal protein L17, chloroplast precursor (CL17) - Nicotiana tabacum (Common tobacco)moderately similar to ( 225) loc_os03g60100 12003.m10904 protein 50S ribosomal protein L17, putative, expressedrplQ RplQ Ribosomal_L17 PGSC0003DMT…
Soltu.DM.06G033180	0.474541	-2.1073	-1.0754	3.99816e-10	formin homology	FH protein NFH2	cell.organisation	Cell	highly similar to ( 543) AT3G25500 | Symbols: AFH1, FH1, AHF1, ATFH1 | AFH1 (FORMIN HOMOLOGY 1); actin binding / actin filament binding / protein binding | chr3:9251320-9254826 REVERSEmoderately similar to ( 481) loc_os01g67240 12001.m12827 protein AFH1, putative, expressedFH2 FH2 PGSC0003DMT400071147
Soltu.DM.06G033400	0.49849	-2.00606	-1.00436	1.04374e-20	YGGT family protein	Gene of unknown function	development.unspecified	Development	weakly similar to ( 172) AT4G27990 | Symbols: | YGGT family protein | chr4:13923991-13924647 REVERSEvery weakly similar to (87.0) loc_os07g08770 12007.m05333 protein YGGT family protein, expressed PGSC0003DMT400051817
Soltu.DM.06G033850	0.295692	-3.3819	-1.75783	3.4529e-07	NAD(P)-binding Rossmann-fold superfamily protein	Short chain alcohol dehydrogenase	misc.nitrilases, *nitrile lyases, berberine bridge enzymes, reticuline oxidases, troponine reductases	misc	moderately similar to ( 370) AT5G06060 | Symbols: | tropinone reductase, putative / tropine dehydrogenase, putative | chr5:1824066-1825833 REVERSEweakly similar to ( 108) GRDH_ORYSA Glucose and ribitol dehydrogenase homolog (EC 1.1.1.-) - Oryza sativa (Rice)moderately similar to ( 351) loc_os03g16220 12003.m101290 protein tropinone reductase, putative, expressedPRK09242 fabG fabG fabG FabG PRK128…
Soltu.DM.06G033930	0.0964251	-10.3707	-3.37445	1.55852e-06	conserved hypothetical protein	F-box/kelch-repeat protein	protein.degradation.ubiquitin.E3.SCF.FBOX	Protein	moderately similar to ( 308) AT3G24760 | Symbols: | F-box family protein | chr3:9040108-9041259 FORWARD PGSC0003DMT400051749
Soltu.DM.06G034510	0.208203	-4.80301	-2.26394	2.25014e-14	histone H2A	Histone H2A variant 1	DNA.synthesis/chromatin structure.histone	DNA	weakly similar to ( 185) AT3G54560 | Symbols: HTA11 | HTA11; DNA binding | chr3:20196532-20197466 FORWARDweakly similar to ( 187) H2AV1_ORYSA Probable histone H2A variant 1 - Oryza sativa (Rice)weakly similar to ( 187) loc_os03g06670 12003.m06185 protein histone H2A variant 1, putative, expressedH2A H2A HTA1 PGSC0003DMT400051893
Soltu.DM.06G034930	0.209664	-4.76954	-2.25385	1.73979e-19	Histone superfamily protein	Histone H2A	DNA.synthesis/chromatin structure.histone	DNA	weakly similar to ( 139) AT1G08880 | Symbols: HTA5, H2AXA, G-H2AX, GAMMA-H2AX | H2AXA; DNA binding | chr1:2847144-2847676 REVERSEweakly similar to ( 146) H2AXB_ORYSA Probable histone H2AXb - Oryza sativa (Rice)weakly similar to ( 146) loc_os12g34510 12012.m07245 protein histone H2A, putative, expressedH2A H2A HTA1 Histone PGSC0003DMT400061736
Soltu.DM.07G000030	0.194019	-5.15414	-2.36573	1.18912e-24	Minichromosome maintenance (MCM2/3/5) family protein	Minichromosome maintenance 5 protein	DNA.synthesis/chromatin structure	DNA	nearly identical (1110) AT2G07690 | Symbols: MCM5 | minichromosome maintenance family protein / MCM family protein | chr2:3523379-3527388 REVERSEmoderately similar to ( 298) MCM3_MAIZE DNA replication licensing factor MCM3 homolog (Replication origin activator) (ROA protein) (Fragment) - Zea mays (Maize)nearly identical (1093) loc_os02g55410 12002.m33915 protein DNA replication licensing factor M…
Soltu.DM.07G001050	0.429566	-2.32793	-1.21905	2.01186e-22	DNA/RNA polymerases superfamily protein	DNA-directed RNA polymerase 3A, chloroplastic	RNA.transcription	RNA	highly similar to ( 821) AT2G24120 | Symbols: PDE319, SCA3 | SCA3 (SCABRA 3); DNA binding / DNA-directed RNA polymerase | chr2:10249358-10254530 REVERSEhighly similar to ( 946) RPOT3_NICSY DNA-directed RNA polymerase 3, chloroplast precursor (EC 2.7.7.6) (T7 bacteriophage-type single subunit RNA polymerase 3) (NsRpoT-C) - Nicotiana sylvestris (Wood tobacco)highly similar to ( 778) loc_os09g07120 …
Soltu.DM.07G001140	0.35823	-2.7915	-1.48104	1.05046e-22	Ribosomal protein L35	50S ribosomal protein L35, chloroplastic	protein.synthesis.ribosomal protein.prokaryotic.unknown organellar.50S subunit.L35	Protein	very weakly similar to (94.0) AT2G24090 | Symbols: | ribosomal protein L35 family protein | chr2:10242038-10243416 FORWARDvery weakly similar to (89.4) RK35_SPIOL 50S ribosomal protein L35, chloroplast precursor (CL35) - Spinacia oleracea (Spinach)very weakly similar to (86.7) loc_os06g43900 12006.m08920 protein 50S ribosomal protein L35, chloroplast precursor, putative, expressed PGSC0003DMT4000…
Soltu.DM.07G001180	0.478766	-2.0887	-1.06261	8.04268e-08	SET domain group	Set domain protein	RNA.regulation of transcription.SET-domain transcriptional regulator family	RNA	weakly similar to ( 173) AT4G30860 | Symbols: ASHR3, SDG4 | SDG4 (SET DOMAIN GROUP 4); histone methyltransferase | chr4:15024546-15027427 FORWARD PGSC0003DMT400028984
Soltu.DM.07G001420	0.149896	-6.6713	-2.73797	1.1156e-07	sequence-specific DNA binding transcription factors	Transcription factor	RNA.regulation of transcription.unclassified	RNA	very weakly similar to (84.7) AT4G30410 | Symbols: | transcription factor | chr4:14871309-14871851 REVERSE PGSC0003DMT400029032
Soltu.DM.07G001750	0.494317	-2.02299	-1.01649	2.70223e-26	SECY homolog	Protein translocase secy subunit	protein.targeting.chloroplast	Protein	highly similar to ( 699) AT2G18710 | Symbols: SCY1 | SCY1 (SecY Homolog 1); P-P-bond-hydrolysis-driven protein transmembrane transporter | chr2:8112231-8114452 REVERSEhighly similar to ( 686) SECY_SPIOL Preprotein translocase secY subunit, chloroplast precursor (CpSecY) - Spinacia oleracea (Spinach)highly similar to ( 671) loc_os08g15460 12008.m26478 protein preprotein translocase secY subunit, c…
Soltu.DM.07G001980	0.4865	-2.0555	-1.03949	9.71849e-10	CAP (Cysteine-rich secretory proteins, Antigen 5, and Pathogenesis-related 1 protein) superfamily protein	STS14 protein	stress.biotic	stress	weakly similar to ( 190) AT4G25780 | Symbols: | pathogenesis-related protein, putative | chr4:13121107-13121679 FORWARDweakly similar to ( 149) PR1_MEDTR Pathogenesis-related protein PR-1 precursor - Medicago truncatula (Barrel medic)weakly similar to ( 171) loc_os02g54560 12002.m10485 protein pathogenesis-related protein PR-1 precursor, putative, expressedSCP SCP SCP PGSC0003DMT400093537
Soltu.DM.07G002310	0.426746	-2.34332	-1.22855	7.8116e-11	sugar transporter protein	Hexose transporter 3	transport.sugars	Transport	highly similar to ( 779) AT4G02050 | Symbols: | sugar transporter, putative | chr4:898387-900095 REVERSEhighly similar to ( 766) STA_RICCO Sugar carrier protein A - Ricinus communis (Castor bean)highly similar to ( 764) loc_os09g24924 12009.m05646 protein sugar carrier protein A, putative, expressedSugar_tr xylE PGSC0003DMT400048280
Soltu.DM.07G002690	0.480792	-2.0799	-1.05651	7.84511e-18	chlororespiratory reduction	Conserved gene of unknown function	not assigned.unknown	Not assigned/Unknown	moderately similar to ( 303) AT2G47910 | Symbols: CRR6 | CRR6 (chlororespiratory reduction 6) | chr2:19614963-19615559 FORWARDmoderately similar to ( 279) loc_os08g07060 12008.m04844 protein expressed proteinDUF1817 COG5474 PGSC0003DMT400078861
Soltu.DM.07G002930	0.306307	-3.2647	-1.70695	4.53299e-14	glucuronidase	Heparanase	not assigned.unknown	Not assigned/Unknown	highly similar to ( 678) AT5G34940 | Symbols: AtGUS3 | AtGUS3 (Arabidopsis thaliana glucuronidase 3); beta-glucuronidase | chr5:13236566-13238718 REVERSEhighly similar to ( 657) loc_os06g08090 12006.m31996 protein heparanase-like protein 3 precursor, putative, expressedGlyco_hydro_79n PGSC0003DMT400078935
Soltu.DM.07G004190	0.490511	-2.03869	-1.02764	1.68307e-12	Tyrosyl-tRNA synthetase, class Ib, bacterial/mitochondrial	TRNA synthetase class I family protein	protein.aa activation.tyrosine-tRNA ligase	Protein	highly similar to ( 651) AT3G02660 | Symbols: emb2768 | emb2768 (EMBRYO DEFECTIVE 2768); ATP binding / RNA binding / aminoacyl-tRNA ligase/ nucleotide binding / tyrosine-tRNA ligase | chr3:570221-571756 REVERSEhighly similar to ( 581) loc_os01g31610 12001.m09490 protein tyrosyl-tRNA synthetase, putative, expressedPRK05912 TyrS TyrRS_core tRNA-synt_1b Tyr_Trp_RS_core PGSC0003DMT400059195
Soltu.DM.07G005750	0.359902	-2.77853	-1.47432	5.41068e-12	Phospholipase A2 family protein	Phospholipase A2	lipid metabolism.lipid degradation.lysophospholipases.phospholipase A2	Lipid Metabolism	weakly similar to ( 152) AT2G06925 | Symbols: ATSPLA2-ALPHA, PLA2-ALPHA | PLA2-ALPHA; phospholipase A2 | chr2:2842475-2843212 REVERSEweakly similar to ( 122) loc_os03g50030 12003.m09999 protein phospholipase A2, putative, expressedPLA2_plant PGSC0003DMT400077045
Soltu.DM.07G006410	0.17319	-5.77401	-2.52957	3.10046e-13	RAS associated with diabetes protein	DMC1	DNA.repair	DNA	highly similar to ( 541) AT3G22880 | Symbols: ATDMC1, DMC1, ARLIM15 | DMC1 (DISRUPTION OF MEIOTIC CONTROL 1); ATP binding / DNA binding / DNA-dependent ATPase/ damaged DNA binding / nucleoside-triphosphatase/ nucleotide binding / protein binding | chr3:8097948-8100740 REVERSEhighly similar to ( 561) DMC1_SOYBN Meiotic recombination protein DMC1 homolog - Glycine max (Soybean)highly similar to ( 5…
Soltu.DM.07G006430	0.49084	-2.03732	-1.02668	2.41369e-12	pectin methylesterase	Pectinesterase PPE8B	cell wall.pectin*esterases.PME	Cell Wall	highly similar to ( 652) AT4G33220 | Symbols: PME44, ATPME44 | enzyme inhibitor/ pectinesterase | chr4:16022506-16026130 FORWARDhighly similar to ( 656) PME_PRUPE Pectinesterase PPE8B precursor (EC 3.1.1.11) (Pectin methylesterase) (PE) - Prunus persica (Peach)highly similar to ( 506) loc_os08g34900 12008.m07479 protein pectinesterase PPE8B precursor, putative, expressedPectinesterase PemB PRK105…
Soltu.DM.07G006620	0.407559	-2.45363	-1.29492	4.93534e-16	Tetratricopeptide repeat (TPR)-like superfamily protein	Pentatricopeptide repeat-containing protein	development.unspecified	Development	nearly identical (1073) AT2G18940 | Symbols: | pentatricopeptide (PPR) repeat-containing protein | chr2:8203873-8206341 REVERSEmoderately similar to ( 218) RF1_ORYSA Rf1 protein, mitochondrial precursor (PPR protein) (Fertility restorer) (Restorer for CMS) - Oryza sativa (Rice)highly similar to ( 838) loc_os05g19380 12005.m06341 protein expressed protein PGSC0003DMT400010473
Soltu.DM.07G007160	0.118269	-8.45528	-3.07985	1.09625e-27	replicon protein A2	Replication factor A	DNA.repair	DNA	moderately similar to ( 248) AT2G24490 | Symbols: RPA2, ATRPA2, ROR1 | RPA2 (REPLICON PROTEIN A2); protein binding | chr2:10398651-10400416 REVERSEweakly similar to ( 199) loc_os02g58220 12002.m10843 protein replication protein A 32 kDa subunit, putative, expressedRFA2 RPA2_DBD_D PGSC0003DMT400035809
Soltu.DM.07G009310	0.336612	-2.97078	-1.57084	2.16757e-17	photosystem I light harvesting complex gene	Light-harvesting complex I protein Lhca5	PS.lightreaction.photosystem II.LHC-II	Photosynthesis	moderately similar to ( 275) AT1G45474 | Symbols: LHCA5 | LHCA5; pigment binding | chr1:17179353-17180439 FORWARDweakly similar to ( 129) CB12_PETHY Chlorophyll a-b binding protein, chloroplast precursor (LHCI type II CAB) - Petunia hybrida (Petunia)moderately similar to ( 246) loc_os02g52650 12002.m10295 protein chlorophyll a-b binding protein 4, chloroplast precursor, putative, expressedChloroa…
Soltu.DM.07G009430	0.24822	-4.02868	-2.01031	5.91612e-23	conserved hypothetical protein	Conserved gene of unknown function	not assigned.unknown	Not assigned/Unknown	weakly similar to ( 143) AT1G75150 | Symbols: | unknown protein | chr1:28204709-28208512 REVERSEweakly similar to ( 153) loc_os03g59480 12003.m10846 protein expressed protein PGSC0003DMT400019618
Soltu.DM.07G010500	0.15764	-6.34358	-2.6653	3.37458e-14	ubiquitin-conjugating enzyme	Ubiquitin carrier protein	protein.degradation.ubiquitin.E2	Protein	moderately similar to ( 234) AT3G24515 | Symbols: UBC37 | UBC37 (ubiquitin-conjugating enzyme 37); small conjugating protein ligase/ ubiquitin-protein ligase | chr3:8934569-8936207 REVERSEvery weakly similar to (97.4) UBC2_WHEAT Ubiquitin-conjugating enzyme E2-17 kDa (EC 6.3.2.19) (Ubiquitin-protein ligase) (Ubiquitin carrier protein) - Triticum aestivum (Wheat)moderately similar to ( 223) loc_os…
Soltu.DM.07G011110	0.498291	-2.00686	-1.00494	1.361e-11	S-adenosyl-L-methionine-dependent methyltransferases superfamily protein	Methyltransferase	not assigned.unknown	Not assigned/Unknown	moderately similar to ( 414) AT4G29590 | Symbols: | methyltransferase | chr4:14512736-14514404 REVERSEmoderately similar to ( 422) loc_os01g51530 12001.m43163 protein methyltransferase, putative, expressed PGSC0003DMT400008450
Soltu.DM.07G011540	0.381678	-2.62001	-1.38957	4.03425e-13	beta galactosidase	Beta-galactosidase	misc.gluco-, galacto- and mannosidases.beta-galactosidase	misc	nearly identical (1368) AT3G13750 | Symbols: BGAL1 | BGAL1 (Beta galactosidase 1); beta-galactosidase/ catalytic/ cation binding / heme binding / peroxidase/ sugar binding | chr3:4511192-4515756 FORWARDnearly identical (1257) BGAL_ASPOF Beta-galactosidase precursor (EC 3.2.1.23) (Lactase) - Asparagus officinalis (Garden asparagus)nearly identical (1233) loc_os01g39830 12001.m10256 protein beta-ga…
Soltu.DM.07G012360	0.491197	-2.03584	-1.02563	2.87055e-16	Ribosomal protein S3 family protein	Ribosomal protein	protein.synthesis.ribosomal protein.eukaryotic.40S subunit.S3	Protein	moderately similar to ( 387) AT5G35530 | Symbols: | 40S ribosomal protein S3 (RPS3C) | chr5:13710355-13712192 REVERSEmoderately similar to ( 399) loc_os07g41750 12007.m29256 protein 40S ribosomal protein S3-A, putative, expressedRpsC rps3p 40S_S3_KH Ribosomal_S3_C PGSC0003DMT400050335
Soltu.DM.07G013010	0.360697	-2.77241	-1.47114	6.02408e-16	chaperonin	Chaperonin 21	protein.folding	Protein	moderately similar to ( 320) AT5G20720 | Symbols: CPN20, CPN10, CHCPN10, ATCPN21, CPN21 | CPN20 (CHAPERONIN 20); calmodulin binding | chr5:7015015-7016354 FORWARDmoderately similar to ( 290) CH10C_SPIOL 20 kDa chaperonin, chloroplast precursor (Protein Cpn21) (Chloroplast protein Cpn10) (Chloroplast chaperonin 10) (Ch-CPN10) - Spinacia oleracea (Spinach)moderately similar to ( 308) loc_os06g09679…
Soltu.DM.07G013280	0.423687	-2.36023	-1.23893	1.01056e-22	Thioredoxin superfamily protein	Bacterioferritin comigratory protein	redox.peroxiredoxin	Redox	moderately similar to ( 271) AT3G26060 | Symbols: ATPRX Q | ATPRX Q; antioxidant/ peroxiredoxin | chr3:9524807-9526123 FORWARDmoderately similar to ( 268) loc_os06g09610 12006.m05679 protein peroxiredoxin bcp, putative, expressedPRX_BCP Bcp PRX_family AhpC-TSA PRX_AhpE_like bcp AhpC Redoxin PRX_Typ2cys TlpA_like_family PRX_1cys PGSC0003DMT400035271
Soltu.DM.07G013360	0.194913	-5.1305	-2.3591	3.53163e-59	sucrose synthase	Sucrose sythase	major CHO metabolism.degradation.sucrose.Susy	primary carbon metabolism	nearly identical (1158) AT3G43190 | Symbols: SUS4, ATSUS4 | SUS4; UDP-glycosyltransferase/ sucrose synthase/ transferase, transferring glycosyl groups | chr3:15179204-15182577 REVERSEnearly identical (1206) SUS1_SOLTU Sucrose synthase (EC 2.4.1.13) (Sucrose-UDP glucosyltransferase) (SS16) - Solanum tuberosum (Potato)nearly identical (1132) loc_os03g28330 12003.m34880 protein sucrose synthase 2, p…
Soltu.DM.07G013800	0.180295	-5.54646	-2.47157	9.28981e-17	Leucine-rich repeat (LRR) family protein	Leucine-rich repeat family protein	signalling.receptor kinases.leucine rich repeat XI	signalling	moderately similar to ( 311) AT3G17640 | Symbols: | leucine-rich repeat family protein | chr3:6032393-6033583 FORWARDvery weakly similar to (89.7) RPK1_IPONI Receptor-like protein kinase precursor (EC 2.7.11.1) - Ipomoea nil (Japanese morning glory) (Pharbitis nil)moderately similar to ( 241) loc_os06g28480 12006.m07392 protein polygalacturonase inhibitor 1 precursor, putative, expressed PGSC0003…
Soltu.DM.07G013810	0.34181	-2.9256	-1.54873	7.71376e-11	cell wall-plasma membrane linker protein	Proline-rich protein	not assigned.unknown	Not assigned/Unknown	HPS_like PGSC0003DMT400035206
Soltu.DM.07G014000	0.431795	-2.31591	-1.21158	4.76972e-13	zinc transporter 5 precursor	Metal transporter	transport.metal	Transport	moderately similar to ( 316) AT1G05300 | Symbols: ZIP5 | ZIP5; cation transmembrane transporter/ metal ion transmembrane transporter | chr1:1546161-1547709 REVERSEmoderately similar to ( 305) loc_os07g12890 12007.m28960 protein ZIP zinc/iron transport family protein, expressedZip PGSC0003DMT400034117
Soltu.DM.07G014730	0.289079	-3.45926	-1.79046	8.99947e-09	Protein JASON	Conserved gene of unknown function	not assigned.unknown	Not assigned/Unknown	weakly similar to ( 104) AT1G06660 | Symbols: | unknown protein | chr1:2037461-2040148 REVERSE PGSC0003DMT400002441
Soltu.DM.07G014740	0.338956	-2.95024	-1.56083	8.34084e-08	Protein JASON	Conserved gene of unknown function	not assigned.unknown	Not assigned/Unknown	weakly similar to ( 184) AT1G06660 | Symbols: | unknown protein | chr1:2037461-2040148 REVERSEweakly similar to ( 121) loc_os03g56590 12003.m10569 protein expressed protein PGSC0003DMT400074139
Soltu.DM.07G014910	0.389082	-2.57015	-1.36185	5.45602e-09	Exostosin family protein	EXO	misc.UDP glucosyl and glucoronyl transferases	misc	moderately similar to ( 493) AT5G03795 | Symbols: | LOCATED IN: membrane; EXPRESSED IN: embryo, sepal, flower; EXPRESSED DURING: C globular stage, petal differentiation and expansion stage; CONTAINS InterPro DOMAIN/s: Exostosin-like (InterPro:IPR004263); BEST Arabidopsis thaliana protein match is: exostosin family protein (TAIR:AT3G07620.1); Has 866 Blast hits to 860 proteins in 87 species: Archa…
Soltu.DM.07G014970	0.463904	-2.15562	-1.1081	5.88351e-07	RING/U-box superfamily protein	RING-H2 finger protein ATL3J	protein.degradation.ubiquitin.E3.RING	Protein	weakly similar to ( 140) AT2G04240 | Symbols: XERICO | XERICO; protein binding / zinc ion binding | chr2:1461816-1462304 REVERSEvery weakly similar to (98.2) loc_os08g38460 12008.m07830 protein RING-H2 finger protein, putative, expressed PGSC0003DMT400074147
Soltu.DM.07G016520	0.303377	-3.29622	-1.72081	5.09449e-08	O-Glycosyl hydrolases family 17 protein	Glucan endo-1,3-beta-glucosidase	misc.beta 1,3 glucan hydrolases.glucan endo-1,3-beta-glucosidase	misc	highly similar to ( 700) AT2G05790 | Symbols: | glycosyl hydrolase family 17 protein | chr2:2199450-2201293 FORWARDmoderately similar to ( 285) E13B_WHEAT Glucan endo-1,3-beta-glucosidase precursor (EC 3.2.1.39) ((1->3)-beta-glucan endohydrolase) ((1->3)-beta-glucanase) (Beta-1,3-endoglucanase) - Triticum aestivum (Wheat)highly similar to ( 538) loc_os02g53200 12002.m10349 protein glucan endo-1,3…
Soltu.DM.07G016850	0.451117	-2.21672	-1.14843	2.79092e-08	Ypt/Rab-GAP domain of gyp1p superfamily protein	RabGAP/TBC domain-containing protein	signalling.G-proteins	signalling	highly similar to ( 639) AT3G07890 | Symbols: | RabGAP/TBC domain-containing protein | chr3:2516639-2518784 REVERSEhighly similar to ( 547) loc_os08g25010 12008.m06520 protein TBC1 domain family member 2, putative, expressedTBC COG5210 TBC PGSC0003DMT400016450
Soltu.DM.07G016980	0.491596	-2.03419	-1.02446	4.39566e-08	Condensin complex subunit 2 domain containing protein	Condensin complex subunit 2	not assigned.unknown	Not assigned/Unknown	highly similar to ( 568) AT2G32590 | Symbols: | INVOLVED IN: mitosis, mitotic cell cycle; LOCATED IN: nucleus, chloroplast; EXPRESSED IN: 17 plant structures; EXPRESSED DURING: 9 growth stages; CONTAINS InterPro DOMAIN/s: Barren (InterPro:IPR008418); Has 340 Blast hits to 330 proteins in 142 species: Archae - 0; Bacteria - 0; Metazoa - 135; Fungi - 102; Plants - 21; Viruses - 1; Other Eukaryotes …
Soltu.DM.07G017860	0.188315	-5.31025	-2.40878	6.28295e-08	Transmembrane protein 97, predicted	Conserved gene of unknown function	not assigned.unknown	Not assigned/Unknown	weakly similar to ( 170) AT2G32380 | Symbols: | FUNCTIONS IN: molecular_function unknown; INVOLVED IN: biological_process unknown; LOCATED IN: endomembrane system; EXPRESSED IN: 24 plant structures; EXPRESSED DURING: 15 growth stages; CONTAINS InterPro DOMAIN/s: Transmembrane protein 97, predicted (InterPro:IPR016964); BEST Arabidopsis thaliana protein match is: unknown protein (TAIR:AT1G05210.1)…
Soltu.DM.07G017900	0.255046	-3.92086	-1.97117	3.49001e-29	isocitrate lyase	Isocitrate lyase	gluconeogenese/ glyoxylate cycle.isocitrate lyase	primary carbon metabolism	highly similar to ( 912) AT3G21720 | Symbols: ICL | ICL (ISOCITRATE LYASE); catalytic/ isocitrate lyase | chr3:7652789-7655873 REVERSEhighly similar to ( 959) ACEA_GOSHI Isocitrate lyase (EC 4.1.3.1) (Isocitrase) (Isocitratase) (ICL) - Gossypium hirsutum (Upland cotton)highly similar to ( 844) loc_os07g34520 12007.m29200 protein isocitrate lyase, putative, expressedICL AceA PRK06498 PGSC0003DMT40…
Soltu.DM.07G018640	0.327609	-3.05242	-1.60995	1.01461e-27	Protein of unknown function (DUF1644)	Pm27	protein.degradation.ubiquitin.E3.RING	Protein	moderately similar to ( 218) AT4G08460 | Symbols: | protein binding / zinc ion binding | chr4:5377378-5378202 REVERSEmoderately similar to ( 228) loc_os02g53110 12002.m10340 protein expressed proteinDUF1644 PGSC0003DMT400067249
Soltu.DM.07G018650	0.258382	-3.87024	-1.95242	1.07405e-15	NagB/RpiA/CoA transferase-like superfamily protein	6-phosphogluconolactonase	OPP.oxidative PP.6-phosphogluconolactonase	primary carbon metabolism	moderately similar to ( 326) AT5G24400 | Symbols: emb2024 | emb2024 (embryo defective 2024); 6-phosphogluconolactonase/ catalytic | chr5:8330532-8331784 REVERSEmoderately similar to ( 334) loc_os09g35970 12009.m06548 protein 6-phosphogluconolactonase, putative, expressed6PGL NagB GlcN6P_deaminase nagB PGSC0003DMT400067245
Soltu.DM.07G018660	0.30959	-3.23008	-1.69157	1.76558e-06	MAPK/ERK kinase kinase	Mitogen-activated protein kinase kinase kinase	protein.postranslational modification	Protein	moderately similar to ( 366) AT4G08500 | Symbols: MEKK1, ATMEKK1, MAPKKK8, ARAKIN | MEKK1 (MAP KINASE KINASE KINASE 1); DNA binding / MAP kinase kinase kinase/ kinase/ kinase binding / protein binding | chr4:5404272-5407062 REVERSEweakly similar to ( 121) M2K1_ORYSA Mitogen-activated protein kinase kinase 1 (EC 2.7.12.2) (MAP kinase kinase 1) (MAPKK1) (OsMEK1) - Oryza sativa (Rice)moderately simi…
Soltu.DM.07G018670	0.35978	-2.77947	-1.47481	1.68977e-19	NagB/RpiA/CoA transferase-like superfamily protein	6-phosphogluconolactonase	OPP.oxidative PP.6-phosphogluconolactonase	primary carbon metabolism	moderately similar to ( 345) AT5G24400 | Symbols: emb2024 | emb2024 (embryo defective 2024); 6-phosphogluconolactonase/ catalytic | chr5:8330532-8331784 REVERSEmoderately similar to ( 343) loc_os09g35970 12009.m06548 protein 6-phosphogluconolactonase, putative, expressed6PGL NagB GlcN6P_deaminase nagB PGSC0003DMT400067247
Soltu.DM.07G019900	0.14966	-6.6818	-2.74024	8.1061e-20	conserved hypothetical protein	Conserved gene of unknown function	not assigned.unknown	Not assigned/Unknown	weakly similar to ( 105) AT4G28310 | Symbols: | unknown protein | chr4:14017458-14018066 FORWARDvery weakly similar to (87.4) loc_os06g02530 12006.m04986 protein expressed protein PGSC0003DMT400047240
Soltu.DM.07G020190	0.465861	-2.14656	-1.10203	2.03291e-07	Protein NUCLEAR FUSION DEFECTIVE 6, chloroplastic/mitochondrial	Conserved gene of unknown function	not assigned.unknown	Not assigned/Unknown	PGSC0003DMT400024299
Soltu.DM.07G020220	0.317272	-3.15187	-1.65621	3.18144e-09	conserved hypothetical protein	Arabinogalactan-protein	not assigned.unknown	Not assigned/Unknown	PGSC0003DMT400024309
Soltu.DM.07G020320	0.21066	-4.74699	-2.24701	3.0385e-16	FASCICLIN-like arabinoogalactan	Fasciclin-like arabinogalactan protein 1	cell wall.cell wall proteins.AGPs.AGP	Cell Wall	weakly similar to ( 123) AT1G03870 | Symbols: FLA9 | FLA9 (FASCICLIN-LIKE ARABINOOGALACTAN 9) | chr1:982625-983368 REVERSEweakly similar to ( 109) loc_os01g47780 12001.m10971 protein fasciclin-like arabinogalactan protein 7 precursor, putative, expressed PGSC0003DMT400024318
Soltu.DM.07G020380	0.420024	-2.38082	-1.25146	2.04888e-10	RAB GTPase homolog A1F	GTP-binding protein	signalling.G-proteins	signalling	moderately similar to ( 394) AT5G60860 | Symbols: AtRABA1f | AtRABA1f (Arabidopsis Rab GTPase homolog A1f); GTP binding | chr5:24484750-24485565 FORWARDmoderately similar to ( 383) RB11B_TOBAC Ras-related protein Rab11B - Nicotiana tabacum (Common tobacco)moderately similar to ( 385) loc_os05g48980 12005.m08969 protein ras-related protein Rab11B, putative, expressedRab11_like RAB Ras Rab Rab5_rel…
Soltu.DM.07G020410	0.180977	-5.52557	-2.46612	5.3722e-18	Basic-leucine zipper (bZIP) transcription factor family protein	Transcription factor RF2a	RNA.regulation of transcription.bZIP transcription factor family	RNA	moderately similar to ( 255) AT2G42380 | Symbols: ATBZIP34, BZIP34 | bZIP transcription factor family protein | chr2:17647205-17648660 REVERSEvery weakly similar to (84.0) RF2B_ORYSA Transcription factor RF2b - Oryza sativa (Rice)weakly similar to ( 192) loc_os01g55150 12001.m11675 protein transcription factor RF2b, putative, expressed PGSC0003DMT400024289
Soltu.DM.07G020960	0.339286	-2.94737	-1.55943	4.88857e-16	alpha/beta-Hydrolases superfamily protein	Triacylglycerol lipase	lipid metabolism.lipid degradation.lipases.triacylglycerol lipase	Lipid Metabolism	moderately similar to ( 498) AT2G42690 | Symbols: | lipase, putative | chr2:17776356-17777682 REVERSEmoderately similar to ( 407) loc_os01g51360 12001.m43495 protein triacylglycerol lipase, putative, expressedLipase_3 Lipase_3 PGSC0003DMT400052598
Soltu.DM.07G021700	0.451423	-2.21522	-1.14745	1.7795e-08	alpha-crystallin domain 32.1	Small heat-shock protein	stress.abiotic.heat	stress	weakly similar to ( 157) AT1G06460 | Symbols: ACD32.1, ACD31.2 | ACD32.1 (ALPHA-CRYSTALLIN DOMAIN 32.1) | chr1:1967308-1969414 REVERSE PGSC0003DMT400044530
Soltu.DM.07G021730	0.438549	-2.28025	-1.18919	2.02212e-08	Calcium-dependent phosphotriesterase superfamily protein	Strictosidine synthase	secondary metabolism.N misc.alkaloid-like	secondary metabolism	moderately similar to ( 410) AT3G57030 | Symbols: | strictosidine synthase family protein | chr3:21101653-21103204 REVERSEweakly similar to ( 142) STSY_CATRO Strictosidine synthase precursor (EC 4.3.3.2) - Catharanthus roseus (Rosy periwinkle) (Madagascar periwinkle)moderately similar to ( 285) loc_os03g53950 12003.m10360 protein strictosidine synthase precursor, putative, expressedStr_synth PGSC…
Soltu.DM.07G022100	0.467326	-2.13983	-1.0975	2.08892e-10	Protein kinase superfamily protein	ATP binding protein	protein.postranslational modification.kinase.receptor like cytoplasmatic kinase VII	Protein	highly similar to ( 686) AT2G42960 | Symbols: | protein kinase family protein | chr2:17868597-17870630 REVERSEmoderately similar to ( 248) PSKR_DAUCA Phytosulfokine receptor precursor (EC 2.7.11.1) (Phytosulfokine LRR receptor kinase) - Daucus carota (Carrot)highly similar to ( 655) loc_os10g35450 12010.m06369 protein BRASSINOSTEROID INSENSITIVE 1-associated receptor kinase 1 precursor, putative,…
Soltu.DM.07G022260	0.363338	-2.75226	-1.46062	1.20175e-17	Subtilisin-like serine endopeptidase family protein	Xylem serine proteinase 1	protein.degradation.subtilases	Protein	highly similar to ( 648) AT2G04160 | Symbols: AIR3 | AIR3; serine-type endopeptidase | chr2:1401450-1407694 REVERSEhighly similar to ( 576) loc_os02g10520 12002.m06350 protein subtilisin-like protease precursor, putative, expressedPA_subtilisin_like PA PGSC0003DMT400044595
Soltu.DM.07G022460	0.268009	-3.73121	-1.89964	8.37017e-07	glutathione S-transferase TAU	Glutathione S-transferase/peroxidase	misc.glutathione S transferases	misc	moderately similar to ( 319) AT1G17180 | Symbols: ATGSTU25 | ATGSTU25 (GLUTATHIONE S-TRANSFERASE TAU 25); glutathione transferase | chr1:5872208-5872958 FORWARDmoderately similar to ( 366) GSTXC_TOBAC Probable glutathione S-transferase parC (EC 2.5.1.18) (Auxin-regulated protein parC) - Nicotiana tabacum (Common tobacco)moderately similar to ( 216) loc_os09g20220 12009.m05229 protein glutathione …
Soltu.DM.07G023030	0.470787	-2.1241	-1.08685	7.04922e-15	ribosomal protein L4	50S ribosomal protein L4, chloroplastic	protein.synthesis.ribosomal protein.prokaryotic.chloroplast.50S subunit.L4	Protein	moderately similar to ( 256) AT1G07320 | Symbols: RPL4 | RPL4; poly(U) binding / structural constituent of ribosome | chr1:2249190-2250173 FORWARDmoderately similar to ( 332) RK4_TOBAC 50S ribosomal protein L4, chloroplast precursor (CL4) (R-protein L4) - Nicotiana tabacum (Common tobacco)moderately similar to ( 249) loc_os03g15870 12003.m07024 protein 50S ribosomal protein L4, chloroplast precur…
Soltu.DM.07G023220	0.118457	-8.44185	-3.07756	8.52004e-10	RING/FYVE/PHD zinc finger superfamily protein	Mixed-lineage leukemia protein	RNA.regulation of transcription.SET-domain transcriptional regulator family	RNA	moderately similar to ( 280) AT3G14740 | Symbols: | PHD finger family protein | chr3:4952185-4953306 REVERSEmoderately similar to ( 202) loc_os01g08820 12001.m07507 protein PHD-finger family protein, expressedCOG5141 PGSC0003DMT400018254
Soltu.DM.07G023330	0.441467	-2.26517	-1.17962	2.8069e-21	Ribosomal protein L13 family protein	50S ribosomal protein L13, chloroplastic	protein.synthesis.ribosomal protein.prokaryotic.chloroplast.50S subunit.L13	Protein	moderately similar to ( 348) AT1G78630 | Symbols: emb1473 | emb1473 (embryo defective 1473); structural constituent of ribosome | chr1:29575997-29577406 FORWARDmoderately similar to ( 301) RK13_SPIOL 50S ribosomal protein L13, chloroplast precursor (CL13) - Spinacia oleracea (Spinach)moderately similar to ( 305) loc_os01g54540 12001.m150711 protein 50S ribosomal protein L13, chloroplast precursor…
Soltu.DM.07G023360	0.473167	-2.11342	-1.07958	1.48789e-19	TRICHOME BIREFRINGENCE-LIKE	Alpha galactosidase	cell.organisation	Cell	moderately similar to ( 493) AT1G29050 | Symbols: | unknown protein | chr1:10136376-10139082 REVERSEmoderately similar to ( 467) loc_os01g46350 12001.m10833 protein expressed proteinDUF231 PGSC0003DMT400026497
Soltu.DM.07G023720	0.459918	-2.1743	-1.12055	8.5958e-11	tetratricopetide-repeat thioredoxin-like	TPR repeat-containing thioredoxin TTL1	redox.thioredoxin	Redox	highly similar to ( 684) AT1G53300 | Symbols: TTL1 | TTL1 (TETRATRICOPETIDE-REPEAT THIOREDOXIN-LIKE 1); binding | chr1:19879726-19882375 FORWARDhighly similar to ( 625) loc_os01g11920 12001.m07808 protein retrotransposon protein, putative, unclassified, expressedTRX_family PGSC0003DMT400032362
Soltu.DM.07G023890	0.102559	-9.75045	-3.28547	9.10074e-31	Basic-leucine zipper (bZIP) transcription factor family protein	Transcription factor RF2a	RNA.regulation of transcription.bZIP transcription factor family	RNA	weakly similar to ( 191) AT3G58120 | Symbols: ATBZIP61, BZIP61 | BZIP61; DNA binding / transcription activator/ transcription factor | chr3:21521289-21523078 REVERSEvery weakly similar to (85.9) RF2B_ORYSA Transcription factor RF2b - Oryza sativa (Rice)weakly similar to ( 179) loc_os02g14910 12002.m06735 protein bZIP transcription factor family protein, expressed PGSC0003DMT400032381
Soltu.DM.07G024220	0.496222	-2.01523	-1.01094	9.17143e-10	VQ motif-containing protein	DNA-binding WRKY; VQ	not assigned.unknown	Not assigned/Unknown	weakly similar to ( 121) AT1G28280 | Symbols: | VQ motif-containing protein | chr1:9886297-9887395 REVERSEvery weakly similar to (99.4) loc_os01g54400 12001.m11604 protein DNA-binding WRKY, putative, expressed PGSC0003DMT400097260
Soltu.DM.07G024580	0.288073	-3.47134	-1.79549	5.65453e-07	beta-glucosidase	Beta-glucosidase 18	misc.gluco-, galacto- and mannosidases	misc	highly similar to ( 531) AT1G61820 | Symbols: BGLU46 | BGLU46 (BETA GLUCOSIDASE 46); catalytic/ cation binding / hydrolase, hydrolyzing O-glycosyl compounds | chr1:22836707-22838444 FORWARDmoderately similar to ( 353) BGLC_MAIZE Beta-glucosidase, chloroplast precursor (EC 3.2.1.21) (Gentiobiase) (Cellobiase) (Beta-D-glucoside glucohydrolase) - Zea mays (Maize)highly similar to ( 570) loc_os04g433…
Soltu.DM.07G024630	0.404775	-2.47051	-1.30481	2.45425e-14	beta-glucosidase	Beta-glucosidase 18	misc.gluco-, galacto- and mannosidases	misc	highly similar to ( 531) AT1G61820 | Symbols: BGLU46 | BGLU46 (BETA GLUCOSIDASE 46); catalytic/ cation binding / hydrolase, hydrolyzing O-glycosyl compounds | chr1:22836707-22838444 FORWARDmoderately similar to ( 353) BGLC_MAIZE Beta-glucosidase, chloroplast precursor (EC 3.2.1.21) (Gentiobiase) (Cellobiase) (Beta-D-glucoside glucohydrolase) - Zea mays (Maize)highly similar to ( 570) loc_os04g433…
Soltu.DM.07G024870	0.36827	-2.7154	-1.44117	1.82934e-07	Protein of unknown function (DUF761)	Conserved gene of unknown function	not assigned.unknown	Not assigned/Unknown	weakly similar to ( 176) AT1G61260 | Symbols: | unknown protein | chr1:22593756-22594986 REVERSEDUF761 PGSC0003DMT400049648
Soltu.DM.07G024990	0.38898	-2.57082	-1.36223	1.46144e-16	pinoid-binding protein	Conserved gene of unknown function	signalling.calcium	signalling	weakly similar to ( 117) AT5G54490 | Symbols: PBP1 | PBP1 (PINOID-BINDING PROTEIN 1); calcium ion binding / protein binding | chr5:22121458-22121841 FORWARDweakly similar to ( 116) loc_os06g46950 12006.m09221 protein EF-hand Ca2+-binding protein CCD1, putative, expressed PGSC0003DMT400049542
Soltu.DM.07G025040	0.458901	-2.17912	-1.12375	4.11562e-09	ferredoxin-related	Conserved gene of unknown function	PS.lightreaction.other electron carrier (ox/red).ferredoxin	Photosynthesis	weakly similar to ( 119) loc_os08g35710 12008.m07560 protein expressed protein PGSC0003DMT400049626
Soltu.DM.07G025320	0.452768	-2.20864	-1.14316	4.38314e-18	Translation protein SH3-like family protein	50S ribosomal protein L24, chloroplastic	protein.synthesis.ribosomal protein.prokaryotic.chloroplast.50S subunit.L24	Protein	weakly similar to ( 198) AT5G54600 | Symbols: | 50S ribosomal protein L24, chloroplast (CL24) | chr5:22183046-22184403 FORWARDmoderately similar to ( 261) RK24_TOBAC 50S ribosomal protein L24, chloroplast precursor (CL24) - Nicotiana tabacum (Common tobacco)weakly similar to ( 177) loc_os06g46930 12006.m09219 protein 50S ribosomal protein L24, chloroplast precursor, putative, expressedrplX RplX r…
Soltu.DM.07G025330	0.223953	-4.46523	-2.15873	6.16681e-24	zinc finger protein-related	Gene of unknown function	RNA.regulation of transcription.C2H2 zinc finger family	RNA	moderately similar to ( 479) AT5G54630 | Symbols: | zinc finger protein-related | chr5:22192607-22194260 REVERSEmoderately similar to ( 473) loc_os01g57650 12001.m11914 protein nucleic acid binding protein, putative, expressed PGSC0003DMT400049491
Soltu.DM.07G025510	0.33855	-2.95377	-1.56256	4.41769e-13	conserved hypothetical protein	Conserved gene of unknown function	not assigned.unknown	Not assigned/Unknown	weakly similar to ( 158) AT1G51100 | Symbols: | unknown protein | chr1:18934342-18934977 FORWARDweakly similar to ( 119) loc_os01g48500 12001.m11041 protein expressed protein PGSC0003DMT400049580
Soltu.DM.07G025570	0.24061	-4.15611	-2.05523	7.70609e-08	hypothetical protein	Conserved gene of unknown function	not assigned.unknown	Not assigned/Unknown	PGSC0003DMT400002464
Soltu.DM.07G025580	0.117983	-8.47577	-3.08334	8.13556e-14	hypothetical protein	Conserved gene of unknown function	not assigned.unknown	Not assigned/Unknown	weakly similar to ( 105) AT3G14760 | Symbols: | unknown protein | chr3:4956440-4957045 FORWARD PGSC0003DMT400054756
Soltu.DM.07G026310	0.132274	-7.56006	-2.9184	3.24382e-09	aconitase	Aconitate hydratase 3	TCA / org. transformation.TCA.aconitase	energy metabolism	nearly identical (1526) AT2G05710 | Symbols: | aconitate hydratase, cytoplasmic, putative / citrate hydro-lyase/aconitase, putative | chr2:2141591-2146350 FORWARDnearly identical (1546) ACOC_ORYSA Putative aconitate hydratase, cytoplasmic (EC 4.2.1.3) (Citrate hydro-lyase) (Aconitase) - Oryza sativa (Rice)nearly identical (1548) loc_os08g09200 12008.m05055 protein aconitate hydratase, cytoplasmic…
Soltu.DM.07G026640	0.401751	-2.4891	-1.31563	9.06585e-12	trigger factor type chaperone family protein	Trigger factor	protein.folding	Protein	highly similar to ( 609) AT5G55220 | Symbols: | trigger factor type chaperone family protein | chr5:22397677-22400678 FORWARDhighly similar to ( 521) loc_os06g20320 12006.m06689 protein trigger factor-like protein, putative, expressedtig Tig Trigger_C Trigger_N PGSC0003DMT400057431
Soltu.DM.07G027330	0.223036	-4.48359	-2.16465	1.7875e-06	Inner centromere protein, ARK binding region domain containing protein	Conserved gene of unknown function	not assigned.unknown	Not assigned/Unknown	weakly similar to ( 152) AT5G55820 | Symbols: | unknown protein | chr5:22586287-22594035 FORWARD PGSC0003DMT400057378
Soltu.DM.07G028390	0.442371	-2.26055	-1.17667	2.13938e-16	GTP-binding protein-related	GTP-binding protein	signalling.G-proteins	signalling	highly similar to ( 594) AT1G56050 | Symbols: | GTP-binding protein-related | chr1:20963793-20966181 FORWARDhighly similar to ( 594) loc_os03g56840 12003.m101523 protein GTP binding protein, putative, expressedPRK09601 YchF COG0012 DUF933 Obg_like TGS_YchF_C PRK09602 Ygr210 Obg obgE obgE Obg MMR_HSR1 PGSC0003DMT400057249
Soltu.DM.07G028430	0.328085	-3.04799	-1.60786	7.67355e-28	Lojap-related protein	Iojap protein	not assigned.unknown	Not assigned/Unknown	moderately similar to ( 262) AT3G12930 | Symbols: | INVOLVED IN: biological_process unknown; LOCATED IN: chloroplast; EXPRESSED IN: 21 plant structures; EXPRESSED DURING: 13 growth stages; CONTAINS InterPro DOMAIN/s: Iojap-related protein (InterPro:IPR004394); Has 2517 Blast hits to 2517 proteins in 833 species: Archae - 0; Bacteria - 1551; Metazoa - 22; Fungi - 0; Plants - 35; Viruses - 0; Other…
Soltu.DM.08G000100	0.0222801	-44.883	-5.4881	1.37955e-32	Major Facilitator Superfamily with SPX (SYG1/Pho81/XPR1) domain-containing protein	SPX domain-containing membrane protein	not assigned.unknown	Not assigned/Unknown	nearly identical (1022) AT4G11810 | Symbols: | SPX (SYG1/Pho81/XPR1) domain-containing protein | chr4:7105446-7108450 FORWARDhighly similar to ( 950) loc_os06g03860 12006.m32238 protein SPX domain-like protein, putative, expressedSPX PGSC0003DMT400032620
Soltu.DM.08G001230	0.392797	-2.54584	-1.34814	2.66605e-18	glycine decarboxylase complex H	H-Protein	PS.photorespiration.glycine cleavage.H protein	Photosynthesis	moderately similar to ( 229) AT2G35370 | Symbols: GDCH | GDCH; glycine dehydrogenase (decarboxylating) | chr2:14891239-14892050 FORWARDmoderately similar to ( 245) GCSH_FLAPR Glycine cleavage system H protein, mitochondrial precursor - Flaveria pringleimoderately similar to ( 225) loc_os10g37180 12010.m06515 protein glycine cleavage system H protein, mitochondrial precursor, putative, expressedPR…
Soltu.DM.08G001420	0.477641	-2.09362	-1.066	9.58284e-16	Ribosomal protein L32e	Ly200 protein	protein.synthesis.ribosomal protein.eukaryotic.60S subunit.L32	Protein	moderately similar to ( 207) AT4G18100 | Symbols: | 60S ribosomal protein L32 (RPL32A) | chr4:10035715-10036475 REVERSEmoderately similar to ( 212) loc_os08g41300 12008.m08108 protein 60S ribosomal protein L32, putative, expressedRibosomal_L32e RPL32 rpl32e PGSC0003DMT400022579
Soltu.DM.08G002000	0.482609	-2.07207	-1.05107	1.53204e-27	FK506-binding protein	FKBP-type peptidyl-prolyl cis-trans isomerase 3, chloroplastic	protein.folding	Protein	weakly similar to ( 196) AT5G45680 | Symbols: ATFKBP13, FKBP13 | FK506-binding protein 1 (FKBP13) | chr5:18530894-18532128 FORWARDvery weakly similar to (83.2) FKB15_VICFA FK506-binding protein 2 precursor (EC 5.2.1.8) (Peptidyl-prolyl cis-trans isomerase) (PPIase) (Rotamase) (15 kDa FKBP) (FKBP-15) - Vicia faba (Broad bean)weakly similar to ( 160) loc_os06g45340 12006.m091754 protein FKBP-type p…
Soltu.DM.08G002160	0.355411	-2.81364	-1.49244	1.99928e-13	FAD-dependent oxidoreductase family protein	Sarcosine oxidase	amino acid metabolism.synthesis.serine-glycine-cysteine group.glycine.sarcosine oxidase	AA metabolism	moderately similar to ( 465) AT2G24580 | Symbols: | sarcosine oxidase family protein | chr2:10444928-10446178 REVERSEmoderately similar to ( 355) loc_os12g35890 12012.m07382 protein sarcosine oxidase, putative, expressedsolA DadA DAO PGSC0003DMT400067678
Soltu.DM.08G002860	0.492281	-2.03136	-1.02245	3.90657e-07	Bifunctional inhibitor/lipid-transfer protein/seed storage 2S albumin superfamily protein	Proline-rich protein	misc.protease inhibitor/seed storage/lipid transfer protein (LTP) family protein	misc	weakly similar to ( 118) AT2G45180 | Symbols: | protease inhibitor/seed storage/lipid transfer protein (LTP) family protein | chr2:18626377-18626781 FORWARDweakly similar to ( 106) 14KD_DAUCA 14 kDa proline-rich protein DC2.15 precursor - Daucus carota (Carrot)weakly similar to ( 105) loc_os03g01320 12003.m34972 protein NT16 polypeptide, putative, expressedHPS_like PGSC0003DMT400038473
Soltu.DM.08G003350	0.182324	-5.48473	-2.45542	9.51958e-08	nine-cis-epoxycarotenoid dioxygenase	Carotenoid cleavage dioxygenase 4	hormone metabolism.abscisic acid.synthesis-degradation.synthesis.9-cis-epoxycarotenoid dioxygenase	hormone metabolism	highly similar to ( 655) AT4G19170 | Symbols: NCED4 | NCED4 (NINE-CIS-EPOXYCAROTENOID DIOXYGENASE 4) | chr4:10481835-10483622 FORWARDhighly similar to ( 580) loc_os02g47510 12002.m09785 protein carotenoid cleavage dioxygenase 1, putative, expressedRPE65 COG3670 PGSC0003DMT400047553
Soltu.DM.08G003730	0.365304	-2.73745	-1.45283	4.49418e-07	Transcription factor jumonji (jmj) family protein / zinc finger (C5HC2 type) family protein	Jumonji domain protein	RNA.regulation of transcription.JUMONJI family	RNA	highly similar to ( 779) AT5G46910 | Symbols: | transcription factor jumonji (jmj) family protein | chr5:19047780-19050880 FORWARDhighly similar to ( 701) loc_os10g42690 12010.m07021 protein jmjC domain containing protein, expressedJmjC PGSC0003DMT400047618
Soltu.DM.08G005000	0.468379	-2.13502	-1.09425	1.43541e-09	S-adenosyl-L-methionine-dependent methyltransferases superfamily protein	S-adenosylmethionine-dependent methyltransferase	not assigned.unknown	Not assigned/Unknown	moderately similar to ( 303) AT5G44600 | Symbols: | unknown protein | chr5:17989867-17991519 FORWARDmoderately similar to ( 279) loc_os03g03470 12003.m101169 protein expressed protein PGSC0003DMT400015009
Soltu.DM.08G005150	0.241764	-4.13627	-2.04833	3.3444e-07	Protein of unknown function, DUF538	Conserved gene of unknown function	not assigned.unknown	Not assigned/Unknown	very weakly similar to ( 100) AT4G24130 | Symbols: | unknown protein | chr4:12527861-12528423 FORWARDvery weakly similar to (85.1) loc_os11g38210 12011.m07668 protein expressed protein PGSC0003DMT400015025
Soltu.DM.08G005330	0.326216	-3.06546	-1.6161	1.26123e-30	Plant regulator RWP-RK family protein	NIN 2	RNA.regulation of transcription.NIN-like bZIP-related family	RNA	highly similar to ( 626) AT3G59580 | Symbols: | RWP-RK domain-containing protein | chr3:22009652-22012721 FORWARDhighly similar to ( 540) loc_os04g41850 12004.m09159 protein NIN-like protein 2, putative, expressedRWP-RK PGSC0003DMT400015041
Soltu.DM.08G006170	0.114912	-8.70231	-3.1214	1.57626e-08	Endonuclease/exonuclease/phosphatase family protein	Endonuclease/exonuclease/phosphatase family protein	DNA.synthesis/chromatin structure	DNA	nearly identical (1477) AT2G43900 | Symbols: | inositol or phosphatidylinositol phosphatase/ inositol-polyphosphate 5-phosphatase | chr2:18178801-18183823 REVERSEnearly identical (1188) loc_os08g41270 12008.m080213 protein inositol 1,4,5-trisphosphate 5-phosphatase, putative, expressedIPPc COG5411 Exo_endo_phos PGSC0003DMT400064953
Soltu.DM.08G006610	0.428277	-2.33494	-1.22338	4.19481e-17	3-ketoacyl-acyl carrier protein synthase I	50 kDa ketoavyl-ACP synthase	lipid metabolism.FA synthesis and FA elongation.ketoacyl ACP synthase	Lipid Metabolism	highly similar to ( 782) AT5G46290 | Symbols: KAS I | KAS I (3-KETOACYL-ACYL CARRIER PROTEIN SYNTHASE I); catalytic/ fatty-acid synthase | chr5:18774439-18776629 REVERSEhighly similar to ( 706) KASC1_HORVU 3-oxoacyl-[acyl-carrier-protein] synthase I, chloroplast precursor (EC 2.3.1.41) (Beta-ketoacyl-ACP synthase I) (KAS I) - Hordeum vulgare (Barley)highly similar to ( 719) loc_os06g09630 12006.m…
Soltu.DM.08G008680	0.131469	-7.60638	-2.92721	2.65721e-25	breast cancer susceptibility1	Brca1 associated ring domain	0	Not assigned/Unknown	0
Soltu.DM.08G012120	0.469365	-2.13054	-1.09122	1.64053e-18	YGGT family protein	YGGT family protein	not assigned.unknown	Not assigned/Unknown	weakly similar to ( 172) AT5G21920 | Symbols: | YGGT family protein | chr5:7241350-7242765 REVERSEweakly similar to ( 169) loc_os03g08080 12003.m06317 protein YGGT family protein, expressed PGSC0003DMT400048445
Soltu.DM.08G012470	0.107564	-9.29681	-3.21674	7.02552e-08	conserved hypothetical protein	Conserved gene of unknown function	not assigned.unknown	Not assigned/Unknown	PGSC0003DMT400055964
Soltu.DM.08G013360	0.381866	-2.61872	-1.38886	4.43546e-17	zinc transporter 4 precursor	ZIP family metal transporter	transport.metal	Transport	moderately similar to ( 358) AT1G10970 | Symbols: ZIP4, ATZIP4 | ZIP4 (ZINC TRANSPORTER 4 PRECURSOR); cation transmembrane transporter/ copper ion transmembrane transporter | chr1:3665201-3666933 REVERSEweakly similar to ( 178) loc_os06g37010 12006.m08236 protein zinc transporter 4, chloroplast precursor, putative, expressedZip PGSC0003DMT400076962
Soltu.DM.08G013810	0.147722	-6.76947	-2.75904	3.61891e-56	gamma vacuolar processing enzyme	Vacoular processing enzyme 1	protein.targeting.secretory pathway.vacuole	Protein	highly similar to ( 728) AT4G32940 | Symbols: GAMMA-VPE, GAMMAVPE | GAMMA-VPE (GAMMA VACUOLAR PROCESSING ENZYME); cysteine-type endopeptidase | chr4:15900557-15903161 REVERSEhighly similar to ( 750) VPE_CITSI Vacuolar-processing enzyme precursor (EC 3.4.22.-) (VPE) - Citrus sinensis (Sweet orange)highly similar to ( 691) loc_os01g37910 12001.m42664 protein vacuolar processing enzyme precursor, pu…
Soltu.DM.08G015680	0.0510909	-19.573	-4.29079	2.5479e-115	alpha/beta-Hydrolases superfamily protein	Acyl-protein thioesterase	lipid metabolism.lipid degradation.lysophospholipases.carboxylesterase	Lipid Metabolism	moderately similar to ( 350) AT5G20060 | Symbols: | phospholipase/carboxylesterase family protein | chr5:6776800-6779447 FORWARDmoderately similar to ( 370) loc_os01g07960 12001.m42883 protein acyl-protein thioesterase 2, putative, expressedAbhydrolase_2 COG0400 PGSC0003DMT400083903
Soltu.DM.08G015820	0.361051	-2.76969	-1.46972	2.38654e-13	sterile alpha motif (SAM) domain-containing protein	DNA cross-link repair protein pso2/snm1	not assigned.unknown	Not assigned/Unknown	weakly similar to ( 199) AT2G45700 | Symbols: | sterile alpha motif (SAM) domain-containing protein | chr2:18827216-18830505 REVERSEmoderately similar to ( 216) loc_os09g26760 12009.m05828 protein DNA repair metallo-beta-lactamase family protein, expressed PGSC0003DMT400019067
Soltu.DM.08G015940	0.379873	-2.63246	-1.39641	1.43658e-07	NB-ARC domain-containing disease resistance protein	CC-NB-LRR protein	stress.biotic	stress	moderately similar to ( 236) AT4G27220 | Symbols: | disease resistance protein (NBS-LRR class), putative | chr4:13633953-13636712 REVERSEweakly similar to ( 187) loc_os11g29090 12011.m06821 protein NB-ARC domain containing proteinNB-ARC PGSC0003DMT400019055
Soltu.DM.08G016390	0.107806	-9.27595	-3.2135	9.70069e-25	conserved hypothetical protein	Conserved gene of unknown function	not assigned.unknown	Not assigned/Unknown	PGSC0003DMT400005782
Soltu.DM.08G016820	0.425907	-2.34793	-1.23139	1.59257e-15	Mog1/PsbP/DUF1795-like photosystem II reaction center PsbP family protein	Thylakoid lumenal 25.6 kDa protein, chloroplast	PS.lightreaction.photosystem II.PSII polypeptide subunits	Photosynthesis	moderately similar to ( 251) AT3G55330 | Symbols: PPL1 | PPL1 (PsbP-like protein 1); calcium ion binding | chr3:20514031-20515275 REVERSEmoderately similar to ( 266) loc_os10g32348 12010.m22024 protein psbP family protein, expressedPsbP PGSC0003DMT400063057
Soltu.DM.08G017410	0.210894	-4.74173	-2.24541	7.06521e-07	Acyl-CoA N-acyltransferases (NAT) superfamily protein	Tyramine N-feruloyltransferase 4/11	misc.GCN5-related N-acetyltransferase	misc	weakly similar to ( 172) AT2G39030 | Symbols: | GCN5-related N-acetyltransferase (GNAT) family protein | chr2:16298260-16298946 FORWARDweakly similar to ( 141) THT11_TOBAC Tyramine N-feruloyltransferase 4/11 (EC 2.3.1.110) (Hydroxycinnamoyl-CoA: tyramine N-hydroxycinnamoyltransferase) - Nicotiana tabacum (Common tobacco)weakly similar to ( 154) loc_os03g05710 12003.m06093 protein N-acetyltransfer…
Soltu.DM.08G017770	0.135734	-7.36738	-2.88115	1.32204e-07	Enoyl-CoA hydratase/isomerase family	Multifunctional protein	lipid metabolism.lipid degradation.beta-oxidation.multifunctional	Lipid Metabolism	highly similar to ( 848) AT4G29010 | Symbols: AIM1 | AIM1 (ABNORMAL INFLORESCENCE MERISTEM); enoyl-CoA hydratase | chr4:14297312-14302016 REVERSEhighly similar to ( 853) MFP_ORYSA Peroxisomal fatty acid beta-oxidation multifunctional protein (MFP) [Includes: Enoyl-CoA hydratase (EC 4.2.1.17); 3-2-trans-enoyl-CoA isomerase (EC 5.3.3.8); 3-hydroxybutyryl-CoA epimerase (EC 5.1.2.3); 3-hydroxyacyl-Co…
Soltu.DM.08G017850	0.499535	-2.00186	-1.00134	1.78398e-10	hypothetical protein	Conserved gene of unknown function	not assigned.unknown	Not assigned/Unknown	highly similar to ( 680) loc_os06g44060 12006.m091750 protein phospholipase D. Active site motif family protein, expressed PGSC0003DMT400074715
Soltu.DM.08G018410	0.319379	-3.13107	-1.64666	1.50328e-11	Peroxidase family protein	Class III peroxidase	misc.peroxidases	misc	moderately similar to ( 386) AT4G30170 | Symbols: | peroxidase, putative | chr4:14762922-14764482 FORWARDmoderately similar to ( 240) PERX_TOBAC Lignin-forming anionic peroxidase precursor (EC 1.11.1.7) (TOPA) - Nicotiana tabacum (Common tobacco)moderately similar to ( 368) loc_os03g55420 12003.m10457 protein peroxidase 35 precursor, putative, expressedsecretory_peroxidase plant_peroxidase peroxi…
Soltu.DM.08G018950	0.443195	-2.25634	-1.17399	6.86391e-15	Bifunctional inhibitor/lipid-transfer protein/seed storage 2S albumin superfamily protein	Proline-rich protein	misc.protease inhibitor/seed storage/lipid transfer protein (LTP) family protein	misc	very weakly similar to (87.0) AT2G45180 | Symbols: | protease inhibitor/seed storage/lipid transfer protein (LTP) family protein | chr2:18626377-18626781 FORWARDHPS_like PGSC0003DMT400076044
Soltu.DM.08G019270	0.430889	-2.32078	-1.21461	3.3198e-07	Protein of unknown function (DUF_B2219) domain containing protein	Polyphenol oxidase	not assigned.unknown	Not assigned/Unknown	moderately similar to ( 498) PPOB_SOLTU Catechol oxidase B, chloroplast precursor (EC 1.10.3.1) (Polyphenol oxidase) (PPO) (Fragment) - Solanum tuberosum (Potato)moderately similar to ( 231) loc_os04g53300 12004.m10221 protein polyphenol oxidase II, chloroplast precursor, putative, expressedTyrosinase PGSC0003DMT400048703
Soltu.DM.08G020450	0.037474	-26.6852	-4.73797	7.33429e-10	solute:sodium symporters;urea transmembrane transporters	Urea active transporter	transport.unspecified cations	Transport	highly similar to ( 671) AT5G45380 | Symbols: ATDUR3, DUR3 | sodium:solute symporter family protein | chr5:18391337-18395696 FORWARDhighly similar to ( 642) loc_os10g42960 12010.m07047 protein urea active transporter, putative, expressedPutP PGSC0003DMT400019715
Soltu.DM.08G021120	0.38785	-2.57832	-1.36643	2.75461e-12	Ribonuclease P protein subunit P38-related	Conserved gene of unknown function	not assigned.unknown	Not assigned/Unknown	moderately similar to ( 328) AT3G45900 | Symbols: | unknown protein | chr3:16874566-16875984 REVERSEmoderately similar to ( 245) loc_os03g63660 12003.m11234 protein conserved hypothetical protein PGSC0003DMT400079253
Soltu.DM.08G021700	0.308547	-3.24099	-1.69644	1.35991e-06	Putative disease resistance protein RGA3	NBS-LRR resistance protein	stress.biotic	stress	weakly similar to ( 130) AT3G14470 | Symbols: | disease resistance protein (NBS-LRR class), putative | chr3:4857940-4861104 FORWARDweakly similar to ( 149) loc_os05g41290 12005.m08304 protein disease resistance RPP13-like protein 1, putative, expressed PGSC0003DMT400043990
Soltu.DM.08G021710	0.404994	-2.46917	-1.30403	2.07717e-09	NB-ARC domain-containing disease resistance protein	Disease resistance protein RGA3	stress.biotic	stress	moderately similar to ( 393) AT3G14470 | Symbols: | disease resistance protein (NBS-LRR class), putative | chr3:4857940-4861104 FORWARDmoderately similar to ( 476) loc_os05g41290 12005.m08304 protein disease resistance RPP13-like protein 1, putative, expressedNB-ARC PGSC0003DMT400024056
Soltu.DM.08G021810	0.4655	-2.14823	-1.10315	8.38701e-07	xyloglucan endotransglucosylase/hydrolase	Xyloglucan endotransglucosylase/hydrolase protein 2	cell wall.modification	Cell Wall	moderately similar to ( 409) AT1G32170 | Symbols: XTR4, XTH30 | XTR4 (XYLOGLUCAN ENDOTRANSGLYCOSYLASE 4); hydrolase, acting on glycosyl bonds / hydrolase, hydrolyzing O-glycosyl compounds / xyloglucan:xyloglucosyl transferase | chr1:11575434-11577776 FORWARDweakly similar to ( 184) XTH_TOBAC Probable xyloglucan endotransglucosylase/hydrolase protein precursor (EC 2.4.1.207) - Nicotiana tabacum (C…
Soltu.DM.08G021940	0.185137	-5.4014	-2.43333	1.09562e-10	protein dimerizations	ATR interacting protein	not assigned.unknown	Not assigned/Unknown	PGSC0003DMT400024095
Soltu.DM.08G023020	0.478616	-2.08936	-1.06306	2.80612e-15	phosphoribosyl pyrophosphate (PRPP) synthase	Ribose-phosphate pyrophosphokinase 2	nucleotide metabolism.synthesis.PRS-PP	nucleotide metabolism	highly similar to ( 600) AT1G32380 | Symbols: | ribose-phosphate pyrophosphokinase 2 / phosphoribosyl diphosphate synthetase 2 (PRS2) | chr1:11682033-11684229 FORWARDhighly similar to ( 593) KPRS2_SPIOL Ribose-phosphate pyrophosphokinase 2, chloroplast precursor (EC 2.7.6.1) (Phosphoribosyl pyrophosphate synthetase 2) - Spinacia oleracea (Spinach)highly similar to ( 543) loc_os02g03540 12002.m057…
Soltu.DM.08G023450	0.374105	-2.67305	-1.41848	7.47645e-08	novel plant snare	Novel plant snare	cell.vesicle transport	Cell	moderately similar to ( 310) AT2G35190 | Symbols: NPSN11, ATNPSN11, NSPN11 | NPSN11 (NOVEL PLANT SNARE 11); SNAP receptor/ protein transporter | chr2:14831087-14832979 FORWARDmoderately similar to ( 308) loc_os06g50120 12006.m31932 protein novel plant SNARE 11, putative, expressed PGSC0003DMT400004684
Soltu.DM.08G023930	0.185556	-5.3892	-2.43007	4.83171e-18	Protein kinase superfamily protein	Kinase	protein.postranslational modification	Protein	highly similar to ( 582) AT4G16970 | Symbols: | ATP binding / kinase/ protein kinase/ protein serine/threonine kinase | chr4:9551516-9555766 REVERSEhighly similar to ( 557) loc_os10g41390 12010.m06903 protein protein kinase domain containing protein, expressedS_TKc S_TKc Pkinase PGSC0003DMT400067513
Soltu.DM.08G023950	0.432065	-2.31447	-1.21068	7.75982e-19	Ribosomal protein L19 family protein	50S ribosomal protein L19-2, chloroplastic	protein.synthesis.ribosomal protein.prokaryotic.chloroplast.50S subunit.L19	Protein	weakly similar to ( 155) AT4G17560 | Symbols: | ribosomal protein L19 family protein | chr4:9780343-9781752 FORWARDweakly similar to ( 140) RK19_SPIOL 50S ribosomal protein L19, chloroplast precursor (CL19) - Spinacia oleracea (Spinach)very weakly similar to (91.7) loc_os02g43600 12002.m09395 protein 50S ribosomal protein L19, putative, expressedrplS rpl19 RplS Ribosomal_L19 PGSC0003DMT400067516
Soltu.DM.08G023960	0.484921	-2.06219	-1.04418	2.85471e-09	hypothetical protein	Methionine rich arabinogalactan	not assigned.unknown	Not assigned/Unknown	PGSC0003DMT400067461
Soltu.DM.08G024310	0.432725	-2.31094	-1.20848	3.5447e-10	homeobox protein	Homeobox-leucine zipper protein	RNA.regulation of transcription.HB,Homeobox transcription factor family	RNA	moderately similar to ( 259) AT4G16780 | Symbols: ATHB-2, HAT4, ATHB2 | ATHB-2 (ARABIDOPSIS THALIANA HOMEOBOX PROTEIN 2); DNA binding / protein homodimerization/ sequence-specific DNA binding / transcription factor | chr4:9449291-9450604 FORWARDweakly similar to ( 194) loc_os08g36220 12008.m07611 protein homeobox-leucine zipper protein HAT14, putative, expressedHD-ZIP_N HALZ PGSC0003DMT400067540
Soltu.DM.08G024820	0.204849	-4.88165	-2.28737	5.54256e-07	Nodulin MtN21 /EamA-like transporter family protein	Mtn21	development.unspecified	Development	moderately similar to ( 231) AT5G47470 | Symbols: | nodulin MtN21 family protein | chr5:19254598-19256378 FORWARDweakly similar to ( 181) loc_os11g37720 12011.m07617 protein integral membrane protein, putative PGSC0003DMT400012276
Soltu.DM.08G024900	0.421601	-2.37191	-1.24605	6.80344e-15	peroxin 19-2	Peroxisomal biogenesis factor	cell.organisation	Cell	moderately similar to ( 231) AT3G03490 | Symbols: PEX19-1 | PEX19-1 (peroxin 19-1) | chr3:830302-831759 REVERSEmoderately similar to ( 206) loc_os02g44220 12002.m09464 protein peroxisomal biogenesis factor 19, putative, expressedPex19 PGSC0003DMT400012262
Soltu.DM.08G025150	0.141087	-7.08782	-2.82534	5.86407e-14	Root meristem growth factor	Conserved gene of unknown function	not assigned.unknown	Not assigned/Unknown	PGSC0003DMT400012237
Soltu.DM.08G025180	0.23931	-4.17868	-2.06305	2.16417e-17	extensin-like protein	P-rich protein EIG-I30	not assigned.unknown	Not assigned/Unknown	HPS_like PGSC0003DMT400012074
Soltu.DM.08G025250	0.00889515	-112.421	-6.81277	1.61809e-06	Bifunctional inhibitor/lipid-transfer protein/seed storage 2S albumin superfamily protein	Extensin	misc.protease inhibitor/seed storage/lipid transfer protein (LTP) family protein	misc	weakly similar to ( 104) AT1G12100 | Symbols: | lipid binding | chr1:4095246-4095845 FORWARDweakly similar to ( 102) 14KD_DAUCA 14 kDa proline-rich protein DC2.15 precursor - Daucus carota (Carrot)very weakly similar to ( 100) loc_os03g01320 12003.m34972 protein NT16 polypeptide, putative, expressedHPS_like PGSC0003DMT400012227
Soltu.DM.08G025470	0.468773	-2.13323	-1.09304	2.9594e-33	Translation elongation factor EFG/EF2 protein	Elongation factor G	protein.synthesis.elongation	Protein	nearly identical (1292) AT1G62750 | Symbols: ATSCO1, ATSCO1/CPEF-G, SCO1 | SCO1 (SNOWY COTYLEDON 1); ATP binding / translation elongation factor/ translation factor, nucleic acid binding | chr1:23233622-23236321 REVERSEnearly identical (1276) EFGC_SOYBN Elongation factor G, chloroplast precursor (EF-G) - Glycine max (Soybean)nearly identical (1052) loc_os04g45490 12004.m09502 protein elongation f…
Soltu.DM.08G025490	0.284176	-3.51894	-1.81514	2.12705e-51	Bifunctional inhibitor/lipid-transfer protein/seed storage 2S albumin superfamily protein	P-rich protein EIG-I30	not assigned.unknown	Not assigned/Unknown	HPS_like PGSC0003DMT400012074
Soltu.DM.08G025520	0.388318	-2.57521	-1.36469	2.26337e-23	conserved hypothetical protein	Conserved gene of unknown function	not assigned.unknown	Not assigned/Unknown	moderately similar to ( 225) AT1G62780 | Symbols: | unknown protein | chr1:23249349-23251066 REVERSEmoderately similar to ( 202) loc_os04g01540 12004.m05471 protein expressed protein PGSC0003DMT400012072
Soltu.DM.08G025870	0.166831	-5.99408	-2.58354	4.27785e-31	Copper amine oxidase family protein	Primary amine oxidase	misc.oxidases - copper, flavone etc.	misc	highly similar to ( 985) AT4G12290 | Symbols: | amine oxidase/ copper ion binding / quinone binding | chr4:7304434-7306973 FORWARDhighly similar to ( 507) AMO_PEA Amine oxidase [copper-containing] precursor (EC 1.4.3.6) - Pisum sativum (Garden pea)highly similar to ( 664) loc_os04g20164 12004.m101827 protein amine oxidase precursor, putative, expressedCu_amine_oxid tynA TynA Cu_amine_oxidN3 Cu_am…
Soltu.DM.08G026270	0.385988	-2.59076	-1.37337	4.88229e-09	Leucine-rich repeat protein kinase family protein	Leucine-rich repeat transmembrane protein kinase	signalling.receptor kinases.leucine rich repeat XI	signalling	nearly identical (1046) AT1G12460 | Symbols: | leucine-rich repeat transmembrane protein kinase, putative | chr1:4247703-4250444 FORWARDmoderately similar to ( 323) PSKR_DAUCA Phytosulfokine receptor precursor (EC 2.7.11.1) (Phytosulfokine LRR receptor kinase) - Daucus carota (Carrot)highly similar to ( 871) loc_os03g03570 12003.m101708 protein ATP binding protein, putative, expressedPkinase_Tyr …
Soltu.DM.08G026320	0.480132	-2.08276	-1.0585	3.18136e-12	Nucleotide-sugar transporter family protein	Triose phosphate/phosphate translocator, chloroplast	transport.metabolite transporters at the envelope membrane	Transport	moderately similar to ( 417) AT1G12500 | Symbols: | phosphate translocator-related | chr1:4263542-4264957 REVERSEmoderately similar to ( 325) loc_os03g17740 12003.m07199 protein organic anion transporter, putative, expressedTPT PGSC0003DMT400009998
Soltu.DM.08G026450	0.312028	-3.20484	-1.68025	1.27613e-26	Subtilase family protein	P69E protein	protein.degradation.subtilases	Protein	weakly similar to ( 149) AT3G14067 | Symbols: | subtilase family protein | chr3:4658421-4660754 REVERSEweakly similar to ( 176) loc_os07g48650 12007.m09076 protein xylem serine proteinase 1 precursor, putative, expressed PGSC0003DMT400010052
Soltu.DM.08G026460	0.297488	-3.36148	-1.7491	3.59121e-54	Subtilase family protein	Serine protease	protein.degradation.subtilases	Protein	highly similar to ( 518) AT1G04110 | Symbols: SDD1 | SDD1 (STOMATAL DENSITY AND DISTRIBUTION); serine-type endopeptidase | chr1:1061457-1063784 REVERSEhighly similar to ( 582) loc_os10g38080 12010.m06590 protein subtilisin-like protease precursor, putative, expressedPA_subtilisin_like Peptidase_S8 PGSC0003DMT400010056
Soltu.DM.08G026480	0.365625	-2.73504	-1.45156	8.26854e-19	Subtilase family protein	P69E protein	protein.degradation.subtilases	Protein	highly similar to ( 504) AT1G04110 | Symbols: SDD1 | SDD1 (STOMATAL DENSITY AND DISTRIBUTION); serine-type endopeptidase | chr1:1061457-1063784 REVERSEhighly similar to ( 570) loc_os10g38080 12010.m06590 protein subtilisin-like protease precursor, putative, expressedPA_subtilisin_like Peptidase_S8 PGSC0003DMT400094600
Soltu.DM.08G026580	0.460228	-2.17284	-1.11958	1.74737e-08	Subtilisin-like serine endopeptidase family protein	P69E protein	protein.degradation.subtilases	Protein	highly similar to ( 504) AT1G04110 | Symbols: SDD1 | SDD1 (STOMATAL DENSITY AND DISTRIBUTION); serine-type endopeptidase | chr1:1061457-1063784 REVERSEhighly similar to ( 570) loc_os10g38080 12010.m06590 protein subtilisin-like protease precursor, putative, expressedPA_subtilisin_like Peptidase_S8 PGSC0003DMT400094600
Soltu.DM.08G026640	0.361469	-2.76649	-1.46806	3.41267e-30	Subtilase family protein	Subtilisin-like protease	protein.degradation.subtilases	Protein	highly similar to ( 570) AT3G14067 | Symbols: | subtilase family protein | chr3:4658421-4660754 REVERSEhighly similar to ( 659) loc_os03g02750 12003.m05815 protein xylem serine proteinase 1 precursor, putative, expressedPA_subtilisin_like Peptidase_S8 PA PGSC0003DMT400058508
Soltu.DM.08G026760	0.312688	-3.19807	-1.6772	4.14899e-20	AGAMOUS-like	MADS box transcription factor	RNA.regulation of transcription.MADS box transcription factor family	RNA	weakly similar to ( 160) AT4G22950 | Symbols: AGL19, GL19 | AGL19 (AGAMOUS-LIKE 19); transcription factor | chr4:12023946-12027421 REVERSEweakly similar to ( 154) MAD50_ORYSA MADS-box transcription factor 50 (OsMADS50) (Protein SUPPRESSOR OF CONSTANS OVEREXPRESSION 1-like) (OsSOC1) (Protein AGAMOUS-like 20) (RMADS208) - Oryza sativa (Rice)weakly similar to ( 142) loc_os10g39130 12010.m21952 prote…
Soltu.DM.08G027340	0.144717	-6.91005	-2.7887	4.91431e-07	selenium binding	Conserved gene of unknown function	not assigned.unknown	Not assigned/Unknown	very weakly similar to ( 100) AT2G24440 | Symbols: | selenium binding | chr2:10391124-10392492 FORWARDvery weakly similar to (96.7) loc_os11g47770 12011.m08576 protein selT/selW/selH selenoprotein domain containing protein, expressed PGSC0003DMT400007912
Soltu.DM.08G027900	0.469127	-2.13162	-1.09195	2.82972e-19	acid-amino acid ligases;ligases;ATP binding;ATP binding;ligases	UDP-n-acetylmuramoylalanyl-d-glutamate--2, 6-diaminopimelate ligase	development.unspecified	Development	highly similar to ( 930) AT1G63680 | Symbols: ATMURE, PDE316, MURE | MURE; ATP binding / acid-amino acid ligase/ ligase | chr1:23614461-23617247 FORWARDhighly similar to ( 688) loc_os10g40130 12010.m06785 protein UDP-N-acetylmuramoylalanyl-D-glutamate--2,6-diaminopimelate ligase, putative, expressedmurE MurE PRK11929 Mur_ligase_M MurF MurD MurC murC murF murD murD FolC murD PGSC0003DMT400032138
Soltu.DM.08G028710	0.163745	-6.10705	-2.61047	1.07499e-06	conserved hypothetical protein	Conserved gene of unknown function	not assigned.unknown	Not assigned/Unknown	very weakly similar to (90.9) AT5G41761 | Symbols: | unknown protein | chr5:16711437-16711742 FORWARDvery weakly similar to (99.8) loc_os06g33200 12006.m07857 protein expressed protein PGSC0003DMT400031704
Soltu.DM.08G028910	0.416216	-2.4026	-1.2646	7.21736e-12	Pectin lyase-like superfamily protein	Polygalacturonase	cell wall.degradation.pectate lyases and polygalacturonases	Cell Wall	highly similar to ( 662) AT4G23820 | Symbols: | glycoside hydrolase family 28 protein / polygalacturonase (pectinase) family protein | chr4:12397217-12400050 REVERSEvery weakly similar to (93.6) PGLR3_MAIZE Exopolygalacturonase precursor (EC 3.2.1.67) (ExoPG) (Pectinase) (Galacturan 1,4-alpha-galacturonidase) - Zea mays (Maize)highly similar to ( 597) loc_os02g15690 12002.m06812 protein polygalac…
Soltu.DM.08G028960	0.204783	-4.88322	-2.28783	4.07367e-12	DNA primases;DNA primases	DNA primase	DNA.synthesis/chromatin structure	DNA	weakly similar to ( 122) AT5G41880 | Symbols: POLA3, POLA4 | POLA3; DNA primase | chr5:16761117-16764074 FORWARDvery weakly similar to (84.0) loc_os05g29010 12005.m64230 protein DNA primase small subunit, putative, expressedAE_Prim_S PGSC0003DMT400032030
Soltu.DM.08G028990	0.42691	-2.34241	-1.228	1.16377e-06	glycosyl hydrolase 9C2	Endo-beta-1,4-D-glucanase	cell wall.degradation.cellulases and beta -1,4-glucanases	Cell Wall	highly similar to ( 907) AT1G64390 | Symbols: AtGH9C2 | AtGH9C2 (Arabidopsis thaliana glycosyl hydrolase 9C2); carbohydrate binding / catalytic/ hydrolase, hydrolyzing O-glycosyl compounds | chr1:23911329-23914642 FORWARDhighly similar to ( 741) GUN2_ORYSA Endoglucanase 2 precursor (EC 3.2.1.4) (Endo-1,4-beta glucanase 2) (OsGLU5) - Oryza sativa (Rice)highly similar to ( 741) loc_os01g12070 12001…
Soltu.DM.08G029600	0.411356	-2.43099	-1.28154	5.07837e-17	Translation elongation factor EF1B/ribosomal protein S6 family protein	Structural constituent of ribosome	protein.synthesis.ribosomal protein.prokaryotic.chloroplast.30S subunit.S6	Protein	moderately similar to ( 227) AT1G64510 | Symbols: | ribosomal protein S6 family protein | chr1:23954993-23956205 REVERSEmoderately similar to ( 221) RR6_SPIOL 30S ribosomal protein S6 alpha, chloroplast precursor [Contains: 30S ribosomal protein S6 beta; 30S ribosomal protein S6 gamma; 30S ribosomal protein S6 delta; 30S ribosomal protein S6 epsilon] (Fragment) - Spinacia oleracea (Spinach)weakly…
Soltu.DM.08G029920	0.240574	-4.15673	-2.05545	1.76857e-23	oligopeptide transporter	Oligopeptide transporter OPT family	transport.peptides and oligopeptides	Transport	nearly identical (1158) AT4G10770 | Symbols: ATOPT7, OPT7 | OPT7 (OLIGOPEPTIDE TRANSPORTER 7); oligopeptide transporter | chr4:6628646-6632517 REVERSEnearly identical (1172) loc_os06g03540 12006.m05086 protein oligopeptide transporter 9, putative, expressedOPT PGSC0003DMT400031916
Soltu.DM.08G030260	0.403586	-2.47779	-1.30905	1.86293e-12	plastid ribosomal protein l11	PRPL11 (PLASTID RIBOSOMAL PROTEIN L11)	protein.synthesis.ribosomal protein.prokaryotic.chloroplast.50S subunit.L11	Protein	moderately similar to ( 256) AT1G32990 | Symbols: PRPL11 | PRPL11 (PLASTID RIBOSOMAL PROTEIN L11); structural constituent of ribosome | chr1:11955827-11957139 FORWARDmoderately similar to ( 249) RK11_SPIOL 50S ribosomal protein L11, chloroplast precursor (CL11) - Spinacia oleracea (Spinach)moderately similar to ( 230) loc_os03g03020 12003.m05839 protein 50S ribosomal protein L11, chloroplast prec…
Soltu.DM.08G030280	0.285475	-3.50293	-1.80856	1.28076e-10	pyrophosphorylase	Soluble inorganic pyrophosphatase	nucleotide metabolism.phosphotransfer and pyrophosphatases.misc	nucleotide metabolism	moderately similar to ( 359) AT1G01050 | Symbols: AtPPa1 | AtPPa1 (Arabidopsis thaliana pyrophosphorylase 1); inorganic diphosphatase | chr1:31382-32670 REVERSEmoderately similar to ( 371) IPYR_SOLTU Soluble inorganic pyrophosphatase (EC 3.6.1.1) (Pyrophosphate phospho-hydrolase) (PPase) - Solanum tuberosum (Potato)moderately similar to ( 353) loc_os04g59040 12004.m101703 protein soluble inorgani…
Soltu.DM.09G000860	0.211012	-4.73907	-2.2446	1.97848e-07	laccase	Laccase	secondary metabolism.simple phenols	secondary metabolism	highly similar to ( 830) AT5G60020 | Symbols: LAC17, ATLAC17 | LAC17 (laccase 17); laccase | chr5:24168072-24170223 FORWARDweakly similar to ( 196) ASO_TOBAC L-ascorbate oxidase precursor (EC 1.10.3.3) (Ascorbase) (ASO) - Nicotiana tabacum (Common tobacco)highly similar to ( 781) loc_os01g62480 12001.m12370 protein L-ascorbate oxidase precursor, putative, expressedCu-oxidase_3 Cu-oxidase Cu-oxida…
Soltu.DM.09G001060	0.119022	-8.4018	-3.0707	1.28804e-07	conserved hypothetical protein	Conserved gene of unknown function	not assigned.unknown	Not assigned/Unknown	moderately similar to ( 273) AT2G37960 | Symbols: | unknown protein | chr2:15886962-15889180 REVERSE PGSC0003DMT400052390
Soltu.DM.09G001780	0.489197	-2.04417	-1.03151	2.55645e-13	NAD(P)-binding Rossmann-fold superfamily protein	Tropinone reductase 1	misc.nitrilases, *nitrile lyases, berberine bridge enzymes, reticuline oxidases, troponine reductases	misc	moderately similar to ( 306) AT1G07440 | Symbols: | tropinone reductase, putative / tropine dehydrogenase, putative | chr1:2286700-2287665 REVERSEvery weakly similar to ( 100) GRDH_ORYSA Glucose and ribitol dehydrogenase homolog (EC 1.1.1.-) - Oryza sativa (Rice)moderately similar to ( 290) loc_os03g16220 12003.m101290 protein tropinone reductase, putative, expressedPRK09242 fabG fabG fabG PRK128…
Soltu.DM.09G001920	0.330834	-3.02267	-1.59582	1.03826e-08	Eukaryotic aspartyl protease family protein	Aspartic proteinase nepenthesin-2	RNA.regulation of transcription.unclassified	RNA	moderately similar to ( 498) AT5G02190 | Symbols: ATASP38, PCS1 | PCS1 (PROMOTION OF CELL SURVIVAL 1); aspartic-type endopeptidase/ peptidase | chr5:435322-436683 FORWARDmoderately similar to ( 410) loc_os01g62630 12001.m12384 protein aspartic proteinase nepenthesin-2 precursor, putative, expressedAsp PGSC0003DMT400022985
Soltu.DM.09G002430	0.283991	-3.52123	-1.81608	5.18355e-12	cation/H exchanger	Monovalent cation:proton antiporter	transport.metal	Transport	highly similar to ( 740) AT3G53720 | Symbols: ATCHX20, CHX20 | ATCHX20 (CATION/H+ EXCHANGER 20); monovalent cation:proton antiporter/ sodium:hydrogen antiporter | chr3:19905826-19910027 REVERSEhighly similar to ( 612) loc_os05g02240 12005.m04760 protein ATCHX20, putative, expressedKefB Na_H_Exchanger PRK03659 PGSC0003DMT400022809
Soltu.DM.09G002880	0.481557	-2.0766	-1.05422	3.96799e-21	Ribosomal protein S11 family protein	Ribosomal protein S14	protein.synthesis.ribosomal protein.eukaryotic.40S subunit.S14	Protein	moderately similar to ( 214) AT3G52580 | Symbols: | 40S ribosomal protein S14 (RPS14C) | chr3:19503324-19504701 FORWARDmoderately similar to ( 213) RS141_MAIZE 40S ribosomal protein S14 (Clone MCH1) - Zea mays (Maize)moderately similar to ( 219) loc_os02g06700 12002.m06018 protein 40S ribosomal protein S14, putative, expressedrps11p RpsK Ribosomal_S11 PRK05309 PGSC0003DMT400072364
Soltu.DM.09G002930	0.445364	-2.24535	-1.16694	6.45012e-07	P-loop containing nucleoside triphosphate hydrolases superfamily protein	Bipolar kinesin KRP-130	cell.organisation	Cell	nearly identical (1225) AT2G36200 | Symbols: | kinesin motor protein-related | chr2:15179739-15185189 REVERSEnearly identical (1595) K125_TOBAC 125 kDa kinesin-related protein - Nicotiana tabacum (Common tobacco)highly similar to ( 767) loc_os05g02670 12005.m083602 protein kinesin-related protein, putative, expressedKISc_BimC_Eg5 Kinesin KISc KISc KISc_KIF3 KISc_KIF4 KISc_C_terminal KISc_KHC_KIF5…
Soltu.DM.09G003140	0.0605617	-16.5121	-4.04545	8.74274e-09	Nucleic acid-binding, OB-fold-like protein	Nucleic acid-binding, OB-fold	not assigned.unknown	Not assigned/Unknown	weakly similar to ( 117) AT4G18590 | Symbols: | FUNCTIONS IN: molecular_function unknown; INVOLVED IN: biological_process unknown; LOCATED IN: cellular_component unknown; EXPRESSED IN: 23 plant structures; EXPRESSED DURING: 13 growth stages; CONTAINS InterPro DOMAIN/s: Replication factor A protein 3 (InterPro:IPR013970), Nucleic acid-binding, OB-fold-like (InterPro:IPR016027); BEST Arabidopsis th…
Soltu.DM.09G003580	0.30386	-3.29099	-1.71852	3.18459e-16	alpha/beta-Hydrolases superfamily protein	Esterase/lipase superfamily protein	not assigned.unknown	Not assigned/Unknown	moderately similar to ( 457) AT2G36290 | Symbols: | hydrolase, alpha/beta fold family protein | chr2:15208867-15210768 REVERSEmoderately similar to ( 405) loc_os02g32970 12002.m08390 protein catalytic/ hydrolase, putative, expressed PGSC0003DMT400006849
Soltu.DM.09G003590	0.38025	-2.62985	-1.39498	3.88483e-13	alpha/beta-Hydrolases superfamily protein	Esterase/lipase superfamily protein	not assigned.unknown	Not assigned/Unknown	moderately similar to ( 473) AT2G36290 | Symbols: | hydrolase, alpha/beta fold family protein | chr2:15208867-15210768 REVERSEmoderately similar to ( 427) loc_os02g32970 12002.m08390 protein catalytic/ hydrolase, putative, expressed PGSC0003DMT400006847
Soltu.DM.09G004460	0.328742	-3.0419	-1.60497	7.30784e-13	Leucine-rich repeat protein kinase family protein	Receptor kinase	signalling.receptor kinases.leucine rich repeat III	signalling	highly similar to ( 704) AT2G36570 | Symbols: | leucine-rich repeat transmembrane protein kinase, putative | chr2:15335583-15337725 FORWARDweakly similar to ( 173) PSKR_DAUCA Phytosulfokine receptor precursor (EC 2.7.11.1) (Phytosulfokine LRR receptor kinase) - Daucus carota (Carrot)moderately similar to ( 333) loc_os01g60330 12001.m12161 protein ATP binding protein, putative, expressedPTKc Pkina…
Soltu.DM.09G004920	0.325919	-3.06824	-1.61741	2.3953e-17	permease, cytosine/purines, uracil, thiamine, allantoin family protein	Uracil permease	transport.nucleotides	Transport	highly similar to ( 628) AT5G03555 | Symbols: | permease, cytosine/purines, uracil, thiamine, allantoin family protein | chr5:898354-900153 REVERSEhighly similar to ( 528) loc_os02g44680 12002.m09508 protein allantoin permease, putative, expressedFUI1 Transp_cyt_pur PRK11375 CodB PGSC0003DMT400009897
Soltu.DM.09G005410	0.443271	-2.25596	-1.17374	1.99555e-09	acylphosphatase family	Acylphosphatase	not assigned.unknown	Not assigned/Unknown	weakly similar to ( 139) AT5G03370 | Symbols: | acylphosphatase family | chr5:825798-827020 REVERSEweakly similar to ( 103) loc_os06g15390 12006.m06252 protein acylphosphatase, putative, expressedAcyP PGSC0003DMT400009916
Soltu.DM.09G005750	0.460839	-2.16996	-1.11767	9.6141e-24	RNA-binding (RRM/RBD/RNP motifs) family protein	Single-stranded DNA binding protein	RNA.RNA binding	RNA	moderately similar to ( 252) AT2G37220 | Symbols: | 29 kDa ribonucleoprotein, chloroplast, putative / RNA-binding protein cp29, putative | chr2:15634980-15636331 REVERSEmoderately similar to ( 323) ROC1_NICSY 29 kDa ribonucleoprotein A, chloroplast precursor (CP29A) - Nicotiana sylvestris (Wood tobacco)moderately similar to ( 243) loc_os07g43810 12007.m08606 protein ribonucleoprotein A, chloropla…
Soltu.DM.09G007090	0.49298	-2.02848	-1.0204	5.89525e-13	conserved hypothetical protein	Conserved gene of unknown function	not assigned.unknown	Not assigned/Unknown	weakly similar to ( 178) AT5G02710 | Symbols: | unknown protein | chr5:612628-613480 FORWARDweakly similar to ( 154) loc_os03g24844 12003.m78866 protein expressed protein PGSC0003DMT400061475
Soltu.DM.09G008280	0.422015	-2.36958	-1.24463	2.79662e-09	thylakoid ATP/ADP carrier	ADP,ATP carrier protein	transport.metabolite transporters at the mitochondrial membrane	Transport	moderately similar to ( 483) AT3G51870 | Symbols: | binding / transporter | chr3:19243978-19246611 FORWARDweakly similar to ( 125) BT1_MAIZE Protein brittle-1, chloroplast precursor - Zea mays (Maize)moderately similar to ( 457) loc_os01g16040 12001.m08201 protein protein brittle-1, chloroplast precursor, putative, expressedMito_carr PGSC0003DMT400030778
Soltu.DM.09G010720	0.22315	-4.4813	-2.16392	6.96918e-12	expansin A10	Alpha-expansin 8	cell wall.modification	Cell Wall	moderately similar to ( 335) AT2G40610 | Symbols: ATEXPA8, EXP8, ATEXP8, ATHEXP ALPHA 1.11 | ATEXPA8 (ARABIDOPSIS THALIANA EXPANSIN A8) | chr2:16949121-16950472 REVERSEmoderately similar to ( 337) EXPA2_ORYSA Expansin-A2 precursor (OsEXPA2) (Alpha-expansin-2) (OsEXP2) (OsaEXPa1.23) (RiExB) (RiExC) - Oryza sativa (Rice)moderately similar to ( 337) loc_os01g60770 12001.m12205 protein alpha-expansin…
Soltu.DM.09G017270	0.278379	-3.59222	-1.84488	2.86664e-09	cell division cycle	CDC45 (Cell division cycle 45)	cell.division	Cell	highly similar to ( 841) AT3G25100 | Symbols: CDC45 | CDC45 (cell division cycle 45) | chr3:9144292-9146082 FORWARDhighly similar to ( 712) loc_os11g03430 12011.m04538 protein cell division control protein 45, putative, expressedCDC45 PGSC0003DMT400071831
Soltu.DM.09G017890	0.386866	-2.58488	-1.3701	6.95911e-11	ATP synthase subunit alpha	ATP synthase subunit beta	mitochondrial electron transport / ATP synthesis.F1-ATPase	energy metabolism	highly similar to ( 851) AT5G08680 | Symbols: | ATP synthase beta chain, mitochondrial, putative | chr5:2821992-2824683 FORWARDhighly similar to ( 970) ATPBM_NICPL ATP synthase subunit beta, mitochondrial precursor (EC 3.6.3.14) - Nicotiana plumbaginifolia (Leadwort-leaved tobacco)highly similar to ( 910) loc_os01g49190 12001.m11106 protein ATP synthase beta chain, mitochondrial precursor, putati…
Soltu.DM.09G018930	0.322082	-3.1048	-1.6345	4.44406e-41	photosystem II reaction center PSB28 protein	Photosystem II reaction center psb28 protein	PS.lightreaction.photosystem II.PSII polypeptide subunits	Photosynthesis	moderately similar to ( 208) AT4G28660 | Symbols: PSB28 | PSB28 (PHOTOSYSTEM II REACTION CENTER PSB28 PROTEIN) | chr4:14150008-14150933 FORWARDmoderately similar to ( 214) loc_os01g71190 12001.m13162 protein photosystem II reaction center W protein, putative, expressedpsbW Psb28 PGSC0003DMT400022131
Soltu.DM.09G019160	0.396324	-2.52319	-1.33525	6.86377e-09	WD-40 repeat family protein	Polyadenylation factor subunit	0	Not assigned/Unknown	0
Soltu.DM.09G019730	0.496484	-2.01416	-1.01018	4.21723e-25	chloroplast stem-loop binding protein of 41 kDa	MRNA binding protein	RNA.regulation of transcription.unclassified	RNA	highly similar to ( 579) AT3G63140 | Symbols: CSP41A | CSP41A (CHLOROPLAST STEM-LOOP BINDING PROTEIN OF 41 KDA); mRNA binding / poly(U) binding | chr3:23327006-23328620 REVERSEhighly similar to ( 508) loc_os07g11110 12007.m05566 protein mRNA binding protein precursor, putative, expressedWcaG PGSC0003DMT400033560
Soltu.DM.09G020540	0.475295	-2.10396	-1.0731	8.96156e-10	Primosome PriB/single-strand DNA-binding	Single-stranded DNA-binding protein, ssb	not assigned.unknown	Not assigned/Unknown	weakly similar to ( 119) AT1G47720 | Symbols: OSB1 | OSB1 (Organellar Single-stranded); single-stranded DNA binding | chr1:17561514-17562859 REVERSEmoderately similar to ( 244) loc_os03g43420 12003.m09388 protein single-strand binding protein, expressedSSB PGSC0003DMT400049767
Soltu.DM.09G020600	0.124749	-8.01607	-3.00289	4.43361e-16	RNI-like superfamily protein	F-box/leucine rich repeat protein	protein.degradation.ubiquitin.E3.SCF.FBOX	Protein	highly similar to ( 539) AT3G54650 | Symbols: FBL17 | FBL17; ubiquitin-protein ligase | chr3:20226004-20228882 REVERSEmoderately similar to ( 437) loc_os03g43390 12003.m09385 protein Leucine Rich Repeat family protein, expressed PGSC0003DMT400049672
Soltu.DM.09G020930	0.444357	-2.25044	-1.17021	6.20256e-13	pfkB-like carbohydrate kinase family protein	Ribokinase	minor CHO metabolism.others	minor CHO metabolism	moderately similar to ( 475) AT1G06730 | Symbols: | pfkB-type carbohydrate kinase family protein | chr1:2067633-2070049 FORWARDmoderately similar to ( 460) loc_os03g06880 12003.m06205 protein protein kinase, putative, expressedRbsK KdgK ribokinase bac_FRK PfkB ribokinase_group_A YegV_kinase_like adenosine_kinase ribokinase_pfkB_like PRK09434 FruK_PfkB_like PRK11142 FruK PGSC0003DMT400051257
Soltu.DM.09G020960	0.28881	-3.46249	-1.79181	2.40552e-07	cytochrome P450, family 94, subfamily B, polypeptide	Cytochrome P450-dependent fatty acid hydroxylase	misc.cytochrome P450	misc	moderately similar to ( 436) AT5G63450 | Symbols: CYP94B1 | CYP94B1; electron carrier/ heme binding / iron ion binding / monooxygenase/ oxygen binding | chr5:25408987-25410519 REVERSEweakly similar to ( 103) C97B2_SOYBN Cytochrome P450 97B2 (EC 1.14.-.-) - Glycine max (Soybean)moderately similar to ( 407) loc_os03g12260 12003.m06676 protein cytochrome P450 86A2, putative, expressedp450 CypX PGSC0…
Soltu.DM.09G021710	0.354633	-2.81982	-1.4956	1.44072e-28	calcium exchanger	Ca2+ antiporter/cation exchanger	transport.calcium	Transport	moderately similar to ( 389) AT5G17860 | Symbols: CAX7 | CAX7 (calcium exchanger 7); calcium:sodium antiporter/ cation:cation antiporter | chr5:5902638-5904350 REVERSEmoderately similar to ( 350) loc_os03g08230 12003.m06332 protein cation cation antiporter, putative, expressed PGSC0003DMT400062404
Soltu.DM.09G022640	0.182566	-5.47746	-2.45351	1.34505e-17	Histone superfamily protein	Histone H2A	DNA.synthesis/chromatin structure.histone	DNA	weakly similar to ( 164) AT1G08880 | Symbols: HTA5, H2AXA, G-H2AX, GAMMA-H2AX | H2AXA; DNA binding | chr1:2847144-2847676 REVERSEweakly similar to ( 169) H2AX_CICAR Histone H2AX - Cicer arietinum (Chickpea) (Garbanzo)weakly similar to ( 153) loc_os12g34510 12012.m07245 protein histone H2A, putative, expressedH2A H2A HTA1 Histone PGSC0003DMT400009751
Soltu.DM.09G022780	0.339118	-2.94882	-1.56014	6.21191e-24	DEGP protease	Serine endopeptidase degp2	protein.degradation.serine protease	Protein	highly similar to ( 760) AT2G47940 | Symbols: DEGP2 | DEGP2; serine-type endopeptidase/ serine-type peptidase | chr2:19618372-19622164 REVERSEhighly similar to ( 706) loc_os05g05480 12005.m27701 protein protease Do-like 2, chloroplast precursor, putative, expressedDegQ PRK10942 PGSC0003DMT400061744
Soltu.DM.09G022860	0.142294	-7.02769	-2.81305	5.01628e-09	arabinogalactan protein	Classical arabinogalactan protein 26	not assigned.unknown	Not assigned/Unknown	PGSC0003DMT400081468
Soltu.DM.09G023620	0.476113	-2.10034	-1.07062	7.71167e-15	ribosomal protein L18	60S ribosomal protein L18	protein.synthesis.ribosomal protein.eukaryotic.60S subunit.L18	Protein	moderately similar to ( 301) AT3G05590 | Symbols: RPL18 | RPL18 (RIBOSOMAL PROTEIN L18); structural constituent of ribosome | chr3:1621511-1622775 FORWARDmoderately similar to ( 270) RL18_CICAR 60S ribosomal protein L18 (Fragment) - Cicer arietinum (Chickpea) (Garbanzo)moderately similar to ( 285) loc_os05g06310 12005.m05158 protein 60S ribosomal protein L18, putative, expressedRibosomal_L18e RPL…
Soltu.DM.09G023630	0.414659	-2.41162	-1.27	1.36361e-06	alpha/beta-Hydrolases superfamily protein	Epoxide hydrolase	misc.misc2	misc	moderately similar to ( 439) AT4G02340 | Symbols: | epoxide hydrolase, putative | chr4:1035722-1037403 FORWARDmoderately similar to ( 378) loc_os05g19150 12005.m06318 protein epoxide hydrolase 2, putative, expressedMhpC PRK03592 PRK00870 Abhydrolase_1 PGSC0003DMT400081311
Soltu.DM.09G023770	0.488784	-2.04589	-1.03273	6.72146e-18	Pectin lyase-like superfamily protein	Polygalacturonase	cell wall.degradation.pectate lyases and polygalacturonases	Cell Wall	highly similar to ( 516) AT3G16850 | Symbols: | glycoside hydrolase family 28 protein / polygalacturonase (pectinase) family protein | chr3:5748692-5750981 FORWARDvery weakly similar to (95.1) PGLR2_MAIZE Exopolygalacturonase precursor (EC 3.2.1.67) (ExoPG) (Pectinase) (Galacturan 1,4-alpha-galacturonidase) - Zea mays (Maize)moderately similar to ( 472) loc_os11g43750 12011.m08210 protein polygal…
Soltu.DM.09G024400	0.394533	-2.53464	-1.34178	5.4515e-15	secE/sec61-gamma protein transport protein	Protein translocase	not assigned.unknown	Not assigned/Unknown	very weakly similar to (82.4) AT4G14870 | Symbols: | P-P-bond-hydrolysis-driven protein transmembrane transporter | chr4:8517248-8517781 FORWARD PGSC0003DMT400082126
Soltu.DM.09G024880	0.422924	-2.36449	-1.24153	6.2169e-11	Tesmin/TSO1-like CXC domain-containing protein	Tso1	RNA.regulation of transcription.CPP(Zn),CPP1-related transcription factor family	RNA	moderately similar to ( 436) AT4G14770 | Symbols: TCX2, ATTCX2 | TCX2 (TESMIN/TSO1-LIKE CXC 2); transcription factor | chr4:8481522-8484825 REVERSEmoderately similar to ( 334) loc_os07g07974 12007.m05257 protein TSO1, putative, expressedCXC PGSC0003DMT400082098
Soltu.DM.09G025140	0.318403	-3.14067	-1.65107	7.69552e-29	aspartic proteinase A1	Aspartic proteinase oryzasin-1	protein.degradation.aspartate protease	Protein	highly similar to ( 503) AT1G11910 | Symbols: | aspartyl protease family protein | chr1:4017119-4019874 REVERSEhighly similar to ( 506) ASPR1_ORYSA Aspartic proteinase oryzasin-1 precursor (EC 3.4.23.-) - Oryza sativa (Rice)highly similar to ( 506) loc_os05g49200 12005.m27639 protein aspartic proteinase oryzasin-1 precursor, putative, expressedAsp PGSC0003DMT400077579
Soltu.DM.09G025790	0.155399	-6.43504	-2.68595	4.16125e-22	winged-helix DNA-binding transcription factor family protein	Histone H1F	DNA.synthesis/chromatin structure.histone	DNA	PGSC0003DMT400002887
Soltu.DM.09G027020	0.40252	-2.48435	-1.31287	2.62454e-20	Ribosomal L28 family	50S ribosomal protein L28, chloroplastic	protein.synthesis.ribosomal protein.prokaryotic.chloroplast.50S subunit.L28	Protein	weakly similar to ( 149) AT2G33450 | Symbols: | 50S ribosomal protein L28, chloroplast (CL28) | chr2:14173620-14174380 FORWARDmoderately similar to ( 202) RK28_TOBAC 50S ribosomal protein L28, chloroplast precursor (CL28) - Nicotiana tabacum (Common tobacco)weakly similar to ( 132) loc_os05g01110 12005.m04651 protein 50S ribosomal protein L28, chloroplast precursor, putative, expressedrpmB PGSC00…
Soltu.DM.09G027180	0.394291	-2.5362	-1.34267	1.86272e-18	Cyclopropane-fatty-acyl-phospholipid synthase	Cyclopropane fatty acid synthase	lipid metabolism.Phospholipid synthesis.cyclopropane-fatty-acyl-phospholipid synthase	Lipid Metabolism	highly similar to ( 862) AT3G23510 | Symbols: | cyclopropane fatty acid synthase, putative / CPA-FA synthase, putative | chr3:8428071-8433159 FORWARDhighly similar to ( 713) loc_os12g16650 12012.m073808 protein cyclopropane fatty acid synthase, putative, expressedCfa COG2907 CMAS PRK11705 PGSC0003DMT400018746
Soltu.DM.09G027280	0.166203	-6.01675	-2.58898	4.51673e-09	HAD superfamily, subfamily IIIB acid phosphatase	Acid phosphatase 1	misc.acid and other phosphatases	misc	moderately similar to ( 282) AT1G04040 | Symbols: | acid phosphatase class B family protein | chr1:1042564-1043819 REVERSEweakly similar to ( 185) VSPA_SOYBN Stem 28 kDa glycoprotein precursor (Vegetative storage protein A) - Glycine max (Soybean)weakly similar to ( 198) loc_os06g04790 12006.m05208 protein acid phosphatase 1 precursor, putative, expressedAcid_phosphat_B PGSC0003DMT400044185
Soltu.DM.09G028600	0.300614	-3.32652	-1.73401	2.59927e-77	S-adenosyl-L-methionine-dependent methyltransferases superfamily protein	Salicylic acid/benzoic acid carboxyl methyltransferase	hormone metabolism.salicylic acid.synthesis-degradation	hormone metabolism	weakly similar to ( 164) AT1G19640 | Symbols: JMT | JMT (JASMONIC ACID CARBOXYL METHYLTRANSFERASE); jasmonate O-methyltransferase | chr1:6789166-6791708 REVERSEweakly similar to ( 167) BAMT_ANTMA Benzoate carboxyl methyltransferase (EC 2.1.1.-) (S-adenosyl-L-methionine:benzoic acid carboxyl methyltransferase) - Antirrhinum majus (Garden snapdragon)weakly similar to ( 149) loc_os01g50610 12001.m15…
Soltu.DM.09G028680	0.284933	-3.50959	-1.8113	5.54767e-22	P-loop containing nucleoside triphosphate hydrolases superfamily protein	EMB1968	DNA.synthesis/chromatin structure	DNA	weakly similar to ( 190) AT1G21690 | Symbols: emb1968 | emb1968 (embryo defective 1968); ATP binding / ATPase/ DNA binding / DNA clamp loader/ nucleoside-triphosphatase/ nucleotide binding | chr1:7615675-7618362 FORWARDweakly similar to ( 185) loc_os12g07720 12012.m04759 protein replication factor C subunit 2, putative, expressedrfc PRK04132 HolB PGSC0003DMT400075027
Soltu.DM.09G029170	0.483337	-2.06895	-1.0489	1.34023e-07	Histidine kinase-, DNA gyrase B-, and HSP90-like ATPase family protein	ATP binding	not assigned.unknown	Not assigned/Unknown	weakly similar to ( 178) AT4G13750 | Symbols: | ATP binding | chr4:7975191-7987558 FORWARDweakly similar to ( 174) loc_os03g58910 12003.m35467 protein expressed protein PGSC0003DMT400067925
Soltu.DM.09G029230	0.311306	-3.21227	-1.68359	1.40978e-22	sucrose phosphate synthase 3F	Sucrose-phosphate synthase isoform B	major CHO metabolism.synthesis.sucrose.SPS	primary carbon metabolism	nearly identical (1578) AT1G04920 | Symbols: ATSPS3F | ATSPS3F (sucrose phosphate synthase 3F); sucrose-phosphate synthase/ transferase, transferring glycosyl groups | chr1:1391674-1395756 REVERSEnearly identical (1458) SPS_MAIZE Sucrose-phosphate synthase (EC 2.4.1.14) (UDP-glucose-fructose-phosphate glucosyltransferase) - Zea mays (Maize)nearly identical (1415) loc_os01g69030 12001.m150823 prot…
Soltu.DM.09G029990	0.0769279	-12.9992	-3.70035	2.73881e-20	conserved hypothetical protein	Conserved gene of unknown function	not assigned.unknown	Not assigned/Unknown	weakly similar to ( 114) AT3G23740 | Symbols: | unknown protein | chr3:8552077-8554730 REVERSEvery weakly similar to (97.8) loc_os01g01170 12001.m06764 protein expressed protein PGSC0003DMT400056288
Soltu.DM.09G030460	0.367831	-2.71864	-1.44289	5.96751e-08	Glycine rich protein family domain containing protein	Glycine-rich protein	not assigned.unknown	Not assigned/Unknown	PGSC0003DMT400046159
Soltu.DM.09G030690	0.399311	-2.50431	-1.32441	2.98165e-16	Auxin-responsive family protein	Dopamine beta-monooxygenase	hormone metabolism.auxin.induced-regulated-responsive-activated	hormone metabolism	moderately similar to ( 335) AT3G25290 | Symbols: | auxin-responsive family protein | chr3:9208955-9210353 FORWARDmoderately similar to ( 288) loc_os08g41280 12008.m08106 protein membrane protein, putative, expressedDUF568 B561 PGSC0003DMT400042870
Soltu.DM.09G031500	0.402039	-2.48732	-1.31459	9.46939e-14	Leucine-rich receptor-like protein kinase family protein	Receptor protein kinase	signalling.receptor kinases.leucine rich repeat XI	signalling	nearly identical (1101) AT3G28040 | Symbols: | leucine-rich repeat transmembrane protein kinase, putative | chr3:10435139-10438268 FORWARDmoderately similar to ( 219) RPK1_IPONI Receptor-like protein kinase precursor (EC 2.7.11.1) - Ipomoea nil (Japanese morning glory) (Pharbitis nil)highly similar to ( 992) loc_os01g72700 12001.m13304 protein ATP binding protein, putative, expressedPkinase S_TKc…
Soltu.DM.09G031720	0.158987	-6.28982	-2.65302	1.28345e-11	ENTH/VHS family protein	Epsin-2	not assigned.unknown	Not assigned/Unknown	moderately similar to ( 437) AT2G43160 | Symbols: | epsin N-terminal homology (ENTH) domain-containing protein | chr2:17948884-17952920 FORWARDmoderately similar to ( 333) loc_os02g56270 12002.m10650 protein expressed proteinENTH_epsin ENTH ENTH VHS_ENTH_ANTH PGSC0003DMT400055671
Soltu.DM.10G000070	0.400427	-2.49733	-1.32039	3.15749e-08	O-methyltransferase	Catechol O-methyltransferase	misc.O-methyl transferases	misc	moderately similar to ( 393) AT5G54160 | Symbols: ATOMT1, OMT1 | ATOMT1 (O-METHYLTRANSFERASE 1); caffeate O-methyltransferase/ myricetin 3'-O-methyltransferase/ quercetin 3-O-methyltransferase | chr5:21982075-21984167 FORWARDmoderately similar to ( 418) COMT1_CATRO Caffeic acid 3-O-methyltransferase (EC 2.1.1.68) (S-adenosysl-L-methionine:caffeic acid 3-O-methyltransferase) (COMT) (CAOMT) - Catha…
Soltu.DM.10G000240	0.356087	-2.8083	-1.4897	2.26185e-22	DNA glycosylase superfamily protein	DNA-3-methyladenine glycosylase	DNA.repair	DNA	moderately similar to ( 327) AT5G44680 | Symbols: | methyladenine glycosylase family protein | chr5:18024461-18025893 REVERSEmoderately similar to ( 308) loc_os01g58550 12001.m150749 protein DNA-3-methyladenine glycosylase I, putative, expressedAdenine_glyco Tag PRK10353 PGSC0003DMT400029372
Soltu.DM.10G000480	0.343257	-2.91327	-1.54264	3.22556e-09	terpene synthase	Linalool synthase	secondary metabolism.isoprenoids.terpenoids	secondary metabolism	moderately similar to ( 427) AT1G61680 | Symbols: TPS14, ATTPS14 | TPS14 (TERPENE SYNTHASE 14); S-linalool synthase | chr1:22772455-22774687 REVERSEmoderately similar to ( 239) CASS_RICCO Casbene synthase, chloroplast precursor (EC 4.2.3.8) - Ricinus communis (Castor bean)moderately similar to ( 370) loc_os02g02930 12002.m05643 protein terpene synthase 2, putative, expressedTerpene_cyclase_plant_…
Soltu.DM.10G000510	0.389905	-2.56473	-1.35881	1.9546e-06	terpene synthase	Linalool synthase	secondary metabolism.isoprenoids.terpenoids	secondary metabolism	moderately similar to ( 427) AT1G61680 | Symbols: TPS14, ATTPS14 | TPS14 (TERPENE SYNTHASE 14); S-linalool synthase | chr1:22772455-22774687 REVERSEmoderately similar to ( 239) CASS_RICCO Casbene synthase, chloroplast precursor (EC 4.2.3.8) - Ricinus communis (Castor bean)moderately similar to ( 370) loc_os02g02930 12002.m05643 protein terpene synthase 2, putative, expressedTerpene_cyclase_plant_…
Soltu.DM.10G001010	0.275822	-3.62552	-1.85819	1.65538e-16	heat shock protein 81-2	Heat shock cognate protein 80	stress.abiotic.heat	stress	nearly identical (1073) AT5G56030 | Symbols: HSP81-2, ERD8, HSP90.2 | HSP81-2 (HEAT SHOCK PROTEIN 81-2); ATP binding | chr5:22686923-22689433 FORWARDnearly identical (1058) HSP81_ORYSA Heat shock protein 81-1 (HSP81-1) (Heat shock protein 82) - Oryza sativa (Rice)nearly identical (1058) loc_os08g39140 12008.m080203 protein heat shock protein 81-1, putative, expressedHSP90 PRK05218 HtpG PGSC0003DM…
Soltu.DM.10G001170	0.433923	-2.30456	-1.20449	7.0465e-31	Ribosomal protein S10p/S20e family protein	30S ribosomal protein S10, chloroplastic	protein.synthesis.ribosomal protein.prokaryotic.chloroplast.30S subunit.S10	Protein	moderately similar to ( 206) AT3G13120 | Symbols: | 30S ribosomal protein S10, chloroplast, putative | chr3:4220310-4221526 REVERSEmoderately similar to ( 221) RR10_MESCR 30S ribosomal protein S10, chloroplast precursor - Mesembryanthemum crystallinum (Common ice plant)weakly similar to ( 189) loc_os03g10060 12003.m06460 protein chloroplast 30S ribosomal protein S10, putative, expressedrpsJ rps10…
Soltu.DM.10G001520	0.391029	-2.55735	-1.35465	1.72185e-11	Ankyrin repeat family protein	Conserved gene of unknown function	not assigned.unknown	Not assigned/Unknown	moderately similar to ( 213) AT1G50900 | Symbols: | FUNCTIONS IN: molecular_function unknown; INVOLVED IN: biological_process unknown; LOCATED IN: chloroplast, chloroplast stroma; EXPRESSED IN: 22 plant structures; EXPRESSED DURING: 13 growth stages; CONTAINS InterPro DOMAIN/s: Ankyrin (InterPro:IPR002110); Has 30 Blast hits to 30 proteins in 12 species: Archae - 0; Bacteria - 0; Metazoa - 0; Fun…
Soltu.DM.10G001730	0.342265	-2.92171	-1.54681	8.05209e-25	PsbQ-like	Oxygen-evolving enhancer protein 3-1, chloroplast	PS.lightreaction.photosystem II.PSII polypeptide subunits	Photosynthesis	moderately similar to ( 225) AT3G01440 | Symbols: | oxygen evolving enhancer 3 (PsbQ) family protein | chr3:168478-169407 FORWARDweakly similar to ( 138) loc_os07g01480 12007.m04628 protein oxygen evolving enhancer protein 3 containing protein, expressedPsbQ PGSC0003DMT400037324
Soltu.DM.10G001930	0.49813	-2.00751	-1.00541	4.30566e-09	Translation protein SH3-like family protein	50S ribosomal protein L24, chloroplastic	protein.synthesis.ribosomal protein.prokaryotic.chloroplast.50S subunit.L24	Protein	moderately similar to ( 204) AT5G54600 | Symbols: | 50S ribosomal protein L24, chloroplast (CL24) | chr5:22183046-22184403 FORWARDmoderately similar to ( 270) RK24_TOBAC 50S ribosomal protein L24, chloroplast precursor (CL24) - Nicotiana tabacum (Common tobacco)weakly similar to ( 198) loc_os06g46930 12006.m09219 protein 50S ribosomal protein L24, chloroplast precursor, putative, expressedrplX Rp…
Soltu.DM.10G001950	0.477131	-2.09586	-1.06754	2.82688e-12	Ribosomal protein L2 family	60S ribosomal protein L8	protein.synthesis.ribosomal protein.eukaryotic.60S subunit.L8	Protein	moderately similar to ( 444) AT4G36130 | Symbols: | 60S ribosomal protein L8 (RPL8C) | chr4:17097613-17098656 FORWARDmoderately similar to ( 450) RL8_TOBAC 60S ribosomal protein L8 (60S ribosomal protein L2) - Nicotiana tabacum (Common tobacco)moderately similar to ( 446) loc_os12g38000 12012.m07586 protein 60S ribosomal protein L2, putative, expressedrpl2p RplB Ribosomal_L2_C rpl2 rplB PGSC0003D…
Soltu.DM.10G002850	0.413314	-2.41947	-1.27469	2.83164e-12	Uroporphyrinogen decarboxylase	Uroporphyrinogen decarboxylase	tetrapyrrole synthesis.uroporphyrinogen decarboxylase	other metabolism	highly similar to ( 619) AT3G14930 | Symbols: HEME1 | HEME1; uroporphyrinogen decarboxylase | chr3:5021290-5022577 FORWARDmoderately similar to ( 398) DCUP_TOBAC Uroporphyrinogen decarboxylase, chloroplast precursor (EC 4.1.1.37) (URO-D) (UPD) - Nicotiana tabacum (Common tobacco)highly similar to ( 560) loc_os01g43390 12001.m150657 protein uroporphyrinogen decarboxylase, chloroplast precursor, pu…
Soltu.DM.10G003260	0.386655	-2.58629	-1.37088	8.18325e-23	Aldolase-type TIM barrel family protein	Glycolate oxidase	PS.photorespiration.glycolate oxydase	Photosynthesis	highly similar to ( 632) AT3G14420 | Symbols: | (S)-2-hydroxy-acid oxidase, peroxisomal, putative / glycolate oxidase, putative / short chain alpha-hydroxy acid oxidase, putative | chr3:4821899-4823899 FORWARDhighly similar to ( 628) GOX_SPIOL Peroxisomal (S)-2-hydroxy-acid oxidase (EC 1.1.3.15) (Glycolate oxidase) (GOX) (Short chain alpha-hydroxy acid oxidase) - Spinacia oleracea (Spinach)highly…
Soltu.DM.10G003480	0.475925	-2.10117	-1.07119	5.60365e-26	Amidase family protein	Glu-tRNA(Gln) amidotransferase subunit A	tetrapyrrole synthesis.glu-tRNA synthetase	other metabolism	moderately similar to ( 477) AT3G25660 | Symbols: | glutamyl-tRNA(Gln) amidotransferase, putative | chr3:9339640-9342044 REVERSEmoderately similar to ( 404) loc_os04g55050 12004.m101672 protein glutamyl-tRNA, putative, expressedgatA GatA Amidase PRK09201 PRK07488 PRK07235 PRK06169 PRK07486 PRK07487 PRK07139 PRK08137 PRK07056 PRK07042 PRK06061 PRK08186 PRK06170 PRK06828 PRK06102 PRK12470 PRK06707 …
Soltu.DM.10G003970	0.415621	-2.40604	-1.26666	2.01011e-10	GOLDEN2-like	GPRI2	RNA.regulation of transcription.G2-like transcription factor family, GARP	RNA	weakly similar to ( 185) AT2G20570 | Symbols: GPRI1, GLK1 | GPRI1 (GBF'S PRO-RICH REGION-INTERACTING FACTOR 1); transcription factor/ transcription regulator | chr2:8855486-8857522 FORWARDweakly similar to ( 176) loc_os06g24070 12006.m31875 protein transcription factor ZmGLK1, putative, expressed PGSC0003DMT400056255
Soltu.DM.10G004000	0.267791	-3.73425	-1.90082	7.02892e-11	Tyrosine transaminase family protein	Aminotransferase family protein	amino acid metabolism.degradation.aromatic aa.tyrosine	AA metabolism	moderately similar to ( 322) AT5G53970 | Symbols: | aminotransferase, putative | chr5:21910676-21912594 FORWARDmoderately similar to ( 311) loc_os02g20360 12002.m33659 protein tyrosine aminotransferase, putative, expressedCOG0436 PRK09265 Aminotran_1_2 PRK06056 PRK05764 PRK07212 PRK08069 PRK07568 PRK08363 HisC PGSC0003DMT400056271
Soltu.DM.10G004170	0.0925329	-10.807	-3.43389	8.57466e-26	conserved hypothetical protein	Conserved gene of unknown function	not assigned.unknown	Not assigned/Unknown	weakly similar to ( 119) AT4G28310 | Symbols: | unknown protein | chr4:14017458-14018066 FORWARDweakly similar to ( 105) loc_os06g02530 12006.m04986 protein expressed protein PGSC0003DMT400034193
Soltu.DM.10G004340	0.379852	-2.6326	-1.39649	1.61998e-08	Protein phosphatase 2C family protein	Protein phosphatase-2c	protein.postranslational modification	Protein	highly similar to ( 610) AT1G03590 | Symbols: | catalytic/ protein serine/threonine phosphatase | chr1:894480-896257 REVERSEmoderately similar to ( 486) loc_os07g37890 12007.m08038 protein catalytic/ protein phosphatase type 2C, putative, expressedPP2Cc PP2Cc PP2C PTC1 PGSC0003DMT400055813
Soltu.DM.10G004550	0.417558	-2.39488	-1.25995	1.63399e-14	diacylglycerol kinase	Diacylglycerol kinase, alpha	lipid metabolism.Phospholipid synthesis.diacylglycerol kinase	Lipid Metabolism	highly similar to ( 603) AT2G20900 | Symbols: DGK5, ATDGK5 | diacylglycerol kinase, putative | chr2:8989412-8992798 REVERSEhighly similar to ( 610) loc_os04g54200 12004.m10312 protein diacylglycerol kinase, putative, expressedDAGKa DAGK_acc DAGK_cat DAGKc PGSC0003DMT400048955
Soltu.DM.10G004560	0.385281	-2.59551	-1.37602	2.35194e-08	diacylglycerol kinase	Diacylglycerol kinase	lipid metabolism.Phospholipid synthesis.diacylglycerol kinase	Lipid Metabolism	moderately similar to ( 489) AT2G20900 | Symbols: DGK5, ATDGK5 | diacylglycerol kinase, putative | chr2:8989412-8992798 REVERSEmoderately similar to ( 463) loc_os04g54200 12004.m10312 protein diacylglycerol kinase, putative, expressedDAGKc DAGK_cat PGSC0003DMT400039153
Soltu.DM.10G004810	0.118306	-8.45269	-3.07941	1.22248e-26	Histone superfamily protein	Histone H3.2	DNA.synthesis/chromatin structure.histone	DNA	weakly similar to ( 189) AT4G40030 | Symbols: | histone H3.2 | chr4:18555840-18556417 REVERSEweakly similar to ( 180) H32_WHEAT Histone H3.2 - Triticum aestivum (Wheat)weakly similar to ( 186) loc_os06g06480 12006.m05373 protein core histone H2A/H2B/H3/H4 family protein, expressedH3 Histone HHT1 PGSC0003DMT400081769
Soltu.DM.10G005580	0.397712	-2.51438	-1.3302	7.63356e-17	thylakoid rhodanese-like	Chitinase	not assigned.unknown	Not assigned/Unknown	moderately similar to ( 316) AT4G01050 | Symbols: | hydroxyproline-rich glycoprotein family protein | chr4:455874-458175 FORWARDmoderately similar to ( 233) loc_os02g15750 12002.m06818 protein expressed protein PGSC0003DMT400051193
Soltu.DM.10G005720	0.14295	-6.99547	-2.80642	1.58681e-06	arabinogalactan protein	Arabinogalactan peptide 20	not assigned.unknown	Not assigned/Unknown	PGSC0003DMT400049875
Soltu.DM.10G008090	0.479951	-2.08355	-1.05904	1.68931e-12	Sodium Bile acid symporter family	Anion:sodium symporter	transport.unspecified cations	Transport	moderately similar to ( 486) AT2G26900 | Symbols: | bile acid:sodium symporter family protein | chr2:11475156-11477870 REVERSEmoderately similar to ( 459) loc_os01g45750 12001.m43113 protein bile acid sodium symporter/ transporter, putative, expressedCOG0385 SBF PGSC0003DMT400003174
Soltu.DM.10G008880	0.368555	-2.7133	-1.44005	2.81667e-08	squamosa promoter binding protein-like	Squamosa promoter binding protein-homologue 3	0	Not assigned/Unknown	0
Soltu.DM.10G009080	0.438374	-2.28116	-1.18977	8.85038e-20	nitrate transporter 1:2	Nitrate transporter	transport.peptides and oligopeptides	Transport	moderately similar to ( 409) AT1G27040 | Symbols: | nitrate transporter, putative | chr1:9386893-9390018 REVERSEmoderately similar to ( 352) loc_os06g38294 12006.m08364 protein peptide transporter PTR2, putative, expressedPTR2 PTR2 PGSC0003DMT400011063
Soltu.DM.10G010390	0.181167	-5.51978	-2.46461	2.15876e-08	Calcium-dependent phospholipid-binding Copine family protein	RING-finger protein	protein.degradation.ubiquitin.E3.RING	Protein	highly similar to ( 563) AT5G14420 | Symbols: RGLG2 | RGLG2 (RING domain Ligase2); ubiquitin-protein ligase | chr5:4648355-4650563 REVERSEhighly similar to ( 552) loc_os01g68060 12001.m12910 protein copine-6, putative, expressedvWA_copine_like Copine PGSC0003DMT400032841
Soltu.DM.10G010490	0.425671	-2.34923	-1.23219	1.39109e-16	Plant protein of unknown function (DUF946)	Conserved gene of unknown function	not assigned.unknown	Not assigned/Unknown	highly similar to ( 658) AT2G44260 | Symbols: | unknown protein | chr2:18295988-18297739 FORWARDhighly similar to ( 533) loc_os07g38840 12007.m08129 protein expressed proteinDUF946 PGSC0003DMT400027257
Soltu.DM.10G013380	0.337385	-2.96397	-1.56753	1.85493e-13	SWIB/MDM2 domain superfamily protein	Brg-1 associated factor	RNA.regulation of transcription.Chromatin Remodeling Factors	RNA	weakly similar to ( 139) AT2G14880 | Symbols: | SWIB complex BAF60b domain-containing protein | chr2:6393686-6394841 REVERSEweakly similar to ( 127) loc_os12g32280 12012.m07033 protein expressed proteinSWIB SWIB PGSC0003DMT400025339
Soltu.DM.10G015520	0.452091	-2.21194	-1.14531	9.23929e-14	NAD(P)-binding Rossmann-fold superfamily protein	Tic62 protein	signalling.light	signalling	moderately similar to ( 408) AT3G18890 | Symbols: | binding / catalytic/ coenzyme binding | chr3:6511169-6514729 FORWARDmoderately similar to ( 356) loc_os10g01044 12010.m065206 protein tic62 protein, putative, expressed PGSC0003DMT400021326
Soltu.DM.10G015830	0.10169	-9.83378	-3.29775	2.782e-21	NmrA-like negative transcriptional regulator family protein	Isoflavone reductase homolog	secondary metabolism.flavonoids.isoflavones.isoflavone reductase	secondary metabolism	moderately similar to ( 400) AT4G39230 | Symbols: | isoflavone reductase, putative | chr4:18266024-18267604 REVERSEmoderately similar to ( 481) IFRH_SOLTU Isoflavone reductase homolog (EC 1.3.1.-) (CP100) - Solanum tuberosum (Potato)moderately similar to ( 356) loc_os06g27770 12006.m07322 protein isoflavone reductase, putative, expressedNmrA PGSC0003DMT400084270
Soltu.DM.10G016340	0.492635	-2.0299	-1.02141	5.75121e-20	Kinesin motor family protein	Kinesin	cell.organisation	Cell	moderately similar to ( 483) AT4G39050 | Symbols: | kinesin-related protein (MKRP2) | chr4:18193462-18200148 FORWARDmoderately similar to ( 370) loc_os10g36880 12010.m06493 protein ATP binding protein, putative, expressed PGSC0003DMT400008772
Soltu.DM.10G016940	0.345124	-2.89751	-1.53481	6.1969e-27	triosephosphate isomerase	Triosephosphate isomerase, chloroplastic	PS.calvin cycle.TPI	Photosynthesis	moderately similar to ( 467) AT2G21170 | Symbols: TIM | TIM (TRIOSEPHOSPHATE ISOMERASE); catalytic/ triose-phosphate isomerase | chr2:9071047-9073106 REVERSEmoderately similar to ( 495) TPIC_SPIOL Triosephosphate isomerase, chloroplast precursor (EC 5.3.1.1) (TIM) (Triose-phosphate isomerase) - Spinacia oleracea (Spinach)moderately similar to ( 456) loc_os09g36450 12009.m060049 protein triosephos…
Soltu.DM.10G017660	0.454058	-2.20236	-1.13905	3.0073e-12	plasma membrane intrinsic protein	Plasma membrane intrinsic protein PIP2	transport.Major Intrinsic Proteins.PIP	Transport	moderately similar to ( 467) AT4G35100 | Symbols: PIP3, PIP3A, PIP2;7, SIMIP | PIP3 (PLASMA MEMBRANE INTRINSIC PROTEIN 3); water channel | chr4:16708672-16709958 FORWARDmoderately similar to ( 429) PIP26_ORYSA Probable aquaporin PIP2.6 (Plasma membrane intrinsic protein 2.6) (OsPIP2.6) - Oryza sativa (Rice)moderately similar to ( 429) loc_os04g16450 12004.m35259 protein aquaporin PIP2.6, putative…
Soltu.DM.10G017770	0.1401	-7.13776	-2.83547	2.68567e-08	HXXXD-type acyl-transferase family protein	Anthranilate N-hydroxycinnamoyl/benzoyltransferase	secondary metabolism.phenylpropanoids	secondary metabolism	moderately similar to ( 324) AT5G67150 | Symbols: | transferase family protein | chr5:26795880-26797226 REVERSEmoderately similar to ( 273) loc_os08g01950 12008.m04343 protein expressed proteinTransferase PGSC0003DMT400048721
Soltu.DM.10G018090	0.248522	-4.02379	-2.00856	2.31743e-26	EXORDIUM like	Phosphate-responsive 1 family protein	signalling.in sugar and nutrient physiology	signalling	moderately similar to ( 469) AT2G17230 | Symbols: EXL5 | EXL5 (EXORDIUM LIKE 5) | chr2:7494892-7495983 REVERSEmoderately similar to ( 352) loc_os06g04250 12006.m05154 protein phi-1-like phosphate-induced protein, putative, expressedPhi_1 PGSC0003DMT400043340
Soltu.DM.10G018270	0.326104	-3.0665	-1.61659	2.95332e-08	cyclin-dependent kinase B1;2	B1-type cyclin dependent kinase	protein.postranslational modification	Protein	highly similar to ( 530) AT2G38620 | Symbols: CDKB1;2 | CDKB1;2 (cyclin-dependent kinase B1;2); cyclin binding / kinase/ protein serine/threonine kinase | chr2:16152551-16153866 FORWARDhighly similar to ( 551) CDC2C_ANTMA Cell division control protein 2 homolog C (EC 2.7.11.22) (EC 2.7.11.23) - Antirrhinum majus (Garden snapdragon)moderately similar to ( 469) loc_os01g67160 12001.m12819 protein c…
Soltu.DM.10G018430	0.457409	-2.18623	-1.12844	7.0476e-09	nodulin MtN21 /EamA-like transporter family protein	Auxin-induced protein 5NG4	development.unspecified	Development	moderately similar to ( 458) AT4G19185 | Symbols: | integral membrane family protein | chr4:10489201-10491488 REVERSEmoderately similar to ( 379) loc_os02g47500 12002.m09784 protein nodulin-like protein, putative, expressed PGSC0003DMT400004947
Soltu.DM.10G018610	0.365862	-2.73327	-1.45063	5.01883e-17	elongation factor P (EF-P) family protein	Elongation factor P (EF-P)	protein.synthesis.elongation	Protein	moderately similar to ( 307) AT3G08740 | Symbols: | elongation factor P (EF-P) family protein | chr3:2654788-2656154 REVERSEmoderately similar to ( 302) loc_os11g02450 12011.m04444 protein elongation factor P, putative, expressedPRK00529 Efp PRK04542 PRK12426 Elong-fact-P_C PGSC0003DMT400080242
Soltu.DM.10G018840	0.33472	-2.98757	-1.57897	7.24639e-08	lipid transfer protein	Non-specific lipid-transfer protein 1	lipid metabolism.lipid transfer proteins etc	Lipid Metabolism	weakly similar to ( 133) NLTP2_TOBAC Nonspecific lipid-transfer protein 2 precursor (LTP 2) - Nicotiana tabacum (Common tobacco)nsLTP1 PGSC0003DMT400031202
Soltu.DM.10G019670	0.401873	-2.48835	-1.31519	4.97009e-11	Rhodanese/Cell cycle control phosphatase superfamily protein	Gene of unknown function	misc.rhodanese	misc	moderately similar to ( 219) AT3G08920 | Symbols: | rhodanese-like domain-containing protein | chr3:2712274-2713117 FORWARDmoderately similar to ( 206) loc_os03g18020 12003.m07227 protein rhodanese-like family protein, putative, expressed PGSC0003DMT400049196
Soltu.DM.10G020060	0.374903	-2.66735	-1.41541	2.14798e-08	RHO guanyl-nucleotide exchange factor	Rop guanine nucleotide exchange factor	signalling.G-proteins	signalling	highly similar to ( 639) AT5G02010 | Symbols: ATROPGEF7, ROPGEF7 | ROPGEF7; Rho guanyl-nucleotide exchange factor | chr5:383493-385698 FORWARDhighly similar to ( 682) loc_os01g62990 12001.m12417 protein pollen-specific kinase partner protein, putative, expressedPRONE PGSC0003DMT400049230
Soltu.DM.10G020250	0.264867	-3.77548	-1.91666	7.78476e-61	subtilase family protein	Xylem serine proteinase 1	protein.degradation.subtilases	Protein	moderately similar to ( 302) AT5G45650 | Symbols: | subtilase family protein | chr5:18513520-18518790 REVERSEmoderately similar to ( 282) loc_os01g52750 12001.m11448 protein subtilisin-like protease precursor, putative, expressed PGSC0003DMT400049250
Soltu.DM.10G020950	0.457405	-2.18625	-1.12846	1.1536e-09	12-oxophytodienoate reductase	LEDI-5c protein	hormone metabolism.jasmonate.synthesis-degradation.12-Oxo-PDA-reductase	hormone metabolism	highly similar to ( 585) AT1G76690 | Symbols: OPR2, ATOPR2 | OPR2 | chr1:28778976-28780355 FORWARDhighly similar to ( 509) loc_os06g11290 12006.m05846 protein 12-oxophytodienoate reductase 2, putative, expressedOYE_like_FMN PRK10605 NemA Oxidored_FMN OYE_like_FMN_family OYE_YqiM_FMN OYE_like_5_FMN OYE_like_4_FMN OYE_like_3_FMN OYE_like_2_FMN DCR_FMN PRK08255 ER_like_FMN TMADH_HD_FMN PGSC0003DMT40…
Soltu.DM.10G020980	0.470638	-2.12478	-1.08731	1.31255e-14	adenosine kinase	Adenosine kinase isoform 2S	nucleotide metabolism.salvage.nucleoside kinases.adenosine kinase	nucleotide metabolism	highly similar to ( 612) AT5G03300 | Symbols: ADK2 | ADK2 (ADENOSINE KINASE 2); adenosine kinase/ copper ion binding / kinase | chr5:796573-798997 FORWARDmoderately similar to ( 471) ADK_PHYPA Adenosine kinase (EC 2.7.1.20) (AK) (Adenosine 5'-phosphotransferase) - Physcomitrella patens (Moss)highly similar to ( 590) loc_os02g41590 12002.m09195 protein adenosine kinase 2, putative, expressedadenos…
Soltu.DM.10G021030	0.26159	-3.82277	-1.93462	8.4058e-43	chloroplast RNA-binding protein	29 kDa ribonucleoprotein B, chloroplastic	RNA.RNA binding	RNA	moderately similar to ( 259) AT2G37220 | Symbols: | 29 kDa ribonucleoprotein, chloroplast, putative / RNA-binding protein cp29, putative | chr2:15634980-15636331 REVERSEmoderately similar to ( 323) ROC2_NICSY 29 kDa ribonucleoprotein B, chloroplast precursor (CP29B) - Nicotiana sylvestris (Wood tobacco)moderately similar to ( 233) loc_os07g43810 12007.m08606 protein ribonucleoprotein A, chloropla…
Soltu.DM.10G021200	0.488539	-2.04692	-1.03346	1.41492e-22	Ribosomal protein L4/L1 family	60S ribosomal protein L1	protein.synthesis.ribosomal protein.eukaryotic.60S subunit.L4/L1	Protein	highly similar to ( 564) AT3G09630 | Symbols: | 60S ribosomal protein L4/L1 (RPL4A) | chr3:2953813-2955444 FORWARDhighly similar to ( 530) loc_os03g58204 12003.m101632 protein 60S ribosomal protein L4, putative, expressedrpl4lp Ribosomal_L4 RplD PGSC0003DMT400045381
Soltu.DM.10G022110	0.489559	-2.04266	-1.03045	1.88475e-09	Enolase	Enolase	glycolysis.cytosolic branch.enolase	primary carbon metabolism	highly similar to ( 798) AT2G36530 | Symbols: LOS2 | LOS2; copper ion binding / phosphopyruvate hydratase | chr2:15321081-15323786 REVERSEhighly similar to ( 791) ENO2_HEVBR Enolase 2 (EC 4.2.1.11) (2-phosphoglycerate dehydratase 2) (2-phospho-D-glycerate hydro-lyase 2) (Allergen Hev b 9) - Hevea brasiliensis (Para rubber tree)highly similar to ( 785) loc_os10g08550 12010.m065231 protein enolase,…
Soltu.DM.10G022470	0.298108	-3.35449	-1.74609	5.6635e-32	MATE efflux family protein	DNA-damage-inducible protein f	transport.misc	Transport	moderately similar to ( 363) AT2G38330 | Symbols: | MATE efflux family protein | chr2:16064571-16067318 FORWARDmoderately similar to ( 323) loc_os12g01580 12012.m26797 protein antiporter/ drug transporter, putative, expressedNorM PGSC0003DMT400028660
Soltu.DM.10G022950	0.404	-2.47525	-1.30757	1.29294e-07	conserved hypothetical protein	Conserved gene of unknown function	not assigned.unknown	Not assigned/Unknown	very weakly similar to (89.7) AT3G54000 | Symbols: | FUNCTIONS IN: molecular_function unknown; INVOLVED IN: biological_process unknown; LOCATED IN: cellular_component unknown; EXPRESSED IN: 22 plant structures; EXPRESSED DURING: 12 growth stages; CONTAINS InterPro DOMAIN/s: Uncharacterised conserved protein UCP022260 (InterPro:IPR016802); BEST Arabidopsis thaliana protein match is: unknown protei…
Soltu.DM.10G023000	0.458218	-2.18237	-1.1259	1.16149e-15	Major facilitator superfamily protein	Peptide transporter	transport.peptides and oligopeptides	Transport	highly similar to ( 727) AT3G53960 | Symbols: | proton-dependent oligopeptide transport (POT) family protein | chr3:19978306-19980886 REVERSEhighly similar to ( 680) loc_os03g60850 12003.m101549 protein peptide transporter PTR2, putative, expressedPTR2 PTR2 PGSC0003DMT400028793
Soltu.DM.10G023450	0.297177	-3.365	-1.75061	5.7683e-07	eukaryotic translation initiation factor 3A	Eukaryotic translation initiation factor 3 subunit A	protein.synthesis.initiation	Protein	highly similar to ( 964) AT4G11420 | Symbols: EIF3A, ATEIF3A-1, EIF3A-1, ATTIF3A1, TIF3A1 | EIF3A (EUKARYOTIC TRANSLATION INITIATION FACTOR 3A); translation initiation factor | chr4:6947834-6952053 REVERSEnearly identical (1082) IF3A_TOBAC Eukaryotic translation initiation factor 3 subunit 10 (eIF-3 theta) (Eukaryotic translation initiation factor 3 large subunit) (eIF3a) (PNLA-35) - Nicotiana ta…
Soltu.DM.10G023910	0.363578	-2.75044	-1.45966	7.79034e-09	conserved hypothetical protein	Conserved gene of unknown function	not assigned.unknown	Not assigned/Unknown	PGSC0003DMT400004383
Soltu.DM.10G024470	0.460901	-2.16967	-1.11747	1.16432e-19	conserved hypothetical protein	Conserved gene of unknown function	not assigned.unknown	Not assigned/Unknown	weakly similar to ( 165) AT2G36835 | Symbols: | unknown protein | chr2:15449839-15451307 REVERSEweakly similar to ( 143) loc_os01g56890 12001.m43219 protein expressed protein PGSC0003DMT400072689
Soltu.DM.10G024640	0.417544	-2.39496	-1.26	4.69581e-12	Ribosomal protein L24e family protein	Ribosomal protein L24E	protein.synthesis.ribosomal protein.eukaryotic.60S subunit.L24	Protein	weakly similar to ( 164) AT2G36620 | Symbols: RPL24A | RPL24A (ribosomal protein L24); structural constituent of ribosome | chr2:15350548-15351819 REVERSEweakly similar to ( 171) RL24_CICAR 60S ribosomal protein L24 - Cicer arietinum (Chickpea) (Garbanzo)weakly similar to ( 161) loc_os07g12250 12007.m05678 protein 60S ribosomal protein L24, putative, expressedRibosomal_L24e PGSC0003DMT400072655
Soltu.DM.10G024950	0.460362	-2.1722	-1.11916	1.52142e-10	A20/AN1-like zinc finger family protein	Stress-associated protein 9	RNA.regulation of transcription.unclassified	RNA	weakly similar to ( 142) AT2G36320 | Symbols: | zinc finger (AN1-like) family protein | chr2:15229388-15229873 FORWARDvery weakly similar to (97.1) ISAP1_ORYSA Multiple stress-responsive zinc-finger protein ISAP1 (Stress-associated protein 1) (OsISAP1) - Oryza sativa (Rice)weakly similar to ( 120) loc_os07g07350 12007.m28950 protein zinc finger A20 and AN1 domains-containing protein, putative, ex…
Soltu.DM.10G025050	0.487536	-2.05113	-1.03642	2.0189e-09	Ribosomal protein S11 family protein	Ribosomal protein S14	protein.synthesis.ribosomal protein.eukaryotic.40S subunit.S14	Protein	moderately similar to ( 214) AT3G52580 | Symbols: | 40S ribosomal protein S14 (RPS14C) | chr3:19503324-19504701 FORWARDmoderately similar to ( 213) RS141_MAIZE 40S ribosomal protein S14 (Clone MCH1) - Zea mays (Maize)moderately similar to ( 219) loc_os02g06700 12002.m06018 protein 40S ribosomal protein S14, putative, expressedrps11p RpsK Ribosomal_S11 PRK05309 PGSC0003DMT400072364
Soltu.DM.10G025330	0.370737	-2.69733	-1.43153	5.6625e-20	2-cysteine peroxiredoxin B	Thioredoxin peroxidase	redox.peroxiredoxin.BAS1	Redox	moderately similar to ( 391) AT5G06290 | Symbols: 2-Cys Prx B | 2-Cys Prx B (2-Cysteine peroxiredoxin B); antioxidant/ peroxiredoxin | chr5:1919380-1921211 FORWARDmoderately similar to ( 376) BAS1_HORVU 2-cys peroxiredoxin BAS1, chloroplast precursor (EC 1.11.1.15) (Thiol-specific antioxidant protein) (Fragment) - Hordeum vulgare (Barley)moderately similar to ( 375) loc_os02g33450 12002.m100226 p…
Soltu.DM.10G025540	0.345539	-2.89403	-1.53308	2.11412e-07	MD-2-related lipid recognition domain-containing protein / ML domain-containing protein	ML domain protein	not assigned.unknown	Not assigned/Unknown	weakly similar to ( 155) AT3G11780 | Symbols: | MD-2-related lipid recognition domain-containing protein / ML domain-containing protein | chr3:3724326-3725476 REVERSEweakly similar to ( 160) loc_os03g57420 12003.m10660 protein ML domain protein, putative, expressedPG-PI_TP PGSC0003DMT400072317
Soltu.DM.10G025900	0.404644	-2.47131	-1.30527	1.40064e-13	alpha/beta-Hydrolases superfamily protein	Alpha/beta fold family protein hydrolase	DNA.synthesis/chromatin structure	DNA	moderately similar to ( 402) AT5G17780 | Symbols: | hydrolase, alpha/beta fold family protein | chr5:5867429-5868976 REVERSEmoderately similar to ( 362) loc_os07g48610 12007.m09072 protein catalytic/ hydrolase, putative, expressedMhpC Abhydrolase_1 PGSC0003DMT400072269
Soltu.DM.10G026130	0.499828	-2.00069	-1.0005	6.52127e-15	Co-chaperone GrpE family protein	GrpE protein homolog	protein.folding	Protein	moderately similar to ( 270) AT5G17710 | Symbols: EMB1241 | EMB1241 (embryo defective 1241); adenyl-nucleotide exchange factor/ chaperone binding / protein binding / protein homodimerization | chr5:5839560-5841639 REVERSEmoderately similar to ( 247) loc_os02g39870 12002.m09073 protein protein grpE, putative, expressedGrpE GrpE GrpE PGSC0003DMT400072244
Soltu.DM.10G026290	0.39401	-2.53801	-1.3437	1.82845e-20	50S ribosomal protein 5 alpha, chloroplastic	50S ribosomal protein 5, chloroplastic	not assigned.unknown	Not assigned/Unknown	PGSC0003DMT400072225
Soltu.DM.10G026590	0.312848	-3.19644	-1.67647	1.01659e-07	cytochrome P450, family 96, subfamily A, polypeptide	Cytochrome P450	misc.cytochrome P450	misc	moderately similar to ( 465) AT2G23180 | Symbols: CYP96A1 | CYP96A1; electron carrier/ heme binding / iron ion binding / monooxygenase/ oxygen binding | chr2:9874953-9876503 FORWARDweakly similar to ( 113) C97B2_SOYBN Cytochrome P450 97B2 (EC 1.14.-.-) - Glycine max (Soybean)moderately similar to ( 439) loc_os03g04650 12003.m05993 protein cytochrome P450 86A2, putative, expressedp450 CypX PGSC000…
Soltu.DM.10G026890	0.391083	-2.557	-1.35445	1.04548e-19	actin-11	Actin-58	cell.organisation	Cell	highly similar to ( 761) AT3G12110 | Symbols: ACT11 | ACT11 (actin-11); structural constituent of cytoskeleton | chr3:3858116-3859609 FORWARDhighly similar to ( 767) ACT3_SOLTU Actin-58 - Solanum tuberosum (Potato)highly similar to ( 762) loc_os03g50890 12003.m10074 protein actin-1, putative, expressedActin ACTIN ACTIN COG5277 PGSC0003DMT400060953
Soltu.DM.10G026940	0.4506	-2.21927	-1.15008	2.98684e-09	conserved hypothetical protein	Conserved gene of unknown function	not assigned.unknown	Not assigned/Unknown	moderately similar to ( 261) AT3G57990 | Symbols: | unknown protein | chr3:21470244-21471347 REVERSEweakly similar to ( 168) loc_os09g31458 12009.m06265 protein expressed protein PGSC0003DMT400060854
Soltu.DM.10G027010	0.111653	-8.95633	-3.16291	6.96218e-11	uv-b-insensitive	Polychome, UV-B-insensitive 4	cell.cycle	Cell	weakly similar to ( 140) AT2G42260 | Symbols: UVI4, PYM | UVI4 (UV-B-INSENSITIVE 4) | chr2:17602240-17603283 REVERSE PGSC0003DMT400060963
Soltu.DM.10G027300	0.463896	-2.15565	-1.10813	8.69613e-25	Ribonuclease III family protein	RNA binding protein	RNA.processing.ribonucleases	RNA	highly similar to ( 788) AT4G37510 | Symbols: | ribonuclease III family protein | chr4:17626259-17628854 REVERSEhighly similar to ( 723) loc_os01g59510 12001.m42523 protein RNA binding protein, putative, expressedRIBOc RIBOc PGSC0003DMT400060910
Soltu.DM.10G027650	0.225622	-4.43218	-2.14802	9.12085e-17	binding	Condensin complex subunit 1	DNA.synthesis/chromatin structure	DNA	nearly identical (1744) AT3G57060 | Symbols: | binding | chr3:21115078-21121051 REVERSEnearly identical (1578) loc_os07g46540 12007.m08871 protein condensin complex subunit 1, putative, expressedCOG5098 PGSC0003DMT400076712
Soltu.DM.10G028240	0.469481	-2.13001	-1.09086	1.04294e-12	Mitochondrial substrate carrier family protein	Mitochondrial carrier protein	transport.metabolite transporters at the mitochondrial membrane	Transport	moderately similar to ( 426) AT5G46800 | Symbols: BOU | BOU (A BOUT DE SOUFFLE); binding / transporter | chr5:18988779-18989810 REVERSEmoderately similar to ( 392) loc_os10g42299 12010.m065349 protein mitochondrial carnitine/acylcarnitine carrier-like protein, putative, expressedMito_carr PGSC0003DMT400021045
Soltu.DM.10G028380	0.422774	-2.36533	-1.24204	4.75649e-08	Chaperone DnaJ-domain superfamily protein	Heat shock protein DnaJ	stress.abiotic.heat	stress	moderately similar to ( 273) AT3G12170 | Symbols: | DNAJ heat shock N-terminal domain-containing protein | chr3:3881021-3882655 FORWARDmoderately similar to ( 246) loc_os02g10220 12002.m33598 protein chaperone protein dnaJ 6, putative, expressedDnaJ DnaJ PGSC0003DMT400021127
Soltu.DM.10G028950	0.471747	-2.11978	-1.08392	4.79824e-17	Protein of unknown function DUF106, transmembrane	Transmembrane and coiled-coil domains protein	not assigned.unknown	Not assigned/Unknown	moderately similar to ( 269) AT5G06660 | Symbols: | unknown protein | chr5:2046863-2047453 FORWARDmoderately similar to ( 206) loc_os03g51160 12003.m101475 protein fb27, putative, expressedDUF841 PGSC0003DMT400029800
Soltu.DM.10G029270	0.419483	-2.38389	-1.25332	5.46863e-07	myb-like HTH transcriptional regulator family protein	Transcription factor	RNA.regulation of transcription.G2-like transcription factor family, GARP	RNA	weakly similar to ( 198) AT5G06800 | Symbols: | myb family transcription factor | chr5:2103374-2105680 FORWARDweakly similar to ( 193) loc_os04g56990 12004.m101684 protein transfactor, putative, expressed PGSC0003DMT400029758
Soltu.DM.10G029940	0.490337	-2.03941	-1.02815	1.8636e-19	FKBP-type peptidyl-prolyl cis-trans isomerase family protein	Peptidylprolyl isomerase	cell.cycle.peptidylprolyl isomerase	Cell	moderately similar to ( 392) AT5G48570 | Symbols: ROF2, ATFKBP65 | peptidyl-prolyl cis-trans isomerase, putative / FK506-binding protein, putative | chr5:19690746-19693656 REVERSEmoderately similar to ( 366) FKB70_WHEAT 70 kDa peptidyl-prolyl isomerase (EC 5.2.1.8) (Peptidyl-prolyl cis-trans isomerase) (PPIase) (Rotamase) - Triticum aestivum (Wheat)moderately similar to ( 392) loc_os04g28420 1200…
Soltu.DM.10G029950	0.440844	-2.26838	-1.18166	3.25235e-08	rotamase FKBP	Peptidylprolyl isomerase	cell.cycle.peptidylprolyl isomerase	Cell	moderately similar to ( 454) AT5G48570 | Symbols: ROF2, ATFKBP65 | peptidyl-prolyl cis-trans isomerase, putative / FK506-binding protein, putative | chr5:19690746-19693656 REVERSEmoderately similar to ( 439) FKB70_WHEAT 70 kDa peptidyl-prolyl isomerase (EC 5.2.1.8) (Peptidyl-prolyl cis-trans isomerase) (PPIase) (Rotamase) - Triticum aestivum (Wheat)moderately similar to ( 474) loc_os04g28420 1200…
Soltu.DM.11G000310	0.149022	-6.71042	-2.7464	2.23867e-08	conserved hypothetical protein	Conserved gene of unknown function	not assigned.unknown	Not assigned/Unknown	weakly similar to ( 189) AT4G17240 | Symbols: | unknown protein | chr4:9666799-9668292 REVERSE PGSC0003DMT400034766
Soltu.DM.11G000570	0.111034	-9.00627	-3.17093	1.25211e-33	tonoplast dicarboxylate transporter	Tonoplast dicarboxylate transporter	transport.unspecified cations	Transport	highly similar to ( 679) AT5G47560 | Symbols: ATTDT, ATSDAT, TDT | TDT (TONOPLAST DICARBOXYLATE TRANSPORTER); malate transmembrane transporter/ sodium:dicarboxylate symporter | chr5:19287895-19290347 REVERSEhighly similar to ( 623) loc_os09g31130 12009.m06229 protein tonoplast dicarboxylate transporter, putative, expressedSLC13_permease CitT Na_sulph_symp ArsB_NhaD_permease PGSC0003DMT400034555
Soltu.DM.11G000590	0.295504	-3.38405	-1.75875	1.85561e-16	hypothetical protein
Soltu.DM.11G000640	0.425299	-2.35129	-1.23345	1.07542e-06	Immunoglobulin E-set superfamily protein	Pollen tube RhoGDI2	signalling.G-proteins	signalling	moderately similar to ( 300) AT3G07880 | Symbols: | Rho GDP-dissociation inhibitor family protein | chr3:2514175-2515544 FORWARDmoderately similar to ( 288) loc_os02g48730 12002.m09907 protein rho GDP-dissociation inhibitor 1, putative, expressedRho_GDI PGSC0003DMT400034743
Soltu.DM.11G000810	0.0497998	-20.0804	-4.32772	5.46974e-11	Protein of unknown function (DUF506)	Conserved gene of unknown function	not assigned.unknown	Not assigned/Unknown	moderately similar to ( 219) AT3G07350 | Symbols: | unknown protein | chr3:2347674-2348570 FORWARDweakly similar to ( 122) loc_os03g58230 12003.m10734 protein plant-specific domain TIGR01615 family protein, expressedDUF506 PGSC0003DMT400051812
Soltu.DM.11G000830	0.0178062	-56.1601	-5.81147	8.11092e-24	Protein of unknown function (DUF506)	Conserved gene of unknown function	not assigned.unknown	Not assigned/Unknown	moderately similar to ( 219) AT3G07350 | Symbols: | unknown protein | chr3:2347674-2348570 FORWARDweakly similar to ( 122) loc_os03g58230 12003.m10734 protein plant-specific domain TIGR01615 family protein, expressedDUF506 PGSC0003DMT400051812
Soltu.DM.11G000840	0.0108538	-92.1335	-6.52565	2.93684e-24	Protein of unknown function (DUF506)	Conserved gene of unknown function	not assigned.unknown	Not assigned/Unknown	moderately similar to ( 219) AT3G07350 | Symbols: | unknown protein | chr3:2347674-2348570 FORWARDweakly similar to ( 122) loc_os03g58230 12003.m10734 protein plant-specific domain TIGR01615 family protein, expressedDUF506 PGSC0003DMT400051812
Soltu.DM.11G000850	0.0281699	-35.4989	-5.1497	4.12262e-12	Protein of unknown function (DUF506)	Conserved gene of unknown function	not assigned.unknown	Not assigned/Unknown	moderately similar to ( 219) AT3G07350 | Symbols: | unknown protein | chr3:2347674-2348570 FORWARDweakly similar to ( 122) loc_os03g58230 12003.m10734 protein plant-specific domain TIGR01615 family protein, expressedDUF506 PGSC0003DMT400051812
Soltu.DM.11G001780	0.319288	-3.13197	-1.64707	8.64438e-10	ARM repeat superfamily protein	EMB2656 (EMBRYO DEFECTIVE 2656); binding	DNA.synthesis/chromatin structure	DNA	highly similar to ( 546) AT5G37630 | Symbols: EMB2656 | EMB2656 (EMBRYO DEFECTIVE 2656); binding | chr5:14947407-14952546 FORWARDmoderately similar to ( 262) loc_os06g14460 12006.m06161 protein EMB2656, putative, expressed PGSC0003DMT400034628
Soltu.DM.11G002290	0.128482	-7.78316	-2.96036	2.02075e-41	Rhamnogalacturonate lyase family protein	Lyase	cell wall.degradation.pectate lyases and polygalacturonases	Cell Wall	highly similar to ( 745) AT1G09910 | Symbols: | lyase | chr1:3220151-3224451 REVERSEhighly similar to ( 743) loc_os08g44020 12008.m080048 protein lyase, putative, expressedRhamnogal_lyase PGSC0003DMT400037843
Soltu.DM.11G002380	0.144588	-6.9162	-2.78998	1.46108e-15	GAST1 protein homolog	Protein RSI-1	hormone metabolism.gibberelin.induced-regulated-responsive-activated	hormone metabolism	very weakly similar to (82.8) AT1G74670 | Symbols: | gibberellin-responsive protein, putative | chr1:28053378-28053893 FORWARDvery weakly similar to (90.1) loc_os05g31280 12005.m07361 protein GAST1 protein precursor, putative, expressedGASA PGSC0003DMT400040585
Soltu.DM.11G002790	0.46401	-2.15513	-1.10777	1.29201e-08	UDP-Glycosyltransferase superfamily protein	Anthocyanidine rhamnosyl-transferase	misc.UDP glucosyl and glucoronyl transferases	misc	moderately similar to ( 490) AT2G22590 | Symbols: | transferase, transferring glycosyl groups | chr2:9593012-9594424 FORWARDmoderately similar to ( 221) UFOG_PETHY Anthocyanidin 3-O-glucosyltransferase (EC 2.4.1.115) (Flavonol 3-O-glucosyltransferase) (UDP-glucose flavonoid 3-O-glucosyltransferase) (Anthocyanin rhamnosyl transferase) - Petunia hybrida (Petunia)moderately similar to ( 350) loc_os0…
Soltu.DM.11G003450	0.416898	-2.39867	-1.26223	4.98412e-11	general regulatory factor	14-3-3 16R	signalling.14-3-3 proteins	signalling	moderately similar to ( 401) AT1G78300 | Symbols: GRF2, 14-3-3OMEGA, GF14 OMEGA | GRF2 (GENERAL REGULATORY FACTOR 2); protein binding / protein phosphorylated amino acid binding | chr1:29461883-29463052 FORWARDmoderately similar to ( 452) 14335_SOLTU 14-3-3-like protein 16R - Solanum tuberosum (Potato)moderately similar to ( 373) loc_os08g33370 12008.m26501 protein 14-3-3-like protein, putative, …
Soltu.DM.11G003630	0.497241	-2.0111	-1.00798	2.87016e-17	Haloacid dehalogenase-like hydrolase (HAD) superfamily protein	2-deoxyglucose-6-phosphate phosphatase	not assigned.unknown	Not assigned/Unknown	moderately similar to ( 440) AT4G39970 | Symbols: | haloacid dehalogenase-like hydrolase family protein | chr4:18536678-18538429 REVERSEmoderately similar to ( 398) loc_os08g37940 12008.m080193 protein HAD-superfamily hydrolase subfamily IA, variant 3, putative, expressedCOG0637 Gph Hydrolase PGSC0003DMT400041686
Soltu.DM.11G003820	0.401899	-2.48818	-1.31509	1.83671e-08	beta-hexosaminidase	Beta-hexosaminidase	0	Not assigned/Unknown	0
Soltu.DM.11G004030	0.393459	-2.54156	-1.34571	2.04725e-12	chromatin assembly factor-1 (FASCIATA1) (FAS1)	Chromatin assembly factor 1, subunit A	DNA.synthesis/chromatin structure	DNA	moderately similar to ( 337) AT1G65470 | Symbols: FAS1, NFB2 | FAS1 (FASCIATA 1); histone binding | chr1:24319906-24323879 REVERSEmoderately similar to ( 250) loc_os01g67100 12001.m12813 protein expressed protein PGSC0003DMT400041875
Soltu.DM.11G004240	0.472388	-2.11691	-1.08196	4.2662e-07	Photosystem II reaction center PsbP family protein	Calcium ion binding	PS.lightreaction.photosystem II.PSII polypeptide subunits	Photosynthesis	moderately similar to ( 318) AT3G05410 | Symbols: | calcium ion binding | chr3:1554783-1561456 FORWARDmoderately similar to ( 291) loc_os01g70820 12001.m13127 protein expressed protein PGSC0003DMT400019204
Soltu.DM.11G004450	0.419388	-2.38442	-1.25364	7.14337e-17	conserved hypothetical protein	Conserved gene of unknown function	not assigned.unknown	Not assigned/Unknown	weakly similar to ( 104) AT3G54880 | Symbols: | unknown protein | chr3:20337078-20337786 REVERSEweakly similar to ( 102) loc_os07g29640 12007.m29169 protein expressed protein PGSC0003DMT400079778
Soltu.DM.11G004550	0.457047	-2.18796	-1.12958	6.67409e-08	Pectin lyase-like superfamily protein	Pectate lyase	cell wall.degradation.pectate lyases and polygalacturonases	Cell Wall	highly similar to ( 607) AT5G04310 | Symbols: | pectate lyase family protein | chr5:1203356-1207352 REVERSEmoderately similar to ( 400) PEL_TOBAC Pectate lyase precursor (EC 4.2.2.2) - Nicotiana tabacum (Common tobacco)highly similar to ( 580) loc_os10g31910 12010.m06042 protein pectate lyase 12 precursor, putative, expressedAmb_all Pec_lyase_C PelB PGSC0003DMT400079776
Soltu.DM.11G004580	0.104899	-9.53294	-3.25292	2.12747e-21	Protein of unknown function (DUF1635)	Conserved gene of unknown function	not assigned.unknown	Not assigned/Unknown	very weakly similar to (92.8) AT5G22930 | Symbols: | unknown protein | chr5:7668229-7669315 REVERSEDUF1635 PGSC0003DMT400079797
Soltu.DM.11G004820	0.285443	-3.50333	-1.80873	1.10486e-06	Histone superfamily protein	Histone H2B	DNA.synthesis/chromatin structure.histone	DNA	weakly similar to ( 154) AT5G22880 | Symbols: H2B, HTB2 | HTB2; DNA binding | chr5:7652130-7652567 REVERSEweakly similar to ( 157) H2B_GOSHI Histone H2B - Gossypium hirsutum (Upland cotton)weakly similar to ( 172) loc_os01g05970 12001.m07228 protein core histone H2A/H2B/H3/H4 family protein, expressedH2B PGSC0003DMT400070383
Soltu.DM.11G006190	0.278501	-3.59065	-1.84424	3.64104e-53	copper chaperone	Copper chaperone	metal handling.binding, chelation and storage	other metabolism	weakly similar to ( 109) AT1G66240 | Symbols: ATX1, ATATX1 | ATX1 (ARABIDOPSIS HOMOLOG OF ANTI-OXIDANT 1); metal ion binding | chr1:24686445-24686832 REVERSEweakly similar to ( 110) loc_os02g32814 12002.m08373 protein heavy metal-associated domain containing protein, expressed PGSC0003DMT400050141
Soltu.DM.11G006400	0.398284	-2.51077	-1.32813	3.51667e-12	TRICHOME BIREFRINGENCE-LIKE	Conserved gene of unknown function	cell.organisation	Cell	moderately similar to ( 441) AT3G54260 | Symbols: | unknown protein | chr3:20085097-20086745 REVERSEmoderately similar to ( 282) loc_os03g18110 12003.m07236 protein expressed proteinDUF231 PGSC0003DMT400061629
Soltu.DM.11G007270	0.463438	-2.15779	-1.10955	2.04904e-08	cytochrome P450, family 83, subfamily B, polypeptide	Cytochrome P450	misc.cytochrome P450	misc	moderately similar to ( 415) AT4G31500 | Symbols: CYP83B1, SUR2, RNT1, RED1, ATR4 | CYP83B1 (CYTOCHROME P450 MONOOXYGENASE 83B1); oxidoreductase, acting on paired donors, with incorporation or reduction of molecular oxygen, NADH or NADPH as one donor, and incorporation of one atom of oxygen / oxygen binding | chr4:15273677-15275271 REVERSEmoderately similar to ( 370) C71A9_SOYBN Cytochrome P450 7…
Soltu.DM.11G007290	0.484796	-2.06272	-1.04455	3.21908e-11	myo-inositol oxygenase	Myo-inositol oxygenase	minor CHO metabolism.myo-inositol.myo inositol oxygenases	minor CHO metabolism	moderately similar to ( 464) AT4G26260 | Symbols: MIOX4 | MIOX4; inositol oxygenase | chr4:13297939-13300146 FORWARDmoderately similar to ( 472) MIOX_ORYSA Probable inositol oxygenase (EC 1.13.99.1) (Myo-inositol oxygenase) - Oryza sativa (Rice)moderately similar to ( 472) loc_os06g36560 12006.m32098 protein inositol oxygenase, putative, expressedDUF706 Ap4A_hydrolase_plant_like PRK00714 PGSC0003…
Soltu.DM.11G007620	0.470184	-2.12683	-1.0887	3.93654e-14	conserved hypothetical protein	Binding protein	not assigned.unknown	Not assigned/Unknown	highly similar to ( 601) AT3G19990 | Symbols: | unknown protein | chr3:6965671-6967102 FORWARDhighly similar to ( 515) loc_os02g58150 12002.m77864 protein expressed protein PGSC0003DMT400002556
Soltu.DM.11G007630	0.353137	-2.83176	-1.5017	1.59334e-09	PYRIMIDINE B	Aspartate carbamoyltransferase	nucleotide metabolism.synthesis.pyrimidine.aspartate transcarbamoylase	nucleotide metabolism	highly similar to ( 526) AT3G20330 | Symbols: | aspartate carabmoyltransferase, chloroplast / aspartate transcarbamylase / ATCase (PYRB) | chr3:7090354-7091904 REVERSEhighly similar to ( 523) PYRB2_PEA Aspartate carbamoyltransferase 2, chloroplast precursor (EC 2.1.3.2) (Aspartate transcarbamylase 2) (ATCase 2) - Pisum sativum (Garden pea)moderately similar to ( 499) loc_os08g15030 12008.m05626 p…
Soltu.DM.11G007690	0.419461	-2.38401	-1.25339	1.62894e-07	3-oxo-5-alpha-steroid 4-dehydrogenase family protein	3-oxo-5-alpha-steroid 4-dehydrogenase family protein	hormone metabolism.brassinosteroid.synthesis-degradation.BRs.DET2	hormone metabolism	moderately similar to ( 279) AT5G16010 | Symbols: | 3-oxo-5-alpha-steroid 4-dehydrogenase family protein / steroid 5-alpha-reductase family protein | chr5:5227982-5229012 FORWARDmoderately similar to ( 220) loc_os07g06800 12007.m05140 protein 3-oxo-5-alpha-steroid 4-dehydrogenase 2, putative, expressedSteroid_dh PGSC0003DMT400002567
Soltu.DM.11G007950	0.379867	-2.6325	-1.39643	5.70419e-18	transmembrane kinase	Receptor protein kinase	protein.postranslational modification.kinase.receptor like cytoplasmatic kinase VII	Protein	nearly identical (1241) AT1G66150 | Symbols: TMK1 | TMK1 (TRANSMEMBRANE KINASE 1); transmembrane receptor protein serine/threonine kinase | chr1:24631503-24634415 FORWARDmoderately similar to ( 205) CRI4_MAIZE Putative receptor protein kinase CRINKLY4 precursor (EC 2.7.11.1) - Zea mays (Maize)nearly identical (1045) loc_os03g50810 12003.m10067 protein receptor protein kinase TMK1 precursor, putat…
Soltu.DM.11G008250	0.43876	-2.27915	-1.1885	5.45822e-08	Plant invertase/pectin methylesterase inhibitor superfamily	Pectinesterase-2	cell wall.pectin*esterases.PME	Cell Wall	highly similar to ( 603) AT5G09760 | Symbols: | pectinesterase family protein | chr5:3032446-3034364 FORWARDmoderately similar to ( 278) PME2_CITSI Pectinesterase-2 precursor (EC 3.1.1.11) (Pectin methylesterase) (PE) - Citrus sinensis (Sweet orange)moderately similar to ( 432) loc_os01g65790 12001.m12687 protein pectinesterase PPE8B precursor, putative, expressedPectinesterase PemB PRK10531 PGSC…
Soltu.DM.11G008890	0.40493	-2.46956	-1.30426	6.3373e-09	conserved hypothetical protein	Conserved gene of unknown function	not assigned.unknown	Not assigned/Unknown	moderately similar to ( 222) AT3G18800 | Symbols: | unknown protein | chr3:6479746-6480339 FORWARDweakly similar to ( 155) loc_os04g59050 12004.m10783 protein expressed protein PGSC0003DMT400010114
Soltu.DM.11G008970	0.321601	-3.10944	-1.63666	2.24307e-11	nodulin MtN21 /EamA-like transporter family protein	Structural molecule	development.unspecified	Development	weakly similar to ( 191) AT1G68170 | Symbols: | nodulin MtN21 family protein | chr1:25551925-25554258 FORWARDmoderately similar to ( 244) loc_os04g59120 12004.m10789 protein mtN21 nodulin protein-like, putative, expressed PGSC0003DMT400010179
Soltu.DM.11G008980	0.363219	-2.75316	-1.46109	6.48483e-22	Plastid-lipid associated protein PAP / fibrillin family protein	Structural molecule	cell.organisation	Cell	moderately similar to ( 266) AT5G09820 | Symbols: | plastid-lipid associated protein PAP / fibrillin family protein | chr5:3056090-3057380 REVERSEvery weakly similar to (85.5) PAP2_ORYSA Probable plastid-lipid-associated protein 2, chloroplast precursor (Fibrillin-like protein 2) - Oryza sativa (Rice)moderately similar to ( 270) loc_os04g34460 12004.m08540 protein structural molecule, putative, e…
Soltu.DM.11G010600	0.242399	-4.12542	-2.04454	1.46825e-25	conserved hypothetical protein	Conserved gene of unknown function	not assigned.unknown	Not assigned/Unknown	weakly similar to ( 128) AT1G21830 | Symbols: | unknown protein | chr1:7661429-7662521 REVERSEvery weakly similar to (89.4) loc_os04g59420 12004.m101704 protein expressed protein PGSC0003DMT400071418
Soltu.DM.11G010770	0.314091	-3.18379	-1.67074	1.13397e-06	Pathogenesis-related thaumatin superfamily protein	Thaumatin	stress.biotic	stress	moderately similar to ( 290) AT1G77700 | Symbols: | pathogenesis-related thaumatin family protein | chr1:29204747-29206217 FORWARDweakly similar to ( 162) ZEAM_MAIZE Zeamatin precursor - Zea mays (Maize)moderately similar to ( 307) loc_os04g59370 12004.m10813 protein thaumatin-like protein precursor, putative, expressedTHN Thaumatin PGSC0003DMT400016742
Soltu.DM.11G011790	0.196708	-5.08367	-2.34587	5.63703e-20	Plant invertase/pectin methylesterase inhibitor superfamily protein	Conserved gene of unknown function	misc.invertase/pectin methylesterase inhibitor family protein	misc	weakly similar to ( 115) AT4G25250 | Symbols: | invertase/pectin methylesterase inhibitor family protein | chr4:12934632-12935231 FORWARDweakly similar to ( 101) 21KD_DAUCA 21 kDa protein precursor (1.2 protein) - Daucus carota (Carrot)PMEI PGSC0003DMT400071010
Soltu.DM.11G012920	0.133896	-7.46849	-2.90082	1.57487e-14	GDSL-motif lipase	GDSL esterase/lipase 5	misc.GDSL-motif lipase	misc	moderately similar to ( 331) AT1G53920 | Symbols: GLIP5 | GLIP5; carboxylesterase/ lipase | chr1:20137725-20139637 FORWARDweakly similar to ( 139) APG_BRANA Anter-specific proline-rich protein APG (Protein CEX) (Fragment) - Brassica napus (Rape)weakly similar to ( 182) loc_os09g04624 12009.m22215 protein anther-specific proline-rich protein APG precursor, putative, expressedSGNH_plant_lipase_like…
Soltu.DM.11G013230	0.300976	-3.32252	-1.73228	1.40815e-33	methyltransferase	Cytosine-specific methyltransferase	RNA.regulation of transcription.DNA methyltransferases	RNA	nearly identical (1757) AT5G49160 | Symbols: MET1, MET2, METI, DDM2, DMT01, DMT1 | MET1 (METHYLTRANSFERASE 1); methyltransferase | chr5:19932501-19938186 FORWARDmoderately similar to ( 206) CMT1_MAIZE DNA (cytosine-5)-methyltransferase 1 (EC 2.1.1.37) (Chromomethylase 1) (Zea methyltransferase2) (Zmet2) (DNA cytosine methyltransferase MET2a) - Zea mays (Maize)highly similar to ( 682) loc_os07g085…
Soltu.DM.11G015130	0.179526	-5.57023	-2.47774	1.027e-50	minichromosome maintenance (MCM2/3/5) family protein	Minichromosome maintenance factor	DNA.synthesis/chromatin structure	DNA	nearly identical (1312) AT1G44900 | Symbols: MCM2 | ATP binding / DNA binding / DNA-dependent ATPase | chr1:16970291-16974457 FORWARDmoderately similar to ( 307) MCM3_MAIZE DNA replication licensing factor MCM3 homolog (Replication origin activator) (ROA protein) (Fragment) - Zea mays (Maize)nearly identical (1375) loc_os11g29380 12011.m06848 protein DNA replication licensing factor Mcm2, putativ…
Soltu.DM.11G016750	0.487324	-2.05202	-1.03705	2.13925e-10	Mitochondrial transcription termination factor family protein	PDE191	RNA.regulation of transcription.unclassified	RNA	moderately similar to ( 425) AT4G38160 | Symbols: pde191 | pde191 (pigment defective 191) | chr4:17902412-17903784 FORWARDmoderately similar to ( 373) loc_os08g40430 12008.m08022 protein PDE191, putative, expressedmTERF PGSC0003DMT400059549
Soltu.DM.11G017090	0.369235	-2.7083	-1.43739	2.34931e-14	beta-xylosidase	Auxin-induced beta-glucosidase	cell wall.degradation.mannan-xylose-arabinose-fucose	Cell Wall	nearly identical (1130) AT5G49360 | Symbols: BXL1, ATBXL1 | BXL1 (BETA-XYLOSIDASE 1); hydrolase, hydrolyzing O-glycosyl compounds | chr5:20012179-20016659 REVERSEhighly similar to ( 632) XYNB_PRUPE Putative beta-D-xylosidase (EC 3.2.1.-) (PpAz152) (Fragment) - Prunus persica (Peach)highly similar to ( 849) loc_os04g54810 12004.m10373 protein beta-D-xylosidase, putative, expressedGlyco_hydro_3_C B…
Soltu.DM.11G019890	0.44302	-2.25724	-1.17456	2.80263e-08	conserved hypothetical protein	Conserved gene of unknown function	not assigned.unknown	Not assigned/Unknown	very weakly similar to (87.8) AT2G01870 | Symbols: | unknown protein | chr2:389846-390319 REVERSE PGSC0003DMT400083475
Soltu.DM.11G020010	0.320362	-3.12147	-1.64223	1.55372e-18	Thymidine kinase	Thymidine kinase	nucleotide metabolism.salvage.nucleoside kinases.thymidine kinase	nucleotide metabolism	moderately similar to ( 301) AT5G23070 | Symbols: | thymidine kinase, putative | chr5:7741979-7742827 FORWARDmoderately similar to ( 315) KITH_ORYSA Thymidine kinase (EC 2.7.1.21) - Oryza sativa (Rice)moderately similar to ( 319) loc_os03g02200 12003.m05763 protein thymidine kinase, putative, expressedTK Tdk PRK04296 PGSC0003DMT400018986
Soltu.DM.11G020050	0.207589	-4.81721	-2.2682	3.95259e-52	dicarboxylate transporter	2-oxoglutarate/malate translocator, chloroplast	transport.metabolite transporters at the mitochondrial membrane	Transport	highly similar to ( 673) AT5G12860 | Symbols: DiT1 | DiT1 (dicarboxylate transporter 1); oxoglutarate:malate antiporter | chr5:4059850-4061919 REVERSEhighly similar to ( 671) SOT1_SPIOL 2-oxoglutarate/malate translocator, chloroplast precursor - Spinacia oleracea (Spinach)highly similar to ( 637) loc_os12g33080 12012.m07106 protein 2-oxoglutarate/malate translocator, chloroplast precursor, putati…
Soltu.DM.11G020400	0.421524	-2.37234	-1.24631	4.53895e-09	heat shock protein	Heat shock protein 70-3	stress.abiotic.heat	stress	nearly identical (1096) AT5G02500 | Symbols: HSC70-1, HSP70-1, AT-HSC70-1, HSC70 | HSC70-1 (HEAT SHOCK COGNATE PROTEIN 70-1); ATP binding | chr5:554055-556334 REVERSEnearly identical (1107) HSP7C_PETHY Heat shock cognate 70 kDa protein - Petunia hybrida (Petunia)nearly identical (1116) loc_os11g47760 12011.m080070 protein heat shock cognate 70 kDa protein 2, putative, expressedHSP70 dnaK DnaK dna…
Soltu.DM.11G020500	0.480414	-2.08154	-1.05765	2.07288e-15	Histone superfamily protein	Histone H4	DNA.synthesis/chromatin structure.histone	DNA	weakly similar to ( 135) AT5G59970 | Symbols: | histone H4 | chr5:24146352-24146663 REVERSEweakly similar to ( 135) H4_PEA Histone H4 - Pisum sativum (Garden pea)weakly similar to ( 135) loc_os10g39410 12010.m06709 protein histone H4, putative, expressedH4 H4 HHT1 PGSC0003DMT400001072
Soltu.DM.11G020850	0.45122	-2.21621	-1.1481	3.09998e-15	ribosomal protein L9	50S ribosomal protein L9, chloroplastic	protein.synthesis.ribosomal protein.prokaryotic.chloroplast.50S subunit.L9	Protein	moderately similar to ( 210) AT3G44890 | Symbols: RPL9 | RPL9 (RIBOSOMAL PROTEIN L9); structural constituent of ribosome | chr3:16386505-16387963 FORWARDmoderately similar to ( 204) RK9_WHEAT 50S ribosomal protein L9, chloroplast precursor (CL9) - Triticum aestivum (Wheat)moderately similar to ( 204) loc_os02g57670 12002.m33484 protein 50S ribosomal protein L9, chloroplast precursor, putative, ex…
Soltu.DM.11G020870	0.408308	-2.44913	-1.29227	1.87203e-23	Histone superfamily protein	Histone H2B.2	DNA.synthesis/chromatin structure.histone	DNA	weakly similar to ( 155) AT5G22880 | Symbols: H2B, HTB2 | HTB2; DNA binding | chr5:7652130-7652567 REVERSEweakly similar to ( 158) H2B_GOSHI Histone H2B - Gossypium hirsutum (Upland cotton)weakly similar to ( 167) loc_os01g05970 12001.m07228 protein core histone H2A/H2B/H3/H4 family protein, expressedH2B PGSC0003DMT400001108
Soltu.DM.11G021260	0.470329	-2.12617	-1.08826	2.35774e-17	MORN (Membrane Occupation and Recognition Nexus) repeat-containing protein	EMB1211	development.unspecified	Development	highly similar to ( 777) AT5G22640 | Symbols: emb1211 | emb1211 (embryo defective 1211) | chr5:7529423-7533641 FORWARD PGSC0003DMT400068259
Soltu.DM.11G021350	0.30148	-3.31697	-1.72986	7.95949e-18	Stress responsive A/B Barrel Domain	Conserved gene of unknown function	not assigned.unknown	Not assigned/Unknown	weakly similar to ( 118) AT5G22580 | Symbols: | FUNCTIONS IN: molecular_function unknown; INVOLVED IN: biological_process unknown; LOCATED IN: chloroplast; EXPRESSED IN: 22 plant structures; EXPRESSED DURING: 13 growth stages; CONTAINS InterPro DOMAIN/s: Stress responsive alpha-beta barrel (InterPro:IPR013097), Dimeric alpha-beta barrel (InterPro:IPR011008); BEST Arabidopsis thaliana protein matc…
Soltu.DM.11G022230	0.497441	-2.01029	-1.0074	6.06067e-18	ribosomal protein large subunit	50S ribosomal protein L27, chloroplastic	protein.synthesis.ribosomal protein.prokaryotic.chloroplast.50S subunit.L27	Protein	moderately similar to ( 206) AT5G40950 | Symbols: RPL27 | RPL27 (RIBOSOMAL PROTEIN LARGE SUBUNIT 27); structural constituent of ribosome | chr5:16410866-16411845 FORWARDmoderately similar to ( 234) RK27_TOBAC 50S ribosomal protein L27, chloroplast precursor (CL27) - Nicotiana tabacum (Common tobacco)weakly similar to ( 195) loc_os01g69950 12001.m13044 protein 50S ribosomal protein L27, chloroplas…
Soltu.DM.11G022490	0.488231	-2.04821	-1.03436	2.01517e-24	GTP binding Elongation factor Tu family protein	Elongation factor 1-alpha	protein.synthesis.elongation	Protein	highly similar to ( 870) AT5G60390 | Symbols: | elongation factor 1-alpha / EF-1-alpha | chr5:24289226-24290675 FORWARDhighly similar to ( 877) EF1A_TOBAC Elongation factor 1-alpha (EF-1-alpha) (Vitronectin-like adhesion protein 1) (PVN1) - Nicotiana tabacum (Common tobacco)highly similar to ( 858) loc_os03g08050 12003.m78808 protein elongation factor 1-alpha, putative, expressedTEF1 PRK12317 EF1…
Soltu.DM.11G023190	0.3478	-2.87522	-1.52367	1.27689e-21	chaperonin-60alpha	RuBisCO large subunit-binding protein subunit alpha, chloroplastic	protein.folding	Protein	highly similar to ( 767) AT2G28000 | Symbols: CPN60A, CH-CPN60A, SLP | CPN60A (CHAPERONIN-60ALPHA); ATP binding / protein binding | chr2:11926603-11929184 FORWARDhighly similar to ( 768) RUBA_PEA RuBisCO large subunit-binding protein subunit alpha, chloroplast precursor (60 kDa chaperonin subunit alpha) (CPN-60 alpha) - Pisum sativum (Garden pea)highly similar to ( 733) loc_os12g17910 12012.m0574…
Soltu.DM.11G023520	0.289434	-3.45502	-1.78869	4.95779e-14	leucine-rich repeat transmembrane protein kinase family protein	Serine-threonine protein kinase, plant-type	signalling.receptor kinases.leucine rich repeat III	signalling	moderately similar to ( 407) AT1G68400 | Symbols: | leucine-rich repeat transmembrane protein kinase, putative | chr1:25646401-25648916 REVERSEweakly similar to ( 154) PSKR_DAUCA Phytosulfokine receptor precursor (EC 2.7.11.1) (Phytosulfokine LRR receptor kinase) - Daucus carota (Carrot)moderately similar to ( 353) loc_os01g60330 12001.m12161 protein ATP binding protein, putative, expressedPkinas…
Soltu.DM.11G024550	0.396016	-2.52515	-1.33637	9.13991e-22	thylakoid lumenal P17.1 protein	Conserved gene of unknown function	not assigned.unknown	Not assigned/Unknown	weakly similar to ( 133) AT3G44020 | Symbols: | thylakoid lumenal P17.1 protein | chr3:15801382-15802561 FORWARDweakly similar to ( 124) loc_os01g70460 12001.m13093 protein expressed protein PGSC0003DMT400007790
Soltu.DM.11G025070	0.445121	-2.24658	-1.16773	2.2028e-08	Galactose oxidase/kelch repeat superfamily protein	F-box/kelch-repeat protein	protein.degradation.ubiquitin.E3.SCF.FBOX	Protein	moderately similar to ( 381) AT5G26960 | Symbols: | kelch repeat-containing F-box family protein | chr5:9484908-9486149 REVERSEmoderately similar to ( 223) loc_os12g04130 12012.m04408 protein kelch motif family protein, expressed PGSC0003DMT400070545
Soltu.DM.11G025330	0.391693	-2.55302	-1.3522	2.90651e-09	Microtubule associated protein (MAP65/ASE1) family protein	Microtubule-associated protein	cell.organisation	Cell	highly similar to ( 523) AT5G51600 | Symbols: PLE, ATMAP65-3, MAP65-3 | PLE (PLEIADE); microtubule binding | chr5:20961061-20964080 REVERSEhighly similar to ( 511) loc_os01g49200 12001.m11107 protein microtubule-associated protein, putative, expressedMAP65_ASE1 PGSC0003DMT400070431
Soltu.DM.11G026280	0.188245	-5.31224	-2.40932	3.3607e-12	Histone superfamily protein	Histone H4	DNA.synthesis/chromatin structure.histone	DNA	weakly similar to ( 135) AT5G59970 | Symbols: | histone H4 | chr5:24146352-24146663 REVERSEweakly similar to ( 135) H4_CAPAN Histone H4 (CaH4) - Capsicum annuum (Bell pepper)weakly similar to ( 135) loc_os10g39410 12010.m06709 protein histone H4, putative, expressedH4 H4 HHT1 PGSC0003DMT400097008
Soltu.DM.11G026300	0.138337	-7.22873	-2.85374	2.60481e-24	Histone superfamily protein	Histone H4	DNA.synthesis/chromatin structure.histone	DNA	weakly similar to ( 135) AT5G59970 | Symbols: | histone H4 | chr5:24146352-24146663 REVERSEweakly similar to ( 135) H4_CAPAN Histone H4 (CaH4) - Capsicum annuum (Bell pepper)weakly similar to ( 135) loc_os10g39410 12010.m06709 protein histone H4, putative, expressedH4 H4 HHT1 PGSC0003DMT400097008
Soltu.DM.12G000130	0.167588	-5.96702	-2.57701	3.06582e-32	chromomethylase	Chromomethylase	RNA.regulation of transcription.DNA methyltransferases	RNA	highly similar to ( 753) AT1G69770 | Symbols: CMT3 | CMT3 (chromomethylase 3); DNA (cytosine-5-)-methyltransferase | chr1:26248496-26253519 REVERSEhighly similar to ( 789) CMT1_MAIZE DNA (cytosine-5)-methyltransferase 1 (EC 2.1.1.37) (Chromomethylase 1) (Zea methyltransferase2) (Zmet2) (DNA cytosine methyltransferase MET2a) - Zea mays (Maize)highly similar to ( 577) loc_os03g12570 12003.m06707 pr…
Soltu.DM.12G000950	0.273896	-3.65102	-1.8683	1.84686e-12	ribosomal protein-related	Conserved gene of unknown function	protein.synthesis.ribosomal protein.unknown.unknown	Protein	very weakly similar to (87.0) AT1G16790 | Symbols: | ribosomal protein-related | chr1:5744638-5745072 FORWARD PGSC0003DMT400011860
Soltu.DM.12G001170	0.0884983	-11.2997	-3.49821	8.62379e-16	RPM1-interacting protein 4 (RIN4) family protein	Trichohyalin	signalling.in sugar and nutrient physiology	signalling	PGSC0003DMT400012011
Soltu.DM.12G001210	0.257246	-3.88733	-1.95878	1.86669e-12	Protein of unknown function (DUF604)	Fringe	not assigned.unknown	Not assigned/Unknown	moderately similar to ( 320) AT5G12460 | Symbols: | FUNCTIONS IN: molecular_function unknown; INVOLVED IN: biological_process unknown; LOCATED IN: chloroplast; CONTAINS InterPro DOMAIN/s: Protein of unknown function DUF604 (InterPro:IPR006740); BEST Arabidopsis thaliana protein match is: fringe-related protein (TAIR:AT2G37730.1); Has 355 Blast hits to 351 proteins in 67 species: Archae - 0; Bacte…
Soltu.DM.12G001410	0.249376	-4.01002	-2.00361	2.46892e-07	binding	Binding protein	not assigned.unknown	Not assigned/Unknown	nearly identical (1257) AT4G15890 | Symbols: | binding | chr4:9017453-9022745 FORWARDhighly similar to ( 989) loc_os12g36170 12012.m07407 protein HEAT repeat family protein, expressed PGSC0003DMT400011993
Soltu.DM.12G002080	0.367944	-2.7178	-1.44244	2.80024e-16	Ribosomal L18p/L5e family protein	50S ribosomal protein L18, chloroplast	protein.synthesis.ribosomal protein.prokaryotic.chloroplast.50S subunit.L18	Protein	moderately similar to ( 218) AT1G48350 | Symbols: | ribosomal protein L18 family protein | chr1:17867269-17868215 FORWARDweakly similar to ( 176) RK18_ORYSA 50S ribosomal protein L18, chloroplast precursor (CL18) - Oryza sativa (Rice)weakly similar to ( 176) loc_os03g61260 12003.m35497 protein 50S ribosomal protein L18, chloroplast precursor, putative, expressedrplR RplR rpl18 Ribosomal_L18p PGSC…
Soltu.DM.12G002550	0.465131	-2.14993	-1.10429	3.62411e-13	Leucine-rich repeat protein kinase family protein	Rhg4-like receptor kinase II	protein.postranslational modification.kinase.receptor like cytoplasmatic kinase VII	Protein	highly similar to ( 621) AT3G23750 | Symbols: | leucine-rich repeat family protein / protein kinase family protein | chr3:8558332-8561263 FORWARDmoderately similar to ( 211) CRI4_MAIZE Putative receptor protein kinase CRINKLY4 precursor (EC 2.7.11.1) - Zea mays (Maize)highly similar to ( 564) loc_os03g50810 12003.m10067 protein receptor protein kinase TMK1 precursor, putative, expressedPkinase_Ty…
Soltu.DM.12G002620	0.218831	-4.56974	-2.19211	1.13418e-33	S-adenosyl-L-homocysteine hydrolase	Adenosylhomocysteinase	not assigned.unknown	Not assigned/Unknown	highly similar to ( 913) AT4G13940 | Symbols: HOG1, SAHH1 | MEE58 (MATERNAL EFFECT EMBRYO ARREST 58); adenosylhomocysteinase | chr4:8054931-8056763 FORWARDhighly similar to ( 944) SAHH_TOBAC Adenosylhomocysteinase (EC 3.3.1.1) (S-adenosyl-L-homocysteine hydrolase) (AdoHcyase) (Cytokinin-binding protein CBP57) - Nicotiana tabacum (Common tobacco)highly similar to ( 848) loc_os11g26850 12011.m28797…
Soltu.DM.12G002630	0.117322	-8.52354	-3.09145	2.18002e-57	serine hydroxymethyltransferase	Serine hydroxymethyltransferase	0	Not assigned/Unknown	0
Soltu.DM.12G002790	0.438802	-2.27893	-1.18836	6.2267e-28	Nucleic acid-binding, OB-fold-like protein	Translation initiation factor IF-1, chloroplastic	protein.synthesis.initiation	Protein	weakly similar to ( 102) AT4G11175 | Symbols: | translation initiation factor IF-1, chloroplast, putative | chr4:6818162-6818806 FORWARDweakly similar to ( 132) IF1C_SOYBN Translation initiation factor IF-1, chloroplast precursor - Glycine max (Soybean)very weakly similar to (96.3) loc_osp1g00690 11562.m00060 protein translation initiation factor 1infA infA InfA PGSC0003DMT400019914
Soltu.DM.12G002800	0.454687	-2.19932	-1.13705	3.12463e-17	Ribosomal protein L13 family protein	60S ribosomal protein L13a	protein.synthesis.ribosomal protein.eukaryotic.60S subunit.L13A	Protein	moderately similar to ( 348) AT3G07110 | Symbols: | 60S ribosomal protein L13A (RPL13aA) | chr3:2252092-2253332 FORWARDmoderately similar to ( 323) RL13A_LUPLU 60S ribosomal protein L13a - Lupinus luteus (European yellow lupin)moderately similar to ( 342) loc_os03g54890 12003.m101506 protein 60S ribosomal protein L13a, putative, expressedRibosomal_L13 Ribosomal_L13 rpl13p RplM PGSC0003DMT400019917
Soltu.DM.12G003090	0.106467	-9.39257	-3.23152	1.66426e-07	Chalcone and stilbene synthase family protein	Chalcone synthase J	secondary metabolism.flavonoids.chalcones	secondary metabolism	highly similar to ( 510) AT5G13930 | Symbols: CHS, TT4, ATCHS | TT4 (TRANSPARENT TESTA 4); naringenin-chalcone synthase | chr5:4488762-4490035 FORWARDhighly similar to ( 562) CHSJ_PETHY Chalcone synthase J (EC 2.3.1.74) (Naringenin-chalcone synthase J) - Petunia hybrida (Petunia)highly similar to ( 525) loc_os11g32650 12011.m07166 protein chalcone synthase, putative, expressedChal_sti_synt_N CHS_…
Soltu.DM.12G003490	0.338017	-2.95843	-1.56483	5.73702e-16	Uridine diphosphate glycosyltransferase 74E2	Glycosyltransferase	misc.UDP glucosyl and glucoronyl transferases	misc	moderately similar to ( 436) AT1G05680 | Symbols: | UDP-glucoronosyl/UDP-glucosyl transferase family protein | chr1:1703196-1704639 REVERSEmoderately similar to ( 315) IAAG_MAIZE Indole-3-acetate beta-glucosyltransferase (EC 2.4.1.121) (IAA-Glu synthetase) ((Uridine 5'-diphosphate-glucose:indol-3-ylacetyl)-beta-D-glucosyl transferase) - Zea mays (Maize)moderately similar to ( 346) loc_os09g34250 …
Soltu.DM.12G004100	0.485065	-2.06158	-1.04375	2.30313e-12	ribosomal protein S6	Ribosomal protein S6	protein.synthesis.ribosomal protein.eukaryotic.40S subunit.S6	Protein	moderately similar to ( 352) AT4G31700 | Symbols: RPS6 | RPS6 (RIBOSOMAL PROTEIN S6); structural constituent of ribosome | chr4:15346306-15347075 REVERSEmoderately similar to ( 350) RS6_ASPOF 40S ribosomal protein S6 - Asparagus officinalis (Garden asparagus)moderately similar to ( 341) loc_os03g27260 12003.m08053 protein 40S ribosomal protein S6, putative, expressedRibosomal_S6e RPS6A PRK04290 P…
Soltu.DM.12G004510	0.479335	-2.08623	-1.0609	4.03268e-11	Nucleotidylyl transferase superfamily protein	Tyrosyl-tRNA synthetase	protein.aa activation.tyrosine-tRNA ligase	Protein	highly similar to ( 586) AT2G33840 | Symbols: | tRNA synthetase class I (W and Y) family protein | chr2:14315011-14317329 FORWARDhighly similar to ( 583) loc_os08g05490 12008.m04692 protein tyrosyl-tRNA synthetase, putative, expressedPRK08560 tRNA-synt_1b Tyr_Trp_RS_core TyrRS_core TyrS TrpS TrpRS_core PGSC0003DMT400064784
Soltu.DM.12G004620	0.336319	-2.97337	-1.5721	2.30991e-10	Mitochondrial transcription termination factor family protein	Conserved gene of unknown function	RNA.regulation of transcription.unclassified	RNA	moderately similar to ( 236) AT2G36000 | Symbols: | mitochondrial transcription termination factor-related / mTERF-related | chr2:15117181-15118333 FORWARDweakly similar to ( 171) loc_os03g24590 12003.m07804 protein mTERF-like protein, putative, expressedmTERF PGSC0003DMT400085903
Soltu.DM.12G004650	0.366494	-2.72856	-1.44814	1.51653e-20	Photosystem II reaction center PsbP family protein	PsbP domain-containing protein 3, chloroplastic	PS.lightreaction.photosystem II.PSII polypeptide subunits	Photosynthesis	moderately similar to ( 252) AT1G76450 | Symbols: | oxygen-evolving complex-related | chr1:28684618-28686109 FORWARDmoderately similar to ( 224) loc_os08g40160 12008.m07996 protein thylakoid lumen protein, chloroplast precursor, putative, expressed PGSC0003DMT400075598
Soltu.DM.12G004990	0.133108	-7.5127	-2.90933	4.53328e-10	SKU5 similar	PS60 protein	misc.oxidases - copper, flavone etc.	misc	highly similar to ( 800) AT1G76160 | Symbols: sks5 | sks5 (SKU5 Similar 5); copper ion binding / oxidoreductase | chr1:28578211-28581020 REVERSEhighly similar to ( 539) ASO_BRANA L-ascorbate oxidase homolog precursor (EC 1.10.3.3) (Ascorbase) - Brassica napus (Rape)highly similar to ( 721) loc_os06g46500 12006.m09176 protein L-ascorbate oxidase homolog precursor, putative, expressedCu-oxidase Cu-…
Soltu.DM.12G005050	0.385469	-2.59425	-1.37531	1.12293e-12	Major facilitator superfamily protein	Tetracycline transporter	not assigned.unknown	Not assigned/Unknown	moderately similar to ( 319) AT2G16980 | Symbols: | tetracycline transporter | chr2:7376376-7380944 FORWARDmoderately similar to ( 210) loc_os11g05390 12011.m04736 protein tetracycline transporter protein, putative, expressed PGSC0003DMT400075635
Soltu.DM.12G005170	0.138348	-7.22814	-2.85362	1.20029e-08	synaptotagmin A	Plant synaptotagmin	signalling.calcium	signalling	highly similar to ( 783) AT2G20990 | Symbols: SYTA, NTMC2TYPE1.1, ATSYTA, NTMC2T1.1, SYT1 | SYTA (SYNAPTOTAGMIN A) | chr2:9014827-9017829 FORWARDhighly similar to ( 779) loc_os02g25060 12002.m33673 protein calcium lipid binding protein-like, putative, expressedCOG5038 C2 C2 C2 C2_1 PGSC0003DMT400075422
Soltu.DM.12G005580	0.364343	-2.74467	-1.45663	8.37145e-12	Protein of unknown function, DUF617	Conserved gene of unknown function	not assigned.unknown	Not assigned/Unknown	moderately similar to ( 266) AT5G42680 | Symbols: | unknown protein | chr5:17114640-17115356 FORWARDmoderately similar to ( 242) loc_os09g28880 12009.m06039 protein plant-specific domain TIGR01570 family protein, expressedDUF617 PGSC0003DMT400039985
Soltu.DM.12G005980	0.238614	-4.19088	-2.06725	5.39736e-16	Cyclin A3;1	Cyclin A	cell.cycle	Cell	moderately similar to ( 395) AT1G47210 | Symbols: CYCA3;2 | cyclin family protein | chr1:17301036-17302584 FORWARDmoderately similar to ( 397) CCNAL_DAUCA G2/mitotic-specific cyclin C13-1 (A-like cyclin) (Fragment) - Daucus carota (Carrot)moderately similar to ( 348) loc_os03g41100 12003.m09178 protein cyclin-A2, putative, expressedCyclin_N COG5024 Cyclin_C PGSC0003DMT400030222
Soltu.DM.12G007540	0.490506	-2.03871	-1.02766	1.34873e-15	one-helix protein	One-helix protein	PS.lightreaction.photosystem I.LHC-I	Photosynthesis	weakly similar to ( 158) AT1G34000 | Symbols: OHP2 | OHP2 (ONE-HELIX PROTEIN 2) | chr1:12358151-12358902 REVERSEweakly similar to ( 143) loc_os01g40710 12001.m10341 protein OHP2, putative, expressed PGSC0003DMT400048376
Soltu.DM.12G007650	0.108985	-9.17559	-3.1978	6.42359e-08	Histone superfamily protein	Histone H3.2	DNA.synthesis/chromatin structure.histone	DNA	weakly similar to ( 189) AT4G40030 | Symbols: | histone H3.2 | chr4:18555840-18556417 REVERSEweakly similar to ( 180) H32_WHEAT Histone H3.2 - Triticum aestivum (Wheat)weakly similar to ( 186) loc_os06g06480 12006.m05373 protein core histone H2A/H2B/H3/H4 family protein, expressedH3 Histone HHT1 PGSC0003DMT400081769
Soltu.DM.12G007900	0.467564	-2.13874	-1.09676	4.32705e-18	Stress responsive alpha-beta barrel domain protein	Conserved gene of unknown function	not assigned.unknown	Not assigned/Unknown	moderately similar to ( 288) AT2G32500 | Symbols: | FUNCTIONS IN: molecular_function unknown; INVOLVED IN: biological_process unknown; EXPRESSED IN: 23 plant structures; EXPRESSED DURING: 13 growth stages; CONTAINS InterPro DOMAIN/s: Stress responsive alpha-beta barrel (InterPro:IPR013097), Dimeric alpha-beta barrel (InterPro:IPR011008); BEST Arabidopsis thaliana protein match is: unknown protein…
Soltu.DM.12G009120	0.360219	-2.77609	-1.47306	3.01199e-09	germin	Germin	stress.abiotic.unspecified	stress	moderately similar to ( 256) AT5G20630 | Symbols: GLP3, GLP3A, GLP3B, ATGER3, GER3 | GER3 (GERMIN 3); oxalate oxidase | chr5:6975315-6975950 REVERSEmoderately similar to ( 281) AB19A_PRUPE Auxin-binding protein ABP19a precursor - Prunus persica (Peach)moderately similar to ( 225) loc_os08g35760 12008.m07565 protein auxin-binding protein ABP20 precursor, putative, expressedCupin_1 PGSC0003DMT40003…
Soltu.DM.12G009640	0.454366	-2.20087	-1.13807	1.00483e-06	Protein kinase protein with adenine nucleotide alpha hydrolases-like domain	ATP binding protein	protein.postranslational modification.kinase.receptor like cytoplasmatic kinase VII	Protein	nearly identical (1025) AT3G13690 | Symbols: | protein kinase family protein | chr3:4486920-4490011 FORWARDmoderately similar to ( 242) NORK_PEA Nodulation receptor kinase precursor (EC 2.7.11.1) - Pisum sativum (Garden pea)highly similar to ( 884) loc_os01g41870 12001.m150645 protein ATP binding protein, putative, expressedTyrKc Pkinase_Tyr S_TKc PTKc Pkinase S_TKc PTKc_Jak_rpt2 PTKc_Csk_like PT…
Soltu.DM.12G010400	0.312731	-3.19764	-1.67701	9.49031e-27	Major facilitator superfamily protein	Nitrate transporter	transport.peptides and oligopeptides	Transport	highly similar to ( 681) AT1G52190 | Symbols: | proton-dependent oligopeptide transport (POT) family protein | chr1:19434671-19438673 FORWARDmoderately similar to ( 471) loc_os01g55610 12001.m11718 protein peptide transporter PTR2, putative, expressedPTR2 PTR2 PGSC0003DMT400068025
Soltu.DM.12G010430	0.404173	-2.47419	-1.30696	1.43359e-20	RHO guanyl-nucleotide exchange factor	Pollen-specific kinase partner protein	signalling.G-proteins	signalling	highly similar to ( 549) AT1G79860 | Symbols: ATROPGEF12, ROPGEF12, MEE64 | ROPGEF12 (RHO GUANYL-NUCLEOTIDE EXCHANGE FACTOR 12); Rho guanyl-nucleotide exchange factor | chr1:30042172-30044092 REVERSEhighly similar to ( 527) loc_os02g17240 12002.m06967 protein pollen-specific kinase partner protein, putative, expressedPRONE PGSC0003DMT400097197
Soltu.DM.12G010920	0.296401	-3.3738	-1.75438	3.27492e-07	HSP20-like chaperones superfamily protein	Small heat-shock protein	stress.abiotic.heat	stress	weakly similar to ( 155) AT1G52560 | Symbols: | 26.5 kDa class I small heat shock protein-like (HSP26.5-P) | chr1:19574783-19575766 REVERSEvery weakly similar to (81.6) loc_os02g10710 12002.m06369 protein chloroplast small heat shock protein, putative, expressedHSP20 alpha-crystallin-Hsps IbpA PGSC0003DMT400073689
Soltu.DM.12G011160	0.35271	-2.83519	-1.50345	5.48952e-08	cytochrome P450, family 76, subfamily C, polypeptide	Geraniol 10-hydroxylase	misc.cytochrome P450	misc	moderately similar to ( 367) AT2G45570 | Symbols: CYP76C2 | CYP76C2; electron carrier/ heme binding / iron ion binding / monooxygenase/ oxygen binding | chr2:18779935-18781922 REVERSEmoderately similar to ( 279) C76A2_SOLME Cytochrome P450 76A2 (EC 1.14.-.-) (CYPLXXVIA2) (P-450EG7) - Solanum melongena (Eggplant) (Aubergine)moderately similar to ( 349) loc_os03g14400 12003.m06880 protein cytochrom…
Soltu.DM.12G011260	0.442423	-2.26028	-1.1765	7.66998e-09	NAD(P)-linked oxidoreductase superfamily protein	NADPH-dependent codeinone reductase	minor CHO metabolism.others	minor CHO metabolism	weakly similar to ( 129) AT1G59960 | Symbols: | aldo/keto reductase, putative | chr1:22071410-22073067 REVERSEweakly similar to ( 126) 6DCS_SOYBN NAD(P)H-dependent 6'-deoxychalcone synthase (EC 2.3.1.170) - Glycine max (Soybean)weakly similar to ( 132) loc_os03g13390 12003.m06784 protein NAD(P)H-dependent oxidoreductase, putative, expressedAldo_ket_red ARA1 dkgB dkgA PGSC0003DMT400037483
Soltu.DM.12G011670	0.108699	-9.19974	-3.20159	8.39927e-53	S-adenosyl-L-methionine-dependent methyltransferases superfamily protein	Phosphoethanolamine N-methyltransferase	lipid metabolism.Phospholipid synthesis	Lipid Metabolism	highly similar to ( 798) AT3G18000 | Symbols: NMT1, XPL1, PEAMT | XPL1 (XIPOTL 1); methyltransferase/ phosphoethanolamine N-methyltransferase | chr3:6154578-6157331 FORWARDhighly similar to ( 798) PEAM1_ARATH Phosphoethanolamine N-methyltransferase 1 (EC 2.1.1.103) (PEAMT 1) (AtNMT1) - Arabidopsis thaliana (Mouse-ear cress)highly similar to ( 791) loc_os01g50030 12001.m11187 protein phosphoethano…
Soltu.DM.12G014530	0.350898	-2.84983	-1.51088	4.69443e-14	HXXXD-type acyl-transferase family protein	Anthocyanin acyltransferase	secondary metabolism.phenylpropanoids	secondary metabolism	weakly similar to ( 154) AT3G26040 | Symbols: | transferase family protein | chr3:9519741-9521069 FORWARDTransferase PGSC0003DMT400011357
Soltu.DM.12G021000	0.378391	-2.64277	-1.40205	7.68367e-11	heat shock protein 81-2	Molecular chaperone Hsp90-1	stress.abiotic.heat	stress	nearly identical (1049) AT5G56030 | Symbols: HSP81-2, ERD8, HSP90.2 | HSP81-2 (HEAT SHOCK PROTEIN 81-2); ATP binding | chr5:22686923-22689433 FORWARDnearly identical (1046) HSP81_ORYSA Heat shock protein 81-1 (HSP81-1) (Heat shock protein 82) - Oryza sativa (Rice)nearly identical (1046) loc_os08g39140 12008.m080203 protein heat shock protein 81-1, putative, expressedHSP90 PRK05218 HtpG PGSC0003DM…
[truncated: 13 more rows]

## Sheet: S1b. MPD vs. SPA_3W_Leaf
Table S1b. List of down-regulated genes with at least two-fold change (P-values <0.05) in ‘Medium P-deficiency vs. Sufficient P-availability’ (‘MPD vs. SPA’) comparison in the leaves of 3-week potato plants
Geneid	Fold change	Fold change	Log2(FoldChange)	P-value	v6.1_Description	v3.4 Description	MAPMan functional group basieredn auf v3.1	Functional category (compiled)	Mapman description
[truncated: 538 more rows]

## Sheet: S1c. SPD vs. SPA_6W_Leaf
Table S1c. List of down-regulated genes with at least two-fold change (P-values < 0.05) in ‘Severe P-deficiency vs. Sufficient P-availability’ (‘SPD vs. SPA’) comparison in the leaves of 6-week potato plants
[truncated: 311 more rows]

[truncated: 1 more sheets: S1d. MPD vs. SPA_6W_Leaf]
