# Supplementary material for: Organ‐specific transcriptional and metabolic adaptations of potato plants to limited phosphate availability prior and after tuberization
Source: Plant J. 2025 Sep 5;123(5):e70445. doi: 10.1111/tpj.70445 (PMC12413192; doi:10.1111/tpj.70445)
Supplement: Supplementary file 2 — Table S1. List of down‐regulated genes in the leaves in response to P‐deficiency. [file TPJ-123-0-s001.xlsx]

## Sheet: S13a. SPD vs. SPA_3W_Leaf
Table S1a. List of down-regulated genes with at least two-fold change (P-values < 0.05) in ‘Severe P-deficiency vs. Sufficient P-availability’ (SPD vs. SPA) comparison in the leaves of 3-week potato plants
Geneid	Fold change	Fold change	Log2(FoldChange)	pvalue	v6.1_Description	v3.4 Description	MAPMan functional group basieredn auf v3.1	Functional category (compiled)	Mapman description
Soltu.DM.01G000490	0.39994	-2.50038	-1.32215	6.71135e-08	flavin-binding, kelch repeat, f box	Circadian clock-associated FKF1	protein.degradation.ubiquitin.E3.SCF.FBOX	Protein	highly similar to ( 969) AT1G68050 | Symbols: ADO3, FKF1 | FKF1 (FLAVIN-BINDING, KELCH REPEAT, F BOX 1); signal transducer/ two-component sensor/ ubiquitin-protein ligase | chr1:25508737-25510697 FORWARDhighly similar to ( 877) ADO3_ORYSA Adagio-like protein 3 - Oryza sativa (Rice)highly similar to ( 877) loc_os11g34460 12011.m080021 protein adagio protein 1, putative, expressed PGSC0003DMT400051…
Soltu.DM.01G000500	0.139199	-7.18395	-2.84478	8.16807e-11	DYNAMIN-like 1C	Dynamin	misc.dynamin	misc	highly similar to ( 804) AT1G14830 | Symbols: ADL1C, ADL5, DRP1C | ADL1C (ARABIDOPSIS DYNAMIN-LIKE PROTEIN 1C); GTP binding / GTPase | chr1:5107699-5111470 REVERSEhighly similar to ( 757) loc_os03g50520 12003.m35393 protein dynamin-related protein 1C, putative, expressedDynamin_M DYNc Dynamin_N COG0699 PGSC0003DMT400051417
Soltu.DM.01G000570	0.176181	-5.67599	-2.50487	1.70819e-08	S-adenosyl-L-methionine-dependent methyltransferases superfamily protein	Conserved gene of unknown function	hormone metabolism.salicylic acid.synthesis-degradation	hormone metabolism	moderately similar to ( 274) AT1G68040 | Symbols: | S-adenosyl-L-methionine:carboxyl methyltransferase family protein | chr1:25502876-25505224 FORWARDweakly similar to ( 171) BAMT_ANTMA Benzoate carboxyl methyltransferase (EC 2.1.1.-) (S-adenosyl-L-methionine:benzoic acid carboxyl methyltransferase) - Antirrhinum majus (Garden snapdragon)weakly similar to ( 180) loc_os01g50610 12001.m150693 prote…
Soltu.DM.01G001240	0.368043	-2.71707	-1.44205	3.80611e-07	receptor like protein	Hcr9-OR2C	signalling.receptor kinases.leucine rich repeat XI	signalling	moderately similar to ( 346) AT3G05650 | Symbols: AtRLP32 | AtRLP32 (Receptor Like Protein 32); kinase/ protein binding | chr3:1645884-1648490 REVERSEweakly similar to ( 176) RPK1_IPONI Receptor-like protein kinase precursor (EC 2.7.11.1) - Ipomoea nil (Japanese morning glory) (Pharbitis nil)moderately similar to ( 320) loc_os01g06790 12001.m07309 protein disease resistance protein, putative, exp…
Soltu.DM.01G001550	0.486395	-2.05594	-1.0398	1.81983e-08	Bifunctional inhibitor/lipid-transfer protein/seed storage 2S albumin superfamily protein	Non-specific lipid-transfer protein	misc.protease inhibitor/seed storage/lipid transfer protein (LTP) family protein	misc	weakly similar to ( 146) AT2G44300 | Symbols: | lipid transfer protein-related | chr2:18307468-18308286 REVERSEweakly similar to ( 128) loc_os07g09970 12007.m05452 protein lipid binding protein, putative, expressed PGSC0003DMT400081975
Soltu.DM.01G001660	0.42674	-2.34334	-1.22857	1.43347e-24	DnaJ/Hsp40 cysteine-rich domain superfamily protein	Conserved gene of unknown function	protein.folding	Protein	weakly similar to ( 184) AT2G34860 | Symbols: EDA3 | EDA3 (embryo sac development arrest 3); heat shock protein binding / unfolded protein binding | chr2:14708380-14709804 FORWARDweakly similar to ( 179) loc_os08g36140 12008.m07603 protein expressed protein PGSC0003DMT400081870
Soltu.DM.01G001670	0.105286	-9.49793	-3.24761	8.47489e-19	homolog of yeast CDT1 A	Conserved gene of unknown function	DNA.synthesis/chromatin structure	DNA	moderately similar to ( 249) AT2G31270 | Symbols: ATCDT1A, CDT1A, CDT1 | CDT1A (ARABIDOPSIS HOMOLOG OF YEAST CDT1 A); cyclin-dependent protein kinase/ protein binding | chr2:13329037-13331544 FORWARDmoderately similar to ( 247) loc_os04g10650 12004.m06315 protein CDT1a protein, putative, expressedCDT1 PGSC0003DMT400028257
Soltu.DM.01G002010	0.419232	-2.38532	-1.25418	2.41799e-08	NAD(P)-binding Rossmann-fold superfamily protein	Enoyl-acyl-carrier-protein reductase	lipid metabolism.FA synthesis and FA elongation.enoyl ACP reductase	Lipid Metabolism	highly similar to ( 503) AT2G05990 | Symbols: MOD1, ENR1 | MOD1 (MOSAIC DEATH 1); enoyl-[acyl-carrier-protein] reductase (NADH)/ enoyl-[acyl-carrier-protein] reductase/ oxidoreductase | chr2:2322876-2324867 FORWARDmoderately similar to ( 486) FABI_BRANA Enoyl-[acyl-carrier-protein] reductase [NADH], chloroplast precursor (EC 1.3.1.9) (NADH-dependent enoyl-ACP reductase) - Brassica napus (Rape)mod…
Soltu.DM.01G002660	0.400397	-2.49752	-1.3205	1.763e-14	chloroplast RNA-binding protein	33 kDa ribonucleoprotein, chloroplastic	RNA.RNA binding	RNA	moderately similar to ( 273) AT3G52380 | Symbols: CP33, PDE322 | CP33; RNA binding | chr3:19421619-19422855 FORWARDmoderately similar to ( 365) ROC5_NICSY 33 kDa ribonucleoprotein, chloroplast precursor - Nicotiana sylvestris (Wood tobacco)moderately similar to ( 202) loc_os07g06450 12007.m05106 protein ribonucleoprotein, chloroplast precursor, putative, expressed PGSC0003DMT400055060
Soltu.DM.01G003610	0.484314	-2.06478	-1.04598	9.31485e-17	ribosomal protein S27	Ribosomal protein S27	protein.synthesis.ribosomal protein.eukaryotic.40S subunit.S27	Protein	weakly similar to ( 159) AT3G61110 | Symbols: ARS27A | ARS27A (ARABIDOPSIS RIBOSOMAL PROTEIN S27); structural constituent of ribosome | chr3:22611710-22612632 FORWARDweakly similar to ( 138) RS27_CHLRE 40S ribosomal protein S27 - Chlamydomonas reinhardtiiweakly similar to ( 135) loc_os02g27769 12002.m100798 protein 40S ribosomal protein S27, putative, expressedRibosomal_S27e PGSC0003DMT400042183
Soltu.DM.01G006010	0.455781	-2.19404	-1.13359	7.79369e-21	Ribosomal protein L7Ae/L30e/S12e/Gadd45 family protein	Ribosomal protein L30e	protein.synthesis.ribosomal protein.eukaryotic.60S subunit.L30	Protein	weakly similar to ( 197) AT1G36240 | Symbols: | 60S ribosomal protein L30 (RPL30A) | chr1:13614890-13616233 FORWARDmoderately similar to ( 210) RL30_LUPLU 60S ribosomal protein L30 - Lupinus luteus (European yellow lupin)weakly similar to ( 184) loc_os01g16890 12001.m42968 protein 60S ribosomal protein L30, putative, expressedRPL30 PRK01018 Ribosomal_L7Ae PGSC0003DMT400048132
Soltu.DM.01G007690	0.33379	-2.9959	-1.58299	1.76622e-18	cyclophilin 20-2	Peptidyl-prolyl cis-trans isomerase	cell.cycle.peptidylprolyl isomerase	Cell	moderately similar to ( 297) AT5G13120 | Symbols: | peptidyl-prolyl cis-trans isomerase cyclophilin-type family protein | chr5:4162714-4164720 REVERSEmoderately similar to ( 211) CYPB_VICFA Peptidyl-prolyl cis-trans isomerase, chloroplast precursor (EC 5.2.1.8) (PPIase) (Rotamase) (Cyclophilin) (Cyclosporin A-binding protein) (CYP B) - Vicia faba (Broad bean)moderately similar to ( 301) loc_os05g…
Soltu.DM.01G012180	0.314891	-3.1757	-1.66708	1.73704e-49	Family of unknown function (DUF716)	Proteinase inhibitor I4, serpin	not assigned.unknown	Not assigned/Unknown	moderately similar to ( 346) AT1G55230 | Symbols: | unknown protein | chr1:20602895-20603797 FORWARDmoderately similar to ( 308) loc_os09g27260 12009.m05878 protein TMV response-related gene product, putative, expressedDUF716 PGSC0003DMT400048713
Soltu.DM.01G013610	0.169267	-5.90781	-2.56262	9.86031e-16	FAD/NAD(P)-binding oxidoreductase family protein	EMB2421	misc.oxidases - copper, flavone etc.	misc	moderately similar to ( 333) AT1G24340 | Symbols: emb2421 | emb2421 (embryo defective 2421); monooxygenase/ oxidoreductase | chr1:8635416-8638866 FORWARDmoderately similar to ( 274) loc_os01g67550 12001.m12859 protein phenol 2-monooxygenase like FAD dependent oxidoreductase of plant origin in apicomplexans, putativePRK06126 FAD_binding_3 PGSC0003DMT400054334
Soltu.DM.01G013620	0.204168	-4.89793	-2.29217	2.95038e-24	hypothetical protein	Inorganic pyrophosphatase	nucleotide metabolism.phosphotransfer and pyrophosphatases.misc	nucleotide metabolism	moderately similar to ( 353) AT1G01050 | Symbols: AtPPa1 | AtPPa1 (Arabidopsis thaliana pyrophosphorylase 1); inorganic diphosphatase | chr1:31382-32670 REVERSEmoderately similar to ( 352) IPYR_ORYSA Soluble inorganic pyrophosphatase (EC 3.6.1.1) (Pyrophosphate phospho-hydrolase) (PPase) - Oryza sativa (Rice)moderately similar to ( 355) loc_os05g02310 12005.m04767 protein soluble inorganic pyroph…
Soltu.DM.01G013630	0.190604	-5.24648	-2.39135	4.23248e-22	hypothetical protein	Gene of unknown function	not assigned.unknown	Not assigned/Unknown	PGSC0003DMT400062664
Soltu.DM.01G016940	0.244758	-4.08566	-2.03057	1.66818e-12	hypothetical protein	Ubiquitin-conjugating enzyme 2	protein.degradation.ubiquitin.E2	Protein	moderately similar to ( 253) AT1G70660 | Symbols: MMZ2, UEV1B | MMZ2 (MMS ZWEI HOMOLOGE 2); protein binding / ubiquitin-protein ligase | chr1:26640755-26641949 FORWARDmoderately similar to ( 254) loc_os03g50440 12003.m10036 protein ubiquitin-conjugating enzyme E2 variant 1, putative, expressedCOG5078 UBCc PGSC0003DMT400075802
Soltu.DM.01G017170	0.393447	-2.54164	-1.34576	1.50531e-08	CTP synthase family protein	Ctp synthase	nucleotide metabolism.synthesis.pyrimidine.CTP synthetase	nucleotide metabolism	highly similar to ( 908) AT1G30820 | Symbols: | CTP synthase, putative / UTP--ammonia ligase, putative | chr1:10945251-10948825 REVERSEhighly similar to ( 925) loc_os01g43020 12001.m10565 protein CTP synthase, putative, expressedPRK05380 PyrG CTP_synth_N CTGs GATase1_CTP_Synthase GATase PRK06186 PGSC0003DMT400055378
Soltu.DM.01G017830	0.0999488	-10.0051	-3.32267	1.62031e-06	Histone superfamily protein	Histone H3.2	DNA.synthesis/chromatin structure.histone	DNA	weakly similar to ( 186) AT4G40030 | Symbols: | histone H3.2 | chr4:18555840-18556417 REVERSEweakly similar to ( 184) H32_PETCR Histone H3.2 - Petroselinum crispum (Parsley) (Petroselinum hortense)moderately similar to ( 209) loc_os06g06480 12006.m05373 protein core histone H2A/H2B/H3/H4 family protein, expressedH3 HHT1 Histone PGSC0003DMT400022189
Soltu.DM.01G017980	0.390604	-2.56014	-1.35622	2.20752e-08	phragmoplast orienting kinesin	Kinesin	cell.organisation	Cell	nearly identical (1126) AT3G23670 | Symbols: PAKRP1L, KINESIN-12B | KINESIN-12B; microtubule motor/ plus-end-directed microtubule motor | chr3:8519290-8525055 FORWARDmoderately similar to ( 246) FLA10_CHLRE Kinesin-like protein FLA10 (Protein KHP1) - Chlamydomonas reinhardtiimoderately similar to ( 425) loc_os02g28850 12002.m08029 protein kinesin-like protein, putative, expressedKinesin-related K…
Soltu.DM.01G018090	0.30495	-3.27923	-1.71336	9.57566e-14	ARM repeat superfamily protein	Conserved gene of unknown function	protein.targeting.nucleus	Protein	moderately similar to ( 248) AT3G17340 | Symbols: | binding / protein transporter | chr3:5920613-5926846 REVERSEmoderately similar to ( 276) loc_os11g47320 12011.m28872 protein expressed protein PGSC0003DMT400031392
Soltu.DM.01G019770	0.2646	-3.77929	-1.91812	1.04695e-12	Nucleic acid-binding proteins superfamily	Conserved gene of unknown function	not assigned.unknown	Not assigned/Unknown	highly similar to ( 724) AT3G17030 | Symbols: | INVOLVED IN: biological_process unknown; LOCATED IN: cellular_component unknown; EXPRESSED IN: 23 plant structures; EXPRESSED DURING: 13 growth stages; CONTAINS InterPro DOMAIN/s: Nucleic acid-binding, OB-fold-like (InterPro:IPR016027); Has 10 Blast hits to 10 proteins in 5 species: Archae - 0; Bacteria - 0; Metazoa - 2; Fungi - 0; Plants - 8; Virus…
Soltu.DM.01G020050	0.295148	-3.38813	-1.76049	4.12698e-37	associated molecule with the SH3 domain of STAM	AMSH-like ubiquitin thiolesterase 3	not assigned.unknown	Not assigned/Unknown	highly similar to ( 580) AT4G16144 | Symbols: | FUNCTIONS IN: molecular_function unknown; INVOLVED IN: biological_process unknown; LOCATED IN: cellular_component unknown; CONTAINS InterPro DOMAIN/s: Mov34/MPN/PAD-1 (InterPro:IPR000555); BEST Arabidopsis thaliana protein match is: mov34 family protein (TAIR:AT1G48790.1); Has 622 Blast hits to 459 proteins in 132 species: Archae - 0; Bacteria - 0; …
Soltu.DM.01G021480	0.388255	-2.57563	-1.36492	2.35455e-24	alpha/beta-Hydrolases superfamily protein	Epoxide hydrolase 1	misc.misc2	misc	moderately similar to ( 405) AT4G02340 | Symbols: | epoxide hydrolase, putative | chr4:1035722-1037403 FORWARDmoderately similar to ( 376) loc_os05g19150 12005.m06318 protein epoxide hydrolase 2, putative, expressedMhpC PRK03592 PGSC0003DMT400029422
Soltu.DM.01G021600	0.135705	-7.36894	-2.88146	2.8231e-10	FANCI solenoid 4 domain containing protein	Conserved gene of unknown function	not assigned.unknown	Not assigned/Unknown	highly similar to ( 914) AT5G49110 | Symbols: | unknown protein | chr5:19900203-19905925 FORWARDhighly similar to ( 594) loc_os03g22190 12003.m07622 protein expressed protein PGSC0003DMT400029468
Soltu.DM.01G021740	0.47926	-2.08655	-1.06112	1.67156e-06	Transducin/WD40 repeat-like superfamily protein	Nucleotide binding protein	protein.degradation.ubiquitin.E3.RING	Protein	highly similar to ( 882) AT3G06880 | Symbols: | nucleotide binding | chr3:2170589-2175686 REVERSEhighly similar to ( 805) loc_os05g30010 12005.m07237 protein expressed protein PGSC0003DMT400029480
Soltu.DM.01G022190	0.388811	-2.57195	-1.36286	8.16617e-31	NAD(P)-binding Rossmann-fold superfamily protein	Pale-green and chlorophyll B reduced 2	tetrapyrrole synthesis.divinyl chlorophyllide-a 8-vinyl-reductase	other metabolism	highly similar to ( 593) AT5G18660 | Symbols: PCB2 | PCB2 (PALE-GREEN AND CHLOROPHYLL B REDUCED 2); 3,8-divinyl protochlorophyllide a 8-vinyl reductase | chr5:6220872-6222125 REVERSEmoderately similar to ( 486) loc_os03g22780 12003.m07676 protein PCB2, putative, expressed PGSC0003DMT400058381
Soltu.DM.01G022790	0.300183	-3.3313	-1.73608	1.31032e-10	BRCT domain-containing DNA repair protein	Pax transcription activation domain interacting protein	RNA.regulation of transcription.unclassified	RNA	moderately similar to ( 328) AT3G21480 | Symbols: | FUNCTIONS IN: molecular_function unknown; INVOLVED IN: biological_process unknown; LOCATED IN: intracellular; CONTAINS InterPro DOMAIN/s: BRCT (InterPro:IPR001357); BEST Arabidopsis thaliana protein match is: transcription coactivator (TAIR:AT4G03130.1); Has 489 Blast hits to 455 proteins in 115 species: Archae - 2; Bacteria - 37; Metazoa - 270;…
Soltu.DM.01G023390	0.101881	-9.81537	-3.29504	5.64111e-24	Histone superfamily protein	Histone H3.2	DNA.synthesis/chromatin structure.histone	DNA	weakly similar to ( 189) AT4G40030 | Symbols: | histone H3.2 | chr4:18555840-18556417 REVERSEweakly similar to ( 180) H32_WHEAT Histone H3.2 - Triticum aestivum (Wheat)weakly similar to ( 186) loc_os06g06480 12006.m05373 protein core histone H2A/H2B/H3/H4 family protein, expressedH3 Histone HHT1 PGSC0003DMT400081769
Soltu.DM.01G023860	0.499879	-2.00049	-1.00035	5.29031e-09	ribonucleotide reductase 2A	Ribonucleoside-diphosphate reductase small chain	nucleotide metabolism.deoxynucleotide metabolism.ribonucleoside-diphosphate reductase	nucleotide metabolism	highly similar to ( 536) AT3G27060 | Symbols: TSO2 | TSO2 (TSO meaning 'ugly' in Chinese); oxidoreductase/ ribonucleoside-diphosphate reductase/ transition metal ion binding | chr3:9979971-9981057 REVERSEhighly similar to ( 626) RIR2_TOBAC Ribonucleoside-diphosphate reductase small chain (EC 1.17.4.1) (Ribonucleotide reductase small subunit) (Ribonucleoside-diphosphate reductase R2 subunit) - Nic…
Soltu.DM.01G024020	0.401849	-2.48849	-1.31527	2.33479e-10	Heavy metal transport/detoxification superfamily protein	Heavy-metal-associated domain-containing protein	metal handling.binding, chelation and storage	other metabolism	weakly similar to ( 121) AT3G06130 | Symbols: | heavy-metal-associated domain-containing protein | chr3:1853048-1854673 REVERSEweakly similar to ( 116) loc_os12g05040 12012.m073762 protein metal ion binding protein, putative, expressed PGSC0003DMT400083194
Soltu.DM.01G024480	0.48186	-2.07529	-1.05331	6.41602e-10	NPK1-related protein kinase	Protein kinase	protein.postranslational modification	Protein	highly similar to ( 638) AT3G06030 | Symbols: ANP3, MAPKKK12 | ANP3 (ARABIDOPSIS NPK1-RELATED PROTEIN KINASE 3); ATP binding / kinase/ protein kinase/ protein serine/threonine kinase | chr3:1818895-1822705 REVERSEweakly similar to ( 117) M2K1_ORYSA Mitogen-activated protein kinase kinase 1 (EC 2.7.12.2) (MAP kinase kinase 1) (MAPKK1) (OsMEK1) - Oryza sativa (Rice)highly similar to ( 558) loc_os09…
Soltu.DM.01G024710	0.372275	-2.68619	-1.42556	3.88178e-08	transcription coactivators	BRCA1 C Terminus domain containing protein	not assigned.unknown	Not assigned/Unknown	moderately similar to ( 319) AT4G02110 | Symbols: | transcription coactivator | chr4:935191-940191 FORWARDmoderately similar to ( 305) loc_os07g49010 12007.m09110 protein BRCA1 C Terminus domain containing protein, expressed PGSC0003DMT400023253
Soltu.DM.01G024810	0.109064	-9.16897	-3.19676	4.8662e-52	Minichromosome maintenance (MCM2/3/5) family protein	DNA replication licensing factor MCM7	DNA.synthesis/chromatin structure	DNA	nearly identical (1195) AT4G02060 | Symbols: PRL, MCM7 | PRL (PROLIFERA); ATP binding / DNA binding / DNA-dependent ATPase/ nucleoside-triphosphatase/ nucleotide binding | chr4:901484-905297 FORWARDmoderately similar to ( 275) MCM3_MAIZE DNA replication licensing factor MCM3 homolog (Replication origin activator) (ROA protein) (Fragment) - Zea mays (Maize)nearly identical (1191) loc_os12g37400 12…
Soltu.DM.01G025220	0.400896	-2.49441	-1.3187	2.20299e-08	Pectin lyase-like superfamily protein	Pectinesterase	cell wall.pectin*esterases.PME	Cell Wall	moderately similar to ( 311) AT5G19730 | Symbols: | pectinesterase family protein | chr5:6670562-6673202 FORWARDweakly similar to ( 192) PME3_CITSI Pectinesterase-3 precursor (EC 3.1.1.11) (Pectin methylesterase 3) (PE 3) - Citrus sinensis (Sweet orange)moderately similar to ( 345) loc_os12g37660 12012.m07551 protein pectinesterase precursor, putative, expressedPectinesterase PemB PRK10531 PGSC00…
Soltu.DM.01G025380	0.495472	-2.01828	-1.01313	1.23355e-14	ubiquitin	40S ribosomal protein S27a	protein.degradation.ubiquitin.ubiquitin	Protein	moderately similar to ( 246) AT3G62250 | Symbols: UBQ5 | UBQ5 (ubiquitin 5); protein binding / structural constituent of ribosome | chr3:23037138-23037611 FORWARDweakly similar to ( 148) UBIQ_WHEAT Ubiquitin - Triticum aestivum (Wheat)moderately similar to ( 247) loc_os01g22490 12001.m08729 protein 40S ribosomal protein S27a, putative, expressedUbiquitin UBQ Nedd8 ubiquitin UBL Ribosomal_S27 PGSC…
Soltu.DM.01G025570	0.0967194	-10.3392	-3.37005	6.05766e-24	Histone superfamily protein	Histone H3.2	DNA.synthesis/chromatin structure.histone	DNA	weakly similar to ( 189) AT4G40030 | Symbols: | histone H3.2 | chr4:18555840-18556417 REVERSEweakly similar to ( 179) H32_WHEAT Histone H3.2 - Triticum aestivum (Wheat)weakly similar to ( 185) loc_os06g06480 12006.m05373 protein core histone H2A/H2B/H3/H4 family protein, expressedH3 Histone HHT1 PGSC0003DMT400002870
Soltu.DM.01G026770	0.49596	-2.01629	-1.0117	6.96445e-09	Subtilase family protein	Subtilisin-like protease	protein.degradation.subtilases	Protein	highly similar to ( 504) AT5G67090 | Symbols: | subtilase family protein | chr5:26774111-26776321 REVERSEhighly similar to ( 674) loc_os01g64850 12001.m12598 protein subtilisin-like protease precursor, putative PGSC0003DMT400088761
Soltu.DM.01G026830	0.200499	-4.98756	-2.31833	4.51052e-11	Subtilisin-like serine endopeptidase family protein	Subtilisin-like protease	protein.degradation.subtilases	Protein	moderately similar to ( 495) AT5G67090 | Symbols: | subtilase family protein | chr5:26774111-26776321 REVERSEhighly similar to ( 627) loc_os01g64850 12001.m12598 protein subtilisin-like protease precursor, putative PGSC0003DMT400092874
Soltu.DM.01G026870	0.429126	-2.33032	-1.22053	2.45277e-09	Subtilase family protein	Subtilase	protein.degradation.subtilases	Protein	highly similar to ( 501) AT5G67090 | Symbols: | subtilase family protein | chr5:26774111-26776321 REVERSEhighly similar to ( 602) loc_os01g64850 12001.m12598 protein subtilisin-like protease precursor, putative PGSC0003DMT400017451
Soltu.DM.01G026880	0.457645	-2.1851	-1.1277	1.16994e-16	Protein of unknown function (DUF3411)	Conserved gene of unknown function	development.unspecified	Development	moderately similar to ( 416) AT5G12470 | Symbols: | unknown protein | chr5:4044950-4047290 REVERSEmoderately similar to ( 432) loc_os05g32230 12005.m07456 protein expressed protein PGSC0003DMT400017452
Soltu.DM.01G026910	0.477315	-2.09505	-1.06699	2.02189e-31	Ribosomal protein L1p/L10e family	Ribosomal protein	protein.synthesis.ribosomal protein.prokaryotic.chloroplast.50S subunit.L1	Protein	moderately similar to ( 408) AT3G63490 | Symbols: | ribosomal protein L1 family protein | chr3:23444269-23445777 FORWARDmoderately similar to ( 392) RK1_SPIOL 50S ribosomal protein L1, chloroplast precursor (CL1) - Spinacia oleracea (Spinach)moderately similar to ( 391) loc_os05g32220 12005.m07455 protein 50S ribosomal protein L1, putative, expressedrpl1 rplA Ribosomal_L1 RplA rpl1P PGSC0003DMT40…
Soltu.DM.01G027130	0.285844	-3.49841	-1.8067	4.08123e-12	Protein of unknown function, DUF642	Conserved gene of unknown function	not assigned.unknown	Not assigned/Unknown	moderately similar to ( 489) AT3G08030 | Symbols: | unknown protein | chr3:2564517-2565819 FORWARDmoderately similar to ( 426) loc_os03g59300 12003.m34946 protein expressed proteinDUF642 PGSC0003DMT400017671
Soltu.DM.01G027880	0.105468	-9.48151	-3.24512	8.83833e-32	Histone superfamily protein	Histone H3.2	DNA.synthesis/chromatin structure.histone	DNA	weakly similar to ( 189) AT4G40030 | Symbols: | histone H3.2 | chr4:18555840-18556417 REVERSEweakly similar to ( 180) H32_WHEAT Histone H3.2 - Triticum aestivum (Wheat)weakly similar to ( 186) loc_os06g06480 12006.m05373 protein core histone H2A/H2B/H3/H4 family protein, expressedH3 Histone HHT1 PGSC0003DMT400081769
Soltu.DM.01G027950	0.0888982	-11.2488	-3.4917	2.55604e-42	Histone superfamily protein	Histone H3.2	DNA.synthesis/chromatin structure.histone	DNA	weakly similar to ( 189) AT4G40030 | Symbols: | histone H3.2 | chr4:18555840-18556417 REVERSEweakly similar to ( 180) H32_WHEAT Histone H3.2 - Triticum aestivum (Wheat)weakly similar to ( 186) loc_os06g06480 12006.m05373 protein core histone H2A/H2B/H3/H4 family protein, expressedH3 Histone HHT1 PGSC0003DMT400081769
Soltu.DM.01G028020	0.0853549	-11.7158	-3.55038	6.89755e-11	sister chromatid cohesion 1 protein	Cohesin subunit rad21	DNA.synthesis/chromatin structure	DNA	moderately similar to ( 304) AT3G59550 | Symbols: SYN3, ATRAD21.2, ATSYN3 | SYN3 | chr3:21997262-22000496 FORWARDmoderately similar to ( 249) loc_os08g16610 12008.m26637 protein sister chromatid cohesion 1 protein 3, putative, expressedRad21_Rec8_N PGSC0003DMT400065014
Soltu.DM.01G028130	0.173651	-5.75868	-2.52574	5.80342e-19	Histone superfamily protein	Histone H3.2	DNA.synthesis/chromatin structure.histone	DNA	weakly similar to ( 189) AT4G40030 | Symbols: | histone H3.2 | chr4:18555840-18556417 REVERSEweakly similar to ( 180) H32_WHEAT Histone H3.2 - Triticum aestivum (Wheat)weakly similar to ( 186) loc_os06g06480 12006.m05373 protein core histone H2A/H2B/H3/H4 family protein, expressedH3 Histone HHT1 PGSC0003DMT400081769
Soltu.DM.01G028160	0.150927	-6.62571	-2.72808	3.86332e-22	Histone superfamily protein	Histone H3.2	DNA.synthesis/chromatin structure.histone	DNA	weakly similar to ( 189) AT4G40030 | Symbols: | histone H3.2 | chr4:18555840-18556417 REVERSEweakly similar to ( 180) H32_WHEAT Histone H3.2 - Triticum aestivum (Wheat)weakly similar to ( 186) loc_os06g06480 12006.m05373 protein core histone H2A/H2B/H3/H4 family protein, expressedH3 Histone HHT1 PGSC0003DMT400081769
Soltu.DM.01G028830	0.455189	-2.19689	-1.13546	5.45768e-34	RNApolymerase sigma subunit	SIGB (SIGMA FACTOR B)	RNA.transcription	RNA	highly similar to ( 572) AT1G08540 | Symbols: SIGB, SIG1, SIG2, SIGA, ATSIG1, ABC1, ATSIG2 | SIG2 (RNA POLYMERASE SIGMA SUBUNIT 2); DNA binding / DNA-directed RNA polymerase/ sigma factor/ transcription factor | chr1:2703461-2706696 FORWARDmoderately similar to ( 364) loc_os11g26160 12011.m06537 protein RNA polymerase sigma factor rpoD, putative, expressedPRK07406 PRK05901 RpoD PRK09210 PRK07405 …
Soltu.DM.01G029580	0.19663	-5.0857	-2.34645	1.20774e-37	DNA replication helicase, putative	Nonsense-mediated mRNA decay protein	0	Not assigned/Unknown	0
Soltu.DM.01G029940	0.42103	-2.37513	-1.248	1.85993e-12	Protein TRIGALACTOSYLDIACYLGLYCEROL 4, chloroplastic	PDE320	not assigned.unknown	Not assigned/Unknown	moderately similar to ( 474) AT2G44640 | Symbols: | FUNCTIONS IN: molecular_function unknown; INVOLVED IN: biological_process unknown; LOCATED IN: mitochondrion, chloroplast, plasma membrane, plastid, chloroplast envelope; EXPRESSED IN: 23 plant structures; EXPRESSED DURING: 13 growth stages; BEST Arabidopsis thaliana protein match is: PDE320 (PIGMENT DEFECTIVE 320) (TAIR:AT3G06960.1); Has 25 Bla…
Soltu.DM.01G029950	0.320681	-3.11836	-1.64079	8.64667e-38	GroES-like family protein	ATP binding protein	protein.folding	Protein	weakly similar to ( 189) AT3G60210 | Symbols: | chloroplast chaperonin 10, putative | chr3:22251443-22252709 REVERSEweakly similar to ( 160) loc_os10g41710 12010.m06930 protein CHL-CPN10, putative, expressed PGSC0003DMT400004324
Soltu.DM.01G031610	0.360177	-2.77641	-1.47322	2.07307e-08	Bifunctional inhibitor/lipid-transfer protein/seed storage 2S albumin superfamily protein	14 kDa proline-rich protein DC2.15	misc.protease inhibitor/seed storage/lipid transfer protein (LTP) family protein	misc	weakly similar to ( 119) AT4G00165 | Symbols: | protease inhibitor/seed storage/lipid transfer protein (LTP) family protein | chr4:69433-69819 REVERSEvery weakly similar to (94.7) 14KD_DAUCA 14 kDa proline-rich protein DC2.15 precursor - Daucus carota (Carrot)very weakly similar to (92.4) loc_os04g46810 12004.m09629 protein cortical cell-delineating protein precursor, putative, expressedHPS_like …
Soltu.DM.01G031870	0.447713	-2.23357	-1.15935	2.49682e-23	ribosomal protein S13A	Cytoplasmic ribosomal protein S13	protein.synthesis.ribosomal protein.eukaryotic.40S subunit.S13	Protein	moderately similar to ( 257) AT4G00100 | Symbols: ATRPS13A, RPS13, PFL2 | ATRPS13A (ARABIDOPSIS THALIANA RIBOSOMAL PROTEIN S13A); structural constituent of ribosome | chr4:37172-38123 FORWARDmoderately similar to ( 267) RS13_SOYBN 40S ribosomal protein S13 - Glycine max (Soybean)moderately similar to ( 240) loc_os08g02410 12008.m04385 protein 40S ribosomal protein S13, putative, expressedrps15p R…
Soltu.DM.01G032800	0.482853	-2.07102	-1.05034	1.1103e-07	alpha/beta-Hydrolases superfamily protein	Gibberellin receptor GID1	Biodegradation of Xenobiotics	other metabolism	moderately similar to ( 343) AT2G45600 | Symbols: | hydrolase | chr2:18789799-18790788 FORWARDweakly similar to ( 132) GID1_ORYSA Gibberellin receptor GID1 (EC 3.-.-.-) (Gibberellin-insensitive dwarf protein 1) (Protein GIBBERELLIN INSENSITIVE DWARF1) - Oryza sativa (Rice)moderately similar to ( 285) loc_os08g43430 12008.m08317 protein gibberellin receptor GID1L2, putative, expressedAbhydrolase_3…
Soltu.DM.01G033400	0.436137	-2.29286	-1.19715	4.23983e-16	AT hook motif DNA-binding family protein	DNA binding protein	RNA.regulation of transcription.putative transcription regulator	RNA	weakly similar to ( 178) AT2G45850 | Symbols: | DNA-binding family protein | chr2:18871901-18873457 REVERSEweakly similar to ( 157) loc_os02g57820 12002.m10803 protein DNA binding protein, putative, expressedDUF296 PGSC0003DMT400000466
Soltu.DM.01G033410	0.450348	-2.2205	-1.15089	1.27726e-08	hypothetical protein	DNA binding protein	RNA.regulation of transcription.HSF,Heat-shock transcription factor family	RNA	weakly similar to ( 122) AT3G22830 | Symbols: AT-HSFA6B, HSFA6B | AT-HSFA6B; DNA binding / transcription factor | chr3:8078981-8080895 FORWARDweakly similar to ( 112) loc_os03g58160 12003.m35457 protein heat shock factor protein HSF30, putative, expressed PGSC0003DMT400049789
Soltu.DM.01G033750	0.256737	-3.89504	-1.96164	5.00103e-12	origin recognition complex protein	Origin recognition complex 5 subunit	DNA.synthesis/chromatin structure	DNA	highly similar to ( 556) AT4G29910 | Symbols: ORC5, ATORC5 | ORC5 (ORIGIN RECOGNITION COMPLEX PROTEIN 5); protein binding | chr4:14628154-14630055 REVERSEmoderately similar to ( 382) loc_os03g55200 12003.m10435 protein origin recognition complex subunit 5, putative, expressed PGSC0003DMT400000500
Soltu.DM.01G033780	0.439902	-2.27323	-1.18475	5.37398e-22	cysteine synthase C1	Cysteine synthase	amino acid metabolism.synthesis.serine-glycine-cysteine group.cysteine.OASTL	AA metabolism	highly similar to ( 518) AT3G61440 | Symbols: ATCYSC1, CYSC1 | CYSC1 (CYSTEINE SYNTHASE C1); L-3-cyanoalanine synthase/ cysteine synthase | chr3:22736383-22737792 FORWARDmoderately similar to ( 384) CYSKP_SOLTU Cysteine synthase, chloroplast precursor (EC 2.5.1.47) (O-acetylserine sulfhydrylase) (O-acetylserine (Thiol)-lyase) (CSase B) (CS-B) (OAS-TL B) - Solanum tuberosum (Potato)moderately simi…
Soltu.DM.01G034560	0.315164	-3.17295	-1.66582	1.14491e-15	GDSL-like Lipase/Acylhydrolase superfamily protein	Lanatoside 15'-O-acetylesterase	misc.GDSL-motif lipase	misc	moderately similar to ( 458) AT4G01130 | Symbols: | acetylesterase, putative | chr4:485868-488007 FORWARDmoderately similar to ( 265) EST_HEVBR Esterase precursor (EC 3.1.1.-) (Early nodule-specific protein homolog) (Latex allergen Hev b 13) - Hevea brasiliensis (Para rubber tree)moderately similar to ( 435) loc_os06g06520 12006.m05377 protein esterase precursor, putative, expressedSGNH_plant_lip…
Soltu.DM.01G034770	0.400096	-2.4994	-1.32158	9.22479e-19	thylakoid rhodanese-like	Chitinase	misc.rhodanese	misc	moderately similar to ( 343) AT4G01050 | Symbols: | hydroxyproline-rich glycoprotein family protein | chr4:455874-458175 FORWARDmoderately similar to ( 250) loc_os02g15750 12002.m06818 protein expressed protein PGSC0003DMT400000605
Soltu.DM.01G035390	0.355605	-2.81211	-1.49165	1.68447e-10	oxidoreductases, acting on NADH or NADPH	Cell surface glycoprotein	not assigned.unknown	Not assigned/Unknown	PGSC0003DMT400096863
Soltu.DM.01G035530	0.378572	-2.64151	-1.40136	3.42466e-11	Rho GTPase activating protein with PAK-box/P21-Rho-binding domain	Gtpase activating protein	signalling.G-proteins	signalling	moderately similar to ( 417) AT2G46710 | Symbols: | rac GTPase activating protein, putative | chr2:19192105-19194656 FORWARDmoderately similar to ( 389) loc_os04g48790 12004.m09814 protein rac GTPase activating protein 2, putative, expressedRhoGAP RhoGAP RhoGAP RhoGAP_KIAA1688 RhoGAP_fBEM3 RhoGAP-p50rhoGAP PGSC0003DMT400000367
Soltu.DM.01G035660	0.455741	-2.19423	-1.13371	2.65912e-13	Thioredoxin z	Thioredoxin	redox.thioredoxin	Redox	moderately similar to ( 214) AT3G06730 | Symbols: | thioredoxin family protein | chr3:2124276-2125845 FORWARDmoderately similar to ( 206) loc_os08g29110 12008.m06915 protein thioredoxin, putative, expressedThioredoxin TRX_family PGSC0003DMT400013827
Soltu.DM.01G035870	0.181679	-5.50421	-2.46054	9.03878e-09	microtubule-associated protein 65-5	Serine-threonine protein kinase, plant-type	protein.postranslational modification.kinase.receptor like cytoplasmatic kinase VII	Protein	moderately similar to ( 282) AT3G13690 | Symbols: | protein kinase family protein | chr3:4486920-4490011 FORWARDmoderately similar to ( 203) PSKR_DAUCA Phytosulfokine receptor precursor (EC 2.7.11.1) (Phytosulfokine LRR receptor kinase) - Daucus carota (Carrot)moderately similar to ( 281) loc_os01g41870 12001.m150645 protein ATP binding protein, putative, expressedPkinase_Tyr TyrKc PTKc S_TKc S_T…
Soltu.DM.01G036060	0.381558	-2.62083	-1.39003	9.06199e-20	Major facilitator superfamily protein	Oligopeptide transporter	transport.peptides and oligopeptides	Transport	highly similar to ( 716) AT2G26690 | Symbols: | nitrate transporter (NTP2) | chr2:11347347-11350916 REVERSEhighly similar to ( 568) loc_os01g37590 12001.m43056 protein peptide transporter PTR2, putative, expressedPTR2 PTR2 PGSC0003DMT400070732
Soltu.DM.01G036340	0.49115	-2.03604	-1.02576	5.64e-25	FAD/NAD(P)-binding oxidoreductase family protein	Oxidoreductase	misc.oxidases - copper, flavone etc.	misc	highly similar to ( 561) AT3G04650 | Symbols: | oxidoreductase | chr3:1262017-1264343 FORWARDhighly similar to ( 553) loc_os12g40540 12012.m26958 protein FAD dependent oxidoreductase, putative, expressedCOG3380 PGSC0003DMT400070768
Soltu.DM.01G036630	0.495961	-2.01629	-1.0117	5.50256e-11	Ribose 5-phosphate isomerase, type A protein	Ribose-5-phosphate isomerase	OPP.non-reductive PP.ribose 5-phosphate isomerase	primary carbon metabolism	moderately similar to ( 327) AT3G04790 | Symbols: | ribose 5-phosphate isomerase-related | chr3:1313365-1314195 FORWARDmoderately similar to ( 330) loc_os07g08030 12007.m05261 protein ribose-5-phosphate isomerase, putative, expressedRPI_A PRK00702 RpiA Rib_5-P_isom_A PGSC0003DMT400050076
Soltu.DM.01G037550	0.466849	-2.14202	-1.09897	1.26059e-06	RNA binding	60S ribosome subunit biogenesis protein NIP7	protein.synthesis.misc ribosomal protein	Protein	moderately similar to ( 319) AT4G15770 | Symbols: | RNA binding / protein binding | chr4:8978060-8978623 FORWARDmoderately similar to ( 252) loc_os07g47420 12007.m08959 protein 60S ribosome subunit biogenesis protein NIP7, putative, expressedNIP7 PGSC0003DMT400057924
Soltu.DM.01G037600	0.370194	-2.70129	-1.43365	1.91454e-26	Pentatricopeptide repeat (PPR) superfamily protein	EMB175	RNA.regulation of transcription.MYB domain transcription factor family	RNA	highly similar to ( 892) AT5G03800 | Symbols: EMB175, emb1899, EMB166 | EMB175 (EMBRYO DEFECTIVE 175); catalytic | chr5:1010894-1013584 REVERSEvery weakly similar to (97.1) RF1_ORYSA Rf1 protein, mitochondrial precursor (PPR protein) (Fertility restorer) (Restorer for CMS) - Oryza sativa (Rice)highly similar to ( 779) loc_os07g07620 12007.m05221 protein pentatricopeptide repeat protein PPR868-14,…
Soltu.DM.01G038630	0.380288	-2.62959	-1.39484	2.54023e-26	SGNH hydrolase-type esterase superfamily protein	Alpha-L-fucosidase 2	misc.GDSL-motif lipase	misc	moderately similar to ( 274) AT5G03980 | Symbols: | GDSL-motif lipase/hydrolase family protein | chr5:1074205-1075289 REVERSEweakly similar to ( 142) EST_HEVBR Esterase precursor (EC 3.1.1.-) (Early nodule-specific protein homolog) (Latex allergen Hev b 13) - Hevea brasiliensis (Para rubber tree)moderately similar to ( 322) loc_os11g31940 12011.m07096 protein esterase precursor, putative, express…
Soltu.DM.01G038890	0.261881	-3.81852	-1.93301	9.86276e-34	lipoxygenase	Lipoxygenase	hormone metabolism.jasmonate.synthesis-degradation.lipoxygenase	hormone metabolism	nearly identical (1249) AT1G55020 | Symbols: LOX1 | LOX1; lipoxygenase | chr1:20525798-20530143 FORWARDnearly identical (1426) LOX1_SOLTU Lipoxygenase 1 (EC 1.13.11.12) - Solanum tuberosum (Potato)nearly identical (1091) loc_os03g49380 12003.m35371 protein lipoxygenase 4, putative, expressedLipoxygenase PLAT_LH2 LH2 PLAT PGSC0003DMT400028158
Soltu.DM.01G039150	0.191383	-5.22511	-2.38546	1.09038e-22	histone H2A	Histone H2A.1	DNA.synthesis/chromatin structure.histone	DNA	weakly similar to ( 138) AT5G02560 | Symbols: HTA12 | HTA12; DNA binding | chr5:575437-576456 FORWARDweakly similar to ( 148) H2A3_MEDTR Probable histone H2A.3 - Medicago truncatula (Barrel medic)weakly similar to ( 142) loc_os05g02300 12005.m04766 protein histone H2A, putative, expressedH2A H2A HTA1 PGSC0003DMT400063677
Soltu.DM.01G039550	0.455702	-2.19442	-1.13384	4.04866e-14	Ribosomal L22e protein family	60S ribosomal protein L22	protein.synthesis.ribosomal protein.eukaryotic.60S subunit.L22	Protein	weakly similar to ( 145) AT3G05560 | Symbols: | 60S ribosomal protein L22-2 (RPL22B) | chr3:1614641-1615204 FORWARDweakly similar to ( 142) loc_os07g47710 12007.m08986 protein 60S ribosomal protein L22-2, putative, expressedRibosomal_L22e PGSC0003DMT400063586
Soltu.DM.01G039710	0.0187033	-53.4664	-5.74056	2.65922e-29	phloem protein 2-B15	Conserved gene of unknown function	cell.organisation	Cell	moderately similar to ( 230) AT1G09155 | Symbols: AtPP2-B15 | AtPP2-B15 (Phloem protein 2-B15); carbohydrate binding | chr1:2949831-2950842 REVERSEweakly similar to ( 173) loc_os12g03740 12012.m04371 protein ATPP2-B10, putative, expressed PGSC0003DMT400063740
Soltu.DM.01G039850	0.334282	-2.99149	-1.58086	1.40988e-10	Protein phosphatase 2C family protein	Protein phosphatase	protein.postranslational modification	Protein	highly similar to ( 606) AT1G09160 | Symbols: | protein phosphatase 2C-related / PP2C-related | chr1:2953199-2955059 REVERSEhighly similar to ( 541) loc_os03g18970 12003.m07315 protein protein phosphatase 2C-like, putative, expressedPP2Cc PP2Cc PP2C PTC1 PGSC0003DMT400063756
Soltu.DM.01G040050	0.241208	-4.1458	-2.05165	1.93598e-12	RECQ helicase l1	DNA helicase hus2	DNA.unspecified	DNA	highly similar to ( 588) AT3G05740 | Symbols: RECQI1 | RECQI1 (Arabidopsis RecQ helicase l1); ATP binding / ATP-dependent helicase/ helicase/ nucleic acid binding | chr3:1698180-1701228 FORWARDhighly similar to ( 550) loc_os11g44910 12011.m080058 protein bloom syndrome protein, putative, expressedRecQ PRK11057 HELICc SrmB DEAD Helicase_C HELICc PGSC0003DMT400007294
Soltu.DM.01G040780	0.174623	-5.72663	-2.51769	4.03039e-20	global transcription factor C	Global transcription factor group	RNA.regulation of transcription.Global transcription factor group	RNA	nearly identical (1311) AT4G10710 | Symbols: SPT16 | SPT16 (global transcription factor C) | chr4:6602226-6605450 REVERSEnearly identical (1321) SPT16_MAIZE FACT complex subunit SPT16 (Facilitates chromatin transcription complex subunit SPT16) (Global transcription factor group C protein 102) - Zea mays (Maize)nearly identical (1320) loc_os04g25550 12004.m07681 protein cell division control prote…
Soltu.DM.01G040880	0.431629	-2.3168	-1.21214	1.09082e-08	Carbohydrate-binding X8 domain superfamily protein	Hydrolase, hydrolyzing O-glycosyl compounds	misc.beta 1,3 glucan hydrolases	misc	weakly similar to ( 115) AT1G09460 | Symbols: | glucan endo-1,3-beta-glucosidase-related | chr1:3053901-3055090 FORWARDvery weakly similar to (90.9) E13B_WHEAT Glucan endo-1,3-beta-glucosidase precursor (EC 3.2.1.39) ((1->3)-beta-glucan endohydrolase) ((1->3)-beta-glucanase) (Beta-1,3-endoglucanase) - Triticum aestivum (Wheat)weakly similar to ( 122) loc_os03g61780 12003.m11059 protein expressed …
Soltu.DM.01G040980	0.179457	-5.57237	-2.47829	2.37052e-15	terpene synthase	Vetispiradiene synthase 1	secondary metabolism.isoprenoids.terpenoids	secondary metabolism	moderately similar to ( 412) AT5G23960 | Symbols: ATTPS21, TPS21 | TPS21 (TERPENE SYNTHASE 21); (-)-E-beta-caryophyllene synthase/ alpha-humulene synthase | chr5:8092969-8095128 FORWARDhighly similar to ( 829) 5EAS_TOBAC Aristolochene synthase (EC 4.2.3.9) (5-epi-aristolochene synthase) (EAS) - Nicotiana tabacum (Common tobacco)moderately similar to ( 332) loc_os08g04500 12008.m04593 protein terp…
Soltu.DM.01G042450	0.337506	-2.96291	-1.56701	8.04743e-21	R-protein L3 B	Ribosomal protein L3	protein.synthesis.ribosomal protein.eukaryotic.60S subunit.L3	Protein	highly similar to ( 643) AT1G61580 | Symbols: RPL3B, ARP2 | RPL3B (R-PROTEIN L3 B); structural constituent of ribosome | chr1:22720833-22722402 REVERSEhighly similar to ( 653) RL3_ORYSJ 60S ribosomal protein L3 OS=Oryza sativa subsp. japonica GN=RPL3 PE=2 SV=2highly similar to ( 653) loc_os12g07010 12012.m04691 protein 60S ribosomal protein L3, putative, expressedrpl3p Ribosomal_L3 RplC PGSC0003D…
Soltu.DM.01G042520	0.273173	-3.66069	-1.87211	3.25601e-10	Lactoylglutathione lyase / glyoxalase I family protein	Lactoylglutathione lyase	Biodegradation of Xenobiotics.lactoylglutathione lyase	other metabolism	weakly similar to ( 182) AT1G80160 | Symbols: | lactoylglutathione lyase family protein / glyoxalase I family protein | chr1:30151280-30151930 FORWARDweakly similar to ( 190) loc_os05g07940 12005.m27715 protein lactoylglutathione lyase, putative, expressed PGSC0003DMT400064055
Soltu.DM.01G042720	0.43651	-2.2909	-1.19591	7.80822e-17	Ribosomal protein L7Ae/L30e/S12e/Gadd45 family protein	40S ribosomal protein S12	protein.synthesis.ribosomal protein.eukaryotic.40S subunit.S12	Protein	weakly similar to ( 162) AT2G32060 | Symbols: | 40S ribosomal protein S12 (RPS12C) | chr2:13639228-13640104 REVERSEweakly similar to ( 192) RS12_HORVU 40S ribosomal protein S12 - Hordeum vulgare (Barley)weakly similar to ( 189) loc_os07g05580 12007.m05022 protein 40S ribosomal protein S12, putative, expressedRibosomal_L7Ae PGSC0003DMT400064166
Soltu.DM.01G042870	0.392708	-2.54642	-1.34847	1.13289e-08	DNA helicase (RECQl4A)	DNA helicase hus2	DNA.unspecified	DNA	moderately similar to ( 293) AT1G10930 | Symbols: ATSGS1, RECQ4A, ATRECQ4A | RECQ4A; ATP binding / ATP-dependent helicase/ helicase/ nucleic acid binding | chr1:3648032-3654997 REVERSEmoderately similar to ( 223) loc_os04g35420 12004.m08631 protein ATSGS1, putative, expressedRecQ PRK11057 PGSC0003DMT400061165
Soltu.DM.01G043620	0.374362	-2.67121	-1.41749	2.8693e-14	homolog of separase	ISWI chromatin remodeling complex ATPase ISW1	RNA.regulation of transcription.Chromatin Remodeling Factors	RNA	highly similar to ( 972) AT5G66750 | Symbols: DDM1, CHR01, CHR1, CHA1, SOM4, SOM1, ATDDM1 | CHR1 (CHROMATIN REMODELING 1); ATPase/ helicase | chr5:26649050-26652869 FORWARDmoderately similar to ( 420) ISW2_ORYSA Probable chromatin remodelling complex ATPase chain (EC 3.6.1.-) (ISW2-like) (Sucrose nonfermenting protein 2 homolog) - Oryza sativa (Rice)highly similar to ( 841) loc_os03g51230 12003.m…
Soltu.DM.01G043980	0.348109	-2.87266	-1.52239	1.01082e-13	actin-11	Actin-101	cell.organisation	Cell	moderately similar to ( 357) AT3G12110 | Symbols: ACT11 | ACT11 (actin-11); structural constituent of cytoskeleton | chr3:3858116-3859609 FORWARDmoderately similar to ( 368) ACT13_SOLTU Actin-101 - Solanum tuberosum (Potato)moderately similar to ( 360) loc_os03g61970 12003.m11076 protein actin-3, putative, expressedActin ACTIN ACTIN COG5277 PGSC0003DMT400076501
Soltu.DM.01G043990	0.319776	-3.12718	-1.64486	6.30922e-17	actin	Actin-101	cell.organisation	Cell	moderately similar to ( 389) AT5G09810 | Symbols: ACT2, ACT7 | ACT7 (ACTIN 7); structural constituent of cytoskeleton | chr5:3052809-3054220 FORWARDmoderately similar to ( 392) ACT13_SOLTU Actin-101 - Solanum tuberosum (Potato)moderately similar to ( 389) loc_os11g06390 12011.m28655 protein actin-7, putative, expressedActin ACTIN ACTIN COG5277 PGSC0003DMT400076499
Soltu.DM.01G044580	0.1852	-5.39956	-2.43284	1.0896e-12	UDP-glucosyl transferase 85A5	UDP-glucuronosyltransferase	misc.UDP glucosyl and glucoronyl transferases	misc	highly similar to ( 622) AT1G22380 | Symbols: AtUGT85A3 | AtUGT85A3 (UDP-glucosyl transferase 85A3); glucuronosyltransferase/ transcription factor/ transferase, transferring glycosyl groups | chr1:7900522-7902332 REVERSEweakly similar to ( 186) IAAG_MAIZE Indole-3-acetate beta-glucosyltransferase (EC 2.4.1.121) (IAA-Glu synthetase) ((Uridine 5'-diphosphate-glucose:indol-3-ylacetyl)-beta-D-glucosy…
Soltu.DM.01G045170	0.113043	-8.84619	-3.14506	7.45343e-28	Terpenoid cyclases/Protein prenyltransferases superfamily protein	Monoterpene synthase 2	secondary metabolism.isoprenoids.terpenoids	secondary metabolism	moderately similar to ( 416) AT3G25830 | Symbols: ATTPS-CIN | ATTPS-CIN (terpene synthase-like sequence-1,8-cineole); (E)-beta-ocimene synthase/ myrcene synthase | chr3:9447545-9450316 FORWARDmoderately similar to ( 328) DCS1_GOSHI (+)-delta-cadinene synthase (EC 4.2.3.13) (D-cadinene synthase) - Gossypium hirsutum (Upland cotton)moderately similar to ( 242) loc_os08g04500 12008.m04593 protein te…
Soltu.DM.01G045180	0.458946	-2.17891	-1.1236	5.205e-07	Terpenoid cyclases/Protein prenyltransferases superfamily protein	Monoterpene synthase 2	secondary metabolism.isoprenoids.terpenoids	secondary metabolism	moderately similar to ( 416) AT3G25830 | Symbols: ATTPS-CIN | ATTPS-CIN (terpene synthase-like sequence-1,8-cineole); (E)-beta-ocimene synthase/ myrcene synthase | chr3:9447545-9450316 FORWARDmoderately similar to ( 328) DCS1_GOSHI (+)-delta-cadinene synthase (EC 4.2.3.13) (D-cadinene synthase) - Gossypium hirsutum (Upland cotton)moderately similar to ( 242) loc_os08g04500 12008.m04593 protein te…
Soltu.DM.01G045420	0.410841	-2.43403	-1.28335	4.91509e-18	Photosystem II reaction center PsbP family protein	Thylakoid lumenal 21.5 kDa protein, chloroplast	PS.lightreaction.photosystem II.PSII polypeptide subunits	Photosynthesis	moderately similar to ( 297) AT4G15510 | Symbols: | photosystem II reaction center PsbP family protein | chr4:8861351-8862529 FORWARDmoderately similar to ( 286) loc_os07g17390 12007.m06180 protein thylakoid lumenal 21.5 kDa protein, chloroplast precursor, putative, expressedPsbP PGSC0003DMT400027723
Soltu.DM.01G045710	0.32987	-3.0315	-1.60003	1.68519e-18	methionine sulfoxide reductase B	Chloroplast methionine sulfoxide reductase B2	RNA.regulation of transcription.putative transcription regulator	RNA	moderately similar to ( 216) AT4G21860 | Symbols: MSRB2 | MSRB2 (methionine sulfoxide reductase B 2); peptide-methionine-(S)-S-oxide reductase | chr4:11600282-11601507 REVERSEmoderately similar to ( 214) loc_os03g24600 12003.m35241 protein peptide methionine sulfoxide reductase msrB, putative, expressedSelR PRK05550 PRK05508 COG0229 PRK00222 PGSC0003DMT400008075
Soltu.DM.01G046370	0.317019	-3.15438	-1.65736	1.07441e-07	F-box family protein	F-box protein family	not assigned.unknown	Not assigned/Unknown	PGSC0003DMT400013124
Soltu.DM.01G046710	0.424364	-2.35647	-1.23663	1.26873e-15	SWIB/MDM2 domain superfamily protein	Brg-1 associated factor	RNA.regulation of transcription.Chromatin Remodeling Factors	RNA	weakly similar to ( 134) AT4G34290 | Symbols: | SWIB complex BAF60b domain-containing protein | chr4:16410883-16412122 FORWARDweakly similar to ( 127) loc_os12g32280 12012.m07033 protein expressed proteinSWIB SWIB PGSC0003DMT400066526
Soltu.DM.01G049490	0.343299	-2.91291	-1.54246	2.1827e-11	cryptochrome-interacting basic-helix-loop-helix	Basic helix-loop-helix protein BHLH7	RNA.regulation of transcription.bHLH,Basic Helix-Loop-Helix family	RNA	weakly similar to ( 175) AT4G34530 | Symbols: CIB1 | CIB1 (CRYPTOCHROME-INTERACTING BASIC-HELIX-LOOP-HELIX 1); DNA binding / transcription factor | chr4:16498466-16499946 FORWARDweakly similar to ( 163) loc_os02g47660 12002.m09800 protein BHLH transcription factor, putative, expressed PGSC0003DMT400001888
Soltu.DM.01G049680	0.387514	-2.58055	-1.36768	9.9868e-19	SEC14-like	Sec14 cytosolic factor	transport.misc	Transport	highly similar to ( 634) AT2G21540 | Symbols: ATSFH3, SFH3 | SFH3 (SEC14-LIKE 3); phosphatidylinositol transporter | chr2:9220831-9223737 REVERSEhighly similar to ( 558) loc_os02g04020 12002.m05751 protein phosphatidylinositol transfer-like protein III, putative, expressedCRAL_TRIO SEC14 SEC14 PGSC0003DMT400001903
Soltu.DM.01G049850	0.391817	-2.55221	-1.35175	8.88204e-11	beta-galactosidase	Beta-galactosidase	misc.gluco-, galacto- and mannosidases.beta-galactosidase	misc	nearly identical (1141) AT4G36360 | Symbols: BGAL3 | BGAL3 (beta-galactosidase 3); beta-galactosidase/ catalytic/ cation binding / sugar binding | chr4:17176840-17181143 REVERSEhighly similar to ( 984) BGAL_ASPOF Beta-galactosidase precursor (EC 3.2.1.23) (Lactase) - Asparagus officinalis (Garden asparagus)nearly identical (1115) loc_os03g06940 12003.m35030 protein beta-galactosidase precursor, p…
Soltu.DM.01G049920	0.413816	-2.41653	-1.27294	1.00027e-08	RING/U-box superfamily protein	Zinc finger protein	protein.degradation.ubiquitin.E3.RING	Protein	weakly similar to ( 157) AT3G53690 | Symbols: | zinc finger (C3HC4-type RING finger) family protein | chr3:19898997-19900044 REVERSEweakly similar to ( 158) loc_os08g35060 12008.m07495 protein ubiquitin-conjugating enzyme 7-interacting protein 4, putative, expressed PGSC0003DMT400079504
Soltu.DM.01G049950	0.138885	-7.20019	-2.84804	6.28205e-48	Minichromosome maintenance (MCM2/3/5) family protein	Minichromosome maintenance 4 protein	DNA.synthesis/chromatin structure	DNA	nearly identical (1134) AT2G16440 | Symbols: MCM4 | DNA replication licensing factor, putative | chr2:7126536-7130665 REVERSEmoderately similar to ( 295) MCM3_MAIZE DNA replication licensing factor MCM3 homolog (Replication origin activator) (ROA protein) (Fragment) - Zea mays (Maize)nearly identical (1164) loc_os01g36390 12001.m09934 protein DNA replication licensing factor mcm4, putative, expre…
Soltu.DM.01G050020	0.466015	-2.14585	-1.10155	2.95162e-09	Kinesin motor family protein	Kinesin	cell.organisation	Cell	moderately similar to ( 483) AT4G39050 | Symbols: | kinesin-related protein (MKRP2) | chr4:18193462-18200148 FORWARDmoderately similar to ( 370) loc_os10g36880 12010.m06493 protein ATP binding protein, putative, expressed PGSC0003DMT400008772
Soltu.DM.01G050090	0.491522	-2.0345	-1.02467	2.55879e-18	RNA-binding CRS1 / YhbY (CRM) domain protein	CRS1 / YhbY domain containing protein	not assigned.unknown	Not assigned/Unknown	weakly similar to ( 104) AT2G21350 | Symbols: | RNA binding | chr2:9136451-9137267 REVERSEvery weakly similar to (98.2) loc_os10g36860 12010.m06491 protein CRS1 / YhbY domain containing protein, expressed PGSC0003DMT400008114
Soltu.DM.01G050210	0.420136	-2.38018	-1.25107	1.07082e-15	fructose-bisphosphate aldolase	Fructose-bisphosphate aldolase	PS.calvin cycle.aldolase	Photosynthesis	highly similar to ( 684) AT4G38970 | Symbols: | fructose-bisphosphate aldolase, putative | chr4:18163769-18165659 REVERSEhighly similar to ( 661) ALFC_ORYSA Fructose-bisphosphate aldolase, chloroplast precursor (EC 4.1.2.13) (ALDP) - Oryza sativa (Rice)highly similar to ( 661) loc_os11g07020 12011.m28744 protein fructose-bisphosphate aldolase, chloroplast precursor, putative, expressedGlycolytic …
Soltu.DM.01G050220	0.387194	-2.58268	-1.36887	9.65613e-09	B-box type zinc finger family protein	Salt-tolerance protein	RNA.regulation of transcription.C2C2(Zn) CO-like, Constans-like zinc finger family	RNA	moderately similar to ( 232) AT4G38960 | Symbols: | zinc finger (B-box type) family protein | chr4:18162300-18163045 FORWARDmoderately similar to ( 247) loc_os09g35880 12009.m06539 protein salt tolerance-like protein, putative, expressed PGSC0003DMT400008044
Soltu.DM.01G050560	0.253818	-3.93983	-1.97813	1.30652e-23	Prefoldin chaperone subunit family protein	Ubiquitin-protein ligase BRE1A	not assigned.unknown	Not assigned/Unknown	weakly similar to ( 168) AT5G27330 | Symbols: | LOCATED IN: endoplasmic reticulum; EXPRESSED IN: 22 plant structures; EXPRESSED DURING: 12 growth stages; CONTAINS InterPro DOMAIN/s: Prefoldin (InterPro:IPR009053); BEST Arabidopsis thaliana protein match is: unknown protein (TAIR:AT3G05130.1); Has 110457 Blast hits to 56483 proteins in 2051 species: Archae - 1653; Bacteria - 15111; Metazoa - 52441…
Soltu.DM.01G050610	0.491311	-2.03537	-1.02529	1.65398e-25	Pentatricopeptide repeat (PPR) superfamily protein	Pentatricopeptide repeat-containing protein	RNA.regulation of transcription	RNA	highly similar to ( 540) AT4G34830 | Symbols: | LOCATED IN: chloroplast; EXPRESSED IN: 21 plant structures; EXPRESSED DURING: 13 growth stages; CONTAINS InterPro DOMAIN/s: Pentatricopeptide repeat (InterPro:IPR002885); BEST Arabidopsis thaliana protein match is: EMB2745 (EMBRYO DEFECTIVE 2745) (TAIR:AT5G39710.1); Has 19818 Blast hits to 5849 proteins in 171 species: Archae - 3; Bacteria - 16; Met…
Soltu.DM.01G051100	0.0912397	-10.9601	-3.45419	1.15207e-12	minichromosome maintenance	Minichromosome maintenance protein 10 isoform 1	not assigned.unknown	Not assigned/Unknown	moderately similar to ( 338) AT2G20980 | Symbols: MCM10 | MCM10 | chr2:9011654-9013856 REVERSEmoderately similar to ( 294) loc_os09g36820 12009.m06631 protein MCM10 minichromosome maintenance deficient 10, putative, expressed PGSC0003DMT400015838
Soltu.DM.01G051110	0.396732	-2.5206	-1.33376	3.35194e-20	RAC-like	Rac-like GTP-binding protein	signalling.G-proteins	signalling	moderately similar to ( 349) AT4G35020 | Symbols: ARAC3, ROP6, RHO1PS, ATROP6 | ARAC3 (ARABIDOPSIS RAC-LIKE 3); GTP binding / GTPase | chr4:16673176-16674540 FORWARDmoderately similar to ( 355) RAC5_ORYSA Rac-like GTP-binding protein 5 (OsRac5) (GTPase protein RacD) - Oryza sativa (Rice)moderately similar to ( 355) loc_os02g58730 12002.m33488 protein rac-like GTP-binding protein 5, putative, expr…
Soltu.DM.01G051140	0.290356	-3.44405	-1.78411	5.2735e-14	Transducin family protein / WD-40 repeat family protein	Nucleosome/chromatin assembly factor group	development.unspecified	Development	highly similar to ( 541) AT2G16780 | Symbols: MSI2, MSI02, NFC02, NFC2 | MSI2 (MULTICOPY SUPPRESSOR OF IRA1 2) | chr2:7281615-7283583 REVERSEmoderately similar to ( 435) loc_os03g43890 12003.m09430 protein WD-40 repeat protein MSI1, putative, expressedWD40 COG2319 PGSC0003DMT400015787
Soltu.DM.01G051210	0.248613	-4.02231	-2.00802	2.53192e-12	plasma membrane intrinsic protein	Aquaporin	transport.Major Intrinsic Proteins.PIP	Transport	moderately similar to ( 478) AT4G35100 | Symbols: PIP3, PIP3A, PIP2;7, SIMIP | PIP3 (PLASMA MEMBRANE INTRINSIC PROTEIN 3); water channel | chr4:16708672-16709958 FORWARDmoderately similar to ( 440) PIP26_ORYSA Probable aquaporin PIP2.6 (Plasma membrane intrinsic protein 2.6) (OsPIP2.6) - Oryza sativa (Rice)moderately similar to ( 440) loc_os04g16450 12004.m35259 protein aquaporin PIP2.6, putative…
Soltu.DM.01G051770	0.48734	-2.05196	-1.037	1.08368e-06	flavin-dependent monooxygenase	Dimethylaniline monooxygenase	misc.oxidases - copper, flavone etc.	misc	moderately similar to ( 371) AT1G19250 | Symbols: FMO1 | FMO1 (FLAVIN-DEPENDENT MONOOXYGENASE 1); FAD binding / NADP or NADPH binding / electron carrier/ flavin-containing monooxygenase/ monooxygenase/ oxidoreductase | chr1:6650656-6653053 REVERSEhighly similar to ( 531) loc_os04g14690 12004.m06706 protein monooxygenase/ oxidoreductase, putative, expressedFMO-like TrkA PGSC0003DMT400038056
Soltu.DM.01G051840	0.461389	-2.16737	-1.11595	5.24788e-08	Plant regulator RWP-RK family protein	NIN 1	RNA.regulation of transcription.NIN-like bZIP-related family	RNA	highly similar to ( 752) AT1G20640 | Symbols: | RWP-RK domain-containing protein | chr1:7155201-7157986 FORWARDhighly similar to ( 639) loc_os03g03900 12003.m05922 protein nodule inception protein, putative, expressedRWP-RK PGSC0003DMT400025657
Soltu.DM.02G000060	0.307847	-3.24836	-1.69971	2.5271e-09	BREAST CANCER 2 like 2A	Polyribonucleotide nucleotidyltransferase	RNA.processing	RNA	highly similar to ( 917) AT5G14580 | Symbols: | polyribonucleotide nucleotidyltransferase, putative | chr5:4697612-4703013 REVERSEmoderately similar to ( 278) loc_os07g07310 12007.m079617 protein polynucleotide phosphorylase, putative, expressedPRK11824 Pnp RNase_PH PRK03983 PGSC0003DMT400017006
Soltu.DM.02G002070	0.443692	-2.25382	-1.17237	8.6585e-10	DROUGHT SENSITIVE	Transducin family protein	not assigned.unknown	Not assigned/Unknown	moderately similar to ( 399) AT1G80710 | Symbols: | transducin family protein / WD-40 repeat family protein | chr1:30333499-30335796 REVERSEmoderately similar to ( 317) loc_os08g18150 12008.m05934 protein expressed proteinWD40 PGSC0003DMT400059646
Soltu.DM.02G003650	0.356634	-2.804	-1.48749	4.0962e-12	zinc transporter 5 precursor	Zinc/iron transporter	transport.metal	Transport	moderately similar to ( 322) AT1G05300 | Symbols: ZIP5 | ZIP5; cation transmembrane transporter/ metal ion transmembrane transporter | chr1:1546161-1547709 REVERSEmoderately similar to ( 323) loc_os07g12890 12007.m28960 protein ZIP zinc/iron transport family protein, expressedZip PGSC0003DMT400038659
Soltu.DM.02G004490	0.215147	-4.64799	-2.21661	2.78299e-109	Octicosapeptide/Phox/Bem1p (PB1) domain-containing protein / tetratricopeptide repeat (TPR)-containing protein	Heat shock protein 70 (HSP70)-interacting protein	RNA.processing	RNA	highly similar to ( 774) AT1G62390 | Symbols: | octicosapeptide/Phox/Bem1p (PB1) domain-containing protein / tetratricopeptide repeat (TPR)-containing protein | chr1:23084632-23086887 REVERSEhighly similar to ( 578) loc_os09g04990 12009.m03868 protein cytoskeletal protein, putative, expressed PGSC0003DMT400055266
Soltu.DM.02G006600	0.231634	-4.31716	-2.11008	8.64093e-21	chromatin remodeling	ISWI chromatin remodeling complex ATPase ISW1	RNA.regulation of transcription.Chromatin Remodeling Factors	RNA	highly similar to ( 972) AT5G66750 | Symbols: DDM1, CHR01, CHR1, CHA1, SOM4, SOM1, ATDDM1 | CHR1 (CHROMATIN REMODELING 1); ATPase/ helicase | chr5:26649050-26652869 FORWARDmoderately similar to ( 420) ISW2_ORYSA Probable chromatin remodelling complex ATPase chain (EC 3.6.1.-) (ISW2-like) (Sucrose nonfermenting protein 2 homolog) - Oryza sativa (Rice)highly similar to ( 841) loc_os03g51230 12003.m…
Soltu.DM.02G006840	0.225019	-4.44407	-2.15188	2.39324e-19	conserved hypothetical protein	Conserved gene of unknown function	not assigned.unknown	Not assigned/Unknown	weakly similar to ( 178) AT5G16030 | Symbols: | unknown protein | chr5:5238242-5240578 FORWARD PGSC0003DMT400062149
Soltu.DM.02G006880	0.425716	-2.34899	-1.23204	6.57486e-12	Zinc-finger domain of monoamine-oxidase A repressor R1 protein	Conserved gene of unknown function	not assigned.unknown	Not assigned/Unknown	weakly similar to ( 162) AT5G38690 | Symbols: | FUNCTIONS IN: molecular_function unknown; INVOLVED IN: biological_process unknown; LOCATED IN: cellular_component unknown; EXPRESSED IN: 21 plant structures; EXPRESSED DURING: 13 growth stages; CONTAINS InterPro DOMAIN/s: DDT superfamily (InterPro:IPR018501), DDT subgroup (InterPro:IPR018500), Cell division cycle-associated protein (InterPro:IPR0188…
Soltu.DM.02G008080	0.389788	-2.56549	-1.35924	2.58105e-21	Cystathionine beta-synthase (CBS) family protein	CBS domain containing protein	0	Not assigned/Unknown	0
Soltu.DM.02G008300	0.386626	-2.58648	-1.37099	5.42988e-10	SKU5 similar	Multicopper oxidase	misc.oxidases - copper, flavone etc.	misc	highly similar to ( 768) AT5G66920 | Symbols: sks17 | sks17 (SKU5 Similar 17); copper ion binding / oxidoreductase | chr5:26722963-26725370 FORWARDhighly similar to ( 568) ASO_BRANA L-ascorbate oxidase homolog precursor (EC 1.10.3.3) (Ascorbase) - Brassica napus (Rape)highly similar to ( 676) loc_os07g02810 12007.m04753 protein L-ascorbate oxidase homolog precursor, putative, expressedCu-oxidase_…
Soltu.DM.02G009110	0.00639189	-156.448	-7.28954	4.13256e-09	K-box region and MADS-box transcription factor family protein	MADS-box transcription factor FBP29	RNA.regulation of transcription.MADS box transcription factor family	RNA	moderately similar to ( 216) AT1G69120 | Symbols: AP1, AGL7 | AP1 (APETALA1); DNA binding / protein binding / protein heterodimerization/ transcription activator/ transcription factor | chr1:25982576-25986102 REVERSEmoderately similar to ( 217) AGL8_SOLTU Agamous-like MADS-box protein AGL8 homolog (POTM1-1) - Solanum tuberosum (Potato)weakly similar to ( 188) loc_os07g41370 12007.m29251 protein M…
Soltu.DM.02G010770	0.217471	-4.59832	-2.20111	4.68176e-13	Myzus persicae-induced lipase	Lipase	lipid metabolism.lipid degradation.lipases.triacylglycerol lipase	Lipid Metabolism	highly similar to ( 527) AT5G14180 | Symbols: MPL1 | MPL1 (MYZUS PERSICAE-INDUCED LIPASE 1); catalytic | chr5:4571442-4574413 REVERSEmoderately similar to ( 460) loc_os08g41780 12008.m08156 protein gastric triacylglycerol lipase precursor, putative, expressed PGSC0003DMT400017829
Soltu.DM.02G010800	0.489497	-2.04291	-1.03063	5.96999e-18	Ribosomal protein S21 family protein	Structural constituent of ribosome	protein.synthesis.ribosomal protein.prokaryotic.unknown organellar.30S subunit.S21	Protein	weakly similar to ( 110) AT3G27160 | Symbols: GHS1 | GHS1 (GLUCOSE HYPERSENSITIVE 1); structural constituent of ribosome | chr3:10017531-10018854 FORWARD PGSC0003DMT400017964
Soltu.DM.02G011070	0.490786	-2.03755	-1.02683	4.05535e-17	Subtilase family protein	Cucumisin	protein.degradation.subtilases	Protein	highly similar to ( 544) AT4G34980 | Symbols: SLP2 | SLP2; serine-type peptidase | chr4:16656929-16659223 REVERSEhighly similar to ( 889) loc_os06g41880 12006.m08720 protein subtilisin-like protease precursor, putative, expressedPA_subtilisin_like PGSC0003DMT400024344
Soltu.DM.02G011170	0.438496	-2.28052	-1.18936	2.93199e-15	allantoate amidohydrolase	Allantoate amidohydrolase	protein.degradation	Protein	highly similar to ( 677) AT4G20070 | Symbols: ATAAH | ATAAH (Arabidopsis thaliana Allantoate Amidohydrolase); allantoate deiminase/ metallopeptidase | chr4:10861548-10864529 FORWARDhighly similar to ( 571) loc_os06g45480 12006.m32139 protein metallopeptidase, putative, expressedPRK09290 PRK12890 PRK12893 PRK12892 PRK12891 ArgE Peptidase_M20 PGSC0003DMT400024398
Soltu.DM.02G013800	0.130523	-7.66148	-2.93762	1.0388e-32	Minichromosome maintenance (MCM2/3/5) family protein	DNA replication licensing factor MCM3	DNA.synthesis/chromatin structure	DNA	highly similar to ( 960) AT5G46280 | Symbols: MCM3 | DNA replication licensing factor, putative | chr5:18769902-18773606 REVERSEhighly similar to ( 827) MCM3_MAIZE DNA replication licensing factor MCM3 homolog (Replication origin activator) (ROA protein) (Fragment) - Zea mays (Maize)nearly identical (1019) loc_os05g39850 12005.m08162 protein DNA replication licensing factor MCM3, putative, expres…
Soltu.DM.02G014110	0.230587	-4.33676	-2.11662	3.89318e-13	purine permease	Purine transporter	transport.nucleotides	Transport	moderately similar to ( 266) AT4G18220 | Symbols: | purine permease family protein | chr4:10078768-10080109 FORWARDmoderately similar to ( 238) loc_os04g49739 12004.m35055 protein ATPUP11, putative, expressed PGSC0003DMT400025122
Soltu.DM.02G014120	0.154215	-6.48444	-2.69698	3.81231e-16	purine permease	Purine transporter	transport.nucleotides	Transport	moderately similar to ( 257) AT4G18210 | Symbols: ATPUP10 | ATPUP10; purine transmembrane transporter | chr4:10076175-10077495 FORWARDmoderately similar to ( 235) loc_os04g49739 12004.m35055 protein ATPUP11, putative, expressed PGSC0003DMT400025118
Soltu.DM.02G014420	0.371832	-2.68939	-1.42728	1.26004e-11	senescence-related gene	Leucoanthocyanidin dioxygenase	hormone metabolism.ethylene.synthesis-degradation	hormone metabolism	moderately similar to ( 368) AT1G17020 | Symbols: SRG1, ATSRG1 | SRG1 (SENESCENCE-RELATED GENE 1); oxidoreductase, acting on diphenols and related substances as donors, oxygen as acceptor / oxidoreductase, acting on paired donors, with incorporation or reduction of molecular oxygen, 2-oxoglutarate as one donor, and inc | chr1:5820258-5821741 FORWARDweakly similar to ( 189) FLS_PETHY Flavonol synt…
Soltu.DM.02G014690	0.192342	-5.19908	-2.37826	8.48828e-14	GDSL-like Lipase/Acylhydrolase superfamily protein	GDSL-lipase 1	misc.GDSL-motif lipase	misc	highly similar to ( 528) AT5G45670 | Symbols: | GDSL-motif lipase/hydrolase family protein | chr5:18528600-18530164 FORWARDweakly similar to ( 165) APG_BRANA Anter-specific proline-rich protein APG (Protein CEX) (Fragment) - Brassica napus (Rape)moderately similar to ( 475) loc_os01g54470 12001.m11611 protein anther-specific proline-rich protein APG, putative, expressedSGNH_plant_lipase_like fatt…
Soltu.DM.02G016010	0.380269	-2.62972	-1.39491	2.49476e-11	Protein of unknown function (DUF640)	Conserved gene of unknown function	signalling.light	signalling	moderately similar to ( 229) AT2G42610 | Symbols: LSH10 | LSH10 (LIGHT SENSITIVE HYPOCOTYLS 10) | chr2:17748005-17748538 FORWARDweakly similar to ( 188) loc_os02g56610 12002.m10683 protein expressed proteinDUF640 PGSC0003DMT400026433
Soltu.DM.02G016360	0.431428	-2.31788	-1.21281	3.78297e-15	Tetratricopeptide repeat (TPR)-like superfamily protein	Conserved gene of unknown function	not assigned.unknown	Not assigned/Unknown	moderately similar to ( 400) AT4G18570 | Symbols: | proline-rich family protein | chr4:10231439-10234534 FORWARDmoderately similar to ( 384) loc_os01g46340 12001.m10832 protein pherophorin like protein, putative, expressed PGSC0003DMT400026536
Soltu.DM.02G016380	0.488935	-2.04526	-1.03229	3.61478e-07	alpha/beta-Hydrolases superfamily protein	Triacylglycerol lipase	lipid metabolism.lipid degradation.lipases.triacylglycerol lipase	Lipid Metabolism	moderately similar to ( 481) AT4G18550 | Symbols: | lipase class 3 family protein | chr4:10225006-10226862 REVERSEmoderately similar to ( 422) loc_os01g46240 12001.m10822 protein triacylglycerol lipase, putative, expressedLipase_3 Lipase_3 Lipase PGSC0003DMT400026501
Soltu.DM.02G016550	0.459893	-2.17442	-1.12063	4.75284e-19	RNA binding;GTP binding	GTP-binding protein era	signalling.G-proteins	signalling	moderately similar to ( 497) AT5G66470 | Symbols: | GTP binding / RNA binding | chr5:26541986-26544302 REVERSEvery weakly similar to (83.2) ERG_ANTMA GTP-binding protein ERG - Antirrhinum majus (Garden snapdragon)moderately similar to ( 343) loc_os05g49220 12005.m08992 protein GTP-binding protein era, putative, expressedera Era Era engA COG1160 EngA1 MMR_HSR1 Era_like ThdF trmE trmE EngA2 engA PG…
Soltu.DM.02G016570	0.334388	-2.99054	-1.58041	2.81941e-07	Peroxidase superfamily protein	Peroxidase 19	misc.peroxidases	misc	moderately similar to ( 313) AT2G34060 | Symbols: | peroxidase, putative | chr2:14384914-14386530 FORWARDweakly similar to ( 178) PER2_ARAHY Cationic peroxidase 2 precursor (EC 1.11.1.7) (PNPC2) - Arachis hypogaea (Peanut)weakly similar to ( 200) loc_os03g55410 12003.m10456 protein peroxidase 51 precursor, putative, expressedsecretory_peroxidase plant_peroxidase peroxidase PGSC0003DMT400059099
Soltu.DM.02G016620	0.313302	-3.19181	-1.67437	8.30702e-11	negative regulator of systemic acquired resistance (SNI1)	SNI1	stress.biotic	stress	moderately similar to ( 329) AT4G18470 | Symbols: SNI1 | SNI1; transcription repressor | chr4:10192984-10195511 FORWARDmoderately similar to ( 299) loc_os02g20870 12002.m33660 protein RNA helicase like protein, putative, expressed PGSC0003DMT400027843
Soltu.DM.02G016840	0.286366	-3.49203	-1.80407	3.9482e-22	Histone superfamily protein	Histone H3.2	DNA.synthesis/chromatin structure.histone	DNA	weakly similar to ( 189) AT4G40030 | Symbols: | histone H3.2 | chr4:18555840-18556417 REVERSEweakly similar to ( 180) H32_WHEAT Histone H3.2 - Triticum aestivum (Wheat)weakly similar to ( 186) loc_os06g06480 12006.m05373 protein core histone H2A/H2B/H3/H4 family protein, expressedH3 Histone HHT1 PGSC0003DMT400081769
Soltu.DM.02G016920	0.448423	-2.23004	-1.15707	1.42631e-08	Protein of unknown function, DUF599	Conserved gene of unknown function	not assigned.unknown	Not assigned/Unknown	weakly similar to ( 192) AT5G46060 | Symbols: | unknown protein | chr5:18681533-18682459 FORWARDmoderately similar to ( 212) loc_os08g28970 12008.m06901 protein expressed proteinDUF599 PGSC0003DMT400081285
Soltu.DM.02G017100	0.486595	-2.0551	-1.03921	5.1015e-09	Protein E6	ROX1	not assigned.unknown	Not assigned/Unknown	PGSC0003DMT400081294
Soltu.DM.02G017360	0.250024	-3.99962	-1.99986	5.08287e-15	Mitochondrial substrate carrier family protein	Mitochondrial amino acid carrier	transport.metabolite transporters at the mitochondrial membrane	Transport	moderately similar to ( 395) AT2G33820 | Symbols: ATMBAC1, MBAC1 | MBAC1; L-histidine transmembrane transporter/ L-lysine transmembrane transporter/ L-ornithine transmembrane transporter/ arginine transmembrane transporter/ binding | chr2:14306293-14308293 REVERSEmoderately similar to ( 327) loc_os11g23170 12011.m079984 protein mitochondrial carnitine/acylcarnitine carrier-like protein, putative,…
Soltu.DM.02G017420	0.434655	-2.30068	-1.20206	1.78048e-16	Ribosomal protein S5 family protein	30S ribosomal protein S5	protein.synthesis.ribosomal protein.prokaryotic.chloroplast.30S subunit.S5	Protein	moderately similar to ( 265) AT2G33800 | Symbols: | ribosomal protein S5 family protein | chr2:14300925-14302352 REVERSEmoderately similar to ( 282) RR5_SPIOL 30S ribosomal protein S5, chloroplast precursor - Spinacia oleracea (Spinach)weakly similar to ( 196) loc_os03g34040 12003.m101378 protein 30S ribosomal protein S5, putative, expressedrpsE rps5 RpsE rps5p Ribosomal_S5 Ribosomal_S5_C PGSC000…
Soltu.DM.02G017630	0.483463	-2.06841	-1.04852	4.86452e-26	phosphate	PHO2	protein.degradation.ubiquitin.E2	Protein	highly similar to ( 792) AT2G33770 | Symbols: UBC24, ATUBC24, PHO2 | PHO2 (PHOSPHATE 2); ubiquitin-protein ligase | chr2:14277785-14281482 REVERSEhighly similar to ( 671) loc_os05g48390 12005.m08910 protein ubiquitin conjugating enzyme, putative, expressedUBCc UQ_con UBCc COG5078 PGSC0003DMT400076435
Soltu.DM.02G018000	0.436482	-2.29105	-1.19601	7.94648e-13	alpha 1,4-glycosyltransferase family protein	Lactosylceramide 4-alpha-galactosyltransferase	misc.UDP glucosyl and glucoronyl transferases	misc	moderately similar to ( 337) AT1G61050 | Symbols: | alpha 1,4-glycosyltransferase family protein / glycosyltransferase sugar-binding DXD motif-containing protein | chr1:22486736-22488043 FORWARDmoderately similar to ( 323) loc_os04g44740 12004.m09431 protein transferase/ transferase, transferring glycosyl groups, putative, expressedGb3_synth PGSC0003DMT400057784
Soltu.DM.02G018150	0.379922	-2.63212	-1.39623	2.02901e-12	conserved hypothetical protein	Conserved gene of unknown function	not assigned.unknown	Not assigned/Unknown	PGSC0003DMT400057615
Soltu.DM.02G018320	0.406935	-2.4574	-1.29713	2.65281e-14	beta-galactosidase	Beta-galactosidase	misc.gluco-, galacto- and mannosidases.beta-galactosidase	misc	highly similar to ( 777) AT2G28470 | Symbols: BGAL8 | BGAL8 (beta-galactosidase 8); beta-galactosidase/ catalytic/ cation binding / sugar binding | chr2:12169047-12173164 REVERSEhighly similar to ( 664) BGAL_ASPOF Beta-galactosidase precursor (EC 3.2.1.23) (Lactase) - Asparagus officinalis (Garden asparagus)highly similar to ( 776) loc_os03g15020 12003.m34824 protein beta-galactosidase precursor,…
Soltu.DM.02G018740	0.498629	-2.0055	-1.00396	7.35169e-10	ARM repeat superfamily protein	Ubiquitin-protein ligase	not assigned.unknown	Not assigned/Unknown	highly similar to ( 555) AT1G61350 | Symbols: | armadillo/beta-catenin repeat family protein | chr1:22634099-22635820 FORWARDmoderately similar to ( 419) loc_os07g37350 12007.m07985 protein armadillo/beta-catenin-like repeat family protein, expressed PGSC0003DMT400057710
Soltu.DM.02G018940	0.435123	-2.2982	-1.20051	4.27341e-10	S-adenosyl-L-methionine-dependent methyltransferases superfamily protein	Proliferating-cell nucleolar antigen p120	DNA.synthesis/chromatin structure	DNA	highly similar to ( 584) AT4G26600 | Symbols: | nucleolar protein, putative | chr4:13419629-13423418 FORWARDhighly similar to ( 565) loc_os02g49270 12002.m09961 protein proliferating-cell nucleolar antigen p120, putative, expressedSun Nol1_Nop2_Fmu yebU PRK10901 PGSC0003DMT400057532
Soltu.DM.02G019040	0.448973	-2.22731	-1.1553	5.68866e-07	Calcium-binding EF-hand family protein	Ccd1	signalling.calcium	signalling	weakly similar to ( 112) AT4G27280 | Symbols: | calcium-binding EF hand family protein | chr4:13663770-13664162 REVERSEweakly similar to ( 115) loc_os06g46950 12006.m09221 protein EF-hand Ca2+-binding protein CCD1, putative, expressed PGSC0003DMT400057519
Soltu.DM.02G020160	0.394261	-2.53639	-1.34278	5.27242e-10	hypothetical protein	Conserved gene of unknown function	not assigned.unknown	Not assigned/Unknown	PGSC0003DMT400042426
Soltu.DM.02G020570	0.389801	-2.56541	-1.35919	1.19904e-08	Chaperonin-like RbcX protein	Conserved gene of unknown function	not assigned.unknown	Not assigned/Unknown	weakly similar to ( 184) AT4G04330 | Symbols: | unknown protein | chr4:2116700-2118563 REVERSEweakly similar to ( 177) loc_os08g32930 12008.m07285 protein expressed protein PGSC0003DMT400042456
Soltu.DM.02G020620	0.347967	-2.87383	-1.52298	2.57734e-19	KNOX/ELK homeobox transcription factor	Homeobox protein knotted-1-like LET6	RNA.regulation of transcription.HB,Homeobox transcription factor family	RNA	moderately similar to ( 367) AT1G62360 | Symbols: STM, BUM1, SHL, WAM1, BUM, WAM | STM (SHOOT MERISTEMLESS); transcription factor | chr1:23058796-23061722 REVERSEmoderately similar to ( 387) HSBH1_SOYBN Homeobox protein SBH1 - Glycine max (Soybean)moderately similar to ( 250) loc_os03g51690 12003.m35624 protein homeobox protein OSH1, putative, expressedKNOX2 KNOX1 PGSC0003DMT400043083
Soltu.DM.02G021720	0.405281	-2.46742	-1.303	7.11262e-10	Tetratricopeptide repeat (TPR)-like superfamily protein	Pentatricopeptide repeat-containing protein, chloroplastic	0	Not assigned/Unknown	0
Soltu.DM.02G022080	0.125586	-7.96266	-2.99325	2.01367e-40	minichromosome maintenance (MCM2/3/5) family protein	Mini-chromosome maintenance protein MCM6	DNA.synthesis/chromatin structure	DNA	nearly identical (1207) AT5G44635 | Symbols: MCM6 | minichromosome maintenance family protein / MCM family protein | chr5:18006431-18010542 REVERSEmoderately similar to ( 277) MCM3_MAIZE DNA replication licensing factor MCM3 homolog (Replication origin activator) (ROA protein) (Fragment) - Zea mays (Maize)nearly identical (1192) loc_os05g14590 12005.m05870 protein DNA replication licensing factor…
Soltu.DM.02G023350	0.454401	-2.2007	-1.13796	1.5982e-14	FAD/NAD(P)-binding oxidoreductase family protein	Amine oxidase	secondary metabolism.isoprenoids.carotenoids	secondary metabolism	moderately similar to ( 497) AT3G09580 | Symbols: | amine oxidase family protein | chr3:2942614-2944047 REVERSEmoderately similar to ( 384) loc_os07g43370 12007.m08565 protein oxidoreductase, putative, expressedAmino_oxidase HemY COG1233 PRK11883 PGSC0003DMT400009420
Soltu.DM.02G023580	0.470929	-2.12346	-1.08642	1.28816e-06	ascorbate peroxidase	Ascorbate peroxidase	redox.ascorbate and glutathione.ascorbate	Redox	moderately similar to ( 431) AT4G35000 | Symbols: APX3 | APX3 (ASCORBATE PEROXIDASE 3); L-ascorbate peroxidase | chr4:16665007-16667541 REVERSEmoderately similar to ( 401) APX3_ORYSA Probable L-ascorbate peroxidase 3 (EC 1.11.1.11) (OsAPx03) - Oryza sativa (Rice)moderately similar to ( 401) loc_os04g14680 12004.m06705 protein OsAPx3 - Peroxisomal Ascorbate Peroxidase encoding gene, expressedascor…
Soltu.DM.02G023870	0.212639	-4.70281	-2.23352	9.64462e-12	Gibberellin-regulated family protein	Gast1	hormone metabolism.gibberelin.induced-regulated-responsive-activated	hormone metabolism	GASA PGSC0003DMT400009367
Soltu.DM.02G024260	0.390885	-2.5583	-1.35518	3.49249e-45	Lactoylglutathione lyase / glyoxalase I family protein	Lactoylglutathione lyase	Biodegradation of Xenobiotics.lactoylglutathione lyase	other metabolism	weakly similar to ( 150) AT1G15380 | Symbols: | lactoylglutathione lyase family protein / glyoxalase I family protein | chr1:5290955-5292287 FORWARDweakly similar to ( 159) loc_os05g07940 12005.m27715 protein lactoylglutathione lyase, putative, expressed PGSC0003DMT400009330
Soltu.DM.02G024400	0.470238	-2.12658	-1.08854	4.88885e-15	GATA transcription factor	GATA transcription factor 5	RNA.regulation of transcription.C2C2(Zn) GATA transcription factor family	RNA	weakly similar to ( 147) AT3G51080 | Symbols: | zinc finger (GATA type) family protein | chr3:18973639-18974668 FORWARDweakly similar to ( 128) loc_os02g43150 12002.m100295 protein GATA zinc finger family protein, expressed PGSC0003DMT400009117
Soltu.DM.02G025270	0.470438	-2.12568	-1.08792	1.02493e-38	Sulfite exporter TauE/SafE family protein	Membrane protein	not assigned.unknown	Not assigned/Unknown	moderately similar to ( 414) AT2G25737 | Symbols: | unknown protein | chr2:10977174-10979677 FORWARDmoderately similar to ( 419) loc_os09g17600 12009.m22230 protein expressed protein PGSC0003DMT400038560
Soltu.DM.02G025990	0.130058	-7.6889	-2.94278	3.66735e-07	Peptidase M50B-like domain containing protein	Conserved gene of unknown function	not assigned.unknown	Not assigned/Unknown	moderately similar to ( 305) AT1G67060 | Symbols: | unknown protein | chr1:25036729-25039123 FORWARDmoderately similar to ( 304) loc_os02g12870 12002.m34037 protein expressed protein PGSC0003DMT400067856
Soltu.DM.02G026320	0.196223	-5.09625	-2.34944	5.03893e-18	Potato type II proteinase inhibitor family domain containing protein	Proteinase inhibitor IIa	not assigned.unknown	Not assigned/Unknown	weakly similar to ( 153) IP2X_SOLTU Proteinase inhibitor type-2 precursor (Proteinase inhibitor type II) - Solanum tuberosum (Potato) PGSC0003DMT400078609
Soltu.DM.02G026630	0.49632	-2.01483	-1.01066	1.74258e-08	conserved hypothetical protein	Conserved gene of unknown function	not assigned.unknown	Not assigned/Unknown	moderately similar to ( 315) AT5G17460 | Symbols: | unknown protein | chr5:5757582-5758867 REVERSEmoderately similar to ( 303) loc_os01g03500 12001.m06988 protein expressed protein PGSC0003DMT400078757
Soltu.DM.02G027720	0.491573	-2.03429	-1.02452	5.94624e-12	Translation protein SH3-like family protein	L24 ribosomal protein	protein.synthesis.ribosomal protein.eukaryotic.60S subunit.L26	Protein	weakly similar to ( 153) AT3G49910 | Symbols: | 60S ribosomal protein L26 (RPL26A) | chr3:18504311-18504751 FORWARDweakly similar to ( 136) RL26_BRARA 60S ribosomal protein L26 - Brassica rapa (Turnip)weakly similar to ( 148) loc_os12g05430 12012.m04536 protein 60S ribosomal protein L26-1, putative, expressedrpl24p PGSC0003DMT400055191
Soltu.DM.02G027840	0.400668	-2.49583	-1.31952	7.78335e-07	GRAS family transcription factor	SCL domain class transcription factor	RNA.regulation of transcription.GRAS transcription factor family	RNA	highly similar to ( 506) AT3G49950 | Symbols: | scarecrow transcription factor family protein | chr3:18522570-18523802 FORWARDweakly similar to ( 147) CIGR2_ORYSA Chitin-inducible gibberellin-responsive protein 2 - Oryza sativa (Rice)highly similar to ( 524) loc_os07g40020 12007.m08244 protein GRAS family transcription factor containing protein, expressedGRAS PGSC0003DMT400064187
Soltu.DM.02G028180	0.176392	-5.66921	-2.50315	1.26313e-139	heavy metal atpase	Heavy metal cation transport atpase	transport.metal	Transport	highly similar to ( 921) AT4G37270 | Symbols: HMA1, ATHMA1 | HMA1; ATPase/ cadmium-transporting ATPase/ calcium-transporting ATPase/ copper-exporting ATPase/ zinc transporting ATPase | chr4:17541987-17546352 REVERSEhighly similar to ( 883) loc_os06g47550 12006.m091770 protein cadmium/zinc-transporting ATPase HMA1, chloroplast precursor, putative, expressedZntA zntA PRK10671 MgtA E1-E2_ATPase KdpB…
Soltu.DM.02G028210	0.302247	-3.30855	-1.7262	4.72926e-08	end binding protein 1C	AtEB1c	cell.organisation	Cell	moderately similar to ( 374) AT5G67270 | Symbols: ATEB1C, EB1C, ATEB1H1 | ATEB1C (microtubule end binding protein 1); microtubule binding | chr5:26840248-26841984 REVERSEmoderately similar to ( 354) loc_os10g35580 12010.m06382 protein microtubule-associated protein RP/EB family member 3, putative, expressedBIM1 PGSC0003DMT400064236
Soltu.DM.02G028240	0.476558	-2.09838	-1.06928	1.72163e-11	CYCLIN D3;2	D-type cyclin family 3 subgroup 1	cell.cycle	Cell	moderately similar to ( 290) AT5G67260 | Symbols: CYCD3;2 | CYCD3;2 (CYCLIN D3;2); cyclin-dependent protein kinase | chr5:26836313-26837665 FORWARDweakly similar to ( 157) loc_os09g29100 12009.m06061 protein cyclin delta-2, putative, expressedCyclin_N PGSC0003DMT400064307
Soltu.DM.02G028440	0.494415	-2.02259	-1.01621	3.58576e-12	conserved hypothetical protein	Cyclin delta-3	not assigned.unknown	Not assigned/Unknown	moderately similar to ( 424) AT4G34090 | Symbols: | unknown protein | chr4:16328051-16330110 REVERSEmoderately similar to ( 411) loc_os03g01920 12003.m05736 protein expressed protein PGSC0003DMT400010305
Soltu.DM.02G028500	0.165039	-6.05918	-2.59912	1.22801e-30	F-box/RNI-like superfamily protein	Ubiquitin-protein ligase	protein.degradation.ubiquitin.E3.SCF.FBOX	Protein	moderately similar to ( 318) AT5G67140 | Symbols: | F-box family protein | chr5:26794009-26795213 REVERSEmoderately similar to ( 267) loc_os06g07000 12006.m31842 protein F-box domain containing protein, expressed PGSC0003DMT400010308
Soltu.DM.02G028580	0.14826	-6.74491	-2.7538	5.22229e-40	DNA-directed DNA polymerases	Hcr2-0A	signalling.receptor kinases.leucine rich repeat XI	signalling	weakly similar to ( 180) AT5G48940 | Symbols: | leucine-rich repeat transmembrane protein kinase, putative | chr5:19839785-19843744 FORWARDweakly similar to ( 167) RPK1_IPONI Receptor-like protein kinase precursor (EC 2.7.11.1) - Ipomoea nil (Japanese morning glory) (Pharbitis nil)weakly similar to ( 192) loc_os10g02970 12010.m03714 protein receptor-like protein kinase precursor, putative PGSC000…
Soltu.DM.02G029920	0.454115	-2.20209	-1.13887	1.09263e-09	NAD(P)-binding Rossmann-fold superfamily protein	NAD dependent epimerase/dehydratase	not assigned.unknown	Not assigned/Unknown	moderately similar to ( 345) AT1G19690 | Symbols: | binding / catalytic/ coenzyme binding | chr1:6807925-6809562 REVERSEmoderately similar to ( 294) loc_os01g15660 12001.m97451 protein nucleoside-diphosphate-sugar epimerase, putative, expressed PGSC0003DMT400026026
Soltu.DM.02G030630	0.181335	-5.51466	-2.46327	1.19197e-20	brassinosteroid-6-oxidase	Cytochrome P450 85A1	misc.cytochrome P450	misc	highly similar to ( 676) AT5G38970 | Symbols: BR6OX1, ATBR6OX, CYP85A1, BR6OX | BR6OX1 (BRASSINOSTEROID-6-OXIDASE 1); monooxygenase/ oxygen binding | chr5:15595185-15597774 REVERSEhighly similar to ( 776) C85A_PHAVU Cytochrome P450 85A (EC 1.14.-.-) (C6-oxidase) - Phaseolus vulgaris (Kidney bean) (French bean)highly similar to ( 639) loc_os03g40540 12003.m09132 protein cytochrome P450 85A1, putat…
Soltu.DM.02G030780	0.451221	-2.21621	-1.14809	5.51511e-11	DUF4378 domain containing protein	Conserved gene of unknown function	not assigned.unknown	Not assigned/Unknown	moderately similar to ( 293) AT1G74160 | Symbols: | unknown protein | chr1:27887164-27891151 FORWARDweakly similar to ( 183) loc_os07g41200 12007.m08356 protein expressed protein PGSC0003DMT400003717
Soltu.DM.02G031360	0.24332	-4.10982	-2.03907	6.55895e-20	early nodulin-like protein	Blue (Type 1) copper domain	misc.plastocyanin-like	misc	weakly similar to ( 148) AT5G15350 | Symbols: | plastocyanin-like domain-containing protein | chr5:4985184-4986154 REVERSEvery weakly similar to (89.4) loc_os09g38540 12009.m06795 protein blue copper protein precursor, putative, expressedCu_bind_like PGSC0003DMT400003642
Soltu.DM.02G031710	0.339692	-2.94384	-1.5577	4.84069e-19	structural maintenance of chromosome	Condensin complex components subunit	cell.division	Cell	nearly identical (1462) AT5G48600 | Symbols: ATSMC3, ATCAP-C, ATSMC4 | ATSMC3 (ARABIDOPSIS THALIANA STRUCTURAL MAINTENANCE OF CHROMOSOME 3); ATP binding / transporter | chr5:19701908-19709091 FORWARDhighly similar to ( 566) loc_os05g41750 12005.m08349 protein ATSMC3, putative, expressedSmc ABC_SMC4_euk SMC_N ABC_SMC1_euk ABC_SMC_head SMC_hinge ABC_SMC_barmotin ABC_SMC2_euk ABC_Class2 PGSC0003DMT4…
Soltu.DM.02G031730	0.290966	-3.43683	-1.78108	2.31122e-07	myb domain protein	R2R3 Myb30 transcription factor	RNA.regulation of transcription.MYB domain transcription factor family	RNA	moderately similar to ( 268) AT3G47600 | Symbols: MYB94, ATMYBCP70, ATMYB94 | ATMYB94 (MYB DOMAIN PROTEIN 94); DNA binding / transcription factor | chr3:17539627-17541035 REVERSEweakly similar to ( 171) MYB4_ORYSA Myb-related protein Myb4 (OsMyb4) (Transcription factor RLTR1) - Oryza sativa (Rice)moderately similar to ( 264) loc_os08g33940 12008.m07384 protein MYB96, putative, expressed PGSC0003D…
Soltu.DM.02G031820	0.399358	-2.50402	-1.32424	2.84248e-14	ATP binding cassette subfamily B19	LO4	transport.ABC transporters and multidrug resistance systems	Transport	nearly identical (2068) AT3G28860 | Symbols: ATMDR1, ATMDR11, PGP19, MDR11, MDR1, ATPGP19, ABCB19, ATABCB19 | ABCB19; ATPase, coupled to transmembrane movement of substances / auxin efflux transmembrane transporter | chr3:10870287-10877286 REVERSEhighly similar to ( 992) MDR_ORYSA Putative multidrug resistance protein (P-glycoprotein) - Oryza sativa (Rice)nearly identical (1982) loc_os04g38570 12…
Soltu.DM.02G032090	0.415228	-2.40831	-1.26802	9.42478e-74	Phosphoglycerate mutase-like family protein	Histidine acid phosphatase	not assigned.unknown	Not assigned/Unknown	nearly identical (1706) AT5G15070 | Symbols: | acid phosphatase/ oxidoreductase/ transition metal ion binding | chr5:4876898-4885615 FORWARDnearly identical (1617) loc_os03g48300 12003.m35353 protein acid phosphatase, putative, expressedAcid_phosphat_A PGSC0003DMT400003302
Soltu.DM.02G032600	0.306057	-3.26737	-1.70813	2.08261e-31	Heavy metal transport/detoxification superfamily protein	Metal ion binding protein	not assigned.unknown	Not assigned/Unknown	weakly similar to ( 121) AT5G14910 | Symbols: | heavy-metal-associated domain-containing protein | chr5:4823815-4825196 FORWARDvery weakly similar to (98.2) loc_os05g27100 12005.m06999 protein expressed protein PGSC0003DMT400001367
Soltu.DM.02G032830	0.484654	-2.06333	-1.04497	3.5299e-09	cyclophilin	Peptidyl-prolyl cis-trans isomerase	protein.folding	Protein	highly similar to ( 625) AT3G01480 | Symbols: CYP38 | CYP38 (cyclophilin 38); peptidyl-prolyl cis-trans isomerase | chr3:188569-190252 FORWARDhighly similar to ( 623) TLP40_SPIOL Peptidyl-prolyl cis-trans isomerase, chloroplast precursor (EC 5.2.1.8) (40 kDa thylakoid lumen PPIase) (40 kDa thylakoid lumen rotamase) - Spinacia oleracea (Spinach)highly similar to ( 621) loc_os08g29370 12008.m26493 …
Soltu.DM.02G032910	0.377885	-2.64631	-1.40398	9.99977e-08	Tetratricopeptide repeat (TPR)-like superfamily protein	Kinesin light chain	cell.organisation	Cell	highly similar to ( 745) AT3G27960 | Symbols: | kinesin light chain-related | chr3:10380513-10382593 REVERSEhighly similar to ( 737) loc_os02g47880 12002.m100334 protein kinesin light chain, putative, expressed PGSC0003DMT400001405
Soltu.DM.02G033020	0.366148	-2.73114	-1.4495	7.75933e-20	ribosomal protein L12-A	50S ribosomal protein L12, chloroplastic	protein.synthesis.ribosomal protein.prokaryotic.chloroplast.50S subunit.L12	Protein	weakly similar to ( 142) AT3G27830 | Symbols: RPL12-A, RPL12 | RPL12-A (RIBOSOMAL PROTEIN L12-A); structural constituent of ribosome | chr3:10318576-10319151 FORWARDweakly similar to ( 194) RK12_TOBAC 50S ribosomal protein L12, chloroplast precursor (CL12) - Nicotiana tabacum (Common tobacco)weakly similar to ( 115) loc_os05g49320 12005.m09002 protein 50S ribosomal protein L12-1, chloroplast prec…
Soltu.DM.02G033040	0.428489	-2.33378	-1.22267	1.24618e-17	ribosomal protein L12-C	50S ribosomal protein L12, chloroplastic	protein.synthesis.ribosomal protein.prokaryotic.chloroplast.50S subunit.L12	Protein	weakly similar to ( 142) AT3G27830 | Symbols: RPL12-A, RPL12 | RPL12-A (RIBOSOMAL PROTEIN L12-A); structural constituent of ribosome | chr3:10318576-10319151 FORWARDmoderately similar to ( 205) RK12_TOBAC 50S ribosomal protein L12, chloroplast precursor (CL12) - Nicotiana tabacum (Common tobacco)weakly similar to ( 116) loc_os05g49320 12005.m09002 protein 50S ribosomal protein L12-1, chloroplast …
Soltu.DM.02G033290	0.13758	-7.26848	-2.86165	5.29397e-13	Transducin/WD40 repeat-like superfamily protein	Cell division cycle protein cdt2	not assigned.unknown	Not assigned/Unknown	highly similar to ( 503) AT3G27640 | Symbols: | transducin family protein / WD-40 repeat family protein | chr3:10232307-10235467 FORWARDmoderately similar to ( 405) loc_os03g49200 12003.m101455 protein cell division cycle protein cdt2, putative, expressedWD40 PGSC0003DMT400032879
Soltu.DM.02G033930	0.351063	-2.84849	-1.5102	6.4697e-07	Ankyrin repeat family protein	Ankyrin	cell.organisation	Cell	highly similar to ( 629) AT3G01750 | Symbols: | ankyrin repeat family protein | chr3:270615-272691 FORWARDhighly similar to ( 597) loc_os05g23320 12005.m06627 protein expressed proteinANK PGSC0003DMT400052247
Soltu.DM.02G034230	0.174731	-5.72308	-2.51679	2.00811e-39	Ferritin/ribonucleotide reductase-like family protein	Ribonucleoside-diphosphate reductase small chain	nucleotide metabolism.deoxynucleotide metabolism.ribonucleoside-diphosphate reductase	nucleotide metabolism	highly similar to ( 536) AT3G27060 | Symbols: TSO2 | TSO2 (TSO meaning 'ugly' in Chinese); oxidoreductase/ ribonucleoside-diphosphate reductase/ transition metal ion binding | chr3:9979971-9981057 REVERSEhighly similar to ( 626) RIR2_TOBAC Ribonucleoside-diphosphate reductase small chain (EC 1.17.4.1) (Ribonucleotide reductase small subunit) (Ribonucleoside-diphosphate reductase R2 subunit) - Nic…
Soltu.DM.02G034680	0.297804	-3.35791	-1.74756	1.49666e-07	DNA repair metallo-beta-lactamase family protein	DNA cross-link repair protein pso2/snm1	DNA.repair	DNA	highly similar to ( 529) AT3G26680 | Symbols: SNM1 | SNM1 (SENSITIVE TO NITROGEN MUSTARD 1) | chr3:9801309-9803517 FORWARDhighly similar to ( 509) loc_os04g32930 12004.m08390 protein DNA cross-link repair 1A protein, putative, expressedDRMBL YSH1 PGSC0003DMT400052013
Soltu.DM.03G000250	0.232833	-4.29493	-2.10263	2.88844e-12	Bifunctional inhibitor/lipid-transfer protein/seed storage 2S albumin superfamily protein	Non-specific lipid-transfer protein	misc.protease inhibitor/seed storage/lipid transfer protein (LTP) family protein	misc	weakly similar to ( 114) AT3G22600 | Symbols: | protease inhibitor/seed storage/lipid transfer protein (LTP) family protein | chr3:8006711-8007397 REVERSEvery weakly similar to (99.4) loc_os07g07930 12007.m05253 protein lipid transfer protein, putative, expressed PGSC0003DMT400034954
Soltu.DM.03G000300	0.266802	-3.74809	-1.90616	1.20099e-27	Histone superfamily protein	Histone H2A	DNA.synthesis/chromatin structure.histone	DNA	weakly similar to ( 154) AT1G08880 | Symbols: HTA5, H2AXA, G-H2AX, GAMMA-H2AX | H2AXA; DNA binding | chr1:2847144-2847676 REVERSEweakly similar to ( 155) H2AX_CICAR Histone H2AX - Cicer arietinum (Chickpea) (Garbanzo)weakly similar to ( 152) loc_os12g34510 12012.m07245 protein histone H2A, putative, expressedH2A H2A HTA1 Histone PGSC0003DMT400034958
Soltu.DM.03G000360	0.254455	-3.92997	-1.97452	5.91676e-48	aspartic proteinase A1	Aspartic proteinase oryzasin-1	protein.degradation.aspartate protease	Protein	highly similar to ( 516) AT1G11910 | Symbols: | aspartyl protease family protein | chr1:4017119-4019874 REVERSEhighly similar to ( 502) ASPR1_ORYSA Aspartic proteinase oryzasin-1 precursor (EC 3.4.23.-) - Oryza sativa (Rice)highly similar to ( 502) loc_os05g49200 12005.m27639 protein aspartic proteinase oryzasin-1 precursor, putative, expressedAsp PGSC0003DMT400034964
Soltu.DM.03G000550	0.0895099	-11.172	-3.48181	6.44399e-11	Helicase protein with RING/U-box domain	SNF2 domain-containing protein	RNA.regulation of transcription.Chromatin Remodeling Factors	RNA	nearly identical (1340) AT5G43530 | Symbols: | SNF2 domain-containing protein / helicase domain-containing protein / RING finger domain-containing protein | chr5:17489327-17494830 FORWARDweakly similar to ( 108) ISW2_ORYSA Probable chromatin remodelling complex ATPase chain (EC 3.6.1.-) (ISW2-like) (Sucrose nonfermenting protein 2 homolog) - Oryza sativa (Rice)nearly identical (1180) loc_os04g098…
Soltu.DM.03G000740	0.335698	-2.97887	-1.57477	7.31071e-09	plasmodesmata-located protein	DUF26 domain-containing protein 2	signalling.receptor kinases.DUF 26	signalling	moderately similar to ( 286) AT1G04520 | Symbols: PDLP2 | PDLP2 (PLASMODESMATA-LOCATED PROTEIN 2) | chr1:1231852-1233787 FORWARD PGSC0003DMT400034885
Soltu.DM.03G001010	0.282936	-3.53437	-1.82145	1.82401e-09	GDSL-like Lipase/Acylhydrolase superfamily protein	GDSL-lipase protein	misc.GDSL-motif lipase	misc	highly similar to ( 506) AT5G45670 | Symbols: | GDSL-motif lipase/hydrolase family protein | chr5:18528600-18530164 FORWARDweakly similar to ( 162) APG_BRANA Anter-specific proline-rich protein APG (Protein CEX) (Fragment) - Brassica napus (Rape)moderately similar to ( 470) loc_os01g54470 12001.m11611 protein anther-specific proline-rich protein APG, putative, expressedSGNH_plant_lipase_like fatt…
Soltu.DM.03G001750	0.485873	-2.05815	-1.04135	4.36431e-33	Neutral/alkaline non-lysosomal ceramidase	Ceramidase	lipid metabolism.''exotics'' (steroids, squalene etc).sphingolipids.ceramidase	Lipid Metabolism	nearly identical (1165) AT1G07380 | Symbols: | ceramidase family protein | chr1:2264829-2268306 REVERSEnearly identical (1122) loc_os01g43520 12001.m150425 protein ceramidase, putative, expressedCeramidase_alk PGSC0003DMT400011193
Soltu.DM.03G001910	0.323523	-3.09097	-1.62806	2.25742e-08	HAESA-like	Leucine-rich repeat receptor kinase	signalling.receptor kinases.leucine rich repeat XI	signalling	nearly identical (1221) AT1G28440 | Symbols: HSL1 | HSL1 (HAESA-Like 1); ATP binding / kinase/ protein serine/threonine kinase | chr1:9996914-10000171 FORWARDmoderately similar to ( 264) RPK1_IPONI Receptor-like protein kinase precursor (EC 2.7.11.1) - Ipomoea nil (Japanese morning glory) (Pharbitis nil)highly similar to ( 988) loc_os01g13800 12001.m07986 protein receptor-like protein kinase 5 pr…
Soltu.DM.03G002080	0.471955	-2.11885	-1.08328	7.47601e-18	Protein of unknown function (DUF616)	Conserved gene of unknown function	development.unspecified	Development	highly similar to ( 690) AT1G28240 | Symbols: | unknown protein | chr1:9868521-9871798 REVERSEhighly similar to ( 576) loc_os01g19870 12001.m08523 protein expressed proteinDUF616 PGSC0003DMT400033380
Soltu.DM.03G002140	0.322384	-3.10189	-1.63315	4.06996e-09	Aluminium induced protein with YGL and LRDR motifs	Stem-specific protein TSJT1	hormone metabolism.auxin.induced-regulated-responsive-activated	hormone metabolism	moderately similar to ( 333) AT4G27450 | Symbols: | unknown protein | chr4:13727665-13728683 REVERSEweakly similar to ( 123) TSJT1_TOBAC Stem-specific protein TSJT1 - Nicotiana tabacum (Common tobacco)moderately similar to ( 223) loc_os03g53270 12003.m35408 protein stem-specific protein TSJT1, putative, expressedWali7 Gn_AT_II PGSC0003DMT400033379
Soltu.DM.03G002500	0.261409	-3.82542	-1.93562	3.05792e-17	pinoid-binding protein	Ccd1	signalling.calcium	signalling	weakly similar to ( 115) AT4G27280 | Symbols: | calcium-binding EF hand family protein | chr4:13663770-13664162 REVERSEweakly similar to ( 119) loc_os06g46950 12006.m09221 protein EF-hand Ca2+-binding protein CCD1, putative, expressed PGSC0003DMT400012996
Soltu.DM.03G003110	0.215589	-4.63846	-2.21364	6.38768e-14	AMP-dependent synthetase and ligase family protein	AMP dependent ligase	lipid metabolism.FA synthesis and FA elongation.acyl coa ligase	Lipid Metabolism	highly similar to ( 733) AT1G21540 | Symbols: | AMP-binding protein, putative | chr1:7548758-7550521 REVERSEweakly similar to ( 191) 4CL1_TOBAC 4-coumarate--CoA ligase 1 (EC 6.2.1.12) (4CL 1) (4-coumaroyl-CoA synthase 1) - Nicotiana tabacum (Common tobacco)highly similar to ( 687) loc_os04g57850 12004.m10669 protein AMP-binding protein, putative, expressedPRK08162 CaiC PRK06219 AMP-binding PRK083…
Soltu.DM.03G003220	0.487108	-2.05293	-1.03769	7.30785e-15	tonoplast monosaccharide transporter2	Sugar transporter	transport.sugars	Transport	highly similar to ( 798) AT4G35300 | Symbols: | TMT2 (TONOPLAST MONOSACCHARIDE TRANSPORTER2); carbohydrate transmembrane transporter/ nucleoside transmembrane transporter/ sugar:hydrogen symporter | chr4:16796432-16799071 REVERSEvery weakly similar to (92.0) HEX6_RICCO Hexose carrier protein HEX6 - Ricinus communis (Castor bean)highly similar to ( 857) loc_os02g13560 12002.m100038 protein sugar t…
Soltu.DM.03G003530	0.211939	-4.71835	-2.23828	3.03394e-12	F-box family protein	F-box domain containing protein	not assigned.unknown	Not assigned/Unknown	moderately similar to ( 254) AT4G35930 | Symbols: | FUNCTIONS IN: molecular_function unknown; INVOLVED IN: biological_process unknown; LOCATED IN: cellular_component unknown; EXPRESSED IN: 12 plant structures; EXPRESSED DURING: 8 growth stages; CONTAINS InterPro DOMAIN/s: Cyclin-like F-box (InterPro:IPR001810); BEST Arabidopsis thaliana protein match is: F-box family protein (TAIR:AT1G61340.1); H…
Soltu.DM.03G003760	0.386708	-2.58593	-1.37068	1.63953e-07	Leucine-rich receptor-like protein kinase family protein	Receptor kinase	signalling.receptor kinases.leucine rich repeat XI	signalling	nearly identical (1259) AT4G36180 | Symbols: | leucine-rich repeat family protein | chr4:17120209-17123698 REVERSEmoderately similar to ( 446) RPK1_IPONI Receptor-like protein kinase precursor (EC 2.7.11.1) - Ipomoea nil (Japanese morning glory) (Pharbitis nil)highly similar to ( 965) loc_os04g48760 12004.m09811 protein BRASSINOSTEROID INSENSITIVE 1 precursor, putative, expressedS_TKc Pkinase S_T…
Soltu.DM.03G004240	0.401203	-2.4925	-1.3176	8.26236e-07	Protein kinase superfamily protein	Proline-rich receptor kinase PERK7	protein.postranslational modification.kinase.receptor like cytoplasmatic kinase VII	Protein	moderately similar to ( 479) AT2G18470 | Symbols: | protein kinase family protein | chr2:8005285-8007767 REVERSEmoderately similar to ( 248) PSKR_DAUCA Phytosulfokine receptor precursor (EC 2.7.11.1) (Phytosulfokine LRR receptor kinase) - Daucus carota (Carrot)moderately similar to ( 477) loc_os05g12680 12005.m05731 protein receptor protein kinase PERK1, putative, expressedTyrKc Pkinase_Tyr S_TKc…
Soltu.DM.03G004730	0.020006	-49.9849	-5.64342	9.84388e-32	MATE efflux family protein	MATE transporter	transport.misc	Transport	moderately similar to ( 469) AT1G71140 | Symbols: | MATE efflux family protein | chr1:26824762-26826748 FORWARDmoderately similar to ( 469) loc_os01g49120 12001.m11100 protein transparent testa 12 protein, putative, expressedNorM PRK01766 MatE PGSC0003DMT400043016
Soltu.DM.03G005430	0.474655	-2.10679	-1.07505	5.65721e-19	Translation protein SH3-like family protein	L24 ribosomal protein	protein.synthesis.ribosomal protein.eukaryotic.60S subunit.L26	Protein	weakly similar to ( 155) AT5G67510 | Symbols: | 60S ribosomal protein L26 (RPL26B) | chr5:26937970-26938410 REVERSEweakly similar to ( 136) RL26_BRARA 60S ribosomal protein L26 - Brassica rapa (Turnip)weakly similar to ( 149) loc_os12g05430 12012.m04536 protein 60S ribosomal protein L26-1, putative, expressedrpl24p PGSC0003DMT400023405
Soltu.DM.03G006230	0.300398	-3.32892	-1.73505	8.14244e-08	Inositol monophosphatase family protein	Inositol monophosphatase 2	minor CHO metabolism.myo-inositol.inositol phosphatase	minor CHO metabolism	moderately similar to ( 385) AT3G02870 | Symbols: VTC4 | VTC4; 3'(2'),5'-bisphosphate nucleotidase/ L-galactose-1-phosphate phosphatase/ inositol or phosphatidylinositol phosphatase/ inositol-1(or 4)-monophosphatase | chr3:627742-629682 REVERSEmoderately similar to ( 360) IMPP_MESCR Inositol monophosphatase (EC 3.1.3.25) (IMPase) (IMP) (Inositol-1(or 4)-monophosphatase) - Mesembryanthemum crystal…
Soltu.DM.03G006400	0.223522	-4.47383	-2.16151	4.38074e-22	ammonium transporter 1;1	Ammonium transporter 1 member 3	transport.ammonium	Transport	highly similar to ( 527) AT4G13510 | Symbols: AMT1;1, ATAMT1, ATAMT1;1 | AMT1;1 (AMMONIUM TRANSPORTER 1;1); ammonium transmembrane transporter | chr4:7858220-7859725 FORWARDhighly similar to ( 521) loc_os04g43070 12004.m09271 protein ammonium transporter 1, member 2, putative, expressedAmmonium_transp AmtB PRK10666 PGSC0003DMT400048285
Soltu.DM.03G006490	0.333497	-2.99853	-1.58425	3.5231e-09	TRICHOME BIREFRINGENCE-LIKE	Conserved gene of unknown function	0	Not assigned/Unknown	0
Soltu.DM.03G010330	0.465754	-2.14706	-1.10236	8.85841e-28	NDH-dependent cyclic electron flow	Galactose mutarotase	not assigned.unknown	Not assigned/Unknown	moderately similar to ( 376) AT1G64770 | Symbols: NDF2 | NDF2 (NDH-DEPENDENT CYCLIC ELECTRON FLOW 1) | chr1:24057549-24058565 FORWARDmoderately similar to ( 357) loc_os03g06230 12003.m06143 protein expressed protein PGSC0003DMT400022265
Soltu.DM.03G010410	0.421264	-2.37381	-1.2472	4.67078e-18	homogentisate prenyltransferase	Prenyltransferase	secondary metabolism.isoprenoids.tocopherol biosynthesis	secondary metabolism	highly similar to ( 526) AT3G11945 | Symbols: ATHST | homogentisate farnesyltransferase/ homogentisate geranylgeranyltransferase/ homogentisate solanesyltransferase | chr3:3780041-3782880 REVERSEmoderately similar to ( 492) loc_os07g38850 12007.m08130 protein prenyltransferase/ zinc ion binding protein, putative, expressedubiA PRK07566 UbiA PGSC0003DMT400022276
Soltu.DM.03G011590	0.460459	-2.17175	-1.11886	1.88387e-10	Plant invertase/pectin methylesterase inhibitor superfamily	Pectinesterase-2	cell wall.pectin*esterases.PME	Cell Wall	highly similar to ( 692) AT5G09760 | Symbols: | pectinesterase family protein | chr5:3032446-3034364 FORWARDmoderately similar to ( 305) PME2_CITSI Pectinesterase-2 precursor (EC 3.1.1.11) (Pectin methylesterase) (PE) - Citrus sinensis (Sweet orange)highly similar to ( 509) loc_os01g65790 12001.m12687 protein pectinesterase PPE8B precursor, putative, expressedPectinesterase PemB PRK10531 PMEI PGS…
Soltu.DM.03G013250	0.254634	-3.92721	-1.9735	2.16491e-15	ankyrin-like1	Ankyrin repeat-containing protein	cell.organisation	Cell	very weakly similar to (91.7) AT2G31820 | Symbols: | ankyrin repeat family protein | chr2:13530350-13532562 FORWARDmoderately similar to ( 261) loc_os01g61330 12001.m12259 protein ankyrin-2, putative, expressedANK PGSC0003DMT400071285
Soltu.DM.03G013550	0.156588	-6.3862	-2.67496	3.39547e-32	Protein NETWORKED 4B	Myosin heavy chain, embryonic smooth muscle isoform	protein.postranslational modification	Protein	very weakly similar to (89.4) AT5G05180 | Symbols: | unknown protein | chr5:1536924-1538318 FORWARDvery weakly similar to (84.0) loc_os01g07370 12001.m42607 protein CENP-E like kinetochore protein, putative, expressed PGSC0003DMT400059105
Soltu.DM.03G014770	0.250264	-3.99577	-1.99848	1.08097e-06	Lipase/lipooxygenase, PLAT/LH2 family protein	Elicitor-inducible protein EIG-J7	not assigned.unknown	Not assigned/Unknown	weakly similar to ( 173) AT4G39730 | Symbols: | lipid-associated family protein | chr4:18432950-18433581 FORWARDweakly similar to ( 177) loc_os04g38390 12004.m08829 protein wound/stress protein, putative, expressedPLAT_plant_stress PGSC0003DMT400048541
Soltu.DM.03G014890	0.232717	-4.29706	-2.10335	7.35171e-14	structural maintenance of chromosomes	Condensin complex components subunit	cell.division	Cell	highly similar to ( 937) AT5G48600 | Symbols: ATSMC3, ATCAP-C, ATSMC4 | ATSMC3 (ARABIDOPSIS THALIANA STRUCTURAL MAINTENANCE OF CHROMOSOME 3); ATP binding / transporter | chr5:19701908-19709091 FORWARDvery weakly similar to (91.3) loc_os12g44390 12012.m08210 protein TTN8, putative, expressedSmc ABC_SMC4_euk SMC_N ABC_SMC1_euk SMC_hinge ABC_SMC2_euk ABC_SMC_head ABC_SMC_barmotin PGSC0003DMT400003350
Soltu.DM.03G015710	0.454835	-2.1986	-1.13659	4.13432e-07	UDP-D-glucuronate 4-epimerase	UDP-glucuronate 4-epimerase 3	cell wall.precursor synthesis.GAE	Cell Wall	highly similar to ( 685) AT4G00110 | Symbols: GAE3 | GAE3 (UDP-D-GLUCURONATE 4-EPIMERASE 3); UDP-glucuronate 4-epimerase/ catalytic | chr4:38702-39994 REVERSEvery weakly similar to (99.8) GALE1_PEA UDP-glucose 4-epimerase (EC 5.1.3.2) (Galactowaldenase) (UDP-galactose 4-epimerase) - Pisum sativum (Garden pea)highly similar to ( 538) loc_os02g54890 12002.m10517 protein expressed proteinWcaG Epimer…
Soltu.DM.03G015770	0.106516	-9.38827	-3.23086	1.17325e-06	Protein of unknown function (DUF1442)	Conserved gene of unknown function	not assigned.unknown	Not assigned/Unknown	weakly similar to ( 174) AT5G62280 | Symbols: | unknown protein | chr5:25017165-25017985 FORWARDDUF1442 PGSC0003DMT400059241
Soltu.DM.03G016520	0.307762	-3.24926	-1.70011	5.19946e-07	Peroxidase superfamily protein	Peroxidase 66	misc.peroxidases	misc	moderately similar to ( 429) AT5G51890 | Symbols: | peroxidase | chr5:21091163-21092335 REVERSEmoderately similar to ( 236) PER1_ORYSA Peroxidase 1 precursor (EC 1.11.1.7) - Oryza sativa (Rice)moderately similar to ( 268) loc_os02g58720 12002.m100428 protein peroxidase 64 precursor, putative, expressedsecretory_peroxidase plant_peroxidase peroxidase ascorbate_peroxidase PGSC0003DMT400062326
Soltu.DM.03G017680	0.243866	-4.10062	-2.03584	2.70905e-31	Acyl-CoA N-acyltransferases (NAT) superfamily protein	N-acetyltransferase	misc.GCN5-related N-acetyltransferase	misc	weakly similar to ( 194) AT1G72030 | Symbols: | GCN5-related N-acetyltransferase (GNAT) family protein | chr1:27110887-27111825 FORWARDmoderately similar to ( 206) loc_os07g16130 12007.m06056 protein histone acetyltransferase HPA2 and related acetyltransferases, putative, expressed PGSC0003DMT400037096
Soltu.DM.03G019040	0.345963	-2.89048	-1.53131	6.36637e-13	Pyridoxal-dependent decarboxylase family protein	Ornithine decarboxylase	amino acid metabolism.synthesis.aspartate family.lysine.diaminopimelate decarboxylase	AA metabolism	moderately similar to ( 300) DCOR_CAPAN Ornithine decarboxylase (EC 4.1.1.17) (ODC) (CaODC1) (CapODC) - Capsicum annuum (Bell pepper)moderately similar to ( 238) loc_os09g37120 12009.m06660 protein ornithine decarboxylase, putative, expressedLysA Orn_Arg_deC_N PGSC0003DMT400079729
Soltu.DM.03G019150	0.423947	-2.35878	-1.23804	7.82382e-11	DNA polymerase epsilon subunit B2	DNA polymerase epsilon subunit B	DNA.synthesis/chromatin structure	DNA	highly similar to ( 699) AT5G22110 | Symbols: ATDPB2, CYL2 | ATDPB2 (ARABIDOPSIS THALIANA DNA POLYMERASE EPSILON SUBUNIT B2); DNA binding / DNA-directed DNA polymerase/ nucleic acid binding | chr5:7331071-7334178 REVERSEhighly similar to ( 740) loc_os05g06840 12005.m05211 protein DNA polymerase epsilon subunit 2, putative, expressedDNA_pol_E_B PGSC0003DMT400079711
Soltu.DM.03G019380	0.0739687	-13.5192	-3.75694	6.63745e-16	homeobox protein	Zinc finger homeodomain protein SZF-HD1	RNA.regulation of transcription.zf-HD	RNA	weakly similar to ( 127) AT1G14440 | Symbols: AtHB31 | AtHB31 (ARABIDOPSIS THALIANA HOMEOBOX PROTEIN 31); DNA binding / transcription factor | chr1:4939076-4940014 REVERSEweakly similar to ( 120) loc_os03g50920 12003.m10076 protein ZF-HD protein dimerisation region containing protein, expressed PGSC0003DMT400083993
Soltu.DM.03G019560	0.465789	-2.1469	-1.10225	1.78057e-24	Ribosomal protein S3Ae	Cyc07	protein.synthesis.ribosomal protein.eukaryotic.40S subunit.S3A	Protein	moderately similar to ( 364) AT4G34670 | Symbols: | 40S ribosomal protein S3A (RPS3aB) | chr4:16548724-16550222 FORWARDmoderately similar to ( 380) RS3A_CATRO 40S ribosomal protein S3a (CYC07 protein) - Catharanthus roseus (Rosy periwinkle) (Madagascar periwinkle)moderately similar to ( 376) loc_os12g21798 12012.m26700 protein 40S ribosomal protein S3a, putative, expressedRibosomal_S3Ae RPS1A PRK…
Soltu.DM.03G020310	0.487398	-2.05171	-1.03683	1.33203e-21	P-loop containing nucleoside triphosphate hydrolases superfamily protein	DNA-binding protein smubp-2	0	Not assigned/Unknown	0
Soltu.DM.03G020800	0.439635	-2.27462	-1.18562	6.6295e-07	AAA-type ATPase family protein	Protein MSP1	protein.degradation.AAA type	Protein	highly similar to ( 526) AT2G18330 | Symbols: | AAA-type ATPase family protein | chr2:7965829-7968915 FORWARDvery weakly similar to (90.9) CDC48_CAPAN Cell division cycle protein 48 homolog - Capsicum annuum (Bell pepper)highly similar to ( 527) loc_os02g47760 12002.m09810 protein ATPase family AAA domain-containing protein 3, putative, expressedAAA SpoVK COG1223 RPT1 PRK03992 PGSC0003DMT400040085
Soltu.DM.03G021370	0.119874	-8.34208	-3.06041	1.00739e-10	Heavy metal transport/detoxification superfamily protein	Copper ion binding protein	metal handling.binding, chelation and storage	other metabolism	moderately similar to ( 221) AT5G24580 | Symbols: | copper-binding family protein | chr5:8410394-8412087 REVERSEweakly similar to ( 155) loc_os03g64340 12003.m11295 protein copper ion binding protein, putative, expressed PGSC0003DMT400001502
Soltu.DM.03G021410	0.399493	-2.50317	-1.32376	7.82512e-28	nascent polypeptide-associated complex subunit alpha-like protein	Nascent polypeptide associated complex alpha subunit	protein.synthesis.elongation	Protein	weakly similar to ( 160) AT3G49470 | Symbols: NACA2 | NACA2 (NASCENT POLYPEPTIDE-ASSOCIATED COMPLEX SUBUNIT ALPHA-LIKE PROTEIN 2) | chr3:18341072-18342273 FORWARDweakly similar to ( 143) loc_os05g31000 12005.m07335 protein nascent polypeptide-associated complex alpha subunit-like protein, putative, expressed PGSC0003DMT400001566
Soltu.DM.03G021560	0.391839	-2.55207	-1.35167	1.8086e-13	Subtilase family protein	Subtilase family protein	protein.degradation.subtilases	Protein	weakly similar to ( 177) AT4G10550 | Symbols: | subtilase family protein | chr4:6516613-6519513 REVERSEweakly similar to ( 148) loc_os09g36110 12009.m06561 protein subtilisin-like protease precursor, putative, expressed PGSC0003DMT400001583
Soltu.DM.03G021570	0.320373	-3.12137	-1.64218	1.20278e-19	Subtilase family protein	Cucumisin	protein.degradation.subtilases	Protein	weakly similar to ( 159) AT4G21640 | Symbols: | subtilase family protein | chr4:11496834-11500618 REVERSEweakly similar to ( 148) loc_os04g03710 12004.m05679 protein transposon protein, putative, CACTA, En/Spm sub-class PGSC0003DMT400001585
Soltu.DM.03G021580	0.364619	-2.74259	-1.45554	2.64985e-13	Subtilase family protein	Cucumisin	protein.degradation.subtilases	Protein	moderately similar to ( 498) AT4G21650 | Symbols: | subtilase family protein | chr4:11501314-11504656 REVERSEmoderately similar to ( 399) loc_os04g03100 12004.m05621 protein xylem serine proteinase 1 precursor, putative, expressed PGSC0003DMT400001575
Soltu.DM.03G021910	0.179701	-5.56479	-2.47633	1.03375e-30	YELLOW STRIPE like	Yellow stripe	transport.peptides and oligopeptides	Transport	highly similar to ( 895) AT5G24380 | Symbols: YSL2, ATYSL2 | YSL2 (YELLOW STRIPE LIKE 2); oligopeptide transporter | chr5:8324098-8326525 FORWARDhighly similar to ( 871) loc_os04g45860 12004.m101436 protein transposon protein, putative, unclassified, expressedOPT COG1297 PGSC0003DMT400047690
Soltu.DM.03G022160	0.490684	-2.03797	-1.02713	1.76127e-16	Tetratricopeptide repeat (TPR)-like superfamily protein	Thylakoid lumenal 17.4 kDa protein, chloroplast	not assigned.unknown	Not assigned/Unknown	moderately similar to ( 292) AT5G53490 | Symbols: | thylakoid lumenal 17.4 kDa protein, chloroplast | chr5:21723488-21724621 REVERSEmoderately similar to ( 287) loc_os10g35810 12010.m06399 protein uncharacterized low-complexity proteins, putative, expressed PGSC0003DMT400047659
Soltu.DM.03G023050	0.173387	-5.76745	-2.52793	7.41885e-12	conserved hypothetical protein	Conserved gene of unknown function	not assigned.unknown	Not assigned/Unknown	weakly similar to ( 143) AT5G52950 | Symbols: | unknown protein | chr5:21473887-21476939 REVERSEvery weakly similar to (94.7) loc_os01g12250 12001.m07840 protein expressed protein PGSC0003DMT400016858
Soltu.DM.03G023110	0.170837	-5.85352	-2.5493	1.64381e-25	timeless family protein	Conserved gene of unknown function	not assigned.unknown	Not assigned/Unknown	moderately similar to ( 309) AT5G52910 | Symbols: ATIM | ATIM (TIMELESS) | chr5:21457774-21463159 REVERSEmoderately similar to ( 242) loc_os05g11980 12005.m05665 protein timeless protein, expressedTIMELESS_C PGSC0003DMT400016842
Soltu.DM.03G023900	0.280958	-3.55926	-1.83158	1.52757e-16	beta-galactosidase	Beta-galactosidase	misc.gluco-, galacto- and mannosidases.beta-galactosidase	misc	nearly identical (1007) AT5G63810 | Symbols: BGAL10 | BGAL10 (beta-galactosidase 10); beta-galactosidase/ catalytic/ cation binding | chr5:25537242-25541315 FORWARDhighly similar to ( 841) BGAL_ASPOF Beta-galactosidase precursor (EC 3.2.1.23) (Lactase) - Asparagus officinalis (Garden asparagus)nearly identical (1071) loc_os01g65460 12001.m42774 protein beta-galactosidase precursor, putative, expr…
Soltu.DM.03G024140	0.452825	-2.20836	-1.14297	2.86371e-13	thylakoid lumenal 17.9 kDa protein, chloroplast	Thylakoid lumenal 17.9 kDa protein, chloroplast	not assigned.unknown	Not assigned/Unknown	weakly similar to ( 193) AT4G24930 | Symbols: | thylakoid lumenal 17.9 kDa protein, chloroplast | chr4:12821496-12822389 REVERSEweakly similar to ( 141) loc_os01g01280 12001.m06774 protein expressed protein PGSC0003DMT400039487
Soltu.DM.03G024340	0.393026	-2.54436	-1.3473	7.23383e-37	Protein kinase superfamily protein	Ubiquinone biosynthesis protein coq-8	transport.ABC transporters and multidrug resistance systems	Transport	moderately similar to ( 492) AT5G50330 | Symbols: | LOCATED IN: cellular_component unknown; EXPRESSED IN: 19 plant structures; EXPRESSED DURING: 10 growth stages; CONTAINS InterPro DOMAIN/s: ABC-1 (InterPro:IPR004147), Protein kinase-like (InterPro:IPR011009); BEST Arabidopsis thaliana protein match is: ABC1 family protein (TAIR:AT4G24810.2); Has 6571 Blast hits to 6564 proteins in 1101 species: …
Soltu.DM.03G024520	0.359232	-2.78372	-1.47701	2.89968e-12	malate synthase	Malate synthase	gluconeogenese/ glyoxylate cycle.malate synthase	primary carbon metabolism	highly similar to ( 945) AT5G03860 | Symbols: MLS | MLS (MALATE SYNTHASE); malate synthase | chr5:1032276-1034527 REVERSEnearly identical (1002) MASY_RICCO Malate synthase, glyoxysomal (EC 2.3.3.9) - Ricinus communis (Castor bean)highly similar to ( 785) loc_os04g40990 12004.m09079 protein malate synthase, glyoxysomal, putative, expressedmalate_synt_A PRK09255 Malate_synthase malate_synt AceB PGS…
Soltu.DM.03G024530	0.325218	-3.07486	-1.62052	5.28202e-10	malate synthase	Malate synthase, glyoxysomal	gluconeogenese/ glyoxylate cycle.malate synthase	primary carbon metabolism	highly similar to ( 962) AT5G03860 | Symbols: MLS | MLS (MALATE SYNTHASE); malate synthase | chr5:1032276-1034527 REVERSEnearly identical (1005) MASY_RICCO Malate synthase, glyoxysomal (EC 2.3.3.9) - Ricinus communis (Castor bean)highly similar to ( 809) loc_os04g40990 12004.m09079 protein malate synthase, glyoxysomal, putative, expressedmalate_synt_A Malate_synthase PRK09255 malate_synt AceB PGS…
Soltu.DM.03G024730	0.25406	-3.93608	-1.97676	1.48941e-09	Cytidine/deoxycytidylate deaminase family protein	Deoxycytidylate deaminase	nucleotide metabolism.degradation	nucleotide metabolism	moderately similar to ( 332) AT3G48540 | Symbols: | cytidine/deoxycytidylate deaminase family protein | chr3:17989798-17992015 REVERSEmoderately similar to ( 318) loc_os01g55974 12001.m43498 protein deoxycytidylate deaminase, putative, expresseddeoxycytidylate_deaminase ComEB cytidine_deaminase-like dCMP_cyt_deam_1 PGSC0003DMT400039269
Soltu.DM.03G025090	0.222762	-4.4891	-2.16642	5.01073e-10	Pectin lyase-like superfamily protein	Pectate lyase	cell wall.degradation.pectate lyases and polygalacturonases	Cell Wall	highly similar to ( 634) AT4G24780 | Symbols: | pectate lyase family protein | chr4:12770631-12772227 REVERSEmoderately similar to ( 407) PEL_LILLO Pectate lyase precursor (EC 4.2.2.2) - Lilium longiflorum (Trumpet lily)highly similar to ( 583) loc_os04g05050 12004.m35243 protein pectate lyase 8 precursor, putative, expressedAmb_all Pec_lyase_C PelB PGSC0003DMT400039385
Soltu.DM.03G025210	0.375343	-2.66423	-1.41372	1.51428e-24	31-kDa RNA binding protein	28 kDa ribonucleoprotein, chloroplastic	RNA.RNA binding	RNA	moderately similar to ( 265) AT4G24770 | Symbols: RBP31, ATRBP31, CP31, ATRBP33 | RBP31 (31-KDA RNA BINDING PROTEIN); RNA binding / poly(U) binding | chr4:12766223-12767952 REVERSEmoderately similar to ( 374) ROC3_NICSY 28 kDa ribonucleoprotein, chloroplast precursor (28RNP) - Nicotiana sylvestris (Wood tobacco)moderately similar to ( 278) loc_os09g39180 12009.m06857 protein ribonucleoprotein, ch…
Soltu.DM.03G025430	0.47708	-2.09608	-1.0677	1.54918e-06	cytochrome P450, family 71, subfamily A, polypeptide	Cytochrome P450 71A4	misc.cytochrome P450	misc	moderately similar to ( 486) AT3G48280 | Symbols: CYP71A25 | CYP71A25; electron carrier/ heme binding / iron ion binding / monooxygenase/ oxygen binding | chr3:17879594-17881164 FORWARDhighly similar to ( 701) C71A4_SOLME Cytochrome P450 71A4 (EC 1.14.-.-) (CYPLXXIA4) (P-450EG2) - Solanum melongena (Eggplant) (Aubergine)moderately similar to ( 377) loc_os09g26960 12009.m05848 protein flavonoid 3-…
Soltu.DM.03G025700	0.40046	-2.49713	-1.32027	1.72153e-09	Plant protein of unknown function (DUF868)	Protein phosphatase 2c	not assigned.unknown	Not assigned/Unknown	moderately similar to ( 233) AT4G12690 | Symbols: | unknown protein | chr4:7480896-7481753 FORWARDmoderately similar to ( 266) loc_os01g68140 12001.m12917 protein expressed proteinDUF868 PGSC0003DMT400046694
Soltu.DM.03G027110	0.29467	-3.39363	-1.76283	3.89183e-31	voltage dependent anion channel	Voltage-dependent anion channel	transport.sugars	Transport	weakly similar to ( 152) AT3G01280 | Symbols: VDAC1, ATVDAC1 | VDAC1 (VOLTAGE DEPENDENT ANION CHANNEL 1); voltage-gated anion channel | chr3:85754-87612 FORWARDweakly similar to ( 174) VDAC2_SOLTU 36 kDa outer mitochondrial membrane protein porin (Voltage-dependent anion-selective channel protein) (VDAC) (POM 36) - Solanum tuberosum (Potato)weakly similar to ( 151) loc_os09g19734 12009.m50200 pro…
Soltu.DM.03G027690	0.232215	-4.30635	-2.10647	4.54266e-16	DP-E2F-like	E2F	RNA.regulation of transcription.E2F/DP transcription factor family	RNA	moderately similar to ( 344) AT3G48160 | Symbols: DEL1, E2L3, E2FE | DEL1 (DP-E2F-LIKE 1); DNA binding / transcription factor | chr3:17783641-17785846 FORWARDmoderately similar to ( 326) loc_os02g50630 12002.m10097 protein transcription regulator of the cell cycle TaE2Fe, putative, expressedE2F_TDP PGSC0003DMT400062861
Soltu.DM.03G028490	0.464541	-2.15266	-1.10612	3.45846e-15	acyl-activating enzyme	Acetyl-CoA synthetase	lipid metabolism.FA synthesis and FA elongation.acyl coa ligase	Lipid Metabolism	highly similar to ( 543) AT5G23050 | Symbols: AAE17 | AAE17 (ACYL-ACTIVATING ENZYME 17); catalytic/ ligase | chr5:7731513-7735399 REVERSEhighly similar to ( 533) loc_os09g21230 12009.m22077 protein catalytic/ ligase, putative, expressedAcs PRK03584 CaiC AMP-binding PRK03582 PRK03914 PRK10524 PRK03429 PRK02167 PRK00851 PRK02530 acsA PRK02239 PRK04664 PRK03613 PRK04319 PRK01291 PGSC0003DMT400062984
Soltu.DM.03G028790	0.133994	-7.46299	-2.89975	4.94317e-24	transducin family protein / WD-40 repeat family protein	WD-repeat protein	not assigned.unknown	Not assigned/Unknown	nearly identical (1057) AT3G42660 | Symbols: | nucleotide binding | chr3:14751280-14755701 FORWARDnearly identical (1038) loc_os09g06560 12009.m03926 protein transducin/WD-40 repeat family protein, putative, expressedWD40 COG2319 PGSC0003DMT400063296
Soltu.DM.03G028850	0.430691	-2.32185	-1.21528	1.12374e-06	basic helix-loop-helix (bHLH) DNA-binding superfamily protein	Transcription factor BIM1	RNA.regulation of transcription.bHLH,Basic Helix-Loop-Helix family	RNA	weakly similar to ( 181) AT5G08130 | Symbols: | BIM1; DNA binding / protein binding / transcription factor | chr5:2606655-2608652 REVERSEweakly similar to ( 139) loc_os09g29930 12009.m060079 protein transcription factor BIM2, putative, expressed PGSC0003DMT400063026
Soltu.DM.03G029080	0.460882	-2.16975	-1.11753	4.0106e-24	PsbP-like protein	Thylakoid lumenal 25.6 kDa protein, chloroplast	PS.lightreaction.photosystem II.PSII polypeptide subunits	Photosynthesis	moderately similar to ( 271) AT3G55330 | Symbols: PPL1 | PPL1 (PsbP-like protein 1); calcium ion binding | chr3:20514031-20515275 REVERSEmoderately similar to ( 267) loc_os10g32348 12010.m22024 protein psbP family protein, expressedPsbP PGSC0003DMT400063056
Soltu.DM.03G029210	0.142087	-7.03795	-2.81516	1.07918e-28	RPA70-kDa subunit B	70 kDa subunit of replication protein A	DNA.synthesis/chromatin structure	DNA	highly similar to ( 876) AT5G08020 | Symbols: ATRPA70B, RPA70B | RPA70B (RPA70-KDA SUBUNIT B); DNA binding / nucleic acid binding | chr5:2572107-2574879 FORWARDhighly similar to ( 837) loc_os03g11540 12003.m06606 protein replication protein A 70 kDa DNA-binding subunit, putative, expressedRep_fac-A_C RPA1_DBD_C RPA1_DBD_A RPA1_DBD_B Rep-A_N PGSC0003DMT400063329
Soltu.DM.03G029760	0.290446	-3.44298	-1.78366	2.81403e-19	Protein of unknown function, DUF538	Conserved gene of unknown function	not assigned.unknown	Not assigned/Unknown	moderately similar to ( 224) AT2G03350 | Symbols: | unknown protein | chr2:1019733-1021071 REVERSEweakly similar to ( 189) loc_os03g11210 12003.m06572 protein cp protein, putative, expressedDUF538 PGSC0003DMT400063130
Soltu.DM.03G030530	0.478141	-2.09143	-1.06449	1.07023e-06	aspartate-glutamate racemase family	Racemase and epimerase, acting on amino acids and derivatives	amino acid metabolism.synthesis.glutamate family.arginine.aspartate racemase	AA metabolism	moderately similar to ( 303) AT1G15410 | Symbols: | aspartate-glutamate racemase family | chr1:5299577-5300681 FORWARDmoderately similar to ( 217) loc_os01g37470 12001.m150628 protein asp/Glu racemase, putative, expressedRacX PGSC0003DMT400001685
Soltu.DM.03G030790	0.468927	-2.13253	-1.09256	1.99595e-06	fatty acid desaturase	Delta 9 desaturase	lipid metabolism.FA desaturation.desaturase	Lipid Metabolism	moderately similar to ( 444) AT3G15850 | Symbols: FAD5, FADB, JB67, ADS3 | FAD5 (FATTY ACID DESATURASE 5); 16:0 monogalactosyldiacylglycerol desaturase/ oxidoreductase | chr3:5359087-5360998 FORWARDOLE1 Delta9-FADS-like FA_desaturase PGSC0003DMT400001709
Soltu.DM.03G031180	0.499065	-2.00375	-1.0027	3.22847e-09	XH/XS domain-containing protein	Conserved gene of unknown function	RNA.regulation of transcription.putative transcription regulator	RNA	weakly similar to ( 129) AT4G00380 | Symbols: | XH/XS domain-containing protein / XS zinc finger domain-containing protein | chr4:167959-170448 FORWARDweakly similar to ( 116) loc_os01g44230 12001.m43488 protein transcription factor X1, putative, expressed PGSC0003DMT400036797
Soltu.DM.03G031440	0.326289	-3.06477	-1.61578	1.60468e-33	SPFH/Band 7/PHB domain-containing membrane-associated protein family	Flotillin-1	not assigned.unknown	Not assigned/Unknown	highly similar to ( 542) AT5G25250 | Symbols: | FUNCTIONS IN: molecular_function unknown; INVOLVED IN: biological_process unknown; LOCATED IN: plasma membrane, vacuole; EXPRESSED IN: cultured cell; CONTAINS InterPro DOMAIN/s: Band 7 protein (InterPro:IPR001107); BEST Arabidopsis thaliana protein match is: unknown protein (TAIR:AT5G25260.1); Has 4072 Blast hits to 3210 proteins in 656 species: Arc…
Soltu.DM.03G031470	0.406322	-2.4611	-1.2993	2.19544e-07	conserved hypothetical protein	Conserved gene of unknown function	not assigned.unknown	Not assigned/Unknown	moderately similar to ( 458) AT2G12400 | Symbols: | unknown protein | chr2:5005144-5008140 REVERSEmoderately similar to ( 445) loc_os02g55590 12002.m10585 protein expressed protein PGSC0003DMT400036643
Soltu.DM.03G032200	0.451557	-2.21456	-1.14702	4.41045e-31	poly(ADP-ribose) polymerase	Poly [ADP-ribose] polymerase	protein.postranslational modification	Protein	nearly identical (1068) AT5G22470 | Symbols: | NAD+ ADP-ribosyltransferase | chr5:7447045-7450743 FORWARDnearly identical (1105) PARP3_SOYBN Poly [ADP-ribose] polymerase 3 (EC 2.4.2.30) (PARP-3) (ADPRT 3) (NAD(+) ADP-ribosyltransferase 3) (Poly[ADP-ribose] synthetase 3) - Glycine max (Soybean)highly similar to ( 927) loc_os02g32860 12002.m08379 protein poly synthetase 1, putative, expressedparp_l…
Soltu.DM.03G032390	0.45398	-2.20274	-1.1393	2.00946e-20	Rubredoxin-like superfamily protein	Electron transporter	redox.thioredoxin	Redox	weakly similar to ( 140) AT5G51010 | Symbols: | rubredoxin family protein | chr5:20744615-20745344 FORWARDweakly similar to ( 136) loc_os11g32500 12011.m07151 protein rubredoxin family protein, expressed PGSC0003DMT400036930
Soltu.DM.03G032490	0.41393	-2.41586	-1.27254	5.73741e-20	magnesium-protoporphyrin IX methyltransferase	S-adenosyl-L-methionine Mg-protoporphyrin IX methyltranserase	tetrapyrrole synthesis.magnesium protoporphyrin IX methyltransferase	other metabolism	moderately similar to ( 406) AT4G25080 | Symbols: CHLM | CHLM (magnesium-protoporphyrin IX methyltransferase); magnesium protoporphyrin IX methyltransferase | chr4:12877216-12878128 FORWARDmoderately similar to ( 303) loc_os06g04150 12006.m05146 protein magnesium-protoporphyrin O-methyltransferase, putative, expressedPRK07580 Mg-por_mtran_C UbiG PGSC0003DMT400036942
Soltu.DM.03G032650	0.159668	-6.263	-2.64685	1.01704e-21	acyl carrier protein	Acyl carrier protein	lipid metabolism.FA synthesis and FA elongation.ACP protein	Lipid Metabolism	very weakly similar to (91.3) AT4G25050 | Symbols: ACP4 | ACP4 (acyl carrier protein 4); acyl carrier | chr4:12870178-12871024 FORWARDweakly similar to ( 107) ACP1_SPIOL Acyl carrier protein 1, chloroplast precursor (Acyl carrier protein I) (ACP I) - Spinacia oleracea (Spinach)weakly similar to ( 113) loc_os11g31900 12011.m28810 protein acyl carrier protein 2, chloroplast precursor, putative, exp…
Soltu.DM.03G033080	0.206169	-4.85039	-2.2781	2.19577e-07	DUF4539 domain containing protein	Nuclear localized protein 1	not assigned.unknown	Not assigned/Unknown	weakly similar to ( 151) AT1G48580 | Symbols: | unknown protein | chr1:17958403-17960610 REVERSE PGSC0003DMT400014471
Soltu.DM.03G033150	0.285413	-3.5037	-1.80888	1.36935e-10	Pathogenesis-related thaumatin superfamily protein	Protein P21	stress.biotic	stress	moderately similar to ( 346) AT1G73620 | Symbols: | thaumatin-like protein, putative / pathogenesis-related protein, putative | chr1:27681432-27682954 FORWARDmoderately similar to ( 211) TLP1_PRUPE Thaumatin-like protein 1 precursor (PpAZ44) - Prunus persica (Peach)moderately similar to ( 299) loc_os06g47600 12006.m09286 protein thaumatin-like protein precursor, putative, expressedTHN Thaumatin P…
Soltu.DM.03G033250	0.350291	-2.85477	-1.51337	2.79548e-15	conserved hypothetical protein	Conserved gene of unknown function	not assigned.unknown	Not assigned/Unknown	moderately similar to ( 480) AT1G73750 | Symbols: | EXPRESSED IN: 22 plant structures; EXPRESSED DURING: 13 growth stages; CONTAINS InterPro DOMAIN/s: Uncharacterised conserved protein UCP031088, alpha/beta hydrolase, At1g15070 (InterPro:IPR016969); BEST Arabidopsis thaliana protein match is: unknown protein (TAIR:AT1G15060.1); Has 121 Blast hits to 101 proteins in 28 species: Archae - 0; Bacteri…
Soltu.DM.03G033430	0.464714	-2.15186	-1.10559	2.01485e-24	Transducin/WD40 repeat-like superfamily protein	ArcA2 protein	signalling.G-proteins	signalling	highly similar to ( 526) AT1G18080 | Symbols: ATARCA, RACK1A_AT | ATARCA; nucleotide binding | chr1:6222325-6223901 FORWARDhighly similar to ( 579) GBLP_NICPL Guanine nucleotide-binding protein subunit beta-like protein - Nicotiana plumbaginifolia (Leadwort-leaved tobacco)moderately similar to ( 472) loc_os01g49290 12001.m11115 protein guanine nucleotide-binding protein beta subunit-like protein,…
Soltu.DM.03G033790	0.47201	-2.1186	-1.08311	2.50035e-18	Ribosomal protein S7e family protein	40S ribosomal protein S7	protein.synthesis.ribosomal protein.eukaryotic.40S subunit.S7	Protein	moderately similar to ( 286) AT3G02560 | Symbols: | 40S ribosomal protein S7 (RPS7B) | chr3:542341-543168 FORWARDmoderately similar to ( 285) RS7_SECCE 40S ribosomal protein S7 - Secale cereale (Rye)moderately similar to ( 293) loc_os03g18580 12003.m07280 protein 40S ribosomal protein S7, putative, expressedRibosomal_S7e PGSC0003DMT400014384
Soltu.DM.03G033800	0.241513	-4.14057	-2.04983	2.5903e-07	myb domain protein	MYB	RNA.regulation of transcription.MYB domain transcription factor family	RNA	moderately similar to ( 224) AT1G68320 | Symbols: MYB62, AtMYB62, BW62B, BW62C | MYB62 (myb domain protein 62); DNA binding / transcription factor | chr1:25603842-25604884 FORWARDweakly similar to ( 154) MYB2_PHYPA Myb-related protein Pp2 - Physcomitrella patens (Moss)moderately similar to ( 234) loc_os01g03720 12001.m07009 protein MYB transcription factor, putative, expressed PGSC0003DMT400014383
Soltu.DM.03G033920	0.394889	-2.53236	-1.34048	2.51959e-14	CRS1 / YhbY (CRM) domain-containing protein	EMB1865	development.unspecified	Development	highly similar to ( 789) AT3G18390 | Symbols: EMB1865 | EMB1865 (embryo defective 1865); RNA binding | chr3:6313572-6317584 FORWARDhighly similar to ( 744) loc_os05g47850 12005.m08857 protein CRS1, putative, expressedCRS1_YhbY PGSC0003DMT400014644
Soltu.DM.03G033930	0.420963	-2.37551	-1.24824	3.28169e-13	hypothetical protein	Gene of unknown function	not assigned.unknown	Not assigned/Unknown	PGSC0003DMT400014641
Soltu.DM.03G034470	0.129896	-7.69845	-2.94457	3.58553e-08	gibberellin 3-oxidase	Gibberellin 3-oxidase	hormone metabolism.ethylene.synthesis-degradation	hormone metabolism	moderately similar to ( 376) AT1G15550 | Symbols: GA4, ATGA3OX1, GA3OX1 | GA3OX1 (GIBBERELLIN 3-OXIDASE 1); gibberellin 3-beta-dioxygenase/ transcription factor binding | chr1:5344569-5346078 REVERSEmoderately similar to ( 253) G3O23_WHEAT Gibberellin 3-beta-dioxygenase 2-3 (EC 1.14.11.15) (Gibberellin 3 beta-hydroxylase 2-3) (Gibberellin 3-oxidase 2-3) - Triticum aestivum (Wheat)moderately simil…
Soltu.DM.03G034510	0.243584	-4.10535	-2.03751	1.21368e-15	Tetratricopeptide repeat (TPR)-like superfamily protein	Pentatricopeptide repeat-containing protein	0	Not assigned/Unknown	0
Soltu.DM.03G034550	0.320979	-3.11547	-1.63945	2.71659e-07	alpha/beta-Hydrolases superfamily protein	Hydrolase, alpha/beta fold family protein	transport.potassium	Transport	highly similar to ( 757) AT1G80280 | Symbols: | hydrolase, alpha/beta fold family protein | chr1:30183839-30186141 REVERSEhighly similar to ( 651) loc_os01g45960 12001.m43116 protein hydrolase, putative, expressedMhpC PGSC0003DMT400014552
Soltu.DM.03G034580	0.205252	-4.87207	-2.28453	3.21597e-09	HCO3- transporter family	Boron transporter	transport.unspecified anions	Transport	highly similar to ( 868) AT1G15460 | Symbols: ATBOR4, BOR4 | BOR4 (REQUIRES HIGH BORON 4); anion exchanger | chr1:5310196-5313376 REVERSEhighly similar to ( 812) loc_os01g08020 12001.m07427 protein boron transporter-like protein 2, putative, expressedHCO3_cotransp PGSC0003DMT400014548
Soltu.DM.03G034780	0.491749	-2.03356	-1.02401	1.34503e-06	RAD3-like DNA-binding helicase protein	Regulator of telomere elongation helicase 1 rtel1	DNA.synthesis/chromatin structure	DNA	weakly similar to ( 104) AT1G79950 | Symbols: | helicase-related | chr1:30073580-30079537 FORWARDvery weakly similar to (82.4) loc_os01g40980 12001.m150642 protein regulator of telomere elongation helicase 1, putative, expressed PGSC0003DMT400083714
Soltu.DM.03G034980	0.433397	-2.30735	-1.20624	3.17693e-16	centromere protein C	CENP-C	cell.division	Cell	very weakly similar to (99.4) AT1G15660 | Symbols: CENP-C | CENP-C (CENTROMERE PROTEIN C) | chr1:5381230-5385057 FORWARD PGSC0003DMT400006582
Soltu.DM.03G035020	0.364521	-2.74333	-1.45593	1.46453e-10	indole-3-acetic acid inducible	Auxin-induced protein AUX22	RNA.regulation of transcription.Aux/IAA family	RNA	weakly similar to ( 179) AT3G15540 | Symbols: IAA19, MSG2 | IAA19 (INDOLE-3-ACETIC ACID INDUCIBLE 19); transcription factor | chr3:5264100-5265378 FORWARDmoderately similar to ( 209) AUX22_SOYBN Auxin-induced protein AUX22 - Glycine max (Soybean)weakly similar to ( 132) loc_os03g43400 12003.m09386 protein OsIAA11 - Auxin-responsive Aux/IAA gene family member, expressedAUX_IAA PGSC0003DMT400006800
Soltu.DM.03G035330	0.483335	-2.06896	-1.04891	6.42681e-14	ribosomal protein S17	30S ribosomal protein S17	protein.synthesis.ribosomal protein.prokaryotic.chloroplast.30S subunit.S17	Protein	weakly similar to ( 113) AT1G79850 | Symbols: RPS17, CS17, PRPS17 | RPS17 (RIBOSOMAL PROTEIN S17); structural constituent of ribosome | chr1:30041473-30041922 REVERSEvery weakly similar to (97.4) RR17_PEA 30S ribosomal protein S17, chloroplast precursor (CS17) (Fragment) - Pisum sativum (Garden pea)very weakly similar to (97.4) loc_os04g59494 12004.m35538 protein transportin-2, putative, expresse…
Soltu.DM.03G035350	0.355802	-2.81055	-1.49085	5.45548e-07	RHO guanyl-nucleotide exchange factor	Pollen-specific kinase partner protein	signalling.G-proteins	signalling	highly similar to ( 520) AT1G79860 | Symbols: ATROPGEF12, ROPGEF12, MEE64 | ROPGEF12 (RHO GUANYL-NUCLEOTIDE EXCHANGE FACTOR 12); Rho guanyl-nucleotide exchange factor | chr1:30042172-30044092 REVERSEhighly similar to ( 502) loc_os01g55520 12001.m11710 protein pollen-specific kinase partner protein, putative, expressedPRONE PGSC0003DMT400006530
Soltu.DM.03G035480	0.486603	-2.05506	-1.03918	4.74579e-08	Zinc-binding ribosomal protein family protein	Ribosomal protein L37	protein.synthesis.ribosomal protein.eukaryotic.60S subunit.L37	Protein	weakly similar to ( 119) AT1G52300 | Symbols: | 60S ribosomal protein L37 (RPL37B) | chr1:19475213-19476152 REVERSEweakly similar to ( 122) loc_os02g56990 12002.m10721 protein 60S ribosomal protein L37, putative, expressed PGSC0003DMT400006512
Soltu.DM.03G035490	0.48662	-2.05499	-1.03913	1.02854e-07	conserved hypothetical protein	Conserved gene of unknown function	not assigned.unknown	Not assigned/Unknown	PGSC0003DMT400089587
Soltu.DM.03G035550	0.435627	-2.29554	-1.19884	2.27005e-14	chaperonin 60 beta	Rubisco subunit binding-protein beta subunit, rubb	protein.folding	Protein	highly similar to ( 855) AT1G55490 | Symbols: CPN60B, LEN1 | CPN60B (CHAPERONIN 60 BETA); ATP binding / protein binding | chr1:20715717-20718673 REVERSEhighly similar to ( 850) RUBB_PEA RuBisCO large subunit-binding protein subunit beta, chloroplast precursor (60 kDa chaperonin subunit beta) (CPN-60 beta) - Pisum sativum (Garden pea)highly similar to ( 844) loc_os06g02380 12006.m31823 protein ruB…
Soltu.DM.03G037490	0.467167	-2.14056	-1.09799	8.37784e-26	conserved hypothetical protein	Endonuclease	not assigned.unknown	Not assigned/Unknown	moderately similar to ( 328) AT1G53800 | Symbols: | endonuclease | chr1:20081888-20084320 FORWARDmoderately similar to ( 285) loc_os10g12354 12010.m50407 protein NUMOD3 motif family protein, expressed PGSC0003DMT400023649
Soltu.DM.04G000930	0.123788	-8.07831	-3.01405	8.87127e-17	basic helix-loop-helix (bHLH) DNA-binding superfamily protein	Transcription regulator	RNA.regulation of transcription.bHLH,Basic Helix-Loop-Helix family	RNA	very weakly similar to (88.6) AT3G28857 | Symbols: | transcription regulator | chr3:10855781-10856313 REVERSE PGSC0003DMT400007430
Soltu.DM.04G001270	0.426463	-2.34487	-1.22951	5.97357e-07	NSP-interacting kinase	Leucine-rich repeat receptor-like kinase	0	Not assigned/Unknown	0
Soltu.DM.04G001490	0.377905	-2.64617	-1.40391	1.39249e-07	Disease resistance protein (CC-NBS-LRR class) family	NBS-LRR type resistance protein	stress.biotic	stress	moderately similar to ( 209) AT1G53350 | Symbols: | ATP binding | chr1:19903899-19907515 FORWARDmoderately similar to ( 205) loc_os08g05800 12008.m04721 protein retrotransposon protein, putative, unclassifiedNB-ARC PGSC0003DMT400041023
Soltu.DM.04G001730	0.431326	-2.31843	-1.21315	1.88767e-08	NB-ARC domain-containing disease resistance protein	NBS-LRR protein	stress.biotic	stress	moderately similar to ( 232) AT5G35450 | Symbols: | disease resistance protein (CC-NBS-LRR class), putative | chr5:13667809-13670685 FORWARDmoderately similar to ( 228) loc_os07g08890 12007.m05345 protein disease resistance protein RPM1, putative, expressedNB-ARC PGSC0003DMT400041040
Soltu.DM.04G002690	0.35451	-2.82079	-1.4961	1.90181e-08	Auxin efflux carrier family protein	Auxin efflux carrier	hormone metabolism.auxin.signal transduction	hormone metabolism	highly similar to ( 878) AT1G70940 | Symbols: PIN3, ATPIN3 | PIN3 (PIN-FORMED 3); auxin:hydrogen symporter/ transporter | chr1:26743170-26745871 FORWARDmoderately similar to ( 449) PIN1_ORYSA Auxin efflux carrier component 1 (OsPIN1) (Ethylene insensitive root 1 homolog) - Oryza sativa (Rice)moderately similar to ( 449) loc_os02g50960 12002.m33866 protein auxin efflux carrier component 1, putativ…
Soltu.DM.04G002740	0.373237	-2.67926	-1.42184	1.47311e-15	MLP-like protein	Sn-2 protein	stress.abiotic.unspecified	stress	weakly similar to ( 102) AT1G70840 | Symbols: MLP31 | MLP31 (MLP-LIKE PROTEIN 31) | chr1:26713170-26714014 REVERSEBet_v_I PGSC0003DMT400006208
Soltu.DM.04G003340	0.466927	-2.14166	-1.09873	6.65101e-26	Caleosin-related family protein	Calcium ion binding protein	development.unspecified	Development	weakly similar to ( 196) AT1G70680 | Symbols: | caleosin-related family protein | chr1:26647341-26648541 FORWARDweakly similar to ( 179) loc_os06g14370 12006.m32034 protein ABA-induced protein, putative, expressedCaleosin PGSC0003DMT400075804
Soltu.DM.04G003410	0.465032	-2.15039	-1.1046	4.23654e-07	microtubule-associated proteins 70-1	Myosin heavy chain, clone	cell.organisation	Cell	highly similar to ( 585) AT1G68060 | Symbols: ATMAP70-1 | ATMAP70-1 (microtubule-associated proteins 70-1); microtubule binding | chr1:25511392-25514226 REVERSEhighly similar to ( 553) loc_os02g50320 12002.m10066 protein ATMAP70-3, putative, expressedMyosin_HC-like PGSC0003DMT400075913
Soltu.DM.04G003430	0.423303	-2.36237	-1.24024	1.42421e-10	vacuolar iron transporter	Protein CCC1	0	Not assigned/Unknown	0
Soltu.DM.04G003470	0.113255	-8.82961	-3.14235	1.54735e-07	PLATZ transcription factor family protein	Zinc ion binding protein	RNA.regulation of transcription.unclassified	RNA	weakly similar to ( 159) AT2G01818 | Symbols: | zinc ion binding | chr2:353552-355370 REVERSEweakly similar to ( 112) loc_os02g07650 12002.m06112 protein zinc-binding protein, putative, expressedPLATZ PGSC0003DMT400075780
Soltu.DM.04G003910	0.341143	-2.93133	-1.55155	6.68472e-10	UDP-glucosyl transferase 85A5	UDP-glucosyltransferase	misc.UDP glucosyl and glucoronyl transferases	misc	weakly similar to ( 183) AT2G15480 | Symbols: UGT73B5 | UGT73B5 (UDP-glucosyl transferase 73B5); UDP-glucosyltransferase/ UDP-glycosyltransferase/ quercetin 3-O-glucosyltransferase/ transferase, transferring glycosyl groups | chr2:6758817-6760452 FORWARDmoderately similar to ( 441) ZOX_PHAVU Zeatin O-xylosyltransferase (EC 2.4.2.40) (Zeatin O-beta-D-xylosyltransferase) - Phaseolus vulgaris (Kidne…
Soltu.DM.04G004720	0.48088	-2.07952	-1.05625	5.54501e-13	Ribosomal protein S26e family protein	Ribosomal protein S26	protein.synthesis.ribosomal protein.eukaryotic.40S subunit.S26	Protein	weakly similar to ( 109) AT3G56340 | Symbols: | 40S ribosomal protein S26 (RPS26C) | chr3:20892309-20893343 REVERSEweakly similar to ( 101) RS26_ORYSA 40S ribosomal protein S26 (S31) - Oryza sativa (Rice)weakly similar to ( 101) loc_os05g39960 12005.m27888 protein 40S ribosomal protein S26, putative, expressedRibosomal_S26e RPS26B PGSC0003DMT400053000
Soltu.DM.04G004730	0.103801	-9.63384	-3.26811	2.64599e-25	high-mobility group box	DNA-binding protein MNB1B	RNA.regulation of transcription.Nucleosome/chromatin assembly factor group	RNA	very weakly similar to (90.1) AT5G23420 | Symbols: HMGB6 | HMGB6; transcription factor | chr5:7888712-7890111 REVERSEweakly similar to ( 111) loc_os08g01100 12008.m04259 protein HMG1/2-like protein, putative, expressed PGSC0003DMT400065104
Soltu.DM.04G004740	0.395154	-2.53066	-1.33951	4.30127e-07	Leucine-rich repeat (LRR) family protein	Serine-threonine protein kinase, plant-type	signalling.receptor kinases.leucine rich repeat XI	signalling	highly similar to ( 603) AT5G23400 | Symbols: | disease resistance family protein / LRR family protein | chr5:7880603-7882372 FORWARDweakly similar to ( 182) RPK1_IPONI Receptor-like protein kinase precursor (EC 2.7.11.1) - Ipomoea nil (Japanese morning glory) (Pharbitis nil)moderately similar to ( 242) loc_os03g21730 12003.m07577 protein receptor-like protein kinase precursor, putative, expresse…
Soltu.DM.04G005660	0.497508	-2.01002	-1.00721	5.76583e-07	glutamate-1-semialdehyde-2,1-aminomutase	Glutamate-1-semialdehyde 2,1-aminomutase, chloroplastic	tetrapyrrole synthesis.GSA	other metabolism	highly similar to ( 702) AT5G63570 | Symbols: GSA1 | GSA1 (GLUTAMATE-1-SEMIALDEHYDE-2,1-AMINOMUTASE); glutamate-1-semialdehyde 2,1-aminomutase | chr5:25451957-25453620 FORWARDhighly similar to ( 802) GSA_TOBAC Glutamate-1-semialdehyde 2,1-aminomutase, chloroplast precursor (EC 5.4.3.8) (GSA) (Glutamate-1-semialdehyde aminotransferase) (GSA-AT) - Nicotiana tabacum (Common tobacco)highly similar to…
Soltu.DM.04G005950	0.349034	-2.86505	-1.51856	1.12929e-19	Photosystem II reaction center PsbP family protein	PsbP domain-containing protein 2, chloroplastic	PS.lightreaction.photosystem II.PSII polypeptide subunits	Photosynthesis	moderately similar to ( 225) AT2G28605 | Symbols: | Encodes a PsbP domain-OEC23 like protein localized in thylakoid (peripheral-lumenal side). | chr2:12254911-12255689 FORWARDweakly similar to ( 108) loc_os04g35530 12004.m08642 protein expressed protein PGSC0003DMT400082424
Soltu.DM.04G006090	0.448365	-2.23033	-1.15725	2.58078e-23	Ribosomal protein L10 family protein	50S ribosomal protein L10, chloroplastic	protein.synthesis.ribosomal protein.prokaryotic.chloroplast.50S subunit.L10	Protein	moderately similar to ( 274) AT5G13510 | Symbols: | ribosomal protein L10 family protein | chr5:4341294-4341956 FORWARDmoderately similar to ( 340) RK10_TOBAC 50S ribosomal protein L10, chloroplast precursor (CL10) - Nicotiana tabacum (Common tobacco)moderately similar to ( 258) loc_os03g17580 12003.m07183 protein 50S ribosomal protein L10, putative, expressedrplJ RplJ PGSC0003DMT400082493
Soltu.DM.04G006580	0.275854	-3.62511	-1.85802	2.07136e-16	MATE efflux family protein	Conserved gene of unknown function	transport.misc	Transport	moderately similar to ( 485) AT5G52450 | Symbols: | MATE efflux protein-related | chr5:21289042-21291749 REVERSEmoderately similar to ( 494) loc_os06g29844 12006.m07528 protein transparent testa 12 protein, putative, expressedNorM PRK01766 PRK00187 MatE PGSC0003DMT400065417
Soltu.DM.04G006850	0.389315	-2.56861	-1.36099	6.57465e-07	Protein of unknown function (DUF640)	Light-dependent short hypocotyls 1	signalling.light	signalling	moderately similar to ( 204) AT5G58500 | Symbols: LSH5 | LSH5 (LIGHT SENSITIVE HYPOCOTYLS 5) | chr5:23645535-23646083 REVERSEweakly similar to ( 194) loc_os02g56610 12002.m10683 protein expressed proteinDUF640 PGSC0003DMT400029945
Soltu.DM.04G007380	0.177772	-5.62518	-2.4919	2.4092e-40	Histone superfamily protein	Histone H4	DNA.synthesis/chromatin structure.histone	DNA	weakly similar to ( 135) AT5G59970 | Symbols: | histone H4 | chr5:24146352-24146663 REVERSEweakly similar to ( 135) H4_CAPAN Histone H4 (CaH4) - Capsicum annuum (Bell pepper)weakly similar to ( 135) loc_os10g39410 12010.m06709 protein histone H4, putative, expressedH4 H4 HHT1 PGSC0003DMT400097008
Soltu.DM.04G008080	0.410296	-2.43727	-1.28526	2.22355e-07	conserved hypothetical protein	Conserved gene of unknown function	signalling.in sugar and nutrient physiology	signalling	weakly similar to ( 110) AT5G09960 | Symbols: | unknown protein | chr5:3106503-3107658 FORWARD PGSC0003DMT400042669
Soltu.DM.04G008300	0.162324	-6.16053	-2.62305	5.35359e-44	ribonucleotide reductase	Ribonucleoside-diphosphate reductase	nucleotide metabolism.deoxynucleotide metabolism	nucleotide metabolism	nearly identical (1456) AT2G21790 | Symbols: R1, RNR1, CLS8, ATRNR1 | RNR1 (RIBONUCLEOTIDE REDUCTASE 1); ATP binding / protein binding / ribonucleoside-diphosphate reductase | chr2:9293529-9297580 FORWARDnearly identical (1466) loc_os06g07210 12006.m31786 protein ribonucleoside-diphosphate reductase large subunit, putative, expressedRibonuc_red_lgC PRK07207 RNR_1 NrdA PRK12365 PRK06539 PRK08447 P…
Soltu.DM.04G009290	0.446575	-2.23927	-1.16303	2.13138e-17	ARM repeat superfamily protein	Ubiquitin-protein ligase	protein.degradation.ubiquitin.E3.RING	Protein	moderately similar to ( 499) AT4G16490 | Symbols: | binding | chr4:9293891-9295530 REVERSEweakly similar to ( 188) SPL11_ORYSA Spotted leaf protein 11 (Spotted leaf11) (Cell death-related protein SPL11) - Oryza sativa (Rice)moderately similar to ( 372) loc_os07g39590 12007.m08201 protein spotted leaf protein 11, putative, expressed PGSC0003DMT400060674
Soltu.DM.04G009990	0.248528	-4.02369	-2.00852	9.89091e-09	Heavy metal transport/detoxification superfamily protein	Heavy metal-associated domain containing protein	metal handling.binding, chelation and storage	other metabolism	weakly similar to ( 163) AT5G50740 | Symbols: | metal ion binding | chr5:20635983-20637970 REVERSEweakly similar to ( 141) loc_os10g14870 12010.m04684 protein ATFP3, putative, expressed PGSC0003DMT400038828
Soltu.DM.04G010600	0.311373	-3.21158	-1.68328	1.21057e-22	Glycosyl hydrolase family protein	Hydrolase, hydrolyzing O-glycosyl compounds	cell wall.degradation.cellulases and beta -1,4-glucanases	Cell Wall	highly similar to ( 887) AT5G20950 | Symbols: | glycosyl hydrolase family 3 protein | chr5:7107609-7110775 REVERSEhighly similar to ( 911) loc_os03g53800 12003.m101132 protein periplasmic beta-glucosidase precursor, putative, expressedBglX Glyco_hydro_3 Glyco_hydro_3_C PGSC0003DMT400070042
Soltu.DM.04G011070	0.437979	-2.28321	-1.19107	3.46508e-08	Glycosyltransferase family 61 protein	Glycosyltransferase	not assigned.unknown	Not assigned/Unknown	highly similar to ( 565) AT2G41640 | Symbols: | transferase, transferring glycosyl groups | chr2:17360654-17362391 FORWARDhighly similar to ( 509) loc_os01g31370 12001.m09468 protein glycosyltransferase, putative, expressedDUF563 PGSC0003DMT400070213
Soltu.DM.04G011830	0.212493	-4.70604	-2.23451	3.82068e-15	Gibberellin-regulated family protein	GAST1 protein	hormone metabolism.gibberelin.induced-regulated-responsive-activated	hormone metabolism	very weakly similar to (96.3) AT1G74670 | Symbols: | gibberellin-responsive protein, putative | chr1:28053378-28053893 FORWARDweakly similar to ( 108) loc_os05g31280 12005.m07361 protein GAST1 protein precursor, putative, expressedGASA PGSC0003DMT400019726
Soltu.DM.04G014710	0.159008	-6.289	-2.65283	4.53417e-19	methyltransferase	Cytosine-specific methyltransferase	RNA.regulation of transcription.DNA methyltransferases	RNA	nearly identical (1757) AT5G49160 | Symbols: MET1, MET2, METI, DDM2, DMT01, DMT1 | MET1 (METHYLTRANSFERASE 1); methyltransferase | chr5:19932501-19938186 FORWARDmoderately similar to ( 206) CMT1_MAIZE DNA (cytosine-5)-methyltransferase 1 (EC 2.1.1.37) (Chromomethylase 1) (Zea methyltransferase2) (Zmet2) (DNA cytosine methyltransferase MET2a) - Zea mays (Maize)highly similar to ( 682) loc_os07g085…
Soltu.DM.04G021290	0.473341	-2.11264	-1.07905	1.94104e-20	asparagine synthetase	Asparagine synthetase [glutamine-hydrolyzing]	amino acid metabolism.synthesis.aspartate family.asparagine	AA metabolism	nearly identical (1025) AT3G47340 | Symbols: ASN1, DIN6, AT-ASN1 | ASN1 (GLUTAMINE-DEPENDENT ASPARAGINE SYNTHASE 1); asparagine synthase (glutamine-hydrolyzing) | chr3:17438445-17441043 REVERSEnearly identical (1042) ASNS_ASPOF Asparagine synthetase [glutamine-hydrolyzing] (EC 6.3.5.4) (AS) - Asparagus officinalis (Garden asparagus)highly similar to ( 957) loc_os06g15420 12006.m06255 protein aspa…
Soltu.DM.04G021340	0.237639	-4.20806	-2.07316	9.68361e-10	DUF4057 domain containing protein	Conserved gene of unknown function	not assigned.unknown	Not assigned/Unknown	moderately similar to ( 323) AT4G39860 | Symbols: | unknown protein | chr4:18499909-18501472 FORWARDmoderately similar to ( 300) loc_os02g36500 12002.m08737 protein expressed protein PGSC0003DMT400004768
Soltu.DM.04G023270	0.0981816	-10.1852	-3.3484	1.62116e-06	SAUR-like auxin-responsive protein family	Auxin-induced SAUR	hormone metabolism.auxin.induced-regulated-responsive-activated	hormone metabolism	weakly similar to ( 118) AT1G29500 | Symbols: | auxin-responsive protein, putative | chr1:10321290-10321697 FORWARDweakly similar to ( 106) loc_os09g37500 12009.m06697 protein OsSAUR55 - Auxin-responsive SAUR gene family member, expressed PGSC0003DMT400042688
Soltu.DM.04G024450	0.493262	-2.02732	-1.01957	5.65997e-13	ribosomal protein S15A	40S ribosomal protein S15a-1	protein.synthesis.ribosomal protein.eukaryotic.40S subunit.S15A	Protein	moderately similar to ( 254) AT5G59850 | Symbols: | 40S ribosomal protein S15A (RPS15aF) | chr5:24112499-24113084 REVERSEmoderately similar to ( 251) RS15A_BRANA 40S ribosomal protein S15a (PPCB8) - Brassica napus (Rape)moderately similar to ( 251) loc_os02g27760 12002.m07920 protein 40S ribosomal protein S15a, putative, expressedrps8p Ribosomal_S8 RpsH PGSC0003DMT400065157
Soltu.DM.04G025630	0.332347	-3.00891	-1.58924	3.39613e-07	Nodulin MtN3 family protein	Nodulin MtN3 family protein	development.unspecified	Development	moderately similar to ( 313) AT1G21460 | Symbols: | nodulin MtN3 family protein | chr1:7512030-7513281 REVERSEmoderately similar to ( 289) loc_os01g65880 12001.m150795 protein seven-transmembrane-domain protein 1, putative, expressedMtN3_slv PGSC0003DMT400063852
Soltu.DM.04G026550	0.371425	-2.69233	-1.42886	7.34139e-21	Pyridoxal phosphate (PLP)-dependent transferases superfamily protein	Histidine decarboxylase	amino acid metabolism.degradation.histidine	AA metabolism	highly similar to ( 826) AT1G43710 | Symbols: emb1075 | emb1075 (embryo defective 1075); carboxy-lyase/ catalytic/ pyridoxal phosphate binding | chr1:16486534-16488298 REVERSEhighly similar to ( 793) loc_os02g33710 12002.m08462 protein histidine decarboxylase, putative, expressedPRK02769 GadB Pyridoxal_deC PGSC0003DMT400002057
Soltu.DM.04G026760	0.359418	-2.78228	-1.47627	4.06579e-15	cytochrome P450, family 722, subfamily A, polypeptide	Cytochrome P450	misc.cytochrome P450	misc	moderately similar to ( 208) AT1G19630 | Symbols: CYP722A1 | CYP722A1; electron carrier/ heme binding / iron ion binding / monooxygenase/ oxygen binding | chr1:6785427-6787967 REVERSEweakly similar to ( 159) KAO1_HORVU Ent-kaurenoic acid oxidase 1 (EC 1.14.13.79) (gpr5) - Hordeum vulgare (Barley)moderately similar to ( 432) loc_os03g61980 12003.m11077 protein CYP707A3, putative, expressedp450 Cyp…
Soltu.DM.04G026770	0.30073	-3.32524	-1.73346	6.32028e-19	hypothetical protein	Gene of unknown function	not assigned.unknown	Not assigned/Unknown	PGSC0003DMT400093982
Soltu.DM.04G026780	0.281148	-3.55685	-1.8306	2.58767e-14	Pyridoxal phosphate (PLP)-dependent transferases superfamily protein	Histidine decarboxylase	amino acid metabolism.degradation.histidine	AA metabolism	highly similar to ( 826) AT1G43710 | Symbols: emb1075 | emb1075 (embryo defective 1075); carboxy-lyase/ catalytic/ pyridoxal phosphate binding | chr1:16486534-16488298 REVERSEhighly similar to ( 793) loc_os02g33710 12002.m08462 protein histidine decarboxylase, putative, expressedPRK02769 GadB Pyridoxal_deC PGSC0003DMT400002057
Soltu.DM.04G026790	0.272371	-3.67146	-1.87635	2.84435e-25	Pyridoxal phosphate (PLP)-dependent transferases superfamily protein	Histidine decarboxylase	amino acid metabolism.degradation.histidine	AA metabolism	moderately similar to ( 406) AT1G43710 | Symbols: emb1075 | emb1075 (embryo defective 1075); carboxy-lyase/ catalytic/ pyridoxal phosphate binding | chr1:16486534-16488298 REVERSEmoderately similar to ( 389) loc_os02g33710 12002.m08462 protein histidine decarboxylase, putative, expressedPRK02769 PGSC0003DMT400074890
Soltu.DM.04G027060	0.391571	-2.55381	-1.35265	3.54376e-18	Inositol monophosphatase family protein	Fructose-1,6-bisphosphatase, cytosolic	PS.calvin cycle.FBPase	Photosynthesis	highly similar to ( 595) AT1G43670 | Symbols: | fructose-1,6-bisphosphatase, putative / D-fructose-1,6-bisphosphate 1-phosphohydrolase, putative / FBPase, putative | chr1:16468184-16470347 FORWARDhighly similar to ( 673) F16P2_SOLTU Fructose-1,6-bisphosphatase, cytosolic (EC 3.1.3.11) (D-fructose-1,6-bisphosphate 1-phosphohydrolase) (FBPase) (CY-F1) - Solanum tuberosum (Potato)highly similar to (…
Soltu.DM.04G027340	0.182157	-5.48977	-2.45675	2.04448e-15	conserved hypothetical protein	Fimbriae-associated protein Fap1	not assigned.unknown	Not assigned/Unknown	PGSC0003DMT400016288
Soltu.DM.04G028840	0.451632	-2.21419	-1.14678	9.42684e-16	Ribosomal protein L7Ae/L30e/S12e/Gadd45 family protein	60S ribosomal protein L30	protein.synthesis.ribosomal protein.eukaryotic.60S subunit.L30	Protein	weakly similar to ( 191) AT1G77940 | Symbols: | 60S ribosomal protein L30 (RPL30B) | chr1:29304116-29305288 REVERSEweakly similar to ( 197) RL30_LUPLU 60S ribosomal protein L30 - Lupinus luteus (European yellow lupin)weakly similar to ( 174) loc_os05g41110 12005.m08287 protein 60S ribosomal protein L30, putative, expressedRPL30 PRK01018 Ribosomal_L7Ae PGSC0003DMT400070814
Soltu.DM.04G029770	0.355453	-2.81331	-1.49227	1.89784e-22	alpha/beta-Hydrolases superfamily protein	Abhydrolase domain containing	not assigned.unknown	Not assigned/Unknown	moderately similar to ( 376) AT5G09430 | Symbols: | hydrolase | chr5:2932162-2933362 FORWARDmoderately similar to ( 306) loc_os07g42994 12007.m08528 protein hydrolase, putative, expressedMhpC Abhydrolase_1 PGSC0003DMT400016406
Soltu.DM.04G029880	0.254505	-3.9292	-1.97424	7.06978e-09	RNA-binding (RRM/RBD/RNP motifs) family protein	TRANSPARENT TESTA 1 protein	RNA.RNA binding	RNA	weakly similar to ( 144) AT1G78260 | Symbols: | RNA recognition motif (RRM)-containing protein | chr1:29447317-29449246 FORWARDweakly similar to ( 140) loc_os02g48340 12002.m100339 protein RNA-binding region-containing protein 1, putative, expressedRRM PGSC0003DMT400079145
Soltu.DM.04G030200	0.49997	-2.00012	-1.00009	1.86962e-10	ascorbate peroxidase	Thylakoid lumenal 29 kDa protein, chloroplastic	redox.ascorbate and glutathione.ascorbate	Redox	moderately similar to ( 432) AT4G09010 | Symbols: APX4 | APX4 (ASCORBATE PEROXIDASE 4); heme binding / peroxidase | chr4:5777502-5779338 REVERSEmoderately similar to ( 434) loc_os04g51300 12004.m10026 protein L-ascorbate peroxidase, chloroplast precursor, putative, expressedascorbate_peroxidase PGSC0003DMT400079219
Soltu.DM.04G030300	0.340126	-2.94009	-1.55586	5.69386e-33	RNA-binding (RRM/RBD/RNP motifs) family protein	Ribonucleoprotein, chloroplast	RNA.RNA binding	RNA	weakly similar to ( 178) AT4G09040 | Symbols: | RNA recognition motif (RRM)-containing protein | chr4:5795075-5797193 REVERSEvery weakly similar to (90.9) ROC1_NICSY 29 kDa ribonucleoprotein A, chloroplast precursor (CP29A) - Nicotiana sylvestris (Wood tobacco)weakly similar to ( 142) loc_os08g37700 12008.m080189 protein ribonucleoprotein, chloroplast precursor, putative, expressed PGSC0003DMT400…
Soltu.DM.04G030670	0.425577	-2.34975	-1.23251	8.19606e-34	Cyclin D2;1	D2/4-type cyclin	cell.cycle	Cell	moderately similar to ( 254) AT2G22490 | Symbols: CYCD2;1, ATCYCD2;1 | CYCD2;1 (Cyclin D2;1); cyclin-dependent protein kinase regulator/ protein binding | chr2:9554157-9555873 REVERSEmoderately similar to ( 266) loc_os09g29100 12009.m06061 protein cyclin delta-2, putative, expressedCyclin_N COG5024 PGSC0003DMT400033588
Soltu.DM.04G031850	0.429214	-2.32984	-1.22023	3.33105e-10	plastid-specific 50S ribosomal protein	50S ribosomal protein 6, chloroplastic	protein.synthesis.ribosomal protein.prokaryotic.chloroplast.50S subunit.PSRP6	Protein	very weakly similar to (85.5) AT5G17870 | Symbols: PSRP6 | PSRP6 (PLASTID-SPECIFIC 50S RIBOSOMAL PROTEIN 6) | chr5:5907817-5908137 FORWARDvery weakly similar to (84.0) PSRP6_SPIOL Plastid-specific 50S ribosomal protein 6, chloroplast precursor (PSRP-6) (CL25) - Spinacia oleracea (Spinach) PGSC0003DMT400012622
Soltu.DM.04G032210	0.458198	-2.18246	-1.12596	1.72615e-12	DUF3054 domain containing protein	Conserved gene of unknown function	not assigned.unknown	Not assigned/Unknown	weakly similar to ( 198) AT1G44920 | Symbols: | unknown protein | chr1:16983229-16984408 REVERSEweakly similar to ( 170) loc_os03g51930 12003.m10172 protein expressed protein PGSC0003DMT400012587
Soltu.DM.04G032290	0.254047	-3.93627	-1.97683	2.32124e-11	conserved hypothetical protein	Conserved gene of unknown function	not assigned.unknown	Not assigned/Unknown	PGSC0003DMT400012570
Soltu.DM.04G032430	0.317195	-3.15264	-1.65656	1.04926e-12	hypothetical protein	Conserved gene of unknown function	not assigned.unknown	Not assigned/Unknown	PGSC0003DMT400027539
Soltu.DM.04G032550	0.372056	-2.68777	-1.42641	1.50877e-19	GATA type zinc finger transcription factor family protein	Transcription factor LIM	development.unspecified	Development	moderately similar to ( 302) AT1G10200 | Symbols: WLIM1 | WLIM1; transcription factor/ zinc ion binding | chr1:3346677-3347763 REVERSEmoderately similar to ( 244) SF3_HELAN Pollen-specific protein SF3 - Helianthus annuus (Common sunflower)moderately similar to ( 288) loc_os12g32620 12012.m07062 protein pollen-specific protein SF3, putative, expressed PGSC0003DMT400027522
Soltu.DM.04G033220	0.324212	-3.0844	-1.62499	2.17383e-07	CYCLIN D3;2	D-type cyclin family 3 subgroup 3	cell.cycle	Cell	moderately similar to ( 246) AT4G34160 | Symbols: CYCD3;1, CYCD3 | CYCD3;1 (CYCLIN D3;1); cyclin-dependent protein kinase regulator/ protein binding | chr4:16357903-16359304 FORWARDweakly similar to ( 153) loc_os09g29100 12009.m06061 protein cyclin delta-2, putative, expressedCyclin_N PGSC0003DMT400020648
Soltu.DM.04G033500	0.454199	-2.20168	-1.1386	7.53874e-09	conserved hypothetical protein	Conserved gene of unknown function	development.late embryogenesis abundant	Development	moderately similar to ( 282) AT1G45688 | Symbols: | unknown protein | chr1:17191502-17192870 FORWARDmoderately similar to ( 255) loc_os04g59330 12004.m35067 protein expressed protein PGSC0003DMT400020549
Soltu.DM.04G034200	0.359987	-2.77788	-1.47398	9.53339e-10	heme oxygenase	Heme oxygenase 2	tetrapyrrole synthesis.heme oxygenase	other metabolism	moderately similar to ( 215) AT2G26550 | Symbols: HO2 | HO2 (HEME OXYGENASE 2); heme oxygenase (decyclizing) | chr2:11291584-11293426 REVERSEmoderately similar to ( 224) loc_os03g27770 12003.m35265 protein heme oxygenase 2, putative, expressedHemeO PGSC0003DMT400020615
Soltu.DM.04G034220	0.421004	-2.37527	-1.24809	8.57906e-20	RNA-binding protein 47C	Nucleic acid binding protein	RNA.regulation of transcription.unclassified	RNA	moderately similar to ( 409) AT1G47490 | Symbols: ATRBP47C | ATRBP47C (ARABIDOPSIS THALIANA RNA-BINDING PROTEIN 47C); RNA binding | chr1:17424801-17427182 FORWARDmoderately similar to ( 412) loc_os09g28810 12009.m06032 protein expressed proteinCOG0724 RRM PGSC0003DMT400020621
Soltu.DM.04G034250	0.375427	-2.66363	-1.41339	6.11186e-10	Protein of unknown function, DUF547	Conserved gene of unknown function	RNA.regulation of transcription.NAC domain transcription factor family	RNA	moderately similar to ( 434) AT4G37080 | Symbols: | unknown protein | chr4:17474205-17476716 FORWARDmoderately similar to ( 374) loc_os09g28850 12009.m059921 protein expressed proteinDUF547 PGSC0003DMT400020633
Soltu.DM.04G034910	0.272221	-3.67348	-1.87715	1.17226e-16	geranylgeranyl pyrophosphate synthase	Geranylgeranyl pyrophosphate synthase 2	secondary metabolism.isoprenoids.non-mevalonate pathway.geranylgeranyl pyrophosphate synthase	secondary metabolism	moderately similar to ( 377) AT4G36810 | Symbols: GGPS1 | GGPS1 (GERANYLGERANYL PYROPHOSPHATE SYNTHASE 1); farnesyltranstransferase | chr4:17343513-17344628 FORWARDhighly similar to ( 506) GGPPS_CAPAN Geranylgeranyl pyrophosphate synthetase, chloroplast precursor (GGPP synthetase) (GGPS) [Includes: Dimethylallyltranstransferase (EC 2.5.1.1); Geranyltranstransferase (EC 2.5.1.10); Farnesyltranstra…
Soltu.DM.04G035150	0.276488	-3.6168	-1.85471	4.9063e-22	conserved hypothetical protein	Conserved gene of unknown function	not assigned.unknown	Not assigned/Unknown	weakly similar to ( 118) AT3G56870 | Symbols: | unknown protein | chr3:21053077-21055518 FORWARDweakly similar to ( 118) loc_os03g39740 12003.m35305 protein expressed protein PGSC0003DMT400013221
Soltu.DM.04G035670	0.474863	-2.10587	-1.07442	2.56789e-18	pfkB-like carbohydrate kinase family protein	Adenosine kinase	minor CHO metabolism.others	minor CHO metabolism	moderately similar to ( 475) AT1G19600 | Symbols: | pfkB-type carbohydrate kinase family protein | chr1:6779085-6780898 FORWARDmoderately similar to ( 470) loc_os01g01620 12001.m06807 protein ribokinase, putative, expressedadenosine_kinase PfkB RbsK KdgK ribokinase_group_A ribokinase YeiC_kinase_like bac_FRK RfaE_like PGSC0003DMT400009476
Soltu.DM.04G035850	0.480638	-2.08057	-1.05698	1.01613e-07	TRAM, LAG1 and CLN8 (TLC) lipid-sensing domain containing protein	Conserved gene of unknown function	not assigned.unknown	Not assigned/Unknown	moderately similar to ( 286) AT1G35180 | Symbols: | FUNCTIONS IN: molecular_function unknown; INVOLVED IN: biological_process unknown; LOCATED IN: integral to membrane; CONTAINS InterPro DOMAIN/s: TRAM, LAG1 and CLN8 homology (InterPro:IPR006634); BEST Arabidopsis thaliana protein match is: unknown protein (TAIR:AT1G35170.1); Has 128 Blast hits to 128 proteins in 42 species: Archae - 0; Bacteria …
Soltu.DM.04G036630	0.424818	-2.35395	-1.23508	6.91403e-14	tubulin beta-1 chain	Beta-tubulin	cell.organisation	Cell	highly similar to ( 840) AT1G75780 | Symbols: TUB1 | TUB1; GTP binding / GTPase/ structural molecule | chr1:28451378-28453602 REVERSEhighly similar to ( 858) TBB2_SOLTU Tubulin beta-2 chain (Beta-2 tubulin) - Solanum tuberosum (Potato)highly similar to ( 834) loc_os06g46000 12006.m31916 protein tubulin beta-3 chain, putative, expressedbeta_tubulin COG5023 Tubulin_FtsZ alpha_tubulin gamma_tubulin …
Soltu.DM.04G037270	0.0883513	-11.3185	-3.50061	8.49794e-69	Prolyl oligopeptidase family protein	Prolyl endopeptidase	protein.degradation	Protein	nearly identical (1052) AT1G76140 | Symbols: | serine-type endopeptidase/ serine-type peptidase | chr1:28571187-28574852 FORWARDnearly identical (1001) loc_os01g01830 12001.m06826 protein prolyl endopeptidase, putative, expressedCOG1505 Peptidase_S9_N PtrB Peptidase_S9 PRK10115 DAP2 PGSC0003DMT400025603
Soltu.DM.04G037500	0.185099	-5.40251	-2.43363	5.68467e-18	conserved hypothetical protein	Conserved gene of unknown function	not assigned.unknown	Not assigned/Unknown	highly similar to ( 533) AT1G42430 | Symbols: | unknown protein | chr1:15891512-15894322 FORWARDmoderately similar to ( 494) loc_os03g04100 12003.m101178 protein expressed protein PGSC0003DMT400025823
Soltu.DM.04G037860	0.474381	-2.10801	-1.07588	1.80618e-20	conserved hypothetical protein	Conserved gene of unknown function	not assigned.unknown	Not assigned/Unknown	weakly similar to ( 122) AT1G42960 | Symbols: | expressed protein localized to the inner membrane of the chloroplast. | chr1:16125863-16127080 FORWARD PGSC0003DMT400025884
Soltu.DM.05G000080	0.475119	-2.10474	-1.07364	1.35959e-16	Rubisco methyltransferase family protein	Ribulose-1,5 bisphosphate carboxylase/oxygenase large subunit N-methyltransferase, chloroplastic	PS.calvin cycle.rubisco interacting	Photosynthesis	highly similar to ( 526) AT1G14030 | Symbols: | ribulose-1,5 bisphosphate carboxylase oxygenase large subunit N-methyltransferase, putative | chr1:4805493-4807440 REVERSEhighly similar to ( 762) RBCMT_TOBAC Ribulose-1,5 bisphosphate carboxylase/oxygenase large subunit N-methyltransferase, chloroplast precursor (EC 2.1.1.127) ([Ribulose-bisphosphate carboxylase]-lysine N-methyltransferase) (RuBisC…
Soltu.DM.05G000460	0.101529	-9.8494	-3.30004	2.39508e-90	Ankyrin repeat family protein	Ankyrin repeat family protein	cell.organisation	Cell	moderately similar to ( 315) AT2G03430 | Symbols: | ankyrin repeat family protein | chr2:1036192-1037536 REVERSEvery weakly similar to (88.6) AKT1_ORYSA Potassium channel AKT1 (OsAKT1) - Oryza sativa (Rice)moderately similar to ( 268) loc_os03g55110 12003.m35422 protein 26S proteasome non-ATPase regulatory subunit 10, putative, expressedANK Arp PGSC0003DMT400072805
Soltu.DM.05G000800	0.382311	-2.61567	-1.38718	1.78114e-20	arginosuccinate synthase family	Argininosuccinate synthase	amino acid metabolism.synthesis.glutamate family.arginine.arginosuccinate synthase	AA metabolism	highly similar to ( 780) AT4G24830 | Symbols: | arginosuccinate synthase family | chr4:12793085-12795857 REVERSEhighly similar to ( 740) loc_os12g13320 12012.m05305 protein argininosuccinate synthase, chloroplast precursor, putative, expressedPRK00509 Argininosuccinate_Synthase ArgG Arginosuc_synth PRK05370 PRK04527 PGSC0003DMT400072766
Soltu.DM.05G000840	0.459681	-2.17542	-1.12129	3.35656e-07	magnesium transporter	RNA splicing protein mrs2, mitochondrial	transport.unspecified cations	Transport	highly similar to ( 620) AT1G16010 | Symbols: | magnesium transporter CorA-like family protein (MRS2-1) | chr1:5495462-5497082 REVERSEmoderately similar to ( 494) loc_os06g44150 12006.m08943 protein MRS2-10, putative, expressedCorA PGSC0003DMT400073310
Soltu.DM.05G000980	0.464547	-2.15263	-1.1061	1.01623e-14	6-phosphogluconolactonase	6-phosphogluconolactonase	OPP.oxidative PP.6-phosphogluconolactonase	primary carbon metabolism	moderately similar to ( 353) AT1G13700 | Symbols: | glucosamine/galactosamine-6-phosphate isomerase family protein | chr1:4694475-4695600 REVERSEmoderately similar to ( 349) loc_os07g41280 12007.m079584 protein 6-phosphogluconolactonase, putative, expressed6PGL NagB GlcN6P_deaminase nagB PGSC0003DMT400072899
Soltu.DM.05G001030	0.436907	-2.28882	-1.1946	1.93063e-08	DNA binding	Transcription factor jumonji family protein	RNA.regulation of transcription.JUMONJI family	RNA	nearly identical (1085) AT1G08620 | Symbols: | transcription factor | chr1:2737554-2743370 FORWARDnearly identical (1002) loc_os05g10770 12005.m05547 protein jmjC domain containing protein, expressedJmjC JmjC FYRC PGSC0003DMT400029866
Soltu.DM.05G001230	0.49338	-2.02684	-1.01923	1.53006e-10	Cytochrome P450 superfamily protein	Cytochrome P450	misc.cytochrome P450	misc	moderately similar to ( 305) AT3G14630 | Symbols: CYP72A9 | CYP72A9; electron carrier/ heme binding / iron ion binding / monooxygenase/ oxygen binding | chr3:4917498-4919409 FORWARDmoderately similar to ( 278) C72A1_CATRO Cytochrome P450 72A1 (EC 1.3.3.9) (CYPLXXII) (Secologanin synthase) (SLS) - Catharanthus roseus (Rosy periwinkle) (Madagascar periwinkle)moderately similar to ( 320) loc_os05g30…
Soltu.DM.05G002520	0.351857	-2.84207	-1.50694	4.50888e-08	Eukaryotic aspartyl protease family protein	Basic 7S globulin 2 small subunit	RNA.regulation of transcription.unclassified	RNA	highly similar to ( 508) AT3G25700 | Symbols: | chloroplast nucleoid DNA-binding protein-related | chr3:9358937-9360295 FORWARDmoderately similar to ( 215) loc_os05g48330 12005.m08904 protein pepsin A, putative, expressed PGSC0003DMT400002116
Soltu.DM.05G002850	0.462922	-2.16019	-1.11116	1.93004e-15	Ribosomal protein PSRP-3/Ycf65	Plastid-specific 30S ribosomal protein 3, chloroplast	protein.synthesis.ribosomal protein.prokaryotic.chloroplast.30S subunit.PSRP3	Protein	weakly similar to ( 151) AT1G68590 | Symbols: | plastid-specific 30S ribosomal protein 3, putative / PSRP-3, putative | chr1:25757593-25758169 REVERSEweakly similar to ( 153) RRP3_SPIOL Plastid-specific 30S ribosomal protein 3, chloroplast precursor (PSRP-3) - Spinacia oleracea (Spinach)weakly similar to ( 142) loc_os04g38750 12004.m08864 protein plastid-specific 30S ribosomal protein 3, chloropl…
Soltu.DM.05G002890	0.49878	-2.00489	-1.00352	8.11676e-10	2-oxoacid dehydrogenases acyltransferase family protein	Dihydrolipoyllysine-residue acetyltransferase component of pyruvate dehydrogenase	TCA / org. transformation.TCA.pyruvate DH.E2	energy metabolism	highly similar to ( 518) AT3G25860 | Symbols: LTA2, PLE2 | LTA2; dihydrolipoyllysine-residue acetyltransferase | chr3:9460632-9462585 FORWARDmoderately similar to ( 478) loc_os08g33440 12008.m07334 protein dihydrolipoyllysine-residue acetyltransferase component of pyruvatedehydrogenase complex, putative, expressedPRK11856 AceF PRK11855 2-oxoacid_dh aceF PRK11857 PRK05704 kgd PRK11892 PGSC0003DMT4…
Soltu.DM.05G003110	0.416272	-2.40228	-1.2644	2.54997e-21	ribosomal protein L15	50S ribosomal protein L15	protein.synthesis.ribosomal protein.prokaryotic.chloroplast.50S subunit.L15	Protein	moderately similar to ( 275) AT3G25920 | Symbols: RPL15 | RPL15; structural constituent of ribosome | chr3:9491268-9492558 REVERSEmoderately similar to ( 266) RK15_PEA 50S ribosomal protein L15, chloroplast precursor (CL15) (Fragment) - Pisum sativum (Garden pea)moderately similar to ( 233) loc_os03g12020 12003.m06654 protein 50S ribosomal protein L15, chloroplast precursor, putative, expressedrp…
Soltu.DM.05G004440	0.0770713	-12.975	-3.69766	8.22808e-17	ASF1 like histone chaperone	Histone chaperone ASF1A	RNA.regulation of transcription.Silencing Group	RNA	moderately similar to ( 263) AT5G38110 | Symbols: SGA1, SGA01, ASF1B | ASF1B (ANTI- SILENCING FUNCTION 1B) | chr5:15208643-15210064 FORWARDmoderately similar to ( 268) loc_os05g48030 12005.m27955 protein anti-silencing protein 1, putative, expressedAnti-silence COG5137 PGSC0003DMT400078369
Soltu.DM.05G004710	0.430081	-2.32515	-1.21732	4.92509e-09	MYB-like	Myb-like transcription factor 6	RNA.regulation of transcription.MYB domain transcription factor family	RNA	very weakly similar to (85.1) AT1G71030 | Symbols: ATMYBL2, MYBL2 | MYBL2 (ARABIDOPSIS MYB-LIKE 2); DNA binding / transcription factor | chr1:26795383-26796226 REVERSEvery weakly similar to (82.4) MYB38_MAIZE Myb-related protein Zm38 - Zea mays (Maize)very weakly similar to (81.6) loc_os08g43550 12008.m08329 protein myb-related protein Zm38, putative, expressed PGSC0003DMT400078476
Soltu.DM.05G005280	0.394185	-2.53688	-1.34306	1.39708e-12	conserved hypothetical protein	UPF0497 membrane protein 1	not assigned.unknown	Not assigned/Unknown	weakly similar to ( 162) AT5G15290 | Symbols: | integral membrane family protein | chr5:4967094-4967846 FORWARDweakly similar to ( 170) loc_os06g12500 12006.m05966 protein plant integral membrane protein TIGR01569 containing protein, expressedDUF588 PGSC0003DMT400047376
Soltu.DM.05G005470	0.468897	-2.13266	-1.09266	9.78787e-13	Ribosomal protein L34e superfamily protein	60S ribosomal protein L34	protein.synthesis.ribosomal protein.eukaryotic.60S subunit.L34	Protein	weakly similar to ( 140) AT1G26880 | Symbols: | 60S ribosomal protein L34 (RPL34A) | chr1:9315798-9316681 REVERSEweakly similar to ( 141) RL34_TOBAC 60S ribosomal protein L34 - Nicotiana tabacum (Common tobacco)weakly similar to ( 135) loc_os09g24690 12009.m05623 protein 60S ribosomal protein L34, putative, expressedRibosomal_L34e PGSC0003DMT400080291
Soltu.DM.05G006190	0.412138	-2.42637	-1.2788	1.5903e-18	Homeobox-leucine zipper protein family	Homeobox-leucine zipper protein HAT7	RNA.regulation of transcription.HB,Homeobox transcription factor family	RNA	moderately similar to ( 311) AT1G69780 | Symbols: ATHB13 | ATHB13; DNA binding / sequence-specific DNA binding / transcription factor | chr1:26259166-26260465 FORWARDmoderately similar to ( 272) loc_os03g07450 12003.m06259 protein homeobox-leucine zipper protein HAT7, putative, expressed PGSC0003DMT400065805
Soltu.DM.05G007710	0.498158	-2.0074	-1.00533	2.81679e-10	RNA-binding (RRM/RBD/RNP motifs) family protein	RNA recognition motif (RRM)-containing protein	RNA.RNA binding	RNA	weakly similar to ( 155) AT1G70200 | Symbols: | RNA recognition motif (RRM)-containing protein | chr1:26432514-26434351 REVERSEweakly similar to ( 103) loc_os02g22070 12002.m07445 protein expressed protein PGSC0003DMT400040236
Soltu.DM.05G007920	0.404922	-2.46961	-1.30428	6.21131e-20	Ribosomal protein S13/S18 family	30S ribosomal protein S13, chloroplastic	protein.synthesis.ribosomal protein.prokaryotic.chloroplast.30S subunit.S13	Protein	moderately similar to ( 208) AT5G14320 | Symbols: | 30S ribosomal protein S13, chloroplast (CS13) | chr5:4618189-4618772 REVERSEweakly similar to ( 109) RT13_SOYBN Small ribosomal subunit protein S13, mitochondrial precursor - Glycine max (Soybean)weakly similar to ( 178) loc_os03g49710 12003.m09970 protein 30S ribosomal protein S13, putative, expressedrpsM RpsM Ribosomal_S13 rps13 PGSC0003DMT400…
Soltu.DM.05G007940	0.0775418	-12.8963	-3.68888	1.44046e-43	nodulin MtN21 /EamA-like transporter family protein	Nodulin MtN21 family protein	development.unspecified	Development	moderately similar to ( 288) AT1G70260 | Symbols: | nodulin MtN21 family protein | chr1:26457067-26459338 REVERSEweakly similar to ( 134) loc_os08g44750 12008.m08447 protein nodulin-like protein 5NG4, putative, expressed PGSC0003DMT400061666
Soltu.DM.05G008050	0.350386	-2.854	-1.51298	3.4685e-08	NHL domain-containing protein	NHL repeat-containing protein	not assigned.unknown	Not assigned/Unknown	highly similar to ( 508) AT1G70280 | Symbols: | NHL repeat-containing protein | chr1:26466086-26468471 REVERSEhighly similar to ( 508) loc_os02g49770 12002.m10011 protein expressed protein PGSC0003DMT400010531
Soltu.DM.05G008260	0.31383	-3.18644	-1.67194	1.75644e-09	aldehyde dehydrogenase 2B7	Aldehyde dehydrogenase (NAD+)	fermentation.aldehyde dehydrogenase	primary carbon metabolism	highly similar to ( 868) AT1G23800 | Symbols: ALDH2B7, ALDH2B | ALDH2B7; 3-chloroallyl aldehyde dehydrogenase/ aldehyde dehydrogenase (NAD) | chr1:8412238-8414804 REVERSEmoderately similar to ( 393) BADH_SPIOL Betaine-aldehyde dehydrogenase, chloroplast precursor (EC 1.2.1.8) (BADH) - Spinacia oleracea (Spinach)highly similar to ( 868) loc_os06g15990 12006.m71425 protein aldehyde dehydrogenase, m…
Soltu.DM.05G009050	0.320003	-3.12497	-1.64384	2.14828e-07	Pectin lyase-like superfamily protein	Polygalacturonase	cell wall.degradation.pectate lyases and polygalacturonases	Cell Wall	highly similar to ( 607) AT1G60590 | Symbols: | polygalacturonase, putative / pectinase, putative | chr1:22314426-22316867 REVERSEmoderately similar to ( 246) PGLR_ACTCH Polygalacturonase precursor (EC 3.2.1.15) (PG) (Pectinase) - Actinidia chinensis (Kiwi) (Yangtao)highly similar to ( 511) loc_os01g44970 12001.m10703 protein polygalacturonase precursor, putative, expressedGlyco_hydro_28 PGU1 PGS…
Soltu.DM.05G009780	0.434235	-2.3029	-1.20345	1.10977e-12	root hair specific	Multidrug resistance pump	transport.misc	Transport	highly similar to ( 625) AT1G12950 | Symbols: | MATE efflux family protein | chr1:4419849-4422462 FORWARDmoderately similar to ( 467) loc_os08g43654 12008.m08339 protein transparent testa 12 protein, putative, expressedNorM PRK01766 MatE PGSC0003DMT400047906
Soltu.DM.05G009790	0.432825	-2.3104	-1.20814	4.95651e-07	MATE efflux family protein	Multidrug resistance pump	transport.misc	Transport	highly similar to ( 525) AT3G26590 | Symbols: | MATE efflux family protein | chr3:9761927-9765259 REVERSEmoderately similar to ( 444) loc_os08g43654 12008.m08339 protein transparent testa 12 protein, putative, expressedNorM PRK01766 MatE PGSC0003DMT400052553
Soltu.DM.05G010370	0.422742	-2.36551	-1.24215	9.82529e-19	Pectate lyase family protein	Pectate lyase	cell wall.degradation.pectate lyases and polygalacturonases	Cell Wall	highly similar to ( 644) AT1G67750 | Symbols: | pectate lyase family protein | chr1:25401660-25403165 FORWARDmoderately similar to ( 414) PEL_LILLO Pectate lyase precursor (EC 4.2.2.2) - Lilium longiflorum (Trumpet lily)highly similar to ( 573) loc_os04g05050 12004.m35243 protein pectate lyase 8 precursor, putative, expressedAmb_all Pec_lyase_C PelB PGSC0003DMT400027955
Soltu.DM.05G010700	0.461308	-2.16775	-1.1162	6.88921e-22	Protein HHL1, chloroplastic	Oligopeptidase	protein.degradation	Protein	moderately similar to ( 288) AT1G67700 | Symbols: | unknown protein | chr1:25374295-25375810 FORWARDmoderately similar to ( 213) loc_os02g38820 12002.m77827 protein expressed protein PGSC0003DMT400045004
Soltu.DM.05G010880	0.309264	-3.23348	-1.69309	1.98537e-12	DNA polymerase alpha	Alpha DNA polymerase	DNA.synthesis/chromatin structure	DNA	highly similar to ( 706) AT1G67630 | Symbols: POLA2 | POLA2 (DNA POLYMERASE ALPHA 2); DNA binding / DNA-directed DNA polymerase | chr1:25344573-25348287 REVERSEmoderately similar to ( 449) loc_os12g13950 12012.m56484 protein DNA polymerase alpha subunit B, putative, expressedPOL12 DNA_pol_E_B PGSC0003DMT400044958
Soltu.DM.05G011750	0.0568688	-17.5843	-4.13622	2.00796e-19	nuclear factor Y, subunit C13	DNA binding protein	RNA.regulation of transcription.CCAAT box binding factor family, HAP5	RNA	weakly similar to ( 131) AT5G43250 | Symbols: NF-YC13 | NF-YC13 (NUCLEAR FACTOR Y, SUBUNIT C13); DNA binding / transcription factor | chr5:17356174-17356566 REVERSEvery weakly similar to (80.1) loc_os01g08790 12001.m07504 protein histone-like transcription factor and archaeal histone family protein PGSC0003DMT400074841
Soltu.DM.05G012820	0.43672	-2.2898	-1.19522	1.23355e-11	Zinc finger (C3HC4-type RING finger) family protein	Zinc finger protein	protein.degradation.ubiquitin.E3.RING	Protein	highly similar to ( 758) AT1G57820 | Symbols: VIM1, ORTH2 | VIM1 (VARIANT IN METHYLATION 1); DNA binding / chromatin binding / double-stranded methylated DNA binding / histone binding / methyl-CpG binding / methyl-CpNpG binding / methyl-CpNpN binding / ubiquitin-protein ligase | chr1:21414342-21417902 REVERSEhighly similar to ( 756) loc_os05g01230 12005.m04664 protein DNA binding protein, putativ…
Soltu.DM.05G014290	0.44497	-2.24734	-1.16822	5.32335e-09	Leucine-rich repeat (LRR) family protein	Leucine-rich repeat family protein / extensin family protein	signalling.receptor kinases.leucine rich repeat XI	signalling	moderately similar to ( 424) AT2G19780 | Symbols: | leucine-rich repeat family protein / extensin family protein | chr2:8522831-8524039 REVERSEweakly similar to ( 114) RPK1_IPONI Receptor-like protein kinase precursor (EC 2.7.11.1) - Ipomoea nil (Japanese morning glory) (Pharbitis nil)moderately similar to ( 365) loc_os05g09640 12005.m05477 protein BRASSINOSTEROID INSENSITIVE 1 precursor, putativ…
Soltu.DM.05G019240	0.489836	-2.0415	-1.02963	7.46648e-09	Plant invertase/pectin methylesterase inhibitor superfamily	Pectinesterase	cell wall.pectin*esterases.PME	Cell Wall	moderately similar to ( 485) AT2G26440 | Symbols: | pectinesterase family protein | chr2:11247407-11249407 FORWARDmoderately similar to ( 364) PME_PRUPE Pectinesterase PPE8B precursor (EC 3.1.1.11) (Pectin methylesterase) (PE) - Prunus persica (Peach)moderately similar to ( 387) loc_os07g47830 12007.m08998 protein pectinesterase-1 precursor, putative, expressedPectinesterase PemB PRK10531 PGSC000…
Soltu.DM.05G019700	0.240083	-4.16523	-2.0584	1.12838e-44	Fatty acid/sphingolipid desaturase	Delta-8 sphingolipid desaturase	lipid metabolism.''exotics'' (steroids, squalene etc).sphingolipids	Lipid Metabolism	highly similar to ( 669) AT2G46210 | Symbols: | delta-8 sphingolipid desaturase, putative | chr2:18977542-18978891 FORWARDhighly similar to ( 538) loc_os09g16920 12009.m04952 protein desaturase/cytochrome b5 protein, putative, expressedDelta6-FADS-like FA_desaturase Cyt-b5 PGSC0003DMT400084198
Soltu.DM.05G020140	0.43632	-2.2919	-1.19654	5.49339e-10	Tetratricopeptide repeat (TPR)-like superfamily protein	Tetratricopeptide repeat (TPR)-containing protein	not assigned.unknown	Not assigned/Unknown	moderately similar to ( 439) AT1G01320 | Symbols: | tetratricopeptide repeat (TPR)-containing protein | chr1:121582-130099 REVERSEmoderately similar to ( 385) loc_os07g23990 12007.m079667 protein TPR Domain containing protein, expressed PGSC0003DMT400018144
Soltu.DM.05G020780	0.481521	-2.07675	-1.05433	2.59454e-11	ribosomal protein S13A	Cytoplasmic ribosomal protein S13	protein.synthesis.ribosomal protein.eukaryotic.40S subunit.S13	Protein	moderately similar to ( 258) AT4G00100 | Symbols: ATRPS13A, RPS13, PFL2 | ATRPS13A (ARABIDOPSIS THALIANA RIBOSOMAL PROTEIN S13A); structural constituent of ribosome | chr4:37172-38123 FORWARDmoderately similar to ( 265) RS13_SOYBN 40S ribosomal protein S13 - Glycine max (Soybean)moderately similar to ( 242) loc_os08g02410 12008.m04385 protein 40S ribosomal protein S13, putative, expressedrps15p R…
Soltu.DM.05G020920	0.496559	-2.01386	-1.00996	4.9269e-09	STELAR K outward rectifier	Potassium channel TORK1	transport.potassium	Transport	nearly identical (1259) AT3G02850 | Symbols: SKOR | SKOR; cyclic nucleotide binding / inward rectifier potassium channel/ outward rectifier potassium channel | chr3:619701-623473 REVERSEmoderately similar to ( 411) AKT1_ORYSA Potassium channel AKT1 (OsAKT1) - Oryza sativa (Rice)nearly identical (1183) loc_os06g14030 12006.m06118 protein potassium channel SKOR, putative, expressedANK CAP_ED PGSC00…
Soltu.DM.05G021440	0.418081	-2.39188	-1.25815	1.56632e-06	Phototropic-responsive NPH3 family protein	Root phototropism protein	signalling.light	signalling	highly similar to ( 595) AT5G10250 | Symbols: DOT3 | DOT3 (DEFECTIVELY ORGANIZED TRIBUTARIES 3); protein binding / signal transducer | chr5:3217028-3219368 REVERSEmoderately similar to ( 456) NPH3_ORYSA Coleoptile phototropism protein 1 (Non-phototropic hypocotyl 3-like protein) (NPH3-like protein) - Oryza sativa (Rice)moderately similar to ( 456) loc_os02g35970 12002.m08685 protein transposon pr…
Soltu.DM.05G023090	0.243647	-4.10429	-2.03713	2.76884e-15	lipoamide dehydrogenase	Dihydrolipoyl dehydrogenase	TCA / org. transformation.TCA.pyruvate DH.E3	energy metabolism	highly similar to ( 849) AT3G16950 | Symbols: LPD1, ptlpd1 | LPD1 (LIPOAMIDE DEHYDROGENASE 1); dihydrolipoyl dehydrogenase | chr3:5786508-5790383 REVERSEmoderately similar to ( 237) DLDH_PEA Dihydrolipoyl dehydrogenase, mitochondrial precursor (EC 1.8.1.4) (Dihydrolipoamide dehydrogenase) (Pyruvate dehydrogenase complex E3 subunit) (PDC-E3) (E3) (Glycine cleavage system L protein) - Pisum sativum…
Soltu.DM.05G023290	0.417568	-2.39482	-1.25992	1.66581e-33	mitochondrial lipoamide dehydrogenase	Dihydrolipoyl dehydrogenase	0	Not assigned/Unknown	0
Soltu.DM.05G023620	0.0638419	-15.6637	-3.96935	3.88946e-11	S-adenosyl-L-methionine-dependent methyltransferases superfamily protein	S-adenosyl-L-methionine:salicylic acid carboxyl methyltransferase 1	hormone metabolism.salicylic acid.synthesis-degradation	hormone metabolism	moderately similar to ( 271) AT5G04380 | Symbols: | S-adenosyl-L-methionine:carboxyl methyltransferase family protein | chr5:1234883-1236317 FORWARDmoderately similar to ( 256) BAMT_ANTMA Benzoate carboxyl methyltransferase (EC 2.1.1.-) (S-adenosyl-L-methionine:benzoic acid carboxyl methyltransferase) - Antirrhinum majus (Garden snapdragon)moderately similar to ( 256) loc_os02g48770 12002.m09911 …
Soltu.DM.05G023850	0.447405	-2.23511	-1.16035	4.20656e-22	Ribosomal protein L13 family protein	60S ribosomal protein L13a	protein.synthesis.ribosomal protein.eukaryotic.60S subunit.L13A	Protein	moderately similar to ( 346) AT3G07110 | Symbols: | 60S ribosomal protein L13A (RPL13aA) | chr3:2252092-2253332 FORWARDmoderately similar to ( 321) RL13A_LUPLU 60S ribosomal protein L13a - Lupinus luteus (European yellow lupin)moderately similar to ( 340) loc_os03g54890 12003.m101506 protein 60S ribosomal protein L13a, putative, expressedRibosomal_L13 Ribosomal_L13 rpl13p RplM PGSC0003DMT400040760
Soltu.DM.05G024470	0.106698	-9.37227	-3.2284	1.37035e-32	hypothetical protein	Induced stolon tip protein	not assigned.unknown	Not assigned/Unknown	PGSC0003DMT400021751
Soltu.DM.05G024490	0.209691	-4.76893	-2.25367	2.9009e-09	Immunoglobulin E-set superfamily protein	Pollen tube RhoGDI2	signalling.G-proteins	signalling	moderately similar to ( 290) AT3G07880 | Symbols: | Rho GDP-dissociation inhibitor family protein | chr3:2514175-2515544 FORWARDmoderately similar to ( 283) loc_os02g48730 12002.m09907 protein rho GDP-dissociation inhibitor 1, putative, expressedRho_GDI PGSC0003DMT400021800
Soltu.DM.05G024880	0.480573	-2.08085	-1.05717	9.61535e-08	GATA transcription factor	GATA transcription factor 15	RNA.regulation of transcription.C2C2(Zn) GATA transcription factor family	RNA	very weakly similar to (95.9) AT3G16870 | Symbols: | zinc finger (GATA type) family protein | chr3:5763752-5764576 REVERSEvery weakly similar to (87.0) loc_os03g61570 12003.m11038 protein expressed protein PGSC0003DMT400060241
Soltu.DM.05G025140	0.092123	-10.8551	-3.4403	1.16117e-29	Histone superfamily protein	Histone H4	DNA.synthesis/chromatin structure.histone	DNA	weakly similar to ( 135) AT5G59970 | Symbols: | histone H4 | chr5:24146352-24146663 REVERSEweakly similar to ( 135) H4_CAPAN Histone H4 (CaH4) - Capsicum annuum (Bell pepper)weakly similar to ( 135) loc_os10g39410 12010.m06709 protein histone H4, putative, expressedH4 H4 HHT1 PGSC0003DMT400097008
Soltu.DM.05G025150	0.093841	-10.6563	-3.41364	2.90128e-19	Histone superfamily protein	Histone H4	DNA.synthesis/chromatin structure.histone	DNA	weakly similar to ( 135) AT5G59970 | Symbols: | histone H4 | chr5:24146352-24146663 REVERSEweakly similar to ( 135) H4_CAPAN Histone H4 (CaH4) - Capsicum annuum (Bell pepper)weakly similar to ( 135) loc_os10g39410 12010.m06709 protein histone H4, putative, expressedH4 H4 HHT1 PGSC0003DMT400097008
Soltu.DM.05G025800	0.381633	-2.62032	-1.38974	2.02212e-19	Ribosomal S17 family protein	40S ribosomal protein S17	protein.synthesis.ribosomal protein.eukaryotic.40S subunit.S17	Protein	moderately similar to ( 202) AT5G04800 | Symbols: | 40S ribosomal protein S17 (RPS17D) | chr5:1389217-1389642 FORWARDweakly similar to ( 191) loc_os03g01900 12003.m05734 protein 40S ribosomal protein S17, putative, expressedRibosomal_S17e RPS17A PGSC0003DMT400060127
Soltu.DM.05G025860	0.289944	-3.44895	-1.78616	2.73476e-08	HXXXD-type acyl-transferase family protein	Acyltransferase	secondary metabolism.phenylpropanoids	secondary metabolism	moderately similar to ( 220) AT3G26040 | Symbols: | transferase family protein | chr3:9519741-9521069 FORWARDvery weakly similar to (82.8) loc_os08g43040 12008.m26780 protein anthranilate N-benzoyltransferase protein 1, putative, expressedTransferase PGSC0003DMT400060400
Soltu.DM.05G026240	0.43537	-2.2969	-1.19969	3.61869e-16	DUF3783 domain containing protein	Conserved gene of unknown function	not assigned.unknown	Not assigned/Unknown	weakly similar to ( 198) AT3G10405 | Symbols: | unknown protein | chr3:3233978-3235118 REVERSEweakly similar to ( 198) loc_os10g39800 12010.m06751 protein conserved hypothetical protein PGSC0003DMT400060082
Soltu.DM.05G026420	0.327085	-3.05731	-1.61226	7.16305e-10	methylenetetrahydrofolate reductase	Methylenetetrahydrofolate reductase	C1-metabolism	other metabolism	nearly identical (1038) AT2G44160 | Symbols: MTHFR2 | MTHFR2 (METHYLENETETRAHYDROFOLATE REDUCTASE 2); methylenetetrahydrofolate reductase (NADPH) | chr2:18262301-18265185 FORWARDnearly identical (1067) MTHR_ORYSA Probable methylenetetrahydrofolate reductase (EC 1.5.1.20) - Oryza sativa (Rice)nearly identical (1067) loc_os03g60090 12003.m35475 protein methylenetetrahydrofolate reductase, putative,…
Soltu.DM.05G026440	0.386231	-2.58913	-1.37247	2.56105e-07	hypothetical protein	F-box family protein	not assigned.unknown	Not assigned/Unknown	PGSC0003DMT400015617
Soltu.DM.05G026820	0.451281	-2.21591	-1.1479	4.1699e-09	Plant-specific GATA-type zinc finger transcription factor family protein	AG-motif binding protein-1	RNA.regulation of transcription.C2C2(Zn) GATA transcription factor family	RNA	weakly similar to ( 134) AT3G54810 | Symbols: BME3-ZF, BME3 | zinc finger (GATA type) family protein | chr3:20296957-20298236 FORWARDweakly similar to ( 125) loc_os02g56250 12002.m10648 protein GATA zinc finger family protein, expressed PGSC0003DMT400059990
Soltu.DM.06G001210	0.0910828	-10.979	-3.45668	7.13382e-30	homolog of yeast CDT1 B homolog of yeast CDT1 B	Conserved gene of unknown function	DNA.synthesis/chromatin structure	DNA	moderately similar to ( 249) AT2G31270 | Symbols: ATCDT1A, CDT1A, CDT1 | CDT1A (ARABIDOPSIS HOMOLOG OF YEAST CDT1 A); cyclin-dependent protein kinase/ protein binding | chr2:13329037-13331544 FORWARDmoderately similar to ( 247) loc_os04g10650 12004.m06315 protein CDT1a protein, putative, expressedCDT1 PGSC0003DMT400028257
Soltu.DM.06G002040	0.460645	-2.17087	-1.11827	2.80847e-09	Tetratricopeptide repeat (TPR)-like superfamily protein	FLU	tetrapyrrole synthesis.regulation	other metabolism	moderately similar to ( 290) AT3G14110 | Symbols: FLU | FLU (FLUORESCENT IN BLUE LIGHT); binding | chr3:4676222-4677602 REVERSEmoderately similar to ( 274) loc_os01g32730 12001.m43031 protein FLU, putative, expressed PGSC0003DMT400009700
Soltu.DM.06G002240	0.370337	-2.70024	-1.43309	1.33955e-08	Gibberellin-regulated family protein	Gibberellin regulated protein	hormone metabolism.gibberelin.induced-regulated-responsive-activated	hormone metabolism	PGSC0003DMT400003089
Soltu.DM.06G002400	0.30455	-3.28354	-1.71525	2.086e-14	DUF2488 domain containing protein	Conserved gene of unknown function	not assigned.unknown	Not assigned/Unknown	moderately similar to ( 204) AT5G58250 | Symbols: | unknown protein | chr5:23559558-23560372 FORWARDmoderately similar to ( 216) loc_os03g21370 12003.m07543 protein expressed protein PGSC0003DMT400053188
Soltu.DM.06G003100	0.477609	-2.09376	-1.0661	1.36449e-20	alternative NAD(P)H dehydrogenase	Internal rotenone-insensitive NADH dehydrogenase	mitochondrial electron transport / ATP synthesis.NADH-DH.type II.internal matrix	energy metabolism	highly similar to ( 729) AT1G07180 | Symbols: ATNDI1, NDA1 | NDA1 (ALTERNATIVE NAD(P)H DEHYDROGENASE 1); NADH dehydrogenase | chr1:2204414-2206773 FORWARDhighly similar to ( 725) loc_os01g61410 12001.m43250 protein rotenone-insensitive NADH-ubiquinone oxidoreductase, mitochondrial precursor, putative, expressedNdh Pyr_redox_2 PGSC0003DMT400010678
Soltu.DM.06G003170	0.330078	-3.02959	-1.59912	3.88819e-40	cation exchanger	Ca2+ antiporter/cation exchanger	transport.calcium	Transport	moderately similar to ( 394) AT3G51860 | Symbols: CAX3, ATHCX1, CAX1-LIKE, ATCAX3 | CAX3 (CATION EXCHANGER 3); calcium:cation antiporter/ calcium:hydrogen antiporter/ cation:cation antiporter | chr3:19239458-19242519 FORWARDmoderately similar to ( 369) CAX1A_ORYSA Vacuolar cation/proton exchanger 1a (Ca(2+)/H(+) exchanger 1a) (OsCAX1a) - Oryza sativa (Rice)moderately similar to ( 369) loc_os01g37…
Soltu.DM.06G003210	0.354442	-2.82133	-1.49638	6.07939e-10	Thylakoid soluble phosphoprotein TSP9 domain containing protein	Thylakoid soluble phosphoprotein	not assigned.unknown	Not assigned/Unknown	PGSC0003DMT400010663
Soltu.DM.06G003380	0.115449	-8.6618	-3.11467	2.50306e-29	maternal effect embryo arrest	Conserved gene of unknown function	not assigned.unknown	Not assigned/Unknown	very weakly similar to (80.5) AT4G37300 | Symbols: MEE59 | MEE59 (maternal effect embryo arrest 59) | chr4:17554805-17555498 FORWARDweakly similar to ( 132) loc_os03g15920 12003.m35599 protein expressed protein PGSC0003DMT400053731
Soltu.DM.06G003500	0.179657	-5.56615	-2.47668	9.23563e-08	tubulin beta	Beta-tubulin 16	cell.organisation	Cell	highly similar to ( 848) AT5G23860 | Symbols: TUB8 | TUB8; structural constituent of cytoskeleton | chr5:8042962-8044528 FORWARDhighly similar to ( 847) TBB2_ORYSA Tubulin beta-2 chain (Beta-2 tubulin) - Oryza sativa (Rice)highly similar to ( 847) loc_os03g01530 12003.m05700 protein tubulin beta-2 chain, putative, expressedbeta_tubulin COG5023 Tubulin_FtsZ alpha_tubulin gamma_tubulin epsilon_tubu…
Soltu.DM.06G003660	0.0601013	-16.6386	-4.05646	6.11193e-16	copper transporter	Copper transporter 1	transport.metal	Transport	weakly similar to ( 126) AT5G59030 | Symbols: COPT1 | COPT1 (copper transporter 1); copper ion transmembrane transporter | chr5:23833945-23834457 REVERSEvery weakly similar to (87.8) loc_os01g56420 12001.m11798 protein copper transporter 1, putative, expressedCtr PGSC0003DMT400053689
Soltu.DM.06G003670	0.31482	-3.17642	-1.6674	2.47936e-11	RAB GTPase homolog A2B	RabA2	signalling.G-proteins	signalling	moderately similar to ( 338) AT1G07410 | Symbols: ATRABA2B, RAB-A2B, ATRAB-A2B | ATRABA2B (ARABIDOPSIS RAB GTPASE HOMOLOG A2B); GTP binding / GTPase/ protein binding | chr1:2276270-2277154 FORWARDmoderately similar to ( 351) RB11C_LOTJA Ras-related protein Rab11C - Lotus japonicusmoderately similar to ( 334) loc_os03g60870 12003.m10974 protein ras-related protein Rab11A, putative, expressedRab11_…
Soltu.DM.06G004100	0.399701	-2.50187	-1.32301	6.46264e-07	expansin A4	Expansin9	cell wall.modification	Cell Wall	moderately similar to ( 417) AT2G39700 | Symbols: ATEXPA4, ATEXP4, ATHEXP ALPHA 1.6 | ATEXPA4 (ARABIDOPSIS THALIANA EXPANSIN A4) | chr2:16544246-16545434 REVERSEmoderately similar to ( 406) EXPA7_ORYSA Expansin-A7 precursor (OsEXPA7) (Alpha-expansin-7) (OsEXP7) (OsaEXPa1.26) - Oryza sativa (Rice)moderately similar to ( 406) loc_os03g60720 12003.m10961 protein alpha-expansin 6 precursor, putative,…
Soltu.DM.06G006090	0.47051	-2.12535	-1.0877	1.00255e-09	hypothetical protein	Hydroxyproline-rich glycoprotein family protein	not assigned.unknown	Not assigned/Unknown	PGSC0003DMT400074978
Soltu.DM.06G008220	0.300955	-3.32276	-1.73238	2.50233e-11	hypothetical protein	Early nodulin 75 protein	not assigned.unknown	Not assigned/Unknown	PGSC0003DMT400082415
Soltu.DM.06G009560	0.494304	-2.02304	-1.01653	3.00116e-15	fatty acid desaturase	W-3 desaturase	lipid metabolism.FA desaturation.omega 3 desaturase	Lipid Metabolism	highly similar to ( 624) AT5G05580 | Symbols: FAD8 | FAD8 (FATTY ACID DESATURASE 8); omega-3 fatty acid desaturase | chr5:1664331-1666345 FORWARDhighly similar to ( 643) FAD3C_RICCO Omega-3 fatty acid desaturase, chloroplast precursor (EC 1.14.19.-) - Ricinus communis (Castor bean)highly similar to ( 557) loc_os03g18070 12003.m07232 protein omega-3 fatty acid desaturase, chloroplast precursor, pu…
Soltu.DM.06G009670	0.0773505	-12.9282	-3.69244	2.21455e-07	HXXXD-type acyl-transferase family protein	3'-N-debenzoyl-2'-deoxytaxol N-benzoyltransferase	secondary metabolism.phenylpropanoids	secondary metabolism	moderately similar to ( 236) AT3G26040 | Symbols: | transferase family protein | chr3:9519741-9521069 FORWARDweakly similar to ( 101) loc_os04g42830 12004.m09248 protein taxadien-5-alpha-ol O-acetyltransferase, putativeTransferase PGSC0003DMT400062295
Soltu.DM.06G009720	0.108919	-9.18115	-3.19867	3.89622e-08	conserved hypothetical protein	Conserved gene of unknown function	not assigned.unknown	Not assigned/Unknown	weakly similar to ( 115) AT5G52220 | Symbols: | FUNCTIONS IN: molecular_function unknown; INVOLVED IN: biological_process unknown; LOCATED IN: cellular_component unknown; EXPRESSED IN: 18 plant structures; EXPRESSED DURING: 13 growth stages; CONTAINS InterPro DOMAIN/s: Chromosome transmission fidelity protein 8 (InterPro:IPR018607); Has 85 Blast hits to 85 proteins in 45 species: Archae - 0; Bact…
Soltu.DM.06G009850	0.401719	-2.4893	-1.31574	4.5365e-26	Ribosomal protein L3 family protein	Gene of unknown function	protein.synthesis.ribosomal protein.prokaryotic.chloroplast.50S subunit.L3	Protein	moderately similar to ( 342) AT2G43030 | Symbols: | ribosomal protein L3 family protein | chr2:17894898-17895713 FORWARDmoderately similar to ( 382) RK3_TOBAC 50S ribosomal protein L3, chloroplast precursor (Fragment) - Nicotiana tabacum (Common tobacco)moderately similar to ( 333) loc_os02g04460 12002.m05795 protein 50S ribosomal protein L3, chloroplast precursor, putative, expressedrplC rpl3 Rp…
Soltu.DM.06G010660	0.400938	-2.49415	-1.31855	4.61563e-07	Hypoxia-responsive family protein	Hypoxia induced protein conserved region containing protein	not assigned.unknown	Not assigned/Unknown	PGSC0003DMT400071904
Soltu.DM.06G010800	0.491049	-2.03646	-1.02606	1.44938e-08	LOB domain-containing protein	LOB domain-containing protein	RNA.regulation of transcription.AS2,Lateral Organ Boundaries Gene Family	RNA	moderately similar to ( 223) AT2G40470 | Symbols: LBD15 | LBD15 (LOB DOMAIN-CONTAINING PROTEIN 15) | chr2:16902430-16903546 REVERSEweakly similar to ( 182) loc_os01g60960 12001.m12223 protein LOB domain protein 25, putative, expressedDUF260 PGSC0003DMT400074784
Soltu.DM.06G010940	0.207154	-4.82732	-2.27122	6.61478e-36	E2F target gene	Conserved gene of unknown function	not assigned.unknown	Not assigned/Unknown	highly similar to ( 661) AT2G40550 | Symbols: ETG1 | ETG1 (E2F TARGET GENE 1) | chr2:16934927-16938033 FORWARDhighly similar to ( 558) loc_os01g07260 12001.m07352 protein expressed protein PGSC0003DMT400062461
Soltu.DM.06G011420	0.279307	-3.58029	-1.84007	1.21135e-10	expansin A8	Expansin	cell wall.modification	Cell Wall	moderately similar to ( 294) AT2G40610 | Symbols: ATEXPA8, EXP8, ATEXP8, ATHEXP ALPHA 1.11 | ATEXPA8 (ARABIDOPSIS THALIANA EXPANSIN A8) | chr2:16949121-16950472 REVERSEmoderately similar to ( 281) EXPA2_ORYSA Expansin-A2 precursor (OsEXPA2) (Alpha-expansin-2) (OsEXP2) (OsaEXPa1.23) (RiExB) (RiExC) - Oryza sativa (Rice)moderately similar to ( 281) loc_os01g60770 12001.m12205 protein alpha-expansin…
Soltu.DM.06G011840	0.441563	-2.26468	-1.17931	6.63889e-16	Uroporphyrinogen decarboxylase	Uroporphyrinogen decarboxylase, chloroplastic	tetrapyrrole synthesis.uroporphyrinogen decarboxylase	other metabolism	highly similar to ( 620) AT2G40490 | Symbols: HEME2 | HEME2; uroporphyrinogen decarboxylase | chr2:16912961-16914988 FORWARDhighly similar to ( 692) DCUP_TOBAC Uroporphyrinogen decarboxylase, chloroplast precursor (EC 4.1.1.37) (URO-D) (UPD) - Nicotiana tabacum (Common tobacco)highly similar to ( 607) loc_os03g21900 12003.m07594 protein uroporphyrinogen decarboxylase, putative, expressedhemE URO-…
Soltu.DM.06G012170	0.133776	-7.47516	-2.90211	2.04333e-54	Fe superoxide dismutase	Superoxide dismutase	redox.dismutases and catalases	Redox	moderately similar to ( 274) AT5G51100 | Symbols: FSD2 | FSD2 (FE SUPEROXIDE DISMUTASE 2); superoxide dismutase | chr5:20773357-20775635 REVERSEmoderately similar to ( 357) SODF_NICPL Superoxide dismutase [Fe], chloroplast (EC 1.15.1.1) (Fragment) - Nicotiana plumbaginifolia (Leadwort-leaved tobacco)moderately similar to ( 226) loc_os06g02500 12006.m04983 protein superoxide dismutase, chloroplast…
Soltu.DM.06G012180	0.429936	-2.32593	-1.21781	4.70809e-17	Fe superoxide dismutase	Superoxide dismutase	redox.dismutases and catalases	Redox	moderately similar to ( 287) AT5G51100 | Symbols: FSD2 | FSD2 (FE SUPEROXIDE DISMUTASE 2); superoxide dismutase | chr5:20773357-20775635 REVERSEmoderately similar to ( 364) SODF_NICPL Superoxide dismutase [Fe], chloroplast (EC 1.15.1.1) (Fragment) - Nicotiana plumbaginifolia (Leadwort-leaved tobacco)moderately similar to ( 220) loc_os06g02500 12006.m04983 protein superoxide dismutase, chloroplast…
Soltu.DM.06G012640	0.118356	-8.44906	-3.07879	3.80812e-14	EXORDIUM like	Conserved gene of unknown function	signalling.in sugar and nutrient physiology	signalling	moderately similar to ( 488) AT5G51550 | Symbols: EXL3 | EXL3 (EXORDIUM LIKE 3) | chr5:20939793-20940806 REVERSEmoderately similar to ( 404) loc_os06g04250 12006.m05154 protein phi-1-like phosphate-induced protein, putative, expressedPhi_1 PGSC0003DMT400072046
Soltu.DM.06G012790	0.492041	-2.03235	-1.02315	5.22008e-07	2-oxoglutarate (2OG) and Fe(II)-dependent oxygenase superfamily protein	Ga20 oxidase	hormone metabolism.ethylene.synthesis-degradation	hormone metabolism	moderately similar to ( 493) AT4G25420 | Symbols: GA5, GA20OX1, AT2301, ATGA20OX1 | GA20OX1; gibberellin 20-oxidase | chr4:12990982-12992409 REVERSEmoderately similar to ( 469) GAO1B_WHEAT Gibberellin 20 oxidase 1-B (EC 1.14.11.-) (Gibberellin C-20 oxidase 1-B) (GA 20-oxidase 1-B) (Ta20ox1B) (TaGA20ox1-B) - Triticum aestivum (Wheat)moderately similar to ( 437) loc_os03g63970 12003.m11264 protein …
Soltu.DM.06G014660	0.480419	-2.08152	-1.05764	1.59041e-06	indole-3-butyric acid response	Enoyl-CoA hydratase/isomerase family protein	hormone metabolism.ethylene.signal transduction	hormone metabolism	highly similar to ( 793) AT3G23150 | Symbols: ETR2 | ETR2 (ethylene response 2); ethylene binding / glycogen synthase kinase 3/ protein histidine kinase/ receptor | chr3:8255156-8257560 FORWARDmoderately similar to ( 498) ETR1_MALDO Ethylene receptor (EC 2.7.13.3) - Malus domestica (Apple) (Malus sylvestris)highly similar to ( 696) loc_os04g08740 12004.m35115 protein ethylene receptor, putative, …
Soltu.DM.06G016260	0.365745	-2.73415	-1.45109	1.44706e-09	Thiamin diphosphate-binding fold (THDP-binding) superfamily protein	Branched chain alpha-keto acid dehydrogenase E1-alpha subunit	TCA / org. transformation.TCA.pyruvate DH.E1	energy metabolism	highly similar to ( 575) AT1G21400 | Symbols: | 2-oxoisovalerate dehydrogenase, putative / 3-methyl-2-oxobutanoate dehydrogenase, putative / branched-chain alpha-keto acid dehydrogenase E1 alpha subunit, putative | chr1:7493492-7496240 FORWARDweakly similar to ( 127) ODPA_SOLTU Pyruvate dehydrogenase E1 component subunit alpha, mitochondrial precursor (EC 1.2.4.1) (PDHE1-A) - Solanum tuberosum (P…
Soltu.DM.06G016650	0.259277	-3.85688	-1.94743	2.58227e-07	cytochrome P450, family 71, subfamily B, polypeptide	Conserved gene of unknown function	misc.cytochrome P450	misc	moderately similar to ( 268) AT3G26330 | Symbols: CYP71B37 | CYP71B37; electron carrier/ heme binding / iron ion binding / monooxygenase/ oxygen binding | chr3:9646873-9648536 REVERSEmoderately similar to ( 354) C71D8_SOYBN Cytochrome P450 71D8 (EC 1.14.-.-) (P450 CP7) - Glycine max (Soybean)moderately similar to ( 302) loc_os03g39690 12003.m09056 protein cytochrome P450 71D7, putative, expressed…
Soltu.DM.06G016890	0.111898	-8.93673	-3.15975	1.42864e-09	terpene synthase	Cembratrienol synthase 2a	secondary metabolism.isoprenoids.terpenoids	secondary metabolism	moderately similar to ( 342) AT1G70080 | Symbols: | terpene synthase/cyclase family protein | chr1:26394669-26397565 REVERSEmoderately similar to ( 479) DCS1_GOSHI (+)-delta-cadinene synthase (EC 4.2.3.13) (D-cadinene synthase) - Gossypium hirsutum (Upland cotton)moderately similar to ( 311) loc_os01g23530 12001.m08826 protein sesquiterpene cyclase, putativeTerpene_cyclase_plant_C1 Terpene_synth_…
Soltu.DM.06G016930	0.181026	-5.52406	-2.46573	1.02934e-12	Undecaprenyl pyrophosphate synthetase family protein	Neryl diphosphate synthase 1	secondary metabolism.isoprenoids.mevalonate pathway	secondary metabolism	weakly similar to ( 175) AT5G58784 | Symbols: | dehydrodolichyl diphosphate synthase | chr5:23739950-23741267 REVERSEweakly similar to ( 169) loc_os01g63830 12001.m12498 protein undecaprenyl pyrophosphate synthetase, putative, expressedUppS CIS_IPPS Prenyltransf PRK10240 PGSC0003DMT400080723
Soltu.DM.06G016940	0.131283	-7.61716	-2.92925	8.5249e-08	terpene synthase	Cembratrienol synthase 2a	secondary metabolism.isoprenoids.terpenoids	secondary metabolism	moderately similar to ( 343) AT5G23960 | Symbols: ATTPS21, TPS21 | TPS21 (TERPENE SYNTHASE 21); (-)-E-beta-caryophyllene synthase/ alpha-humulene synthase | chr5:8092969-8095128 FORWARDmoderately similar to ( 471) DCS1_GOSHI (+)-delta-cadinene synthase (EC 4.2.3.13) (D-cadinene synthase) - Gossypium hirsutum (Upland cotton)moderately similar to ( 303) loc_os01g23530 12001.m08826 protein sesquiter…
Soltu.DM.06G017640	0.303722	-3.29248	-1.71918	1.45641e-15	Protein of unknown function (DUF1191)	Conserved gene of unknown function	not assigned.unknown	Not assigned/Unknown	weakly similar to ( 197) AT3G08600 | Symbols: | unknown protein | chr3:2612646-2613596 FORWARDmoderately similar to ( 230) loc_os12g02550 12012.m04256 protein expressed proteinDUF1191 PGSC0003DMT400045317
Soltu.DM.06G017680	0.325816	-3.06921	-1.61787	3.831e-12	conserved hypothetical protein	Conserved gene of unknown function	not assigned.unknown	Not assigned/Unknown	very weakly similar to (93.6) AT2G27830 | Symbols: | FUNCTIONS IN: molecular_function unknown; EXPRESSED IN: 22 plant structures; EXPRESSED DURING: 13 growth stages; BEST Arabidopsis thaliana protein match is: pentatricopeptide (PPR) repeat-containing protein (TAIR:AT4G22760.1); Has 68 Blast hits to 68 proteins in 11 species: Archae - 0; Bacteria - 0; Metazoa - 0; Fungi - 0; Plants - 68; Viruses …
Soltu.DM.06G017790	0.323021	-3.09577	-1.6303	1.11184e-10	Bifunctional inhibitor/lipid-transfer protein/seed storage 2S albumin superfamily protein	P-rich protein EIG-I30	not assigned.unknown	Not assigned/Unknown	HPS_like PGSC0003DMT400035858
Soltu.DM.06G018140	0.0307996	-32.4679	-5.02094	4.162e-42	Oleosin family protein	Oleosin	lipid metabolism.TAG synthesis	Lipid Metabolism	very weakly similar to (85.5) AT5G51210 | Symbols: OLEO3 | OLEO3 (OLEOSIN3) | chr5:20820171-20820706 FORWARDvery weakly similar to (92.0) OLEO1_ORYSA Oleosin 16 kDa (OSE701) - Oryza sativa (Rice)very weakly similar to (92.0) loc_os04g46200 12004.m09571 protein oleosin 16 kDa, putative, expressedOleosin PGSC0003DMT400062064
Soltu.DM.06G018180	0.419859	-2.38175	-1.25202	4.52405e-23	FAD/NAD(P)-binding oxidoreductase family protein	Monoxygenase	misc.oxidases - copper, flavone etc.	misc	highly similar to ( 613) AT2G35660 | Symbols: CTF2A | CTF2A; monooxygenase/ oxidoreductase | chr2:14989011-14990320 FORWARDweakly similar to ( 106) ABA2_NICPL Zeaxanthin epoxidase, chloroplast precursor (EC 1.14.13.90) - Nicotiana plumbaginifolia (Leadwort-leaved tobacco)moderately similar to ( 408) loc_os07g30960 12007.m07364 protein zeaxanthin epoxidase, chloroplast precursor, putative, express…
Soltu.DM.06G018590	0.389737	-2.56583	-1.35943	2.1458e-11	hypothetical protein	Glycine-rich protein TomR2	not assigned.unknown	Not assigned/Unknown	PGSC0003DMT400005398
Soltu.DM.06G018650	0.298284	-3.35251	-1.74524	3.79871e-13	hypothetical protein	Gene of unknown function	not assigned.unknown	Not assigned/Unknown	PGSC0003DMT400019839
Soltu.DM.06G019710	0.413014	-2.42122	-1.27574	5.46644e-07	Cyclin A2;4	Cyclin A2	cell.cycle	Cell	moderately similar to ( 421) AT5G11300 | Symbols: CYC3B, CYC2BAT, CYCA2;2 | CYC3B (MITOTIC-LIKE CYCLIN 3B FROM ARABIDOPSIS); cyclin-dependent protein kinase regulator | chr5:3601811-3604466 REVERSEmoderately similar to ( 276) CCNAL_DAUCA G2/mitotic-specific cyclin C13-1 (A-like cyclin) (Fragment) - Daucus carota (Carrot)moderately similar to ( 452) loc_os12g31810 12012.m06989 protein cyclin-A2, p…
Soltu.DM.06G020010	0.268221	-3.72827	-1.89851	2.62196e-09	forkhead-associated (FHA) domain-containing protein	Parallel spindle 1	RNA.regulation of transcription.FHA transcription factor	RNA	moderately similar to ( 243) AT1G34355 | Symbols: | forkhead-associated domain-containing protein / FHA domain-containing protein | chr1:12536497-12541730 FORWARDmoderately similar to ( 216) loc_os11g07050 12011.m04901 protein FHA domain containing protein, expressed PGSC0003DMT400067181
Soltu.DM.06G020080	0.367238	-2.72303	-1.44521	1.73963e-20	Ribosomal protein L21	50S ribosomal protein L21	protein.synthesis.ribosomal protein.prokaryotic.chloroplast.50S subunit.L21	Protein	weakly similar to ( 155) AT1G35680 | Symbols: | 50S ribosomal protein L21, chloroplast / CL21 (RPL21) | chr1:13208777-13210246 FORWARDweakly similar to ( 147) RK21_SPIOL 50S ribosomal protein L21, chloroplast precursor (CL21) (CS-L7) - Spinacia oleracea (Spinach)weakly similar to ( 134) loc_os02g15900 12002.m06833 protein 50S ribosomal protein L21, chloroplast precursor, putative, expressedRiboso…
Soltu.DM.06G020540	0.196982	-5.07662	-2.34387	1.12092e-06	GDSL lipase	Zinc finger protein	misc.GDSL-motif lipase	misc	moderately similar to ( 321) AT5G40990 | Symbols: GLIP1 | GLIP1 (GDSL LIPASE1); carboxylesterase/ lipase | chr5:16418920-16420400 FORWARDweakly similar to ( 129) APG_BRANA Anter-specific proline-rich protein APG (Protein CEX) (Fragment) - Brassica napus (Rape)weakly similar to ( 159) loc_os08g45150 12008.m08485 protein anther-specific proline-rich protein APG precursor, putative, expressedSGNH_pl…
Soltu.DM.06G022320	0.281586	-3.55131	-1.82835	3.83968e-91	RING-box	RBX1	protein.degradation.ubiquitin.E3.SCF.RBX	Protein	weakly similar to ( 174) AT5G20570 | Symbols: ROC1, RBX1, HRT1, ATRBX1 | RBX1 (RING-BOX 1); protein binding | chr5:6956905-6958221 REVERSEweakly similar to ( 184) loc_os02g47870 12002.m09821 protein RING-box protein 1a, putative, expressedAPC11 PGSC0003DMT400012415
Soltu.DM.06G022800	0.164778	-6.06878	-2.60141	1.03155e-07	Core-2/I-branching beta-1,6-N-acetylglucosaminyltransferase family protein	Conserved gene of unknown function	not assigned.unknown	Not assigned/Unknown	moderately similar to ( 446) AT3G21310 | Symbols: | unknown protein | chr3:7497774-7499011 FORWARDmoderately similar to ( 458) loc_os03g52120 12003.m10189 protein expressed proteinDUF266 PGSC0003DMT400012489
Soltu.DM.06G023220	0.259491	-3.85369	-1.94624	7.34583e-12	RAD3-like DNA-binding helicase protein	Helicase	DNA.unspecified	DNA	highly similar to ( 905) AT1G79890 | Symbols: | helicase-related | chr1:30048655-30052203 FORWARDhighly similar to ( 597) loc_os05g13300 12005.m83943 protein ATP binding protein, putative, expressedDEAD_2 DinG DEXDc2 HELICc2 PGSC0003DMT400042548
Soltu.DM.06G023750	0.329105	-3.03854	-1.60338	2.17789e-30	Pectin lyase-like superfamily protein	Polygalacturonase	cell wall.degradation.pectate lyases and polygalacturonases	Cell Wall	moderately similar to ( 469) AT1G80170 | Symbols: | polygalacturonase, putative / pectinase, putative | chr1:30153646-30155683 REVERSEmoderately similar to ( 352) PGLR_ACTCH Polygalacturonase precursor (EC 3.2.1.15) (PG) (Pectinase) - Actinidia chinensis (Kiwi) (Yangtao)moderately similar to ( 399) loc_os05g46510 12005.m08774 protein polygalacturonase precursor, putative, expressedGlyco_hydro_28 …
Soltu.DM.06G024370	0.298438	-3.35078	-1.7445	9.02136e-12	Eukaryotic aspartyl protease family protein	Aspartic proteinase nepenthesin-1	RNA.regulation of transcription.unclassified	RNA	moderately similar to ( 497) AT1G79720 | Symbols: | aspartyl protease family protein | chr1:29997259-29998951 REVERSEmoderately similar to ( 406) loc_os09g25570 12009.m05709 protein aspartic proteinase nepenthesin-2 precursor, putative, expressedAsp PGSC0003DMT400074390
Soltu.DM.06G024950	0.492007	-2.03249	-1.02325	7.12159e-24	receptor for activated C kinase 1B	LeArcA1 protein	signalling.G-proteins	signalling	moderately similar to ( 500) AT3G18130 | Symbols: RACK1C_AT | RACK1C_AT (RECEPTOR FOR ACTIVATED C KINASE 1 C); nucleotide binding | chr3:6211109-6212371 REVERSEhighly similar to ( 551) GBLP_NICPL Guanine nucleotide-binding protein subunit beta-like protein - Nicotiana plumbaginifolia (Leadwort-leaved tobacco)moderately similar to ( 457) loc_os01g49290 12001.m11115 protein guanine nucleotide-bindi…
Soltu.DM.06G025200	0.44901	-2.22712	-1.15518	4.35324e-07	MUTS homolog	Mismatch repair protein	DNA.repair	DNA	nearly identical (1440) AT3G18524 | Symbols: MSH2, ATMSH2 | MSH2 (MUTS HOMOLOG 2); ATP binding / damaged DNA binding / mismatched DNA binding / protein binding | chr3:6368151-6372409 REVERSEnearly identical (1342) MSH2_MAIZE DNA mismatch repair protein MSH2 (MUS1) - Zea mays (Maize)nearly identical (1285) loc_os05g19270 12005.m06330 protein DNA mismatch repair protein MSH2, putative, expressedMut…
Soltu.DM.06G025400	0.199525	-5.01191	-2.32536	2.47986e-14	Serine protease inhibitor, potato inhibitor I-type family protein	Subtilisin inhibitor 1	not assigned.unknown	Not assigned/Unknown	potato_inhibit PGSC0003DMT400010401
Soltu.DM.06G026000	0.499514	-2.00195	-1.0014	1.91101e-07	phytochrome kinase substrate-related	Phytochrome kinase substrate	signalling.light	signalling	weakly similar to ( 114) AT1G18810 | Symbols: | phytochrome kinase substrate-related | chr1:6485709-6486872 REVERSE PGSC0003DMT400083182
Soltu.DM.06G027190	0.305575	-3.27252	-1.7104	4.0655e-20	nucleoside diphosphate kinase	Nucleoside diphosphate kinase 2, chloroplastic	nucleotide metabolism.phosphotransfer and pyrophosphatases.nucleoside diphosphate kinase	nucleotide metabolism	moderately similar to ( 276) AT5G63310 | Symbols: NDPK2, NDPK1A, NDPK IA IA, NDPK IA, ATNDPK2 | NDPK2 (NUCLEOSIDE DIPHOSPHATE KINASE 2); ATP binding / nucleoside diphosphate kinase/ protein binding | chr5:25372122-25373838 REVERSEmoderately similar to ( 326) NDK2_TOBAC Nucleoside diphosphate kinase 2, chloroplast precursor (EC 2.7.4.6) (Nucleoside diphosphate kinase II) (NDK II) (NDP kinase II) (…
Soltu.DM.06G027610	0.32117	-3.11361	-1.63859	1.99152e-23	conserved hypothetical protein	UPF0497 membrane protein	not assigned.unknown	Not assigned/Unknown	PGSC0003DMT400069577
Soltu.DM.06G027820	0.355319	-2.81437	-1.49281	2.38948e-25	Ribosomal L29 family protein	50S ribosomal protein L29, chloroplastic	protein.synthesis.ribosomal protein.prokaryotic.chloroplast.50S subunit.L29	Protein	weakly similar to ( 134) AT5G65220 | Symbols: | ribosomal protein L29 family protein | chr5:26061301-26062506 FORWARDweakly similar to ( 126) RK29_MAIZE 50S ribosomal protein L29, chloroplast precursor (CL29) - Zea mays (Maize)weakly similar to ( 127) loc_os02g51790 12002.m10210 protein 50S ribosomal protein L29, chloroplast precursor, putative, expressed PGSC0003DMT400069271
Soltu.DM.06G027840	0.483034	-2.07025	-1.0498	5.92884e-18	Ribosomal protein S3Ae	Cyc07	protein.synthesis.ribosomal protein.eukaryotic.40S subunit.S3A	Protein	moderately similar to ( 367) AT4G34670 | Symbols: | 40S ribosomal protein S3A (RPS3aB) | chr4:16548724-16550222 FORWARDmoderately similar to ( 381) RS3A_CATRO 40S ribosomal protein S3a (CYC07 protein) - Catharanthus roseus (Rosy periwinkle) (Madagascar periwinkle)moderately similar to ( 379) loc_os12g21798 12012.m26700 protein 40S ribosomal protein S3a, putative, expressedRibosomal_S3Ae RPS1A PRK…
Soltu.DM.06G027990	0.142831	-7.00129	-2.80762	2.78204e-27	DEK domain-containing chromatin associated protein	Protein DEK	not assigned.unknown	Not assigned/Unknown	weakly similar to ( 135) AT3G48710 | Symbols: | EXPRESSED IN: 22 plant structures; EXPRESSED DURING: 13 growth stages; CONTAINS InterPro DOMAIN/s: DEK, C-terminal (InterPro:IPR014876); BEST Arabidopsis thaliana protein match is: unknown protein (TAIR:AT5G63550.2); Has 48226 Blast hits to 25734 proteins in 1103 species: Archae - 54; Bacteria - 6881; Metazoa - 21026; Fungi - 4604; Plants - 1514; Vi…
Soltu.DM.06G028030	0.189912	-5.26559	-2.3966	1.12367e-29	farnesylated protein	Metal ion binding protein	metal handling.binding, chelation and storage	other metabolism	weakly similar to ( 178) AT5G50740 | Symbols: | metal ion binding | chr5:20635983-20637970 REVERSEweakly similar to ( 179) loc_os04g32030 12004.m08302 protein ATFP3, putative, expressed PGSC0003DMT400069250
Soltu.DM.06G028070	0.335496	-2.98066	-1.57563	1.30039e-13	Inositol 1,3,4-trisphosphate 5/6-kinase family protein	Inositol polyphosphate kinase	signalling.phosphinositides.inositol-1,3,4-trisphosphate 5/6-kinase	signalling	moderately similar to ( 336) AT5G16760 | Symbols: | inositol 1,3,4-trisphosphate 5/6-kinase | chr5:5509890-5510849 FORWARDmoderately similar to ( 338) ITPK1_MAIZE Inositol-tetrakisphosphate 1-kinase 1 (EC 2.7.1.134) (Inositol-triphosphate 5/6-kinase 1) (EC 2.7.1.159) (Inositol 1,3,4-trisphosphate 5/6-kinase 1) (Ins(1,3,4)P(3) 5/6-kinase 1) (ZmIpk) (Low phytic acid protein 2) - Zea mays (Maize)mod…
Soltu.DM.06G028610	0.489334	-2.04359	-1.03111	4.63857e-22	chloroplast RNA binding	NAD dependent epimerase/dehydratase	RNA.regulation of transcription.unclassified	RNA	highly similar to ( 636) AT1G09340 | Symbols: CRB, CSP41B | CRB (CHLOROPLAST RNA BINDING); binding / catalytic/ coenzyme binding | chr1:3015473-3018035 FORWARDhighly similar to ( 607) loc_os12g23180 12012.m26701 protein RNA binding protein, putative, expressedWcaG Epimerase PGSC0003DMT400069191
Soltu.DM.06G028720	0.487455	-2.05147	-1.03666	3.95491e-24	Ribosomal protein S13/S18 family	Ribosomal protein	protein.synthesis.ribosomal protein.eukaryotic.40S subunit.S18	Protein	moderately similar to ( 241) AT4G09800 | Symbols: RPS18C | RPS18C (S18 RIBOSOMAL PROTEIN); RNA binding / nucleic acid binding / structural constituent of ribosome | chr4:6173818-6174963 FORWARDweakly similar to ( 197) RS18_CHLRE 40S ribosomal protein S18 - Chlamydomonas reinhardtiimoderately similar to ( 231) loc_os07g07709 12007.m29370 protein 40S ribosomal protein S18, putative, expressedrps13p…
Soltu.DM.06G029180	0.496473	-2.01421	-1.01021	1.96563e-15	ribosomal protein S11-beta	40S ribosomal protein S11	protein.synthesis.ribosomal protein.eukaryotic.40S subunit.S11	Protein	moderately similar to ( 249) AT5G23740 | Symbols: RPS11-BETA | RPS11-BETA (RIBOSOMAL PROTEIN S11-BETA); structural constituent of ribosome | chr5:8008251-8009330 REVERSEmoderately similar to ( 256) RS11_SOYBN 40S ribosomal protein S11 - Glycine max (Soybean)moderately similar to ( 244) loc_os08g10608 12008.m26806 protein 40S ribosomal protein S11, putative, expressedrps17p Ribosomal_S17 RpsQ PGSC…
Soltu.DM.06G029390	0.367952	-2.71774	-1.44241	1.25265e-11	Eukaryotic aspartyl protease family protein	Aspartic proteinase nepenthesin-2	RNA.regulation of transcription.unclassified	RNA	moderately similar to ( 440) AT3G52500 | Symbols: | aspartyl protease family protein | chr3:19465644-19467053 REVERSEmoderately similar to ( 303) loc_os04g58840 12004.m10764 protein aspartic proteinase nepenthesin-2 precursor, putative, expressedAsp PGSC0003DMT400015093
Soltu.DM.06G029430	0.329942	-3.03084	-1.59972	1.95818e-09	Late embryogenesis abundant (LEA) hydroxyproline-rich glycoprotein family	Harpin-induced family protein	stress.biotic	stress	moderately similar to ( 258) AT3G44220 | Symbols: | harpin-induced family protein / HIN1 family protein / harpin-responsive family protein | chr3:15928216-15929645 FORWARDweakly similar to ( 194) loc_os12g06260 12012.m04617 protein VAMP protein SEC22, putative, expressedHin1 PGSC0003DMT400015090
Soltu.DM.06G030150	0.277511	-3.60347	-1.84939	3.72288e-20	Histone superfamily protein	Histone H2B.1	DNA.synthesis/chromatin structure.histone	DNA	weakly similar to ( 151) AT1G07790 | Symbols: HTB1 | HTB1; DNA binding | chr1:2413049-2413495 FORWARDweakly similar to ( 154) H2B_GOSHI Histone H2B - Gossypium hirsutum (Upland cotton)weakly similar to ( 164) loc_os01g05970 12001.m07228 protein core histone H2A/H2B/H3/H4 family protein, expressedH2B PGSC0003DMT400018456
Soltu.DM.06G030270	0.479188	-2.08686	-1.06134	4.11403e-09	Bacterial trigger factor protein (TF) domain containing protein	Conserved gene of unknown function	protein.folding	Protein	weakly similar to ( 105) AT2G30695 | Symbols: | FUNCTIONS IN: molecular_function unknown; INVOLVED IN: protein folding, protein transport; LOCATED IN: chloroplast; EXPRESSED IN: 23 plant structures; EXPRESSED DURING: 13 growth stages; CONTAINS InterPro DOMAIN/s: Trigger factor, ribosome-binding, bacterial (InterPro:IPR008881); Has 207 Blast hits to 207 proteins in 55 species: Archae - 0; Bacteria…
Soltu.DM.06G030560	0.495726	-2.01724	-1.01238	8.81201e-11	Ribosomal protein L11 family protein	60S ribosomal protein L12	protein.synthesis.ribosomal protein.eukaryotic.60S subunit.L12	Protein	moderately similar to ( 260) AT5G60670 | Symbols: | 60S ribosomal protein L12 (RPL12C) | chr5:24381066-24381566 REVERSEmoderately similar to ( 215) RL12_CHLRE 60S ribosomal protein L12 (Fragment) - Chlamydomonas reinhardtiimoderately similar to ( 265) loc_os04g50990 12004.m09996 protein 60S ribosomal protein L12, putative, expressedRL11 Ribosomal_L11 RplK rpl11p PGSC0003DMT400008687
Soltu.DM.06G030590	0.3639	-2.74801	-1.45838	2.36989e-07	FASCICLIN-like arabinogalactan-protein	Arabinogalactan protein 2	cell wall.cell wall proteins.AGPs.AGP	Cell Wall	weakly similar to ( 199) AT5G03170 | Symbols: FLA11 | FLA11 | chr5:752898-753638 REVERSEweakly similar to ( 171) loc_os01g06580 12001.m07288 protein fasciclin-like arabinogalactan protein 7 precursor, putative, expressed PGSC0003DMT400008692
Soltu.DM.06G030710	0.145159	-6.88898	-2.78429	1.75534e-09	LOB domain-containing protein	LOB domain-containing protein	RNA.regulation of transcription.AS2,Lateral Organ Boundaries Gene Family	RNA	weakly similar to ( 191) AT2G28500 | Symbols: LBD11 | LBD11 (LOB DOMAIN-CONTAINING PROTEIN 11) | chr2:12186603-12188110 REVERSEweakly similar to ( 186) loc_os03g17810 12003.m07206 protein LOB domain protein 11, putative, expressedDUF260 PGSC0003DMT400019410
Soltu.DM.06G031120	0.349004	-2.8653	-1.51868	2.40289e-11	tonoplast intrinsic protein 1;3	Nodulin-26	transport.Major Intrinsic Proteins.TIP	Transport	moderately similar to ( 354) AT4G01470 | Symbols: GAMMA-TIP3, TIP1;3 | TIP1;3 (TONOPLAST INTRINSIC PROTEIN 1;3); urea transmembrane transporter/ water channel | chr4:625092-625850 REVERSEmoderately similar to ( 323) TIP12_ORYSA Probable aquaporin TIP1.2 (Tonoplast intrinsic protein 1.2) (OsTIP1.2) - Oryza sativa (Rice)moderately similar to ( 323) loc_os01g74450 12001.m13470 protein aquaporin TIP1…
Soltu.DM.06G031330	0.495264	-2.01912	-1.01373	6.98213e-14	Histone superfamily protein	Histone H4	DNA.synthesis/chromatin structure.histone	DNA	weakly similar to ( 135) AT5G59970 | Symbols: | histone H4 | chr5:24146352-24146663 REVERSEweakly similar to ( 135) H4_CAPAN Histone H4 (CaH4) - Capsicum annuum (Bell pepper)weakly similar to ( 135) loc_os10g39410 12010.m06709 protein histone H4, putative, expressedH4 H4 HHT1 PGSC0003DMT400097008
Soltu.DM.06G031820	0.150286	-6.65397	-2.73422	6.28883e-46	conserved hypothetical protein	IMP dehydrogenase/GMP reductase	not assigned.unknown	Not assigned/Unknown	PGSC0003DMT400078001
Soltu.DM.06G031920	0.476413	-2.09902	-1.06972	2.21076e-08	RING/FYVE/PHD zinc finger superfamily protein	Zinc finger protein	protein.degradation.ubiquitin.E3.RING	Protein	weakly similar to ( 156) AT5G05830 | Symbols: | zinc finger (C3HC4-type RING finger) family protein | chr5:1755910-1756825 FORWARDweakly similar to ( 146) loc_os05g37900 12005.m07969 protein zinc finger, C3HC4 type family protein, expressed PGSC0003DMT400078203
Soltu.DM.06G031950	0.292234	-3.42192	-1.7748	2.34455e-12	tubulin beta	Beta-tubulin 2	cell.organisation	Cell	highly similar to ( 865) AT5G23860 | Symbols: TUB8 | TUB8; structural constituent of cytoskeleton | chr5:8042962-8044528 FORWARDhighly similar to ( 865) TBB2_ORYSA Tubulin beta-2 chain (Beta-2 tubulin) - Oryza sativa (Rice)highly similar to ( 865) loc_os03g01530 12003.m05700 protein tubulin beta-2 chain, putative, expressedbeta_tubulin COG5023 Tubulin_FtsZ alpha_tubulin gamma_tubulin epsilon_tubu…
Soltu.DM.06G031970	0.251787	-3.97162	-1.98973	1.69088e-32	proliferating cell nuclear antigen	Proliferating cell nuclear antigen	RNA.regulation of transcription.putative transcription regulator	RNA	moderately similar to ( 468) AT2G29570 | Symbols: PCNA2, ATPCNA2 | PCNA2 (PROLIFERATING CELL NUCLEAR ANTIGEN 2); DNA binding / DNA polymerase processivity factor | chr2:12650139-12651598 REVERSEmoderately similar to ( 500) PCNA_TOBAC Proliferating cell nuclear antigen (PCNA) - Nicotiana tabacum (Common tobacco)moderately similar to ( 462) loc_os02g56130 12002.m10637 protein proliferating cell nuc…
Soltu.DM.06G032100	0.495657	-2.01752	-1.01259	1.07657e-11	Thylakoid soluble phosphoprotein TSP9 domain containing protein	Thylakoid soluble phosphoprotein	not assigned.unknown	Not assigned/Unknown	PGSC0003DMT400078225
Soltu.DM.06G032160	0.277961	-3.59763	-1.84704	9.84657e-15	Cell division control, Cdc6	Cdc6	cell.division	Cell	highly similar to ( 515) AT1G07270 | Symbols: | cell division control protein CDC6b, putative (CDC6b) | chr1:2229757-2232897 REVERSEmoderately similar to ( 464) loc_os01g63710 12001.m42760 protein cell division control protein 6, putative, expressedCDC6 cdc6 PGSC0003DMT400078033
Soltu.DM.06G032900	0.332996	-3.00304	-1.58642	4.6414e-32	ubiquitin-conjugating enzyme	Ubiquitin-conjugating enzyme E2-17 kDa	protein.degradation.ubiquitin.E2	Protein	moderately similar to ( 289) AT4G27960 | Symbols: UBC9 | UBC9 (UBIQUITIN CONJUGATING ENZYME 9); ubiquitin-protein ligase | chr4:13916065-13917293 REVERSEweakly similar to ( 137) UBC2_MEDSA Ubiquitin-conjugating enzyme E2-17 kDa (EC 6.3.2.19) (Ubiquitin-protein ligase) (Ubiquitin carrier protein) - Medicago sativa (Alfalfa)moderately similar to ( 280) loc_os04g57220 12004.m101686 protein ubiquitin…
Soltu.DM.06G033000	0.38075	-2.6264	-1.39308	9.88427e-24	Ribosomal protein L17 family protein	50S ribosomal protein L17, chloroplastic	protein.synthesis.ribosomal protein.prokaryotic.chloroplast.50S subunit.L17	Protein	moderately similar to ( 257) AT3G54210 | Symbols: | ribosomal protein L17 family protein | chr3:20067672-20068385 REVERSEmoderately similar to ( 310) RK17_TOBAC 50S ribosomal protein L17, chloroplast precursor (CL17) - Nicotiana tabacum (Common tobacco)moderately similar to ( 215) loc_os03g60100 12003.m10904 protein 50S ribosomal protein L17, putative, expressedrplQ RplQ Ribosomal_L17 PGSC0003DMT…
Soltu.DM.06G033010	0.369008	-2.70997	-1.43828	4.90436e-23	Ribosomal protein L17 family protein	50S ribosomal protein L17, chloroplastic	protein.synthesis.ribosomal protein.prokaryotic.chloroplast.50S subunit.L17	Protein	moderately similar to ( 265) AT3G54210 | Symbols: | ribosomal protein L17 family protein | chr3:20067672-20068385 REVERSEmoderately similar to ( 324) RK17_TOBAC 50S ribosomal protein L17, chloroplast precursor (CL17) - Nicotiana tabacum (Common tobacco)moderately similar to ( 225) loc_os03g60100 12003.m10904 protein 50S ribosomal protein L17, putative, expressedrplQ RplQ Ribosomal_L17 PGSC0003DMT…
Soltu.DM.06G033180	0.474541	-2.1073	-1.0754	3.99816e-10	formin homology	FH protein NFH2	cell.organisation	Cell	highly similar to ( 543) AT3G25500 | Symbols: AFH1, FH1, AHF1, ATFH1 | AFH1 (FORMIN HOMOLOGY 1); actin binding / actin filament binding / protein binding | chr3:9251320-9254826 REVERSEmoderately similar to ( 481) loc_os01g67240 12001.m12827 protein AFH1, putative, expressedFH2 FH2 PGSC0003DMT400071147
Soltu.DM.06G033400	0.49849	-2.00606	-1.00436	1.04374e-20	YGGT family protein	Gene of unknown function	development.unspecified	Development	weakly similar to ( 172) AT4G27990 | Symbols: | YGGT family protein | chr4:13923991-13924647 REVERSEvery weakly similar to (87.0) loc_os07g08770 12007.m05333 protein YGGT family protein, expressed PGSC0003DMT400051817
Soltu.DM.06G033850	0.295692	-3.3819	-1.75783	3.4529e-07	NAD(P)-binding Rossmann-fold superfamily protein	Short chain alcohol dehydrogenase	misc.nitrilases, *nitrile lyases, berberine bridge enzymes, reticuline oxidases, troponine reductases	misc	moderately similar to ( 370) AT5G06060 | Symbols: | tropinone reductase, putative / tropine dehydrogenase, putative | chr5:1824066-1825833 REVERSEweakly similar to ( 108) GRDH_ORYSA Glucose and ribitol dehydrogenase homolog (EC 1.1.1.-) - Oryza sativa (Rice)moderately similar to ( 351) loc_os03g16220 12003.m101290 protein tropinone reductase, putative, expressedPRK09242 fabG fabG fabG FabG PRK128…
Soltu.DM.06G033930	0.0964251	-10.3707	-3.37445	1.55852e-06	conserved hypothetical protein	F-box/kelch-repeat protein	protein.degradation.ubiquitin.E3.SCF.FBOX	Protein	moderately similar to ( 308) AT3G24760 | Symbols: | F-box family protein | chr3:9040108-9041259 FORWARD PGSC0003DMT400051749
Soltu.DM.06G034510	0.208203	-4.80301	-2.26394	2.25014e-14	histone H2A	Histone H2A variant 1	DNA.synthesis/chromatin structure.histone	DNA	weakly similar to ( 185) AT3G54560 | Symbols: HTA11 | HTA11; DNA binding | chr3:20196532-20197466 FORWARDweakly similar to ( 187) H2AV1_ORYSA Probable histone H2A variant 1 - Oryza sativa (Rice)weakly similar to ( 187) loc_os03g06670 12003.m06185 protein histone H2A variant 1, putative, expressedH2A H2A HTA1 PGSC0003DMT400051893
Soltu.DM.06G034930	0.209664	-4.76954	-2.25385	1.73979e-19	Histone superfamily protein	Histone H2A	DNA.synthesis/chromatin structure.histone	DNA	weakly similar to ( 139) AT1G08880 | Symbols: HTA5, H2AXA, G-H2AX, GAMMA-H2AX | H2AXA; DNA binding | chr1:2847144-2847676 REVERSEweakly similar to ( 146) H2AXB_ORYSA Probable histone H2AXb - Oryza sativa (Rice)weakly similar to ( 146) loc_os12g34510 12012.m07245 protein histone H2A, putative, expressedH2A H2A HTA1 Histone PGSC0003DMT400061736
Soltu.DM.07G000030	0.194019	-5.15414	-2.36573	1.18912e-24	Minichromosome maintenance (MCM2/3/5) family protein	Minichromosome maintenance 5 protein	DNA.synthesis/chromatin structure	DNA	nearly identical (1110) AT2G07690 | Symbols: MCM5 | minichromosome maintenance family protein / MCM family protein | chr2:3523379-3527388 REVERSEmoderately similar to ( 298) MCM3_MAIZE DNA replication licensing factor MCM3 homolog (Replication origin activator) (ROA protein) (Fragment) - Zea mays (Maize)nearly identical (1093) loc_os02g55410 12002.m33915 protein DNA replication licensing factor M…
Soltu.DM.07G001050	0.429566	-2.32793	-1.21905	2.01186e-22	DNA/RNA polymerases superfamily protein	DNA-directed RNA polymerase 3A, chloroplastic	RNA.transcription	RNA	highly similar to ( 821) AT2G24120 | Symbols: PDE319, SCA3 | SCA3 (SCABRA 3); DNA binding / DNA-directed RNA polymerase | chr2:10249358-10254530 REVERSEhighly similar to ( 946) RPOT3_NICSY DNA-directed RNA polymerase 3, chloroplast precursor (EC 2.7.7.6) (T7 bacteriophage-type single subunit RNA polymerase 3) (NsRpoT-C) - Nicotiana sylvestris (Wood tobacco)highly similar to ( 778) loc_os09g07120 …
Soltu.DM.07G001140	0.35823	-2.7915	-1.48104	1.05046e-22	Ribosomal protein L35	50S ribosomal protein L35, chloroplastic	protein.synthesis.ribosomal protein.prokaryotic.unknown organellar.50S subunit.L35	Protein	very weakly similar to (94.0) AT2G24090 | Symbols: | ribosomal protein L35 family protein | chr2:10242038-10243416 FORWARDvery weakly similar to (89.4) RK35_SPIOL 50S ribosomal protein L35, chloroplast precursor (CL35) - Spinacia oleracea (Spinach)very weakly similar to (86.7) loc_os06g43900 12006.m08920 protein 50S ribosomal protein L35, chloroplast precursor, putative, expressed PGSC0003DMT4000…
Soltu.DM.07G001180	0.478766	-2.0887	-1.06261	8.04268e-08	SET domain group	Set domain protein	RNA.regulation of transcription.SET-domain transcriptional regulator family	RNA	weakly similar to ( 173) AT4G30860 | Symbols: ASHR3, SDG4 | SDG4 (SET DOMAIN GROUP 4); histone methyltransferase | chr4:15024546-15027427 FORWARD PGSC0003DMT400028984
Soltu.DM.07G001420	0.149896	-6.6713	-2.73797	1.1156e-07	sequence-specific DNA binding transcription factors	Transcription factor	RNA.regulation of transcription.unclassified	RNA	very weakly similar to (84.7) AT4G30410 | Symbols: | transcription factor | chr4:14871309-14871851 REVERSE PGSC0003DMT400029032
Soltu.DM.07G001750	0.494317	-2.02299	-1.01649	2.70223e-26	SECY homolog	Protein translocase secy subunit	protein.targeting.chloroplast	Protein	highly similar to ( 699) AT2G18710 | Symbols: SCY1 | SCY1 (SecY Homolog 1); P-P-bond-hydrolysis-driven protein transmembrane transporter | chr2:8112231-8114452 REVERSEhighly similar to ( 686) SECY_SPIOL Preprotein translocase secY subunit, chloroplast precursor (CpSecY) - Spinacia oleracea (Spinach)highly similar to ( 671) loc_os08g15460 12008.m26478 protein preprotein translocase secY subunit, c…
Soltu.DM.07G001980	0.4865	-2.0555	-1.03949	9.71849e-10	CAP (Cysteine-rich secretory proteins, Antigen 5, and Pathogenesis-related 1 protein) superfamily protein	STS14 protein	stress.biotic	stress	weakly similar to ( 190) AT4G25780 | Symbols: | pathogenesis-related protein, putative | chr4:13121107-13121679 FORWARDweakly similar to ( 149) PR1_MEDTR Pathogenesis-related protein PR-1 precursor - Medicago truncatula (Barrel medic)weakly similar to ( 171) loc_os02g54560 12002.m10485 protein pathogenesis-related protein PR-1 precursor, putative, expressedSCP SCP SCP PGSC0003DMT400093537
Soltu.DM.07G002310	0.426746	-2.34332	-1.22855	7.8116e-11	sugar transporter protein	Hexose transporter 3	transport.sugars	Transport	highly similar to ( 779) AT4G02050 | Symbols: | sugar transporter, putative | chr4:898387-900095 REVERSEhighly similar to ( 766) STA_RICCO Sugar carrier protein A - Ricinus communis (Castor bean)highly similar to ( 764) loc_os09g24924 12009.m05646 protein sugar carrier protein A, putative, expressedSugar_tr xylE PGSC0003DMT400048280
Soltu.DM.07G002690	0.480792	-2.0799	-1.05651	7.84511e-18	chlororespiratory reduction	Conserved gene of unknown function	not assigned.unknown	Not assigned/Unknown	moderately similar to ( 303) AT2G47910 | Symbols: CRR6 | CRR6 (chlororespiratory reduction 6) | chr2:19614963-19615559 FORWARDmoderately similar to ( 279) loc_os08g07060 12008.m04844 protein expressed proteinDUF1817 COG5474 PGSC0003DMT400078861
Soltu.DM.07G002930	0.306307	-3.2647	-1.70695	4.53299e-14	glucuronidase	Heparanase	not assigned.unknown	Not assigned/Unknown	highly similar to ( 678) AT5G34940 | Symbols: AtGUS3 | AtGUS3 (Arabidopsis thaliana glucuronidase 3); beta-glucuronidase | chr5:13236566-13238718 REVERSEhighly similar to ( 657) loc_os06g08090 12006.m31996 protein heparanase-like protein 3 precursor, putative, expressedGlyco_hydro_79n PGSC0003DMT400078935
Soltu.DM.07G004190	0.490511	-2.03869	-1.02764	1.68307e-12	Tyrosyl-tRNA synthetase, class Ib, bacterial/mitochondrial	TRNA synthetase class I family protein	protein.aa activation.tyrosine-tRNA ligase	Protein	highly similar to ( 651) AT3G02660 | Symbols: emb2768 | emb2768 (EMBRYO DEFECTIVE 2768); ATP binding / RNA binding / aminoacyl-tRNA ligase/ nucleotide binding / tyrosine-tRNA ligase | chr3:570221-571756 REVERSEhighly similar to ( 581) loc_os01g31610 12001.m09490 protein tyrosyl-tRNA synthetase, putative, expressedPRK05912 TyrS TyrRS_core tRNA-synt_1b Tyr_Trp_RS_core PGSC0003DMT400059195
Soltu.DM.07G005750	0.359902	-2.77853	-1.47432	5.41068e-12	Phospholipase A2 family protein	Phospholipase A2	lipid metabolism.lipid degradation.lysophospholipases.phospholipase A2	Lipid Metabolism	weakly similar to ( 152) AT2G06925 | Symbols: ATSPLA2-ALPHA, PLA2-ALPHA | PLA2-ALPHA; phospholipase A2 | chr2:2842475-2843212 REVERSEweakly similar to ( 122) loc_os03g50030 12003.m09999 protein phospholipase A2, putative, expressedPLA2_plant PGSC0003DMT400077045
Soltu.DM.07G006410	0.17319	-5.77401	-2.52957	3.10046e-13	RAS associated with diabetes protein	DMC1	DNA.repair	DNA	highly similar to ( 541) AT3G22880 | Symbols: ATDMC1, DMC1, ARLIM15 | DMC1 (DISRUPTION OF MEIOTIC CONTROL 1); ATP binding / DNA binding / DNA-dependent ATPase/ damaged DNA binding / nucleoside-triphosphatase/ nucleotide binding / protein binding | chr3:8097948-8100740 REVERSEhighly similar to ( 561) DMC1_SOYBN Meiotic recombination protein DMC1 homolog - Glycine max (Soybean)highly similar to ( 5…
Soltu.DM.07G006430	0.49084	-2.03732	-1.02668	2.41369e-12	pectin methylesterase	Pectinesterase PPE8B	cell wall.pectin*esterases.PME	Cell Wall	highly similar to ( 652) AT4G33220 | Symbols: PME44, ATPME44 | enzyme inhibitor/ pectinesterase | chr4:16022506-16026130 FORWARDhighly similar to ( 656) PME_PRUPE Pectinesterase PPE8B precursor (EC 3.1.1.11) (Pectin methylesterase) (PE) - Prunus persica (Peach)highly similar to ( 506) loc_os08g34900 12008.m07479 protein pectinesterase PPE8B precursor, putative, expressedPectinesterase PemB PRK105…
Soltu.DM.07G006620	0.407559	-2.45363	-1.29492	4.93534e-16	Tetratricopeptide repeat (TPR)-like superfamily protein	Pentatricopeptide repeat-containing protein	development.unspecified	Development	nearly identical (1073) AT2G18940 | Symbols: | pentatricopeptide (PPR) repeat-containing protein | chr2:8203873-8206341 REVERSEmoderately similar to ( 218) RF1_ORYSA Rf1 protein, mitochondrial precursor (PPR protein) (Fertility restorer) (Restorer for CMS) - Oryza sativa (Rice)highly similar to ( 838) loc_os05g19380 12005.m06341 protein expressed protein PGSC0003DMT400010473
Soltu.DM.07G007160	0.118269	-8.45528	-3.07985	1.09625e-27	replicon protein A2	Replication factor A	DNA.repair	DNA	moderately similar to ( 248) AT2G24490 | Symbols: RPA2, ATRPA2, ROR1 | RPA2 (REPLICON PROTEIN A2); protein binding | chr2:10398651-10400416 REVERSEweakly similar to ( 199) loc_os02g58220 12002.m10843 protein replication protein A 32 kDa subunit, putative, expressedRFA2 RPA2_DBD_D PGSC0003DMT400035809
Soltu.DM.07G009310	0.336612	-2.97078	-1.57084	2.16757e-17	photosystem I light harvesting complex gene	Light-harvesting complex I protein Lhca5	PS.lightreaction.photosystem II.LHC-II	Photosynthesis	moderately similar to ( 275) AT1G45474 | Symbols: LHCA5 | LHCA5; pigment binding | chr1:17179353-17180439 FORWARDweakly similar to ( 129) CB12_PETHY Chlorophyll a-b binding protein, chloroplast precursor (LHCI type II CAB) - Petunia hybrida (Petunia)moderately similar to ( 246) loc_os02g52650 12002.m10295 protein chlorophyll a-b binding protein 4, chloroplast precursor, putative, expressedChloroa…
Soltu.DM.07G009430	0.24822	-4.02868	-2.01031	5.91612e-23	conserved hypothetical protein	Conserved gene of unknown function	not assigned.unknown	Not assigned/Unknown	weakly similar to ( 143) AT1G75150 | Symbols: | unknown protein | chr1:28204709-28208512 REVERSEweakly similar to ( 153) loc_os03g59480 12003.m10846 protein expressed protein PGSC0003DMT400019618
Soltu.DM.07G010500	0.15764	-6.34358	-2.6653	3.37458e-14	ubiquitin-conjugating enzyme	Ubiquitin carrier protein	protein.degradation.ubiquitin.E2	Protein	moderately similar to ( 234) AT3G24515 | Symbols: UBC37 | UBC37 (ubiquitin-conjugating enzyme 37); small conjugating protein ligase/ ubiquitin-protein ligase | chr3:8934569-8936207 REVERSEvery weakly similar to (97.4) UBC2_WHEAT Ubiquitin-conjugating enzyme E2-17 kDa (EC 6.3.2.19) (Ubiquitin-protein ligase) (Ubiquitin carrier protein) - Triticum aestivum (Wheat)moderately similar to ( 223) loc_os…
Soltu.DM.07G011110	0.498291	-2.00686	-1.00494	1.361e-11	S-adenosyl-L-methionine-dependent methyltransferases superfamily protein	Methyltransferase	not assigned.unknown	Not assigned/Unknown	moderately similar to ( 414) AT4G29590 | Symbols: | methyltransferase | chr4:14512736-14514404 REVERSEmoderately similar to ( 422) loc_os01g51530 12001.m43163 protein methyltransferase, putative, expressed PGSC0003DMT400008450
Soltu.DM.07G011540	0.381678	-2.62001	-1.38957	4.03425e-13	beta galactosidase	Beta-galactosidase	misc.gluco-, galacto- and mannosidases.beta-galactosidase	misc	nearly identical (1368) AT3G13750 | Symbols: BGAL1 | BGAL1 (Beta galactosidase 1); beta-galactosidase/ catalytic/ cation binding / heme binding / peroxidase/ sugar binding | chr3:4511192-4515756 FORWARDnearly identical (1257) BGAL_ASPOF Beta-galactosidase precursor (EC 3.2.1.23) (Lactase) - Asparagus officinalis (Garden asparagus)nearly identical (1233) loc_os01g39830 12001.m10256 protein beta-ga…
Soltu.DM.07G012360	0.491197	-2.03584	-1.02563	2.87055e-16	Ribosomal protein S3 family protein	Ribosomal protein	protein.synthesis.ribosomal protein.eukaryotic.40S subunit.S3	Protein	moderately similar to ( 387) AT5G35530 | Symbols: | 40S ribosomal protein S3 (RPS3C) | chr5:13710355-13712192 REVERSEmoderately similar to ( 399) loc_os07g41750 12007.m29256 protein 40S ribosomal protein S3-A, putative, expressedRpsC rps3p 40S_S3_KH Ribosomal_S3_C PGSC0003DMT400050335
Soltu.DM.07G013010	0.360697	-2.77241	-1.47114	6.02408e-16	chaperonin	Chaperonin 21	protein.folding	Protein	moderately similar to ( 320) AT5G20720 | Symbols: CPN20, CPN10, CHCPN10, ATCPN21, CPN21 | CPN20 (CHAPERONIN 20); calmodulin binding | chr5:7015015-7016354 FORWARDmoderately similar to ( 290) CH10C_SPIOL 20 kDa chaperonin, chloroplast precursor (Protein Cpn21) (Chloroplast protein Cpn10) (Chloroplast chaperonin 10) (Ch-CPN10) - Spinacia oleracea (Spinach)moderately similar to ( 308) loc_os06g09679…
Soltu.DM.07G013280	0.423687	-2.36023	-1.23893	1.01056e-22	Thioredoxin superfamily protein	Bacterioferritin comigratory protein	redox.peroxiredoxin	Redox	moderately similar to ( 271) AT3G26060 | Symbols: ATPRX Q | ATPRX Q; antioxidant/ peroxiredoxin | chr3:9524807-9526123 FORWARDmoderately similar to ( 268) loc_os06g09610 12006.m05679 protein peroxiredoxin bcp, putative, expressedPRX_BCP Bcp PRX_family AhpC-TSA PRX_AhpE_like bcp AhpC Redoxin PRX_Typ2cys TlpA_like_family PRX_1cys PGSC0003DMT400035271
Soltu.DM.07G013360	0.194913	-5.1305	-2.3591	3.53163e-59	sucrose synthase	Sucrose sythase	major CHO metabolism.degradation.sucrose.Susy	primary carbon metabolism	nearly identical (1158) AT3G43190 | Symbols: SUS4, ATSUS4 | SUS4; UDP-glycosyltransferase/ sucrose synthase/ transferase, transferring glycosyl groups | chr3:15179204-15182577 REVERSEnearly identical (1206) SUS1_SOLTU Sucrose synthase (EC 2.4.1.13) (Sucrose-UDP glucosyltransferase) (SS16) - Solanum tuberosum (Potato)nearly identical (1132) loc_os03g28330 12003.m34880 protein sucrose synthase 2, p…
Soltu.DM.07G013800	0.180295	-5.54646	-2.47157	9.28981e-17	Leucine-rich repeat (LRR) family protein	Leucine-rich repeat family protein	signalling.receptor kinases.leucine rich repeat XI	signalling	moderately similar to ( 311) AT3G17640 | Symbols: | leucine-rich repeat family protein | chr3:6032393-6033583 FORWARDvery weakly similar to (89.7) RPK1_IPONI Receptor-like protein kinase precursor (EC 2.7.11.1) - Ipomoea nil (Japanese morning glory) (Pharbitis nil)moderately similar to ( 241) loc_os06g28480 12006.m07392 protein polygalacturonase inhibitor 1 precursor, putative, expressed PGSC0003…
Soltu.DM.07G013810	0.34181	-2.9256	-1.54873	7.71376e-11	cell wall-plasma membrane linker protein	Proline-rich protein	not assigned.unknown	Not assigned/Unknown	HPS_like PGSC0003DMT400035206
Soltu.DM.07G014000	0.431795	-2.31591	-1.21158	4.76972e-13	zinc transporter 5 precursor	Metal transporter	transport.metal	Transport	moderately similar to ( 316) AT1G05300 | Symbols: ZIP5 | ZIP5; cation transmembrane transporter/ metal ion transmembrane transporter | chr1:1546161-1547709 REVERSEmoderately similar to ( 305) loc_os07g12890 12007.m28960 protein ZIP zinc/iron transport family protein, expressedZip PGSC0003DMT400034117
Soltu.DM.07G014730	0.289079	-3.45926	-1.79046	8.99947e-09	Protein JASON	Conserved gene of unknown function	not assigned.unknown	Not assigned/Unknown	weakly similar to ( 104) AT1G06660 | Symbols: | unknown protein | chr1:2037461-2040148 REVERSE PGSC0003DMT400002441
Soltu.DM.07G014740	0.338956	-2.95024	-1.56083	8.34084e-08	Protein JASON	Conserved gene of unknown function	not assigned.unknown	Not assigned/Unknown	weakly similar to ( 184) AT1G06660 | Symbols: | unknown protein | chr1:2037461-2040148 REVERSEweakly similar to ( 121) loc_os03g56590 12003.m10569 protein expressed protein PGSC0003DMT400074139
Soltu.DM.07G014910	0.389082	-2.57015	-1.36185	5.45602e-09	Exostosin family protein	EXO	misc.UDP glucosyl and glucoronyl transferases	misc	moderately similar to ( 493) AT5G03795 | Symbols: | LOCATED IN: membrane; EXPRESSED IN: embryo, sepal, flower; EXPRESSED DURING: C globular stage, petal differentiation and expansion stage; CONTAINS InterPro DOMAIN/s: Exostosin-like (InterPro:IPR004263); BEST Arabidopsis thaliana protein match is: exostosin family protein (TAIR:AT3G07620.1); Has 866 Blast hits to 860 proteins in 87 species: Archa…
Soltu.DM.07G014970	0.463904	-2.15562	-1.1081	5.88351e-07	RING/U-box superfamily protein	RING-H2 finger protein ATL3J	protein.degradation.ubiquitin.E3.RING	Protein	weakly similar to ( 140) AT2G04240 | Symbols: XERICO | XERICO; protein binding / zinc ion binding | chr2:1461816-1462304 REVERSEvery weakly similar to (98.2) loc_os08g38460 12008.m07830 protein RING-H2 finger protein, putative, expressed PGSC0003DMT400074147
Soltu.DM.07G016520	0.303377	-3.29622	-1.72081	5.09449e-08	O-Glycosyl hydrolases family 17 protein	Glucan endo-1,3-beta-glucosidase	misc.beta 1,3 glucan hydrolases.glucan endo-1,3-beta-glucosidase	misc	highly similar to ( 700) AT2G05790 | Symbols: | glycosyl hydrolase family 17 protein | chr2:2199450-2201293 FORWARDmoderately similar to ( 285) E13B_WHEAT Glucan endo-1,3-beta-glucosidase precursor (EC 3.2.1.39) ((1->3)-beta-glucan endohydrolase) ((1->3)-beta-glucanase) (Beta-1,3-endoglucanase) - Triticum aestivum (Wheat)highly similar to ( 538) loc_os02g53200 12002.m10349 protein glucan endo-1,3…
Soltu.DM.07G016850	0.451117	-2.21672	-1.14843	2.79092e-08	Ypt/Rab-GAP domain of gyp1p superfamily protein	RabGAP/TBC domain-containing protein	signalling.G-proteins	signalling	highly similar to ( 639) AT3G07890 | Symbols: | RabGAP/TBC domain-containing protein | chr3:2516639-2518784 REVERSEhighly similar to ( 547) loc_os08g25010 12008.m06520 protein TBC1 domain family member 2, putative, expressedTBC COG5210 TBC PGSC0003DMT400016450
Soltu.DM.07G016980	0.491596	-2.03419	-1.02446	4.39566e-08	Condensin complex subunit 2 domain containing protein	Condensin complex subunit 2	not assigned.unknown	Not assigned/Unknown	highly similar to ( 568) AT2G32590 | Symbols: | INVOLVED IN: mitosis, mitotic cell cycle; LOCATED IN: nucleus, chloroplast; EXPRESSED IN: 17 plant structures; EXPRESSED DURING: 9 growth stages; CONTAINS InterPro DOMAIN/s: Barren (InterPro:IPR008418); Has 340 Blast hits to 330 proteins in 142 species: Archae - 0; Bacteria - 0; Metazoa - 135; Fungi - 102; Plants - 21; Viruses - 1; Other Eukaryotes …
Soltu.DM.07G017860	0.188315	-5.31025	-2.40878	6.28295e-08	Transmembrane protein 97, predicted	Conserved gene of unknown function	not assigned.unknown	Not assigned/Unknown	weakly similar to ( 170) AT2G32380 | Symbols: | FUNCTIONS IN: molecular_function unknown; INVOLVED IN: biological_process unknown; LOCATED IN: endomembrane system; EXPRESSED IN: 24 plant structures; EXPRESSED DURING: 15 growth stages; CONTAINS InterPro DOMAIN/s: Transmembrane protein 97, predicted (InterPro:IPR016964); BEST Arabidopsis thaliana protein match is: unknown protein (TAIR:AT1G05210.1)…
Soltu.DM.07G017900	0.255046	-3.92086	-1.97117	3.49001e-29	isocitrate lyase	Isocitrate lyase	gluconeogenese/ glyoxylate cycle.isocitrate lyase	primary carbon metabolism	highly similar to ( 912) AT3G21720 | Symbols: ICL | ICL (ISOCITRATE LYASE); catalytic/ isocitrate lyase | chr3:7652789-7655873 REVERSEhighly similar to ( 959) ACEA_GOSHI Isocitrate lyase (EC 4.1.3.1) (Isocitrase) (Isocitratase) (ICL) - Gossypium hirsutum (Upland cotton)highly similar to ( 844) loc_os07g34520 12007.m29200 protein isocitrate lyase, putative, expressedICL AceA PRK06498 PGSC0003DMT40…
Soltu.DM.07G018640	0.327609	-3.05242	-1.60995	1.01461e-27	Protein of unknown function (DUF1644)	Pm27	protein.degradation.ubiquitin.E3.RING	Protein	moderately similar to ( 218) AT4G08460 | Symbols: | protein binding / zinc ion binding | chr4:5377378-5378202 REVERSEmoderately similar to ( 228) loc_os02g53110 12002.m10340 protein expressed proteinDUF1644 PGSC0003DMT400067249
Soltu.DM.07G018650	0.258382	-3.87024	-1.95242	1.07405e-15	NagB/RpiA/CoA transferase-like superfamily protein	6-phosphogluconolactonase	OPP.oxidative PP.6-phosphogluconolactonase	primary carbon metabolism	moderately similar to ( 326) AT5G24400 | Symbols: emb2024 | emb2024 (embryo defective 2024); 6-phosphogluconolactonase/ catalytic | chr5:8330532-8331784 REVERSEmoderately similar to ( 334) loc_os09g35970 12009.m06548 protein 6-phosphogluconolactonase, putative, expressed6PGL NagB GlcN6P_deaminase nagB PGSC0003DMT400067245
Soltu.DM.07G018660	0.30959	-3.23008	-1.69157	1.76558e-06	MAPK/ERK kinase kinase	Mitogen-activated protein kinase kinase kinase	protein.postranslational modification	Protein	moderately similar to ( 366) AT4G08500 | Symbols: MEKK1, ATMEKK1, MAPKKK8, ARAKIN | MEKK1 (MAP KINASE KINASE KINASE 1); DNA binding / MAP kinase kinase kinase/ kinase/ kinase binding / protein binding | chr4:5404272-5407062 REVERSEweakly similar to ( 121) M2K1_ORYSA Mitogen-activated protein kinase kinase 1 (EC 2.7.12.2) (MAP kinase kinase 1) (MAPKK1) (OsMEK1) - Oryza sativa (Rice)moderately simi…
Soltu.DM.07G018670	0.35978	-2.77947	-1.47481	1.68977e-19	NagB/RpiA/CoA transferase-like superfamily protein	6-phosphogluconolactonase	OPP.oxidative PP.6-phosphogluconolactonase	primary carbon metabolism	moderately similar to ( 345) AT5G24400 | Symbols: emb2024 | emb2024 (embryo defective 2024); 6-phosphogluconolactonase/ catalytic | chr5:8330532-8331784 REVERSEmoderately similar to ( 343) loc_os09g35970 12009.m06548 protein 6-phosphogluconolactonase, putative, expressed6PGL NagB GlcN6P_deaminase nagB PGSC0003DMT400067247
Soltu.DM.07G019900	0.14966	-6.6818	-2.74024	8.1061e-20	conserved hypothetical protein	Conserved gene of unknown function	not assigned.unknown	Not assigned/Unknown	weakly similar to ( 105) AT4G28310 | Symbols: | unknown protein | chr4:14017458-14018066 FORWARDvery weakly similar to (87.4) loc_os06g02530 12006.m04986 protein expressed protein PGSC0003DMT400047240
Soltu.DM.07G020190	0.465861	-2.14656	-1.10203	2.03291e-07	Protein NUCLEAR FUSION DEFECTIVE 6, chloroplastic/mitochondrial	Conserved gene of unknown function	not assigned.unknown	Not assigned/Unknown	PGSC0003DMT400024299
Soltu.DM.07G020220	0.317272	-3.15187	-1.65621	3.18144e-09	conserved hypothetical protein	Arabinogalactan-protein	not assigned.unknown	Not assigned/Unknown	PGSC0003DMT400024309
Soltu.DM.07G020320	0.21066	-4.74699	-2.24701	3.0385e-16	FASCICLIN-like arabinoogalactan	Fasciclin-like arabinogalactan protein 1	cell wall.cell wall proteins.AGPs.AGP	Cell Wall	weakly similar to ( 123) AT1G03870 | Symbols: FLA9 | FLA9 (FASCICLIN-LIKE ARABINOOGALACTAN 9) | chr1:982625-983368 REVERSEweakly similar to ( 109) loc_os01g47780 12001.m10971 protein fasciclin-like arabinogalactan protein 7 precursor, putative, expressed PGSC0003DMT400024318
Soltu.DM.07G020380	0.420024	-2.38082	-1.25146	2.04888e-10	RAB GTPase homolog A1F	GTP-binding protein	signalling.G-proteins	signalling	moderately similar to ( 394) AT5G60860 | Symbols: AtRABA1f | AtRABA1f (Arabidopsis Rab GTPase homolog A1f); GTP binding | chr5:24484750-24485565 FORWARDmoderately similar to ( 383) RB11B_TOBAC Ras-related protein Rab11B - Nicotiana tabacum (Common tobacco)moderately similar to ( 385) loc_os05g48980 12005.m08969 protein ras-related protein Rab11B, putative, expressedRab11_like RAB Ras Rab Rab5_rel…
Soltu.DM.07G020410	0.180977	-5.52557	-2.46612	5.3722e-18	Basic-leucine zipper (bZIP) transcription factor family protein	Transcription factor RF2a	RNA.regulation of transcription.bZIP transcription factor family	RNA	moderately similar to ( 255) AT2G42380 | Symbols: ATBZIP34, BZIP34 | bZIP transcription factor family protein | chr2:17647205-17648660 REVERSEvery weakly similar to (84.0) RF2B_ORYSA Transcription factor RF2b - Oryza sativa (Rice)weakly similar to ( 192) loc_os01g55150 12001.m11675 protein transcription factor RF2b, putative, expressed PGSC0003DMT400024289
Soltu.DM.07G020960	0.339286	-2.94737	-1.55943	4.88857e-16	alpha/beta-Hydrolases superfamily protein	Triacylglycerol lipase	lipid metabolism.lipid degradation.lipases.triacylglycerol lipase	Lipid Metabolism	moderately similar to ( 498) AT2G42690 | Symbols: | lipase, putative | chr2:17776356-17777682 REVERSEmoderately similar to ( 407) loc_os01g51360 12001.m43495 protein triacylglycerol lipase, putative, expressedLipase_3 Lipase_3 PGSC0003DMT400052598
Soltu.DM.07G021700	0.451423	-2.21522	-1.14745	1.7795e-08	alpha-crystallin domain 32.1	Small heat-shock protein	stress.abiotic.heat	stress	weakly similar to ( 157) AT1G06460 | Symbols: ACD32.1, ACD31.2 | ACD32.1 (ALPHA-CRYSTALLIN DOMAIN 32.1) | chr1:1967308-1969414 REVERSE PGSC0003DMT400044530
Soltu.DM.07G021730	0.438549	-2.28025	-1.18919	2.02212e-08	Calcium-dependent phosphotriesterase superfamily protein	Strictosidine synthase	secondary metabolism.N misc.alkaloid-like	secondary metabolism	moderately similar to ( 410) AT3G57030 | Symbols: | strictosidine synthase family protein | chr3:21101653-21103204 REVERSEweakly similar to ( 142) STSY_CATRO Strictosidine synthase precursor (EC 4.3.3.2) - Catharanthus roseus (Rosy periwinkle) (Madagascar periwinkle)moderately similar to ( 285) loc_os03g53950 12003.m10360 protein strictosidine synthase precursor, putative, expressedStr_synth PGSC…
Soltu.DM.07G022100	0.467326	-2.13983	-1.0975	2.08892e-10	Protein kinase superfamily protein	ATP binding protein	protein.postranslational modification.kinase.receptor like cytoplasmatic kinase VII	Protein	highly similar to ( 686) AT2G42960 | Symbols: | protein kinase family protein | chr2:17868597-17870630 REVERSEmoderately similar to ( 248) PSKR_DAUCA Phytosulfokine receptor precursor (EC 2.7.11.1) (Phytosulfokine LRR receptor kinase) - Daucus carota (Carrot)highly similar to ( 655) loc_os10g35450 12010.m06369 protein BRASSINOSTEROID INSENSITIVE 1-associated receptor kinase 1 precursor, putative,…
Soltu.DM.07G022260	0.363338	-2.75226	-1.46062	1.20175e-17	Subtilisin-like serine endopeptidase family protein	Xylem serine proteinase 1	protein.degradation.subtilases	Protein	highly similar to ( 648) AT2G04160 | Symbols: AIR3 | AIR3; serine-type endopeptidase | chr2:1401450-1407694 REVERSEhighly similar to ( 576) loc_os02g10520 12002.m06350 protein subtilisin-like protease precursor, putative, expressedPA_subtilisin_like PA PGSC0003DMT400044595
Soltu.DM.07G022460	0.268009	-3.73121	-1.89964	8.37017e-07	glutathione S-transferase TAU	Glutathione S-transferase/peroxidase	misc.glutathione S transferases	misc	moderately similar to ( 319) AT1G17180 | Symbols: ATGSTU25 | ATGSTU25 (GLUTATHIONE S-TRANSFERASE TAU 25); glutathione transferase | chr1:5872208-5872958 FORWARDmoderately similar to ( 366) GSTXC_TOBAC Probable glutathione S-transferase parC (EC 2.5.1.18) (Auxin-regulated protein parC) - Nicotiana tabacum (Common tobacco)moderately similar to ( 216) loc_os09g20220 12009.m05229 protein glutathione …
Soltu.DM.07G023030	0.470787	-2.1241	-1.08685	7.04922e-15	ribosomal protein L4	50S ribosomal protein L4, chloroplastic	protein.synthesis.ribosomal protein.prokaryotic.chloroplast.50S subunit.L4	Protein	moderately similar to ( 256) AT1G07320 | Symbols: RPL4 | RPL4; poly(U) binding / structural constituent of ribosome | chr1:2249190-2250173 FORWARDmoderately similar to ( 332) RK4_TOBAC 50S ribosomal protein L4, chloroplast precursor (CL4) (R-protein L4) - Nicotiana tabacum (Common tobacco)moderately similar to ( 249) loc_os03g15870 12003.m07024 protein 50S ribosomal protein L4, chloroplast precur…
Soltu.DM.07G023220	0.118457	-8.44185	-3.07756	8.52004e-10	RING/FYVE/PHD zinc finger superfamily protein	Mixed-lineage leukemia protein	RNA.regulation of transcription.SET-domain transcriptional regulator family	RNA	moderately similar to ( 280) AT3G14740 | Symbols: | PHD finger family protein | chr3:4952185-4953306 REVERSEmoderately similar to ( 202) loc_os01g08820 12001.m07507 protein PHD-finger family protein, expressedCOG5141 PGSC0003DMT400018254
Soltu.DM.07G023330	0.441467	-2.26517	-1.17962	2.8069e-21	Ribosomal protein L13 family protein	50S ribosomal protein L13, chloroplastic	protein.synthesis.ribosomal protein.prokaryotic.chloroplast.50S subunit.L13	Protein	moderately similar to ( 348) AT1G78630 | Symbols: emb1473 | emb1473 (embryo defective 1473); structural constituent of ribosome | chr1:29575997-29577406 FORWARDmoderately similar to ( 301) RK13_SPIOL 50S ribosomal protein L13, chloroplast precursor (CL13) - Spinacia oleracea (Spinach)moderately similar to ( 305) loc_os01g54540 12001.m150711 protein 50S ribosomal protein L13, chloroplast precursor…
Soltu.DM.07G023360	0.473167	-2.11342	-1.07958	1.48789e-19	TRICHOME BIREFRINGENCE-LIKE	Alpha galactosidase	cell.organisation	Cell	moderately similar to ( 493) AT1G29050 | Symbols: | unknown protein | chr1:10136376-10139082 REVERSEmoderately similar to ( 467) loc_os01g46350 12001.m10833 protein expressed proteinDUF231 PGSC0003DMT400026497
Soltu.DM.07G023720	0.459918	-2.1743	-1.12055	8.5958e-11	tetratricopetide-repeat thioredoxin-like	TPR repeat-containing thioredoxin TTL1	redox.thioredoxin	Redox	highly similar to ( 684) AT1G53300 | Symbols: TTL1 | TTL1 (TETRATRICOPETIDE-REPEAT THIOREDOXIN-LIKE 1); binding | chr1:19879726-19882375 FORWARDhighly similar to ( 625) loc_os01g11920 12001.m07808 protein retrotransposon protein, putative, unclassified, expressedTRX_family PGSC0003DMT400032362
Soltu.DM.07G023890	0.102559	-9.75045	-3.28547	9.10074e-31	Basic-leucine zipper (bZIP) transcription factor family protein	Transcription factor RF2a	RNA.regulation of transcription.bZIP transcription factor family	RNA	weakly similar to ( 191) AT3G58120 | Symbols: ATBZIP61, BZIP61 | BZIP61; DNA binding / transcription activator/ transcription factor | chr3:21521289-21523078 REVERSEvery weakly similar to (85.9) RF2B_ORYSA Transcription factor RF2b - Oryza sativa (Rice)weakly similar to ( 179) loc_os02g14910 12002.m06735 protein bZIP transcription factor family protein, expressed PGSC0003DMT400032381
Soltu.DM.07G024220	0.496222	-2.01523	-1.01094	9.17143e-10	VQ motif-containing protein	DNA-binding WRKY; VQ	not assigned.unknown	Not assigned/Unknown	weakly similar to ( 121) AT1G28280 | Symbols: | VQ motif-containing protein | chr1:9886297-9887395 REVERSEvery weakly similar to (99.4) loc_os01g54400 12001.m11604 protein DNA-binding WRKY, putative, expressed PGSC0003DMT400097260
Soltu.DM.07G024580	0.288073	-3.47134	-1.79549	5.65453e-07	beta-glucosidase	Beta-glucosidase 18	misc.gluco-, galacto- and mannosidases	misc	highly similar to ( 531) AT1G61820 | Symbols: BGLU46 | BGLU46 (BETA GLUCOSIDASE 46); catalytic/ cation binding / hydrolase, hydrolyzing O-glycosyl compounds | chr1:22836707-22838444 FORWARDmoderately similar to ( 353) BGLC_MAIZE Beta-glucosidase, chloroplast precursor (EC 3.2.1.21) (Gentiobiase) (Cellobiase) (Beta-D-glucoside glucohydrolase) - Zea mays (Maize)highly similar to ( 570) loc_os04g433…
Soltu.DM.07G024630	0.404775	-2.47051	-1.30481	2.45425e-14	beta-glucosidase	Beta-glucosidase 18	misc.gluco-, galacto- and mannosidases	misc	highly similar to ( 531) AT1G61820 | Symbols: BGLU46 | BGLU46 (BETA GLUCOSIDASE 46); catalytic/ cation binding / hydrolase, hydrolyzing O-glycosyl compounds | chr1:22836707-22838444 FORWARDmoderately similar to ( 353) BGLC_MAIZE Beta-glucosidase, chloroplast precursor (EC 3.2.1.21) (Gentiobiase) (Cellobiase) (Beta-D-glucoside glucohydrolase) - Zea mays (Maize)highly similar to ( 570) loc_os04g433…
Soltu.DM.07G024870	0.36827	-2.7154	-1.44117	1.82934e-07	Protein of unknown function (DUF761)	Conserved gene of unknown function	not assigned.unknown	Not assigned/Unknown	weakly similar to ( 176) AT1G61260 | Symbols: | unknown protein | chr1:22593756-22594986 REVERSEDUF761 PGSC0003DMT400049648
Soltu.DM.07G024990	0.38898	-2.57082	-1.36223	1.46144e-16	pinoid-binding protein	Conserved gene of unknown function	signalling.calcium	signalling	weakly similar to ( 117) AT5G54490 | Symbols: PBP1 | PBP1 (PINOID-BINDING PROTEIN 1); calcium ion binding / protein binding | chr5:22121458-22121841 FORWARDweakly similar to ( 116) loc_os06g46950 12006.m09221 protein EF-hand Ca2+-binding protein CCD1, putative, expressed PGSC0003DMT400049542
Soltu.DM.07G025040	0.458901	-2.17912	-1.12375	4.11562e-09	ferredoxin-related	Conserved gene of unknown function	PS.lightreaction.other electron carrier (ox/red).ferredoxin	Photosynthesis	weakly similar to ( 119) loc_os08g35710 12008.m07560 protein expressed protein PGSC0003DMT400049626
Soltu.DM.07G025320	0.452768	-2.20864	-1.14316	4.38314e-18	Translation protein SH3-like family protein	50S ribosomal protein L24, chloroplastic	protein.synthesis.ribosomal protein.prokaryotic.chloroplast.50S subunit.L24	Protein	weakly similar to ( 198) AT5G54600 | Symbols: | 50S ribosomal protein L24, chloroplast (CL24) | chr5:22183046-22184403 FORWARDmoderately similar to ( 261) RK24_TOBAC 50S ribosomal protein L24, chloroplast precursor (CL24) - Nicotiana tabacum (Common tobacco)weakly similar to ( 177) loc_os06g46930 12006.m09219 protein 50S ribosomal protein L24, chloroplast precursor, putative, expressedrplX RplX r…
Soltu.DM.07G025330	0.223953	-4.46523	-2.15873	6.16681e-24	zinc finger protein-related	Gene of unknown function	RNA.regulation of transcription.C2H2 zinc finger family	RNA	moderately similar to ( 479) AT5G54630 | Symbols: | zinc finger protein-related | chr5:22192607-22194260 REVERSEmoderately similar to ( 473) loc_os01g57650 12001.m11914 protein nucleic acid binding protein, putative, expressed PGSC0003DMT400049491
Soltu.DM.07G025510	0.33855	-2.95377	-1.56256	4.41769e-13	conserved hypothetical protein	Conserved gene of unknown function	not assigned.unknown	Not assigned/Unknown	weakly similar to ( 158) AT1G51100 | Symbols: | unknown protein | chr1:18934342-18934977 FORWARDweakly similar to ( 119) loc_os01g48500 12001.m11041 protein expressed protein PGSC0003DMT400049580
Soltu.DM.07G025570	0.24061	-4.15611	-2.05523	7.70609e-08	hypothetical protein	Conserved gene of unknown function	not assigned.unknown	Not assigned/Unknown	PGSC0003DMT400002464
Soltu.DM.07G025580	0.117983	-8.47577	-3.08334	8.13556e-14	hypothetical protein	Conserved gene of unknown function	not assigned.unknown	Not assigned/Unknown	weakly similar to ( 105) AT3G14760 | Symbols: | unknown protein | chr3:4956440-4957045 FORWARD PGSC0003DMT400054756
Soltu.DM.07G026310	0.132274	-7.56006	-2.9184	3.24382e-09	aconitase	Aconitate hydratase 3	TCA / org. transformation.TCA.aconitase	energy metabolism	nearly identical (1526) AT2G05710 | Symbols: | aconitate hydratase, cytoplasmic, putative / citrate hydro-lyase/aconitase, putative | chr2:2141591-2146350 FORWARDnearly identical (1546) ACOC_ORYSA Putative aconitate hydratase, cytoplasmic (EC 4.2.1.3) (Citrate hydro-lyase) (Aconitase) - Oryza sativa (Rice)nearly identical (1548) loc_os08g09200 12008.m05055 protein aconitate hydratase, cytoplasmic…
Soltu.DM.07G026640	0.401751	-2.4891	-1.31563	9.06585e-12	trigger factor type chaperone family protein	Trigger factor	protein.folding	Protein	highly similar to ( 609) AT5G55220 | Symbols: | trigger factor type chaperone family protein | chr5:22397677-22400678 FORWARDhighly similar to ( 521) loc_os06g20320 12006.m06689 protein trigger factor-like protein, putative, expressedtig Tig Trigger_C Trigger_N PGSC0003DMT400057431
Soltu.DM.07G027330	0.223036	-4.48359	-2.16465	1.7875e-06	Inner centromere protein, ARK binding region domain containing protein	Conserved gene of unknown function	not assigned.unknown	Not assigned/Unknown	weakly similar to ( 152) AT5G55820 | Symbols: | unknown protein | chr5:22586287-22594035 FORWARD PGSC0003DMT400057378
Soltu.DM.07G028390	0.442371	-2.26055	-1.17667	2.13938e-16	GTP-binding protein-related	GTP-binding protein	signalling.G-proteins	signalling	highly similar to ( 594) AT1G56050 | Symbols: | GTP-binding protein-related | chr1:20963793-20966181 FORWARDhighly similar to ( 594) loc_os03g56840 12003.m101523 protein GTP binding protein, putative, expressedPRK09601 YchF COG0012 DUF933 Obg_like TGS_YchF_C PRK09602 Ygr210 Obg obgE obgE Obg MMR_HSR1 PGSC0003DMT400057249
Soltu.DM.07G028430	0.328085	-3.04799	-1.60786	7.67355e-28	Lojap-related protein	Iojap protein	not assigned.unknown	Not assigned/Unknown	moderately similar to ( 262) AT3G12930 | Symbols: | INVOLVED IN: biological_process unknown; LOCATED IN: chloroplast; EXPRESSED IN: 21 plant structures; EXPRESSED DURING: 13 growth stages; CONTAINS InterPro DOMAIN/s: Iojap-related protein (InterPro:IPR004394); Has 2517 Blast hits to 2517 proteins in 833 species: Archae - 0; Bacteria - 1551; Metazoa - 22; Fungi - 0; Plants - 35; Viruses - 0; Other…
Soltu.DM.08G000100	0.0222801	-44.883	-5.4881	1.37955e-32	Major Facilitator Superfamily with SPX (SYG1/Pho81/XPR1) domain-containing protein	SPX domain-containing membrane protein	not assigned.unknown	Not assigned/Unknown	nearly identical (1022) AT4G11810 | Symbols: | SPX (SYG1/Pho81/XPR1) domain-containing protein | chr4:7105446-7108450 FORWARDhighly similar to ( 950) loc_os06g03860 12006.m32238 protein SPX domain-like protein, putative, expressedSPX PGSC0003DMT400032620
Soltu.DM.08G001230	0.392797	-2.54584	-1.34814	2.66605e-18	glycine decarboxylase complex H	H-Protein	PS.photorespiration.glycine cleavage.H protein	Photosynthesis	moderately similar to ( 229) AT2G35370 | Symbols: GDCH | GDCH; glycine dehydrogenase (decarboxylating) | chr2:14891239-14892050 FORWARDmoderately similar to ( 245) GCSH_FLAPR Glycine cleavage system H protein, mitochondrial precursor - Flaveria pringleimoderately similar to ( 225) loc_os10g37180 12010.m06515 protein glycine cleavage system H protein, mitochondrial precursor, putative, expressedPR…
Soltu.DM.08G001420	0.477641	-2.09362	-1.066	9.58284e-16	Ribosomal protein L32e	Ly200 protein	protein.synthesis.ribosomal protein.eukaryotic.60S subunit.L32	Protein	moderately similar to ( 207) AT4G18100 | Symbols: | 60S ribosomal protein L32 (RPL32A) | chr4:10035715-10036475 REVERSEmoderately similar to ( 212) loc_os08g41300 12008.m08108 protein 60S ribosomal protein L32, putative, expressedRibosomal_L32e RPL32 rpl32e PGSC0003DMT400022579
Soltu.DM.08G002000	0.482609	-2.07207	-1.05107	1.53204e-27	FK506-binding protein	FKBP-type peptidyl-prolyl cis-trans isomerase 3, chloroplastic	protein.folding	Protein	weakly similar to ( 196) AT5G45680 | Symbols: ATFKBP13, FKBP13 | FK506-binding protein 1 (FKBP13) | chr5:18530894-18532128 FORWARDvery weakly similar to (83.2) FKB15_VICFA FK506-binding protein 2 precursor (EC 5.2.1.8) (Peptidyl-prolyl cis-trans isomerase) (PPIase) (Rotamase) (15 kDa FKBP) (FKBP-15) - Vicia faba (Broad bean)weakly similar to ( 160) loc_os06g45340 12006.m091754 protein FKBP-type p…
Soltu.DM.08G002160	0.355411	-2.81364	-1.49244	1.99928e-13	FAD-dependent oxidoreductase family protein	Sarcosine oxidase	amino acid metabolism.synthesis.serine-glycine-cysteine group.glycine.sarcosine oxidase	AA metabolism	moderately similar to ( 465) AT2G24580 | Symbols: | sarcosine oxidase family protein | chr2:10444928-10446178 REVERSEmoderately similar to ( 355) loc_os12g35890 12012.m07382 protein sarcosine oxidase, putative, expressedsolA DadA DAO PGSC0003DMT400067678
Soltu.DM.08G002860	0.492281	-2.03136	-1.02245	3.90657e-07	Bifunctional inhibitor/lipid-transfer protein/seed storage 2S albumin superfamily protein	Proline-rich protein	misc.protease inhibitor/seed storage/lipid transfer protein (LTP) family protein	misc	weakly similar to ( 118) AT2G45180 | Symbols: | protease inhibitor/seed storage/lipid transfer protein (LTP) family protein | chr2:18626377-18626781 FORWARDweakly similar to ( 106) 14KD_DAUCA 14 kDa proline-rich protein DC2.15 precursor - Daucus carota (Carrot)weakly similar to ( 105) loc_os03g01320 12003.m34972 protein NT16 polypeptide, putative, expressedHPS_like PGSC0003DMT400038473
Soltu.DM.08G003350	0.182324	-5.48473	-2.45542	9.51958e-08	nine-cis-epoxycarotenoid dioxygenase	Carotenoid cleavage dioxygenase 4	hormone metabolism.abscisic acid.synthesis-degradation.synthesis.9-cis-epoxycarotenoid dioxygenase	hormone metabolism	highly similar to ( 655) AT4G19170 | Symbols: NCED4 | NCED4 (NINE-CIS-EPOXYCAROTENOID DIOXYGENASE 4) | chr4:10481835-10483622 FORWARDhighly similar to ( 580) loc_os02g47510 12002.m09785 protein carotenoid cleavage dioxygenase 1, putative, expressedRPE65 COG3670 PGSC0003DMT400047553
Soltu.DM.08G003730	0.365304	-2.73745	-1.45283	4.49418e-07	Transcription factor jumonji (jmj) family protein / zinc finger (C5HC2 type) family protein	Jumonji domain protein	RNA.regulation of transcription.JUMONJI family	RNA	highly similar to ( 779) AT5G46910 | Symbols: | transcription factor jumonji (jmj) family protein | chr5:19047780-19050880 FORWARDhighly similar to ( 701) loc_os10g42690 12010.m07021 protein jmjC domain containing protein, expressedJmjC PGSC0003DMT400047618
Soltu.DM.08G005000	0.468379	-2.13502	-1.09425	1.43541e-09	S-adenosyl-L-methionine-dependent methyltransferases superfamily protein	S-adenosylmethionine-dependent methyltransferase	not assigned.unknown	Not assigned/Unknown	moderately similar to ( 303) AT5G44600 | Symbols: | unknown protein | chr5:17989867-17991519 FORWARDmoderately similar to ( 279) loc_os03g03470 12003.m101169 protein expressed protein PGSC0003DMT400015009
Soltu.DM.08G005150	0.241764	-4.13627	-2.04833	3.3444e-07	Protein of unknown function, DUF538	Conserved gene of unknown function	not assigned.unknown	Not assigned/Unknown	very weakly similar to ( 100) AT4G24130 | Symbols: | unknown protein | chr4:12527861-12528423 FORWARDvery weakly similar to (85.1) loc_os11g38210 12011.m07668 protein expressed protein PGSC0003DMT400015025
Soltu.DM.08G005330	0.326216	-3.06546	-1.6161	1.26123e-30	Plant regulator RWP-RK family protein	NIN 2	RNA.regulation of transcription.NIN-like bZIP-related family	RNA	highly similar to ( 626) AT3G59580 | Symbols: | RWP-RK domain-containing protein | chr3:22009652-22012721 FORWARDhighly similar to ( 540) loc_os04g41850 12004.m09159 protein NIN-like protein 2, putative, expressedRWP-RK PGSC0003DMT400015041
Soltu.DM.08G006170	0.114912	-8.70231	-3.1214	1.57626e-08	Endonuclease/exonuclease/phosphatase family protein	Endonuclease/exonuclease/phosphatase family protein	DNA.synthesis/chromatin structure	DNA	nearly identical (1477) AT2G43900 | Symbols: | inositol or phosphatidylinositol phosphatase/ inositol-polyphosphate 5-phosphatase | chr2:18178801-18183823 REVERSEnearly identical (1188) loc_os08g41270 12008.m080213 protein inositol 1,4,5-trisphosphate 5-phosphatase, putative, expressedIPPc COG5411 Exo_endo_phos PGSC0003DMT400064953
Soltu.DM.08G006610	0.428277	-2.33494	-1.22338	4.19481e-17	3-ketoacyl-acyl carrier protein synthase I	50 kDa ketoavyl-ACP synthase	lipid metabolism.FA synthesis and FA elongation.ketoacyl ACP synthase	Lipid Metabolism	highly similar to ( 782) AT5G46290 | Symbols: KAS I | KAS I (3-KETOACYL-ACYL CARRIER PROTEIN SYNTHASE I); catalytic/ fatty-acid synthase | chr5:18774439-18776629 REVERSEhighly similar to ( 706) KASC1_HORVU 3-oxoacyl-[acyl-carrier-protein] synthase I, chloroplast precursor (EC 2.3.1.41) (Beta-ketoacyl-ACP synthase I) (KAS I) - Hordeum vulgare (Barley)highly similar to ( 719) loc_os06g09630 12006.m…
Soltu.DM.08G008680	0.131469	-7.60638	-2.92721	2.65721e-25	breast cancer susceptibility1	Brca1 associated ring domain	0	Not assigned/Unknown	0
Soltu.DM.08G012120	0.469365	-2.13054	-1.09122	1.64053e-18	YGGT family protein	YGGT family protein	not assigned.unknown	Not assigned/Unknown	weakly similar to ( 172) AT5G21920 | Symbols: | YGGT family protein | chr5:7241350-7242765 REVERSEweakly similar to ( 169) loc_os03g08080 12003.m06317 protein YGGT family protein, expressed PGSC0003DMT400048445
Soltu.DM.08G012470	0.107564	-9.29681	-3.21674	7.02552e-08	conserved hypothetical protein	Conserved gene of unknown function	not assigned.unknown	Not assigned/Unknown	PGSC0003DMT400055964
Soltu.DM.08G013360	0.381866	-2.61872	-1.38886	4.43546e-17	zinc transporter 4 precursor	ZIP family metal transporter	transport.metal	Transport	moderately similar to ( 358) AT1G10970 | Symbols: ZIP4, ATZIP4 | ZIP4 (ZINC TRANSPORTER 4 PRECURSOR); cation transmembrane transporter/ copper ion transmembrane transporter | chr1:3665201-3666933 REVERSEweakly similar to ( 178) loc_os06g37010 12006.m08236 protein zinc transporter 4, chloroplast precursor, putative, expressedZip PGSC0003DMT400076962
Soltu.DM.08G013810	0.147722	-6.76947	-2.75904	3.61891e-56	gamma vacuolar processing enzyme	Vacoular processing enzyme 1	protein.targeting.secretory pathway.vacuole	Protein	highly similar to ( 728) AT4G32940 | Symbols: GAMMA-VPE, GAMMAVPE | GAMMA-VPE (GAMMA VACUOLAR PROCESSING ENZYME); cysteine-type endopeptidase | chr4:15900557-15903161 REVERSEhighly similar to ( 750) VPE_CITSI Vacuolar-processing enzyme precursor (EC 3.4.22.-) (VPE) - Citrus sinensis (Sweet orange)highly similar to ( 691) loc_os01g37910 12001.m42664 protein vacuolar processing enzyme precursor, pu…
Soltu.DM.08G015680	0.0510909	-19.573	-4.29079	2.5479e-115	alpha/beta-Hydrolases superfamily protein	Acyl-protein thioesterase	lipid metabolism.lipid degradation.lysophospholipases.carboxylesterase	Lipid Metabolism	moderately similar to ( 350) AT5G20060 | Symbols: | phospholipase/carboxylesterase family protein | chr5:6776800-6779447 FORWARDmoderately similar to ( 370) loc_os01g07960 12001.m42883 protein acyl-protein thioesterase 2, putative, expressedAbhydrolase_2 COG0400 PGSC0003DMT400083903
Soltu.DM.08G015820	0.361051	-2.76969	-1.46972	2.38654e-13	sterile alpha motif (SAM) domain-containing protein	DNA cross-link repair protein pso2/snm1	not assigned.unknown	Not assigned/Unknown	weakly similar to ( 199) AT2G45700 | Symbols: | sterile alpha motif (SAM) domain-containing protein | chr2:18827216-18830505 REVERSEmoderately similar to ( 216) loc_os09g26760 12009.m05828 protein DNA repair metallo-beta-lactamase family protein, expressed PGSC0003DMT400019067
Soltu.DM.08G015940	0.379873	-2.63246	-1.39641	1.43658e-07	NB-ARC domain-containing disease resistance protein	CC-NB-LRR protein	stress.biotic	stress	moderately similar to ( 236) AT4G27220 | Symbols: | disease resistance protein (NBS-LRR class), putative | chr4:13633953-13636712 REVERSEweakly similar to ( 187) loc_os11g29090 12011.m06821 protein NB-ARC domain containing proteinNB-ARC PGSC0003DMT400019055
Soltu.DM.08G016390	0.107806	-9.27595	-3.2135	9.70069e-25	conserved hypothetical protein	Conserved gene of unknown function	not assigned.unknown	Not assigned/Unknown	PGSC0003DMT400005782
Soltu.DM.08G016820	0.425907	-2.34793	-1.23139	1.59257e-15	Mog1/PsbP/DUF1795-like photosystem II reaction center PsbP family protein	Thylakoid lumenal 25.6 kDa protein, chloroplast	PS.lightreaction.photosystem II.PSII polypeptide subunits	Photosynthesis	moderately similar to ( 251) AT3G55330 | Symbols: PPL1 | PPL1 (PsbP-like protein 1); calcium ion binding | chr3:20514031-20515275 REVERSEmoderately similar to ( 266) loc_os10g32348 12010.m22024 protein psbP family protein, expressedPsbP PGSC0003DMT400063057
Soltu.DM.08G017410	0.210894	-4.74173	-2.24541	7.06521e-07	Acyl-CoA N-acyltransferases (NAT) superfamily protein	Tyramine N-feruloyltransferase 4/11	misc.GCN5-related N-acetyltransferase	misc	weakly similar to ( 172) AT2G39030 | Symbols: | GCN5-related N-acetyltransferase (GNAT) family protein | chr2:16298260-16298946 FORWARDweakly similar to ( 141) THT11_TOBAC Tyramine N-feruloyltransferase 4/11 (EC 2.3.1.110) (Hydroxycinnamoyl-CoA: tyramine N-hydroxycinnamoyltransferase) - Nicotiana tabacum (Common tobacco)weakly similar to ( 154) loc_os03g05710 12003.m06093 protein N-acetyltransfer…
Soltu.DM.08G017770	0.135734	-7.36738	-2.88115	1.32204e-07	Enoyl-CoA hydratase/isomerase family	Multifunctional protein	lipid metabolism.lipid degradation.beta-oxidation.multifunctional	Lipid Metabolism	highly similar to ( 848) AT4G29010 | Symbols: AIM1 | AIM1 (ABNORMAL INFLORESCENCE MERISTEM); enoyl-CoA hydratase | chr4:14297312-14302016 REVERSEhighly similar to ( 853) MFP_ORYSA Peroxisomal fatty acid beta-oxidation multifunctional protein (MFP) [Includes: Enoyl-CoA hydratase (EC 4.2.1.17); 3-2-trans-enoyl-CoA isomerase (EC 5.3.3.8); 3-hydroxybutyryl-CoA epimerase (EC 5.1.2.3); 3-hydroxyacyl-Co…
Soltu.DM.08G017850	0.499535	-2.00186	-1.00134	1.78398e-10	hypothetical protein	Conserved gene of unknown function	not assigned.unknown	Not assigned/Unknown	highly similar to ( 680) loc_os06g44060 12006.m091750 protein phospholipase D. Active site motif family protein, expressed PGSC0003DMT400074715
Soltu.DM.08G018410	0.319379	-3.13107	-1.64666	1.50328e-11	Peroxidase family protein	Class III peroxidase	misc.peroxidases	misc	moderately similar to ( 386) AT4G30170 | Symbols: | peroxidase, putative | chr4:14762922-14764482 FORWARDmoderately similar to ( 240) PERX_TOBAC Lignin-forming anionic peroxidase precursor (EC 1.11.1.7) (TOPA) - Nicotiana tabacum (Common tobacco)moderately similar to ( 368) loc_os03g55420 12003.m10457 protein peroxidase 35 precursor, putative, expressedsecretory_peroxidase plant_peroxidase peroxi…
Soltu.DM.08G018950	0.443195	-2.25634	-1.17399	6.86391e-15	Bifunctional inhibitor/lipid-transfer protein/seed storage 2S albumin superfamily protein	Proline-rich protein	misc.protease inhibitor/seed storage/lipid transfer protein (LTP) family protein	misc	very weakly similar to (87.0) AT2G45180 | Symbols: | protease inhibitor/seed storage/lipid transfer protein (LTP) family protein | chr2:18626377-18626781 FORWARDHPS_like PGSC0003DMT400076044
Soltu.DM.08G019270	0.430889	-2.32078	-1.21461	3.3198e-07	Protein of unknown function (DUF_B2219) domain containing protein	Polyphenol oxidase	not assigned.unknown	Not assigned/Unknown	moderately similar to ( 498) PPOB_SOLTU Catechol oxidase B, chloroplast precursor (EC 1.10.3.1) (Polyphenol oxidase) (PPO) (Fragment) - Solanum tuberosum (Potato)moderately similar to ( 231) loc_os04g53300 12004.m10221 protein polyphenol oxidase II, chloroplast precursor, putative, expressedTyrosinase PGSC0003DMT400048703
Soltu.DM.08G020450	0.037474	-26.6852	-4.73797	7.33429e-10	solute:sodium symporters;urea transmembrane transporters	Urea active transporter	transport.unspecified cations	Transport	highly similar to ( 671) AT5G45380 | Symbols: ATDUR3, DUR3 | sodium:solute symporter family protein | chr5:18391337-18395696 FORWARDhighly similar to ( 642) loc_os10g42960 12010.m07047 protein urea active transporter, putative, expressedPutP PGSC0003DMT400019715
Soltu.DM.08G021120	0.38785	-2.57832	-1.36643	2.75461e-12	Ribonuclease P protein subunit P38-related	Conserved gene of unknown function	not assigned.unknown	Not assigned/Unknown	moderately similar to ( 328) AT3G45900 | Symbols: | unknown protein | chr3:16874566-16875984 REVERSEmoderately similar to ( 245) loc_os03g63660 12003.m11234 protein conserved hypothetical protein PGSC0003DMT400079253
Soltu.DM.08G021700	0.308547	-3.24099	-1.69644	1.35991e-06	Putative disease resistance protein RGA3	NBS-LRR resistance protein	stress.biotic	stress	weakly similar to ( 130) AT3G14470 | Symbols: | disease resistance protein (NBS-LRR class), putative | chr3:4857940-4861104 FORWARDweakly similar to ( 149) loc_os05g41290 12005.m08304 protein disease resistance RPP13-like protein 1, putative, expressed PGSC0003DMT400043990
Soltu.DM.08G021710	0.404994	-2.46917	-1.30403	2.07717e-09	NB-ARC domain-containing disease resistance protein	Disease resistance protein RGA3	stress.biotic	stress	moderately similar to ( 393) AT3G14470 | Symbols: | disease resistance protein (NBS-LRR class), putative | chr3:4857940-4861104 FORWARDmoderately similar to ( 476) loc_os05g41290 12005.m08304 protein disease resistance RPP13-like protein 1, putative, expressedNB-ARC PGSC0003DMT400024056
Soltu.DM.08G021810	0.4655	-2.14823	-1.10315	8.38701e-07	xyloglucan endotransglucosylase/hydrolase	Xyloglucan endotransglucosylase/hydrolase protein 2	cell wall.modification	Cell Wall	moderately similar to ( 409) AT1G32170 | Symbols: XTR4, XTH30 | XTR4 (XYLOGLUCAN ENDOTRANSGLYCOSYLASE 4); hydrolase, acting on glycosyl bonds / hydrolase, hydrolyzing O-glycosyl compounds / xyloglucan:xyloglucosyl transferase | chr1:11575434-11577776 FORWARDweakly similar to ( 184) XTH_TOBAC Probable xyloglucan endotransglucosylase/hydrolase protein precursor (EC 2.4.1.207) - Nicotiana tabacum (C…
Soltu.DM.08G021940	0.185137	-5.4014	-2.43333	1.09562e-10	protein dimerizations	ATR interacting protein	not assigned.unknown	Not assigned/Unknown	PGSC0003DMT400024095
Soltu.DM.08G023020	0.478616	-2.08936	-1.06306	2.80612e-15	phosphoribosyl pyrophosphate (PRPP) synthase	Ribose-phosphate pyrophosphokinase 2	nucleotide metabolism.synthesis.PRS-PP	nucleotide metabolism	highly similar to ( 600) AT1G32380 | Symbols: | ribose-phosphate pyrophosphokinase 2 / phosphoribosyl diphosphate synthetase 2 (PRS2) | chr1:11682033-11684229 FORWARDhighly similar to ( 593) KPRS2_SPIOL Ribose-phosphate pyrophosphokinase 2, chloroplast precursor (EC 2.7.6.1) (Phosphoribosyl pyrophosphate synthetase 2) - Spinacia oleracea (Spinach)highly similar to ( 543) loc_os02g03540 12002.m057…
Soltu.DM.08G023450	0.374105	-2.67305	-1.41848	7.47645e-08	novel plant snare	Novel plant snare	cell.vesicle transport	Cell	moderately similar to ( 310) AT2G35190 | Symbols: NPSN11, ATNPSN11, NSPN11 | NPSN11 (NOVEL PLANT SNARE 11); SNAP receptor/ protein transporter | chr2:14831087-14832979 FORWARDmoderately similar to ( 308) loc_os06g50120 12006.m31932 protein novel plant SNARE 11, putative, expressed PGSC0003DMT400004684
Soltu.DM.08G023930	0.185556	-5.3892	-2.43007	4.83171e-18	Protein kinase superfamily protein	Kinase	protein.postranslational modification	Protein	highly similar to ( 582) AT4G16970 | Symbols: | ATP binding / kinase/ protein kinase/ protein serine/threonine kinase | chr4:9551516-9555766 REVERSEhighly similar to ( 557) loc_os10g41390 12010.m06903 protein protein kinase domain containing protein, expressedS_TKc S_TKc Pkinase PGSC0003DMT400067513
Soltu.DM.08G023950	0.432065	-2.31447	-1.21068	7.75982e-19	Ribosomal protein L19 family protein	50S ribosomal protein L19-2, chloroplastic	protein.synthesis.ribosomal protein.prokaryotic.chloroplast.50S subunit.L19	Protein	weakly similar to ( 155) AT4G17560 | Symbols: | ribosomal protein L19 family protein | chr4:9780343-9781752 FORWARDweakly similar to ( 140) RK19_SPIOL 50S ribosomal protein L19, chloroplast precursor (CL19) - Spinacia oleracea (Spinach)very weakly similar to (91.7) loc_os02g43600 12002.m09395 protein 50S ribosomal protein L19, putative, expressedrplS rpl19 RplS Ribosomal_L19 PGSC0003DMT400067516
Soltu.DM.08G023960	0.484921	-2.06219	-1.04418	2.85471e-09	hypothetical protein	Methionine rich arabinogalactan	not assigned.unknown	Not assigned/Unknown	PGSC0003DMT400067461
Soltu.DM.08G024310	0.432725	-2.31094	-1.20848	3.5447e-10	homeobox protein	Homeobox-leucine zipper protein	RNA.regulation of transcription.HB,Homeobox transcription factor family	RNA	moderately similar to ( 259) AT4G16780 | Symbols: ATHB-2, HAT4, ATHB2 | ATHB-2 (ARABIDOPSIS THALIANA HOMEOBOX PROTEIN 2); DNA binding / protein homodimerization/ sequence-specific DNA binding / transcription factor | chr4:9449291-9450604 FORWARDweakly similar to ( 194) loc_os08g36220 12008.m07611 protein homeobox-leucine zipper protein HAT14, putative, expressedHD-ZIP_N HALZ PGSC0003DMT400067540
Soltu.DM.08G024820	0.204849	-4.88165	-2.28737	5.54256e-07	Nodulin MtN21 /EamA-like transporter family protein	Mtn21	development.unspecified	Development	moderately similar to ( 231) AT5G47470 | Symbols: | nodulin MtN21 family protein | chr5:19254598-19256378 FORWARDweakly similar to ( 181) loc_os11g37720 12011.m07617 protein integral membrane protein, putative PGSC0003DMT400012276
Soltu.DM.08G024900	0.421601	-2.37191	-1.24605	6.80344e-15	peroxin 19-2	Peroxisomal biogenesis factor	cell.organisation	Cell	moderately similar to ( 231) AT3G03490 | Symbols: PEX19-1 | PEX19-1 (peroxin 19-1) | chr3:830302-831759 REVERSEmoderately similar to ( 206) loc_os02g44220 12002.m09464 protein peroxisomal biogenesis factor 19, putative, expressedPex19 PGSC0003DMT400012262
Soltu.DM.08G025150	0.141087	-7.08782	-2.82534	5.86407e-14	Root meristem growth factor	Conserved gene of unknown function	not assigned.unknown	Not assigned/Unknown	PGSC0003DMT400012237
Soltu.DM.08G025180	0.23931	-4.17868	-2.06305	2.16417e-17	extensin-like protein	P-rich protein EIG-I30	not assigned.unknown	Not assigned/Unknown	HPS_like PGSC0003DMT400012074
Soltu.DM.08G025250	0.00889515	-112.421	-6.81277	1.61809e-06	Bifunctional inhibitor/lipid-transfer protein/seed storage 2S albumin superfamily protein	Extensin	misc.protease inhibitor/seed storage/lipid transfer protein (LTP) family protein	misc	weakly similar to ( 104) AT1G12100 | Symbols: | lipid binding | chr1:4095246-4095845 FORWARDweakly similar to ( 102) 14KD_DAUCA 14 kDa proline-rich protein DC2.15 precursor - Daucus carota (Carrot)very weakly similar to ( 100) loc_os03g01320 12003.m34972 protein NT16 polypeptide, putative, expressedHPS_like PGSC0003DMT400012227
Soltu.DM.08G025470	0.468773	-2.13323	-1.09304	2.9594e-33	Translation elongation factor EFG/EF2 protein	Elongation factor G	protein.synthesis.elongation	Protein	nearly identical (1292) AT1G62750 | Symbols: ATSCO1, ATSCO1/CPEF-G, SCO1 | SCO1 (SNOWY COTYLEDON 1); ATP binding / translation elongation factor/ translation factor, nucleic acid binding | chr1:23233622-23236321 REVERSEnearly identical (1276) EFGC_SOYBN Elongation factor G, chloroplast precursor (EF-G) - Glycine max (Soybean)nearly identical (1052) loc_os04g45490 12004.m09502 protein elongation f…
Soltu.DM.08G025490	0.284176	-3.51894	-1.81514	2.12705e-51	Bifunctional inhibitor/lipid-transfer protein/seed storage 2S albumin superfamily protein	P-rich protein EIG-I30	not assigned.unknown	Not assigned/Unknown	HPS_like PGSC0003DMT400012074
Soltu.DM.08G025520	0.388318	-2.57521	-1.36469	2.26337e-23	conserved hypothetical protein	Conserved gene of unknown function	not assigned.unknown	Not assigned/Unknown	moderately similar to ( 225) AT1G62780 | Symbols: | unknown protein | chr1:23249349-23251066 REVERSEmoderately similar to ( 202) loc_os04g01540 12004.m05471 protein expressed protein PGSC0003DMT400012072
Soltu.DM.08G025870	0.166831	-5.99408	-2.58354	4.27785e-31	Copper amine oxidase family protein	Primary amine oxidase	misc.oxidases - copper, flavone etc.	misc	highly similar to ( 985) AT4G12290 | Symbols: | amine oxidase/ copper ion binding / quinone binding | chr4:7304434-7306973 FORWARDhighly similar to ( 507) AMO_PEA Amine oxidase [copper-containing] precursor (EC 1.4.3.6) - Pisum sativum (Garden pea)highly similar to ( 664) loc_os04g20164 12004.m101827 protein amine oxidase precursor, putative, expressedCu_amine_oxid tynA TynA Cu_amine_oxidN3 Cu_am…
Soltu.DM.08G026270	0.385988	-2.59076	-1.37337	4.88229e-09	Leucine-rich repeat protein kinase family protein	Leucine-rich repeat transmembrane protein kinase	signalling.receptor kinases.leucine rich repeat XI	signalling	nearly identical (1046) AT1G12460 | Symbols: | leucine-rich repeat transmembrane protein kinase, putative | chr1:4247703-4250444 FORWARDmoderately similar to ( 323) PSKR_DAUCA Phytosulfokine receptor precursor (EC 2.7.11.1) (Phytosulfokine LRR receptor kinase) - Daucus carota (Carrot)highly similar to ( 871) loc_os03g03570 12003.m101708 protein ATP binding protein, putative, expressedPkinase_Tyr …
Soltu.DM.08G026320	0.480132	-2.08276	-1.0585	3.18136e-12	Nucleotide-sugar transporter family protein	Triose phosphate/phosphate translocator, chloroplast	transport.metabolite transporters at the envelope membrane	Transport	moderately similar to ( 417) AT1G12500 | Symbols: | phosphate translocator-related | chr1:4263542-4264957 REVERSEmoderately similar to ( 325) loc_os03g17740 12003.m07199 protein organic anion transporter, putative, expressedTPT PGSC0003DMT400009998
Soltu.DM.08G026450	0.312028	-3.20484	-1.68025	1.27613e-26	Subtilase family protein	P69E protein	protein.degradation.subtilases	Protein	weakly similar to ( 149) AT3G14067 | Symbols: | subtilase family protein | chr3:4658421-4660754 REVERSEweakly similar to ( 176) loc_os07g48650 12007.m09076 protein xylem serine proteinase 1 precursor, putative, expressed PGSC0003DMT400010052
Soltu.DM.08G026460	0.297488	-3.36148	-1.7491	3.59121e-54	Subtilase family protein	Serine protease	protein.degradation.subtilases	Protein	highly similar to ( 518) AT1G04110 | Symbols: SDD1 | SDD1 (STOMATAL DENSITY AND DISTRIBUTION); serine-type endopeptidase | chr1:1061457-1063784 REVERSEhighly similar to ( 582) loc_os10g38080 12010.m06590 protein subtilisin-like protease precursor, putative, expressedPA_subtilisin_like Peptidase_S8 PGSC0003DMT400010056
Soltu.DM.08G026480	0.365625	-2.73504	-1.45156	8.26854e-19	Subtilase family protein	P69E protein	protein.degradation.subtilases	Protein	highly similar to ( 504) AT1G04110 | Symbols: SDD1 | SDD1 (STOMATAL DENSITY AND DISTRIBUTION); serine-type endopeptidase | chr1:1061457-1063784 REVERSEhighly similar to ( 570) loc_os10g38080 12010.m06590 protein subtilisin-like protease precursor, putative, expressedPA_subtilisin_like Peptidase_S8 PGSC0003DMT400094600
Soltu.DM.08G026580	0.460228	-2.17284	-1.11958	1.74737e-08	Subtilisin-like serine endopeptidase family protein	P69E protein	protein.degradation.subtilases	Protein	highly similar to ( 504) AT1G04110 | Symbols: SDD1 | SDD1 (STOMATAL DENSITY AND DISTRIBUTION); serine-type endopeptidase | chr1:1061457-1063784 REVERSEhighly similar to ( 570) loc_os10g38080 12010.m06590 protein subtilisin-like protease precursor, putative, expressedPA_subtilisin_like Peptidase_S8 PGSC0003DMT400094600
Soltu.DM.08G026640	0.361469	-2.76649	-1.46806	3.41267e-30	Subtilase family protein	Subtilisin-like protease	protein.degradation.subtilases	Protein	highly similar to ( 570) AT3G14067 | Symbols: | subtilase family protein | chr3:4658421-4660754 REVERSEhighly similar to ( 659) loc_os03g02750 12003.m05815 protein xylem serine proteinase 1 precursor, putative, expressedPA_subtilisin_like Peptidase_S8 PA PGSC0003DMT400058508
Soltu.DM.08G026760	0.312688	-3.19807	-1.6772	4.14899e-20	AGAMOUS-like	MADS box transcription factor	RNA.regulation of transcription.MADS box transcription factor family	RNA	weakly similar to ( 160) AT4G22950 | Symbols: AGL19, GL19 | AGL19 (AGAMOUS-LIKE 19); transcription factor | chr4:12023946-12027421 REVERSEweakly similar to ( 154) MAD50_ORYSA MADS-box transcription factor 50 (OsMADS50) (Protein SUPPRESSOR OF CONSTANS OVEREXPRESSION 1-like) (OsSOC1) (Protein AGAMOUS-like 20) (RMADS208) - Oryza sativa (Rice)weakly similar to ( 142) loc_os10g39130 12010.m21952 prote…
Soltu.DM.08G027340	0.144717	-6.91005	-2.7887	4.91431e-07	selenium binding	Conserved gene of unknown function	not assigned.unknown	Not assigned/Unknown	very weakly similar to ( 100) AT2G24440 | Symbols: | selenium binding | chr2:10391124-10392492 FORWARDvery weakly similar to (96.7) loc_os11g47770 12011.m08576 protein selT/selW/selH selenoprotein domain containing protein, expressed PGSC0003DMT400007912
Soltu.DM.08G027900	0.469127	-2.13162	-1.09195	2.82972e-19	acid-amino acid ligases;ligases;ATP binding;ATP binding;ligases	UDP-n-acetylmuramoylalanyl-d-glutamate--2, 6-diaminopimelate ligase	development.unspecified	Development	highly similar to ( 930) AT1G63680 | Symbols: ATMURE, PDE316, MURE | MURE; ATP binding / acid-amino acid ligase/ ligase | chr1:23614461-23617247 FORWARDhighly similar to ( 688) loc_os10g40130 12010.m06785 protein UDP-N-acetylmuramoylalanyl-D-glutamate--2,6-diaminopimelate ligase, putative, expressedmurE MurE PRK11929 Mur_ligase_M MurF MurD MurC murC murF murD murD FolC murD PGSC0003DMT400032138
Soltu.DM.08G028710	0.163745	-6.10705	-2.61047	1.07499e-06	conserved hypothetical protein	Conserved gene of unknown function	not assigned.unknown	Not assigned/Unknown	very weakly similar to (90.9) AT5G41761 | Symbols: | unknown protein | chr5:16711437-16711742 FORWARDvery weakly similar to (99.8) loc_os06g33200 12006.m07857 protein expressed protein PGSC0003DMT400031704
Soltu.DM.08G028910	0.416216	-2.4026	-1.2646	7.21736e-12	Pectin lyase-like superfamily protein	Polygalacturonase	cell wall.degradation.pectate lyases and polygalacturonases	Cell Wall	highly similar to ( 662) AT4G23820 | Symbols: | glycoside hydrolase family 28 protein / polygalacturonase (pectinase) family protein | chr4:12397217-12400050 REVERSEvery weakly similar to (93.6) PGLR3_MAIZE Exopolygalacturonase precursor (EC 3.2.1.67) (ExoPG) (Pectinase) (Galacturan 1,4-alpha-galacturonidase) - Zea mays (Maize)highly similar to ( 597) loc_os02g15690 12002.m06812 protein polygalac…
Soltu.DM.08G028960	0.204783	-4.88322	-2.28783	4.07367e-12	DNA primases;DNA primases	DNA primase	DNA.synthesis/chromatin structure	DNA	weakly similar to ( 122) AT5G41880 | Symbols: POLA3, POLA4 | POLA3; DNA primase | chr5:16761117-16764074 FORWARDvery weakly similar to (84.0) loc_os05g29010 12005.m64230 protein DNA primase small subunit, putative, expressedAE_Prim_S PGSC0003DMT400032030
Soltu.DM.08G028990	0.42691	-2.34241	-1.228	1.16377e-06	glycosyl hydrolase 9C2	Endo-beta-1,4-D-glucanase	cell wall.degradation.cellulases and beta -1,4-glucanases	Cell Wall	highly similar to ( 907) AT1G64390 | Symbols: AtGH9C2 | AtGH9C2 (Arabidopsis thaliana glycosyl hydrolase 9C2); carbohydrate binding / catalytic/ hydrolase, hydrolyzing O-glycosyl compounds | chr1:23911329-23914642 FORWARDhighly similar to ( 741) GUN2_ORYSA Endoglucanase 2 precursor (EC 3.2.1.4) (Endo-1,4-beta glucanase 2) (OsGLU5) - Oryza sativa (Rice)highly similar to ( 741) loc_os01g12070 12001…
Soltu.DM.08G029600	0.411356	-2.43099	-1.28154	5.07837e-17	Translation elongation factor EF1B/ribosomal protein S6 family protein	Structural constituent of ribosome	protein.synthesis.ribosomal protein.prokaryotic.chloroplast.30S subunit.S6	Protein	moderately similar to ( 227) AT1G64510 | Symbols: | ribosomal protein S6 family protein | chr1:23954993-23956205 REVERSEmoderately similar to ( 221) RR6_SPIOL 30S ribosomal protein S6 alpha, chloroplast precursor [Contains: 30S ribosomal protein S6 beta; 30S ribosomal protein S6 gamma; 30S ribosomal protein S6 delta; 30S ribosomal protein S6 epsilon] (Fragment) - Spinacia oleracea (Spinach)weakly…
Soltu.DM.08G029920	0.240574	-4.15673	-2.05545	1.76857e-23	oligopeptide transporter	Oligopeptide transporter OPT family	transport.peptides and oligopeptides	Transport	nearly identical (1158) AT4G10770 | Symbols: ATOPT7, OPT7 | OPT7 (OLIGOPEPTIDE TRANSPORTER 7); oligopeptide transporter | chr4:6628646-6632517 REVERSEnearly identical (1172) loc_os06g03540 12006.m05086 protein oligopeptide transporter 9, putative, expressedOPT PGSC0003DMT400031916
Soltu.DM.08G030260	0.403586	-2.47779	-1.30905	1.86293e-12	plastid ribosomal protein l11	PRPL11 (PLASTID RIBOSOMAL PROTEIN L11)	protein.synthesis.ribosomal protein.prokaryotic.chloroplast.50S subunit.L11	Protein	moderately similar to ( 256) AT1G32990 | Symbols: PRPL11 | PRPL11 (PLASTID RIBOSOMAL PROTEIN L11); structural constituent of ribosome | chr1:11955827-11957139 FORWARDmoderately similar to ( 249) RK11_SPIOL 50S ribosomal protein L11, chloroplast precursor (CL11) - Spinacia oleracea (Spinach)moderately similar to ( 230) loc_os03g03020 12003.m05839 protein 50S ribosomal protein L11, chloroplast prec…
Soltu.DM.08G030280	0.285475	-3.50293	-1.80856	1.28076e-10	pyrophosphorylase	Soluble inorganic pyrophosphatase	nucleotide metabolism.phosphotransfer and pyrophosphatases.misc	nucleotide metabolism	moderately similar to ( 359) AT1G01050 | Symbols: AtPPa1 | AtPPa1 (Arabidopsis thaliana pyrophosphorylase 1); inorganic diphosphatase | chr1:31382-32670 REVERSEmoderately similar to ( 371) IPYR_SOLTU Soluble inorganic pyrophosphatase (EC 3.6.1.1) (Pyrophosphate phospho-hydrolase) (PPase) - Solanum tuberosum (Potato)moderately similar to ( 353) loc_os04g59040 12004.m101703 protein soluble inorgani…
Soltu.DM.09G000860	0.211012	-4.73907	-2.2446	1.97848e-07	laccase	Laccase	secondary metabolism.simple phenols	secondary metabolism	highly similar to ( 830) AT5G60020 | Symbols: LAC17, ATLAC17 | LAC17 (laccase 17); laccase | chr5:24168072-24170223 FORWARDweakly similar to ( 196) ASO_TOBAC L-ascorbate oxidase precursor (EC 1.10.3.3) (Ascorbase) (ASO) - Nicotiana tabacum (Common tobacco)highly similar to ( 781) loc_os01g62480 12001.m12370 protein L-ascorbate oxidase precursor, putative, expressedCu-oxidase_3 Cu-oxidase Cu-oxida…
Soltu.DM.09G001060	0.119022	-8.4018	-3.0707	1.28804e-07	conserved hypothetical protein	Conserved gene of unknown function	not assigned.unknown	Not assigned/Unknown	moderately similar to ( 273) AT2G37960 | Symbols: | unknown protein | chr2:15886962-15889180 REVERSE PGSC0003DMT400052390
Soltu.DM.09G001780	0.489197	-2.04417	-1.03151	2.55645e-13	NAD(P)-binding Rossmann-fold superfamily protein	Tropinone reductase 1	misc.nitrilases, *nitrile lyases, berberine bridge enzymes, reticuline oxidases, troponine reductases	misc	moderately similar to ( 306) AT1G07440 | Symbols: | tropinone reductase, putative / tropine dehydrogenase, putative | chr1:2286700-2287665 REVERSEvery weakly similar to ( 100) GRDH_ORYSA Glucose and ribitol dehydrogenase homolog (EC 1.1.1.-) - Oryza sativa (Rice)moderately similar to ( 290) loc_os03g16220 12003.m101290 protein tropinone reductase, putative, expressedPRK09242 fabG fabG fabG PRK128…
Soltu.DM.09G001920	0.330834	-3.02267	-1.59582	1.03826e-08	Eukaryotic aspartyl protease family protein	Aspartic proteinase nepenthesin-2	RNA.regulation of transcription.unclassified	RNA	moderately similar to ( 498) AT5G02190 | Symbols: ATASP38, PCS1 | PCS1 (PROMOTION OF CELL SURVIVAL 1); aspartic-type endopeptidase/ peptidase | chr5:435322-436683 FORWARDmoderately similar to ( 410) loc_os01g62630 12001.m12384 protein aspartic proteinase nepenthesin-2 precursor, putative, expressedAsp PGSC0003DMT400022985
Soltu.DM.09G002430	0.283991	-3.52123	-1.81608	5.18355e-12	cation/H exchanger	Monovalent cation:proton antiporter	transport.metal	Transport	highly similar to ( 740) AT3G53720 | Symbols: ATCHX20, CHX20 | ATCHX20 (CATION/H+ EXCHANGER 20); monovalent cation:proton antiporter/ sodium:hydrogen antiporter | chr3:19905826-19910027 REVERSEhighly similar to ( 612) loc_os05g02240 12005.m04760 protein ATCHX20, putative, expressedKefB Na_H_Exchanger PRK03659 PGSC0003DMT400022809
Soltu.DM.09G002880	0.481557	-2.0766	-1.05422	3.96799e-21	Ribosomal protein S11 family protein	Ribosomal protein S14	protein.synthesis.ribosomal protein.eukaryotic.40S subunit.S14	Protein	moderately similar to ( 214) AT3G52580 | Symbols: | 40S ribosomal protein S14 (RPS14C) | chr3:19503324-19504701 FORWARDmoderately similar to ( 213) RS141_MAIZE 40S ribosomal protein S14 (Clone MCH1) - Zea mays (Maize)moderately similar to ( 219) loc_os02g06700 12002.m06018 protein 40S ribosomal protein S14, putative, expressedrps11p RpsK Ribosomal_S11 PRK05309 PGSC0003DMT400072364
Soltu.DM.09G002930	0.445364	-2.24535	-1.16694	6.45012e-07	P-loop containing nucleoside triphosphate hydrolases superfamily protein	Bipolar kinesin KRP-130	cell.organisation	Cell	nearly identical (1225) AT2G36200 | Symbols: | kinesin motor protein-related | chr2:15179739-15185189 REVERSEnearly identical (1595) K125_TOBAC 125 kDa kinesin-related protein - Nicotiana tabacum (Common tobacco)highly similar to ( 767) loc_os05g02670 12005.m083602 protein kinesin-related protein, putative, expressedKISc_BimC_Eg5 Kinesin KISc KISc KISc_KIF3 KISc_KIF4 KISc_C_terminal KISc_KHC_KIF5…
Soltu.DM.09G003140	0.0605617	-16.5121	-4.04545	8.74274e-09	Nucleic acid-binding, OB-fold-like protein	Nucleic acid-binding, OB-fold	not assigned.unknown	Not assigned/Unknown	weakly similar to ( 117) AT4G18590 | Symbols: | FUNCTIONS IN: molecular_function unknown; INVOLVED IN: biological_process unknown; LOCATED IN: cellular_component unknown; EXPRESSED IN: 23 plant structures; EXPRESSED DURING: 13 growth stages; CONTAINS InterPro DOMAIN/s: Replication factor A protein 3 (InterPro:IPR013970), Nucleic acid-binding, OB-fold-like (InterPro:IPR016027); BEST Arabidopsis th…
Soltu.DM.09G003580	0.30386	-3.29099	-1.71852	3.18459e-16	alpha/beta-Hydrolases superfamily protein	Esterase/lipase superfamily protein	not assigned.unknown	Not assigned/Unknown	moderately similar to ( 457) AT2G36290 | Symbols: | hydrolase, alpha/beta fold family protein | chr2:15208867-15210768 REVERSEmoderately similar to ( 405) loc_os02g32970 12002.m08390 protein catalytic/ hydrolase, putative, expressed PGSC0003DMT400006849
Soltu.DM.09G003590	0.38025	-2.62985	-1.39498	3.88483e-13	alpha/beta-Hydrolases superfamily protein	Esterase/lipase superfamily protein	not assigned.unknown	Not assigned/Unknown	moderately similar to ( 473) AT2G36290 | Symbols: | hydrolase, alpha/beta fold family protein | chr2:15208867-15210768 REVERSEmoderately similar to ( 427) loc_os02g32970 12002.m08390 protein catalytic/ hydrolase, putative, expressed PGSC0003DMT400006847
Soltu.DM.09G004460	0.328742	-3.0419	-1.60497	7.30784e-13	Leucine-rich repeat protein kinase family protein	Receptor kinase	signalling.receptor kinases.leucine rich repeat III	signalling	highly similar to ( 704) AT2G36570 | Symbols: | leucine-rich repeat transmembrane protein kinase, putative | chr2:15335583-15337725 FORWARDweakly similar to ( 173) PSKR_DAUCA Phytosulfokine receptor precursor (EC 2.7.11.1) (Phytosulfokine LRR receptor kinase) - Daucus carota (Carrot)moderately similar to ( 333) loc_os01g60330 12001.m12161 protein ATP binding protein, putative, expressedPTKc Pkina…
Soltu.DM.09G004920	0.325919	-3.06824	-1.61741	2.3953e-17	permease, cytosine/purines, uracil, thiamine, allantoin family protein	Uracil permease	transport.nucleotides	Transport	highly similar to ( 628) AT5G03555 | Symbols: | permease, cytosine/purines, uracil, thiamine, allantoin family protein | chr5:898354-900153 REVERSEhighly similar to ( 528) loc_os02g44680 12002.m09508 protein allantoin permease, putative, expressedFUI1 Transp_cyt_pur PRK11375 CodB PGSC0003DMT400009897
Soltu.DM.09G005410	0.443271	-2.25596	-1.17374	1.99555e-09	acylphosphatase family	Acylphosphatase	not assigned.unknown	Not assigned/Unknown	weakly similar to ( 139) AT5G03370 | Symbols: | acylphosphatase family | chr5:825798-827020 REVERSEweakly similar to ( 103) loc_os06g15390 12006.m06252 protein acylphosphatase, putative, expressedAcyP PGSC0003DMT400009916
Soltu.DM.09G005750	0.460839	-2.16996	-1.11767	9.6141e-24	RNA-binding (RRM/RBD/RNP motifs) family protein	Single-stranded DNA binding protein	RNA.RNA binding	RNA	moderately similar to ( 252) AT2G37220 | Symbols: | 29 kDa ribonucleoprotein, chloroplast, putative / RNA-binding protein cp29, putative | chr2:15634980-15636331 REVERSEmoderately similar to ( 323) ROC1_NICSY 29 kDa ribonucleoprotein A, chloroplast precursor (CP29A) - Nicotiana sylvestris (Wood tobacco)moderately similar to ( 243) loc_os07g43810 12007.m08606 protein ribonucleoprotein A, chloropla…
Soltu.DM.09G007090	0.49298	-2.02848	-1.0204	5.89525e-13	conserved hypothetical protein	Conserved gene of unknown function	not assigned.unknown	Not assigned/Unknown	weakly similar to ( 178) AT5G02710 | Symbols: | unknown protein | chr5:612628-613480 FORWARDweakly similar to ( 154) loc_os03g24844 12003.m78866 protein expressed protein PGSC0003DMT400061475
Soltu.DM.09G008280	0.422015	-2.36958	-1.24463	2.79662e-09	thylakoid ATP/ADP carrier	ADP,ATP carrier protein	transport.metabolite transporters at the mitochondrial membrane	Transport	moderately similar to ( 483) AT3G51870 | Symbols: | binding / transporter | chr3:19243978-19246611 FORWARDweakly similar to ( 125) BT1_MAIZE Protein brittle-1, chloroplast precursor - Zea mays (Maize)moderately similar to ( 457) loc_os01g16040 12001.m08201 protein protein brittle-1, chloroplast precursor, putative, expressedMito_carr PGSC0003DMT400030778
Soltu.DM.09G010720	0.22315	-4.4813	-2.16392	6.96918e-12	expansin A10	Alpha-expansin 8	cell wall.modification	Cell Wall	moderately similar to ( 335) AT2G40610 | Symbols: ATEXPA8, EXP8, ATEXP8, ATHEXP ALPHA 1.11 | ATEXPA8 (ARABIDOPSIS THALIANA EXPANSIN A8) | chr2:16949121-16950472 REVERSEmoderately similar to ( 337) EXPA2_ORYSA Expansin-A2 precursor (OsEXPA2) (Alpha-expansin-2) (OsEXP2) (OsaEXPa1.23) (RiExB) (RiExC) - Oryza sativa (Rice)moderately similar to ( 337) loc_os01g60770 12001.m12205 protein alpha-expansin…
Soltu.DM.09G017270	0.278379	-3.59222	-1.84488	2.86664e-09	cell division cycle	CDC45 (Cell division cycle 45)	cell.division	Cell	highly similar to ( 841) AT3G25100 | Symbols: CDC45 | CDC45 (cell division cycle 45) | chr3:9144292-9146082 FORWARDhighly similar to ( 712) loc_os11g03430 12011.m04538 protein cell division control protein 45, putative, expressedCDC45 PGSC0003DMT400071831
Soltu.DM.09G017890	0.386866	-2.58488	-1.3701	6.95911e-11	ATP synthase subunit alpha	ATP synthase subunit beta	mitochondrial electron transport / ATP synthesis.F1-ATPase	energy metabolism	highly similar to ( 851) AT5G08680 | Symbols: | ATP synthase beta chain, mitochondrial, putative | chr5:2821992-2824683 FORWARDhighly similar to ( 970) ATPBM_NICPL ATP synthase subunit beta, mitochondrial precursor (EC 3.6.3.14) - Nicotiana plumbaginifolia (Leadwort-leaved tobacco)highly similar to ( 910) loc_os01g49190 12001.m11106 protein ATP synthase beta chain, mitochondrial precursor, putati…
Soltu.DM.09G018930	0.322082	-3.1048	-1.6345	4.44406e-41	photosystem II reaction center PSB28 protein	Photosystem II reaction center psb28 protein	PS.lightreaction.photosystem II.PSII polypeptide subunits	Photosynthesis	moderately similar to ( 208) AT4G28660 | Symbols: PSB28 | PSB28 (PHOTOSYSTEM II REACTION CENTER PSB28 PROTEIN) | chr4:14150008-14150933 FORWARDmoderately similar to ( 214) loc_os01g71190 12001.m13162 protein photosystem II reaction center W protein, putative, expressedpsbW Psb28 PGSC0003DMT400022131
Soltu.DM.09G019160	0.396324	-2.52319	-1.33525	6.86377e-09	WD-40 repeat family protein	Polyadenylation factor subunit	0	Not assigned/Unknown	0
Soltu.DM.09G019730	0.496484	-2.01416	-1.01018	4.21723e-25	chloroplast stem-loop binding protein of 41 kDa	MRNA binding protein	RNA.regulation of transcription.unclassified	RNA	highly similar to ( 579) AT3G63140 | Symbols: CSP41A | CSP41A (CHLOROPLAST STEM-LOOP BINDING PROTEIN OF 41 KDA); mRNA binding / poly(U) binding | chr3:23327006-23328620 REVERSEhighly similar to ( 508) loc_os07g11110 12007.m05566 protein mRNA binding protein precursor, putative, expressedWcaG PGSC0003DMT400033560
Soltu.DM.09G020540	0.475295	-2.10396	-1.0731	8.96156e-10	Primosome PriB/single-strand DNA-binding	Single-stranded DNA-binding protein, ssb	not assigned.unknown	Not assigned/Unknown	weakly similar to ( 119) AT1G47720 | Symbols: OSB1 | OSB1 (Organellar Single-stranded); single-stranded DNA binding | chr1:17561514-17562859 REVERSEmoderately similar to ( 244) loc_os03g43420 12003.m09388 protein single-strand binding protein, expressedSSB PGSC0003DMT400049767
Soltu.DM.09G020600	0.124749	-8.01607	-3.00289	4.43361e-16	RNI-like superfamily protein	F-box/leucine rich repeat protein	protein.degradation.ubiquitin.E3.SCF.FBOX	Protein	highly similar to ( 539) AT3G54650 | Symbols: FBL17 | FBL17; ubiquitin-protein ligase | chr3:20226004-20228882 REVERSEmoderately similar to ( 437) loc_os03g43390 12003.m09385 protein Leucine Rich Repeat family protein, expressed PGSC0003DMT400049672
Soltu.DM.09G020930	0.444357	-2.25044	-1.17021	6.20256e-13	pfkB-like carbohydrate kinase family protein	Ribokinase	minor CHO metabolism.others	minor CHO metabolism	moderately similar to ( 475) AT1G06730 | Symbols: | pfkB-type carbohydrate kinase family protein | chr1:2067633-2070049 FORWARDmoderately similar to ( 460) loc_os03g06880 12003.m06205 protein protein kinase, putative, expressedRbsK KdgK ribokinase bac_FRK PfkB ribokinase_group_A YegV_kinase_like adenosine_kinase ribokinase_pfkB_like PRK09434 FruK_PfkB_like PRK11142 FruK PGSC0003DMT400051257
Soltu.DM.09G020960	0.28881	-3.46249	-1.79181	2.40552e-07	cytochrome P450, family 94, subfamily B, polypeptide	Cytochrome P450-dependent fatty acid hydroxylase	misc.cytochrome P450	misc	moderately similar to ( 436) AT5G63450 | Symbols: CYP94B1 | CYP94B1; electron carrier/ heme binding / iron ion binding / monooxygenase/ oxygen binding | chr5:25408987-25410519 REVERSEweakly similar to ( 103) C97B2_SOYBN Cytochrome P450 97B2 (EC 1.14.-.-) - Glycine max (Soybean)moderately similar to ( 407) loc_os03g12260 12003.m06676 protein cytochrome P450 86A2, putative, expressedp450 CypX PGSC0…
Soltu.DM.09G021710	0.354633	-2.81982	-1.4956	1.44072e-28	calcium exchanger	Ca2+ antiporter/cation exchanger	transport.calcium	Transport	moderately similar to ( 389) AT5G17860 | Symbols: CAX7 | CAX7 (calcium exchanger 7); calcium:sodium antiporter/ cation:cation antiporter | chr5:5902638-5904350 REVERSEmoderately similar to ( 350) loc_os03g08230 12003.m06332 protein cation cation antiporter, putative, expressed PGSC0003DMT400062404
Soltu.DM.09G022640	0.182566	-5.47746	-2.45351	1.34505e-17	Histone superfamily protein	Histone H2A	DNA.synthesis/chromatin structure.histone	DNA	weakly similar to ( 164) AT1G08880 | Symbols: HTA5, H2AXA, G-H2AX, GAMMA-H2AX | H2AXA; DNA binding | chr1:2847144-2847676 REVERSEweakly similar to ( 169) H2AX_CICAR Histone H2AX - Cicer arietinum (Chickpea) (Garbanzo)weakly similar to ( 153) loc_os12g34510 12012.m07245 protein histone H2A, putative, expressedH2A H2A HTA1 Histone PGSC0003DMT400009751
Soltu.DM.09G022780	0.339118	-2.94882	-1.56014	6.21191e-24	DEGP protease	Serine endopeptidase degp2	protein.degradation.serine protease	Protein	highly similar to ( 760) AT2G47940 | Symbols: DEGP2 | DEGP2; serine-type endopeptidase/ serine-type peptidase | chr2:19618372-19622164 REVERSEhighly similar to ( 706) loc_os05g05480 12005.m27701 protein protease Do-like 2, chloroplast precursor, putative, expressedDegQ PRK10942 PGSC0003DMT400061744
Soltu.DM.09G022860	0.142294	-7.02769	-2.81305	5.01628e-09	arabinogalactan protein	Classical arabinogalactan protein 26	not assigned.unknown	Not assigned/Unknown	PGSC0003DMT400081468
Soltu.DM.09G023620	0.476113	-2.10034	-1.07062	7.71167e-15	ribosomal protein L18	60S ribosomal protein L18	protein.synthesis.ribosomal protein.eukaryotic.60S subunit.L18	Protein	moderately similar to ( 301) AT3G05590 | Symbols: RPL18 | RPL18 (RIBOSOMAL PROTEIN L18); structural constituent of ribosome | chr3:1621511-1622775 FORWARDmoderately similar to ( 270) RL18_CICAR 60S ribosomal protein L18 (Fragment) - Cicer arietinum (Chickpea) (Garbanzo)moderately similar to ( 285) loc_os05g06310 12005.m05158 protein 60S ribosomal protein L18, putative, expressedRibosomal_L18e RPL…
Soltu.DM.09G023630	0.414659	-2.41162	-1.27	1.36361e-06	alpha/beta-Hydrolases superfamily protein	Epoxide hydrolase	misc.misc2	misc	moderately similar to ( 439) AT4G02340 | Symbols: | epoxide hydrolase, putative | chr4:1035722-1037403 FORWARDmoderately similar to ( 378) loc_os05g19150 12005.m06318 protein epoxide hydrolase 2, putative, expressedMhpC PRK03592 PRK00870 Abhydrolase_1 PGSC0003DMT400081311
Soltu.DM.09G023770	0.488784	-2.04589	-1.03273	6.72146e-18	Pectin lyase-like superfamily protein	Polygalacturonase	cell wall.degradation.pectate lyases and polygalacturonases	Cell Wall	highly similar to ( 516) AT3G16850 | Symbols: | glycoside hydrolase family 28 protein / polygalacturonase (pectinase) family protein | chr3:5748692-5750981 FORWARDvery weakly similar to (95.1) PGLR2_MAIZE Exopolygalacturonase precursor (EC 3.2.1.67) (ExoPG) (Pectinase) (Galacturan 1,4-alpha-galacturonidase) - Zea mays (Maize)moderately similar to ( 472) loc_os11g43750 12011.m08210 protein polygal…
Soltu.DM.09G024400	0.394533	-2.53464	-1.34178	5.4515e-15	secE/sec61-gamma protein transport protein	Protein translocase	not assigned.unknown	Not assigned/Unknown	very weakly similar to (82.4) AT4G14870 | Symbols: | P-P-bond-hydrolysis-driven protein transmembrane transporter | chr4:8517248-8517781 FORWARD PGSC0003DMT400082126
Soltu.DM.09G024880	0.422924	-2.36449	-1.24153	6.2169e-11	Tesmin/TSO1-like CXC domain-containing protein	Tso1	RNA.regulation of transcription.CPP(Zn),CPP1-related transcription factor family	RNA	moderately similar to ( 436) AT4G14770 | Symbols: TCX2, ATTCX2 | TCX2 (TESMIN/TSO1-LIKE CXC 2); transcription factor | chr4:8481522-8484825 REVERSEmoderately similar to ( 334) loc_os07g07974 12007.m05257 protein TSO1, putative, expressedCXC PGSC0003DMT400082098
Soltu.DM.09G025140	0.318403	-3.14067	-1.65107	7.69552e-29	aspartic proteinase A1	Aspartic proteinase oryzasin-1	protein.degradation.aspartate protease	Protein	highly similar to ( 503) AT1G11910 | Symbols: | aspartyl protease family protein | chr1:4017119-4019874 REVERSEhighly similar to ( 506) ASPR1_ORYSA Aspartic proteinase oryzasin-1 precursor (EC 3.4.23.-) - Oryza sativa (Rice)highly similar to ( 506) loc_os05g49200 12005.m27639 protein aspartic proteinase oryzasin-1 precursor, putative, expressedAsp PGSC0003DMT400077579
Soltu.DM.09G025790	0.155399	-6.43504	-2.68595	4.16125e-22	winged-helix DNA-binding transcription factor family protein	Histone H1F	DNA.synthesis/chromatin structure.histone	DNA	PGSC0003DMT400002887
Soltu.DM.09G027020	0.40252	-2.48435	-1.31287	2.62454e-20	Ribosomal L28 family	50S ribosomal protein L28, chloroplastic	protein.synthesis.ribosomal protein.prokaryotic.chloroplast.50S subunit.L28	Protein	weakly similar to ( 149) AT2G33450 | Symbols: | 50S ribosomal protein L28, chloroplast (CL28) | chr2:14173620-14174380 FORWARDmoderately similar to ( 202) RK28_TOBAC 50S ribosomal protein L28, chloroplast precursor (CL28) - Nicotiana tabacum (Common tobacco)weakly similar to ( 132) loc_os05g01110 12005.m04651 protein 50S ribosomal protein L28, chloroplast precursor, putative, expressedrpmB PGSC00…
Soltu.DM.09G027180	0.394291	-2.5362	-1.34267	1.86272e-18	Cyclopropane-fatty-acyl-phospholipid synthase	Cyclopropane fatty acid synthase	lipid metabolism.Phospholipid synthesis.cyclopropane-fatty-acyl-phospholipid synthase	Lipid Metabolism	highly similar to ( 862) AT3G23510 | Symbols: | cyclopropane fatty acid synthase, putative / CPA-FA synthase, putative | chr3:8428071-8433159 FORWARDhighly similar to ( 713) loc_os12g16650 12012.m073808 protein cyclopropane fatty acid synthase, putative, expressedCfa COG2907 CMAS PRK11705 PGSC0003DMT400018746
Soltu.DM.09G027280	0.166203	-6.01675	-2.58898	4.51673e-09	HAD superfamily, subfamily IIIB acid phosphatase	Acid phosphatase 1	misc.acid and other phosphatases	misc	moderately similar to ( 282) AT1G04040 | Symbols: | acid phosphatase class B family protein | chr1:1042564-1043819 REVERSEweakly similar to ( 185) VSPA_SOYBN Stem 28 kDa glycoprotein precursor (Vegetative storage protein A) - Glycine max (Soybean)weakly similar to ( 198) loc_os06g04790 12006.m05208 protein acid phosphatase 1 precursor, putative, expressedAcid_phosphat_B PGSC0003DMT400044185
Soltu.DM.09G028600	0.300614	-3.32652	-1.73401	2.59927e-77	S-adenosyl-L-methionine-dependent methyltransferases superfamily protein	Salicylic acid/benzoic acid carboxyl methyltransferase	hormone metabolism.salicylic acid.synthesis-degradation	hormone metabolism	weakly similar to ( 164) AT1G19640 | Symbols: JMT | JMT (JASMONIC ACID CARBOXYL METHYLTRANSFERASE); jasmonate O-methyltransferase | chr1:6789166-6791708 REVERSEweakly similar to ( 167) BAMT_ANTMA Benzoate carboxyl methyltransferase (EC 2.1.1.-) (S-adenosyl-L-methionine:benzoic acid carboxyl methyltransferase) - Antirrhinum majus (Garden snapdragon)weakly similar to ( 149) loc_os01g50610 12001.m15…
Soltu.DM.09G028680	0.284933	-3.50959	-1.8113	5.54767e-22	P-loop containing nucleoside triphosphate hydrolases superfamily protein	EMB1968	DNA.synthesis/chromatin structure	DNA	weakly similar to ( 190) AT1G21690 | Symbols: emb1968 | emb1968 (embryo defective 1968); ATP binding / ATPase/ DNA binding / DNA clamp loader/ nucleoside-triphosphatase/ nucleotide binding | chr1:7615675-7618362 FORWARDweakly similar to ( 185) loc_os12g07720 12012.m04759 protein replication factor C subunit 2, putative, expressedrfc PRK04132 HolB PGSC0003DMT400075027
Soltu.DM.09G029170	0.483337	-2.06895	-1.0489	1.34023e-07	Histidine kinase-, DNA gyrase B-, and HSP90-like ATPase family protein	ATP binding	not assigned.unknown	Not assigned/Unknown	weakly similar to ( 178) AT4G13750 | Symbols: | ATP binding | chr4:7975191-7987558 FORWARDweakly similar to ( 174) loc_os03g58910 12003.m35467 protein expressed protein PGSC0003DMT400067925
Soltu.DM.09G029230	0.311306	-3.21227	-1.68359	1.40978e-22	sucrose phosphate synthase 3F	Sucrose-phosphate synthase isoform B	major CHO metabolism.synthesis.sucrose.SPS	primary carbon metabolism	nearly identical (1578) AT1G04920 | Symbols: ATSPS3F | ATSPS3F (sucrose phosphate synthase 3F); sucrose-phosphate synthase/ transferase, transferring glycosyl groups | chr1:1391674-1395756 REVERSEnearly identical (1458) SPS_MAIZE Sucrose-phosphate synthase (EC 2.4.1.14) (UDP-glucose-fructose-phosphate glucosyltransferase) - Zea mays (Maize)nearly identical (1415) loc_os01g69030 12001.m150823 prot…
Soltu.DM.09G029990	0.0769279	-12.9992	-3.70035	2.73881e-20	conserved hypothetical protein	Conserved gene of unknown function	not assigned.unknown	Not assigned/Unknown	weakly similar to ( 114) AT3G23740 | Symbols: | unknown protein | chr3:8552077-8554730 REVERSEvery weakly similar to (97.8) loc_os01g01170 12001.m06764 protein expressed protein PGSC0003DMT400056288
Soltu.DM.09G030460	0.367831	-2.71864	-1.44289	5.96751e-08	Glycine rich protein family domain containing protein	Glycine-rich protein	not assigned.unknown	Not assigned/Unknown	PGSC0003DMT400046159
Soltu.DM.09G030690	0.399311	-2.50431	-1.32441	2.98165e-16	Auxin-responsive family protein	Dopamine beta-monooxygenase	hormone metabolism.auxin.induced-regulated-responsive-activated	hormone metabolism	moderately similar to ( 335) AT3G25290 | Symbols: | auxin-responsive family protein | chr3:9208955-9210353 FORWARDmoderately similar to ( 288) loc_os08g41280 12008.m08106 protein membrane protein, putative, expressedDUF568 B561 PGSC0003DMT400042870
Soltu.DM.09G031500	0.402039	-2.48732	-1.31459	9.46939e-14	Leucine-rich receptor-like protein kinase family protein	Receptor protein kinase	signalling.receptor kinases.leucine rich repeat XI	signalling	nearly identical (1101) AT3G28040 | Symbols: | leucine-rich repeat transmembrane protein kinase, putative | chr3:10435139-10438268 FORWARDmoderately similar to ( 219) RPK1_IPONI Receptor-like protein kinase precursor (EC 2.7.11.1) - Ipomoea nil (Japanese morning glory) (Pharbitis nil)highly similar to ( 992) loc_os01g72700 12001.m13304 protein ATP binding protein, putative, expressedPkinase S_TKc…
Soltu.DM.09G031720	0.158987	-6.28982	-2.65302	1.28345e-11	ENTH/VHS family protein	Epsin-2	not assigned.unknown	Not assigned/Unknown	moderately similar to ( 437) AT2G43160 | Symbols: | epsin N-terminal homology (ENTH) domain-containing protein | chr2:17948884-17952920 FORWARDmoderately similar to ( 333) loc_os02g56270 12002.m10650 protein expressed proteinENTH_epsin ENTH ENTH VHS_ENTH_ANTH PGSC0003DMT400055671
Soltu.DM.10G000070	0.400427	-2.49733	-1.32039	3.15749e-08	O-methyltransferase	Catechol O-methyltransferase	misc.O-methyl transferases	misc	moderately similar to ( 393) AT5G54160 | Symbols: ATOMT1, OMT1 | ATOMT1 (O-METHYLTRANSFERASE 1); caffeate O-methyltransferase/ myricetin 3'-O-methyltransferase/ quercetin 3-O-methyltransferase | chr5:21982075-21984167 FORWARDmoderately similar to ( 418) COMT1_CATRO Caffeic acid 3-O-methyltransferase (EC 2.1.1.68) (S-adenosysl-L-methionine:caffeic acid 3-O-methyltransferase) (COMT) (CAOMT) - Catha…
Soltu.DM.10G000240	0.356087	-2.8083	-1.4897	2.26185e-22	DNA glycosylase superfamily protein	DNA-3-methyladenine glycosylase	DNA.repair	DNA	moderately similar to ( 327) AT5G44680 | Symbols: | methyladenine glycosylase family protein | chr5:18024461-18025893 REVERSEmoderately similar to ( 308) loc_os01g58550 12001.m150749 protein DNA-3-methyladenine glycosylase I, putative, expressedAdenine_glyco Tag PRK10353 PGSC0003DMT400029372
Soltu.DM.10G000480	0.343257	-2.91327	-1.54264	3.22556e-09	terpene synthase	Linalool synthase	secondary metabolism.isoprenoids.terpenoids	secondary metabolism	moderately similar to ( 427) AT1G61680 | Symbols: TPS14, ATTPS14 | TPS14 (TERPENE SYNTHASE 14); S-linalool synthase | chr1:22772455-22774687 REVERSEmoderately similar to ( 239) CASS_RICCO Casbene synthase, chloroplast precursor (EC 4.2.3.8) - Ricinus communis (Castor bean)moderately similar to ( 370) loc_os02g02930 12002.m05643 protein terpene synthase 2, putative, expressedTerpene_cyclase_plant_…
Soltu.DM.10G000510	0.389905	-2.56473	-1.35881	1.9546e-06	terpene synthase	Linalool synthase	secondary metabolism.isoprenoids.terpenoids	secondary metabolism	moderately similar to ( 427) AT1G61680 | Symbols: TPS14, ATTPS14 | TPS14 (TERPENE SYNTHASE 14); S-linalool synthase | chr1:22772455-22774687 REVERSEmoderately similar to ( 239) CASS_RICCO Casbene synthase, chloroplast precursor (EC 4.2.3.8) - Ricinus communis (Castor bean)moderately similar to ( 370) loc_os02g02930 12002.m05643 protein terpene synthase 2, putative, expressedTerpene_cyclase_plant_…
Soltu.DM.10G001010	0.275822	-3.62552	-1.85819	1.65538e-16	heat shock protein 81-2	Heat shock cognate protein 80	stress.abiotic.heat	stress	nearly identical (1073) AT5G56030 | Symbols: HSP81-2, ERD8, HSP90.2 | HSP81-2 (HEAT SHOCK PROTEIN 81-2); ATP binding | chr5:22686923-22689433 FORWARDnearly identical (1058) HSP81_ORYSA Heat shock protein 81-1 (HSP81-1) (Heat shock protein 82) - Oryza sativa (Rice)nearly identical (1058) loc_os08g39140 12008.m080203 protein heat shock protein 81-1, putative, expressedHSP90 PRK05218 HtpG PGSC0003DM…
Soltu.DM.10G001170	0.433923	-2.30456	-1.20449	7.0465e-31	Ribosomal protein S10p/S20e family protein	30S ribosomal protein S10, chloroplastic	protein.synthesis.ribosomal protein.prokaryotic.chloroplast.30S subunit.S10	Protein	moderately similar to ( 206) AT3G13120 | Symbols: | 30S ribosomal protein S10, chloroplast, putative | chr3:4220310-4221526 REVERSEmoderately similar to ( 221) RR10_MESCR 30S ribosomal protein S10, chloroplast precursor - Mesembryanthemum crystallinum (Common ice plant)weakly similar to ( 189) loc_os03g10060 12003.m06460 protein chloroplast 30S ribosomal protein S10, putative, expressedrpsJ rps10…
Soltu.DM.10G001520	0.391029	-2.55735	-1.35465	1.72185e-11	Ankyrin repeat family protein	Conserved gene of unknown function	not assigned.unknown	Not assigned/Unknown	moderately similar to ( 213) AT1G50900 | Symbols: | FUNCTIONS IN: molecular_function unknown; INVOLVED IN: biological_process unknown; LOCATED IN: chloroplast, chloroplast stroma; EXPRESSED IN: 22 plant structures; EXPRESSED DURING: 13 growth stages; CONTAINS InterPro DOMAIN/s: Ankyrin (InterPro:IPR002110); Has 30 Blast hits to 30 proteins in 12 species: Archae - 0; Bacteria - 0; Metazoa - 0; Fun…
Soltu.DM.10G001730	0.342265	-2.92171	-1.54681	8.05209e-25	PsbQ-like	Oxygen-evolving enhancer protein 3-1, chloroplast	PS.lightreaction.photosystem II.PSII polypeptide subunits	Photosynthesis	moderately similar to ( 225) AT3G01440 | Symbols: | oxygen evolving enhancer 3 (PsbQ) family protein | chr3:168478-169407 FORWARDweakly similar to ( 138) loc_os07g01480 12007.m04628 protein oxygen evolving enhancer protein 3 containing protein, expressedPsbQ PGSC0003DMT400037324
Soltu.DM.10G001930	0.49813	-2.00751	-1.00541	4.30566e-09	Translation protein SH3-like family protein	50S ribosomal protein L24, chloroplastic	protein.synthesis.ribosomal protein.prokaryotic.chloroplast.50S subunit.L24	Protein	moderately similar to ( 204) AT5G54600 | Symbols: | 50S ribosomal protein L24, chloroplast (CL24) | chr5:22183046-22184403 FORWARDmoderately similar to ( 270) RK24_TOBAC 50S ribosomal protein L24, chloroplast precursor (CL24) - Nicotiana tabacum (Common tobacco)weakly similar to ( 198) loc_os06g46930 12006.m09219 protein 50S ribosomal protein L24, chloroplast precursor, putative, expressedrplX Rp…
Soltu.DM.10G001950	0.477131	-2.09586	-1.06754	2.82688e-12	Ribosomal protein L2 family	60S ribosomal protein L8	protein.synthesis.ribosomal protein.eukaryotic.60S subunit.L8	Protein	moderately similar to ( 444) AT4G36130 | Symbols: | 60S ribosomal protein L8 (RPL8C) | chr4:17097613-17098656 FORWARDmoderately similar to ( 450) RL8_TOBAC 60S ribosomal protein L8 (60S ribosomal protein L2) - Nicotiana tabacum (Common tobacco)moderately similar to ( 446) loc_os12g38000 12012.m07586 protein 60S ribosomal protein L2, putative, expressedrpl2p RplB Ribosomal_L2_C rpl2 rplB PGSC0003D…
Soltu.DM.10G002850	0.413314	-2.41947	-1.27469	2.83164e-12	Uroporphyrinogen decarboxylase	Uroporphyrinogen decarboxylase	tetrapyrrole synthesis.uroporphyrinogen decarboxylase	other metabolism	highly similar to ( 619) AT3G14930 | Symbols: HEME1 | HEME1; uroporphyrinogen decarboxylase | chr3:5021290-5022577 FORWARDmoderately similar to ( 398) DCUP_TOBAC Uroporphyrinogen decarboxylase, chloroplast precursor (EC 4.1.1.37) (URO-D) (UPD) - Nicotiana tabacum (Common tobacco)highly similar to ( 560) loc_os01g43390 12001.m150657 protein uroporphyrinogen decarboxylase, chloroplast precursor, pu…
Soltu.DM.10G003260	0.386655	-2.58629	-1.37088	8.18325e-23	Aldolase-type TIM barrel family protein	Glycolate oxidase	PS.photorespiration.glycolate oxydase	Photosynthesis	highly similar to ( 632) AT3G14420 | Symbols: | (S)-2-hydroxy-acid oxidase, peroxisomal, putative / glycolate oxidase, putative / short chain alpha-hydroxy acid oxidase, putative | chr3:4821899-4823899 FORWARDhighly similar to ( 628) GOX_SPIOL Peroxisomal (S)-2-hydroxy-acid oxidase (EC 1.1.3.15) (Glycolate oxidase) (GOX) (Short chain alpha-hydroxy acid oxidase) - Spinacia oleracea (Spinach)highly…
Soltu.DM.10G003480	0.475925	-2.10117	-1.07119	5.60365e-26	Amidase family protein	Glu-tRNA(Gln) amidotransferase subunit A	tetrapyrrole synthesis.glu-tRNA synthetase	other metabolism	moderately similar to ( 477) AT3G25660 | Symbols: | glutamyl-tRNA(Gln) amidotransferase, putative | chr3:9339640-9342044 REVERSEmoderately similar to ( 404) loc_os04g55050 12004.m101672 protein glutamyl-tRNA, putative, expressedgatA GatA Amidase PRK09201 PRK07488 PRK07235 PRK06169 PRK07486 PRK07487 PRK07139 PRK08137 PRK07056 PRK07042 PRK06061 PRK08186 PRK06170 PRK06828 PRK06102 PRK12470 PRK06707 …
Soltu.DM.10G003970	0.415621	-2.40604	-1.26666	2.01011e-10	GOLDEN2-like	GPRI2	RNA.regulation of transcription.G2-like transcription factor family, GARP	RNA	weakly similar to ( 185) AT2G20570 | Symbols: GPRI1, GLK1 | GPRI1 (GBF'S PRO-RICH REGION-INTERACTING FACTOR 1); transcription factor/ transcription regulator | chr2:8855486-8857522 FORWARDweakly similar to ( 176) loc_os06g24070 12006.m31875 protein transcription factor ZmGLK1, putative, expressed PGSC0003DMT400056255
Soltu.DM.10G004000	0.267791	-3.73425	-1.90082	7.02892e-11	Tyrosine transaminase family protein	Aminotransferase family protein	amino acid metabolism.degradation.aromatic aa.tyrosine	AA metabolism	moderately similar to ( 322) AT5G53970 | Symbols: | aminotransferase, putative | chr5:21910676-21912594 FORWARDmoderately similar to ( 311) loc_os02g20360 12002.m33659 protein tyrosine aminotransferase, putative, expressedCOG0436 PRK09265 Aminotran_1_2 PRK06056 PRK05764 PRK07212 PRK08069 PRK07568 PRK08363 HisC PGSC0003DMT400056271
Soltu.DM.10G004170	0.0925329	-10.807	-3.43389	8.57466e-26	conserved hypothetical protein	Conserved gene of unknown function	not assigned.unknown	Not assigned/Unknown	weakly similar to ( 119) AT4G28310 | Symbols: | unknown protein | chr4:14017458-14018066 FORWARDweakly similar to ( 105) loc_os06g02530 12006.m04986 protein expressed protein PGSC0003DMT400034193
Soltu.DM.10G004340	0.379852	-2.6326	-1.39649	1.61998e-08	Protein phosphatase 2C family protein	Protein phosphatase-2c	protein.postranslational modification	Protein	highly similar to ( 610) AT1G03590 | Symbols: | catalytic/ protein serine/threonine phosphatase | chr1:894480-896257 REVERSEmoderately similar to ( 486) loc_os07g37890 12007.m08038 protein catalytic/ protein phosphatase type 2C, putative, expressedPP2Cc PP2Cc PP2C PTC1 PGSC0003DMT400055813
Soltu.DM.10G004550	0.417558	-2.39488	-1.25995	1.63399e-14	diacylglycerol kinase	Diacylglycerol kinase, alpha	lipid metabolism.Phospholipid synthesis.diacylglycerol kinase	Lipid Metabolism	highly similar to ( 603) AT2G20900 | Symbols: DGK5, ATDGK5 | diacylglycerol kinase, putative | chr2:8989412-8992798 REVERSEhighly similar to ( 610) loc_os04g54200 12004.m10312 protein diacylglycerol kinase, putative, expressedDAGKa DAGK_acc DAGK_cat DAGKc PGSC0003DMT400048955
Soltu.DM.10G004560	0.385281	-2.59551	-1.37602	2.35194e-08	diacylglycerol kinase	Diacylglycerol kinase	lipid metabolism.Phospholipid synthesis.diacylglycerol kinase	Lipid Metabolism	moderately similar to ( 489) AT2G20900 | Symbols: DGK5, ATDGK5 | diacylglycerol kinase, putative | chr2:8989412-8992798 REVERSEmoderately similar to ( 463) loc_os04g54200 12004.m10312 protein diacylglycerol kinase, putative, expressedDAGKc DAGK_cat PGSC0003DMT400039153
Soltu.DM.10G004810	0.118306	-8.45269	-3.07941	1.22248e-26	Histone superfamily protein	Histone H3.2	DNA.synthesis/chromatin structure.histone	DNA	weakly similar to ( 189) AT4G40030 | Symbols: | histone H3.2 | chr4:18555840-18556417 REVERSEweakly similar to ( 180) H32_WHEAT Histone H3.2 - Triticum aestivum (Wheat)weakly similar to ( 186) loc_os06g06480 12006.m05373 protein core histone H2A/H2B/H3/H4 family protein, expressedH3 Histone HHT1 PGSC0003DMT400081769
Soltu.DM.10G005580	0.397712	-2.51438	-1.3302	7.63356e-17	thylakoid rhodanese-like	Chitinase	not assigned.unknown	Not assigned/Unknown	moderately similar to ( 316) AT4G01050 | Symbols: | hydroxyproline-rich glycoprotein family protein | chr4:455874-458175 FORWARDmoderately similar to ( 233) loc_os02g15750 12002.m06818 protein expressed protein PGSC0003DMT400051193
Soltu.DM.10G005720	0.14295	-6.99547	-2.80642	1.58681e-06	arabinogalactan protein	Arabinogalactan peptide 20	not assigned.unknown	Not assigned/Unknown	PGSC0003DMT400049875
Soltu.DM.10G008090	0.479951	-2.08355	-1.05904	1.68931e-12	Sodium Bile acid symporter family	Anion:sodium symporter	transport.unspecified cations	Transport	moderately similar to ( 486) AT2G26900 | Symbols: | bile acid:sodium symporter family protein | chr2:11475156-11477870 REVERSEmoderately similar to ( 459) loc_os01g45750 12001.m43113 protein bile acid sodium symporter/ transporter, putative, expressedCOG0385 SBF PGSC0003DMT400003174
Soltu.DM.10G008880	0.368555	-2.7133	-1.44005	2.81667e-08	squamosa promoter binding protein-like	Squamosa promoter binding protein-homologue 3	0	Not assigned/Unknown	0
Soltu.DM.10G009080	0.438374	-2.28116	-1.18977	8.85038e-20	nitrate transporter 1:2	Nitrate transporter	transport.peptides and oligopeptides	Transport	moderately similar to ( 409) AT1G27040 | Symbols: | nitrate transporter, putative | chr1:9386893-9390018 REVERSEmoderately similar to ( 352) loc_os06g38294 12006.m08364 protein peptide transporter PTR2, putative, expressedPTR2 PTR2 PGSC0003DMT400011063
Soltu.DM.10G010390	0.181167	-5.51978	-2.46461	2.15876e-08	Calcium-dependent phospholipid-binding Copine family protein	RING-finger protein	protein.degradation.ubiquitin.E3.RING	Protein	highly similar to ( 563) AT5G14420 | Symbols: RGLG2 | RGLG2 (RING domain Ligase2); ubiquitin-protein ligase | chr5:4648355-4650563 REVERSEhighly similar to ( 552) loc_os01g68060 12001.m12910 protein copine-6, putative, expressedvWA_copine_like Copine PGSC0003DMT400032841
Soltu.DM.10G010490	0.425671	-2.34923	-1.23219	1.39109e-16	Plant protein of unknown function (DUF946)	Conserved gene of unknown function	not assigned.unknown	Not assigned/Unknown	highly similar to ( 658) AT2G44260 | Symbols: | unknown protein | chr2:18295988-18297739 FORWARDhighly similar to ( 533) loc_os07g38840 12007.m08129 protein expressed proteinDUF946 PGSC0003DMT400027257
Soltu.DM.10G013380	0.337385	-2.96397	-1.56753	1.85493e-13	SWIB/MDM2 domain superfamily protein	Brg-1 associated factor	RNA.regulation of transcription.Chromatin Remodeling Factors	RNA	weakly similar to ( 139) AT2G14880 | Symbols: | SWIB complex BAF60b domain-containing protein | chr2:6393686-6394841 REVERSEweakly similar to ( 127) loc_os12g32280 12012.m07033 protein expressed proteinSWIB SWIB PGSC0003DMT400025339
Soltu.DM.10G015520	0.452091	-2.21194	-1.14531	9.23929e-14	NAD(P)-binding Rossmann-fold superfamily protein	Tic62 protein	signalling.light	signalling	moderately similar to ( 408) AT3G18890 | Symbols: | binding / catalytic/ coenzyme binding | chr3:6511169-6514729 FORWARDmoderately similar to ( 356) loc_os10g01044 12010.m065206 protein tic62 protein, putative, expressed PGSC0003DMT400021326
Soltu.DM.10G015830	0.10169	-9.83378	-3.29775	2.782e-21	NmrA-like negative transcriptional regulator family protein	Isoflavone reductase homolog	secondary metabolism.flavonoids.isoflavones.isoflavone reductase	secondary metabolism	moderately similar to ( 400) AT4G39230 | Symbols: | isoflavone reductase, putative | chr4:18266024-18267604 REVERSEmoderately similar to ( 481) IFRH_SOLTU Isoflavone reductase homolog (EC 1.3.1.-) (CP100) - Solanum tuberosum (Potato)moderately similar to ( 356) loc_os06g27770 12006.m07322 protein isoflavone reductase, putative, expressedNmrA PGSC0003DMT400084270
Soltu.DM.10G016340	0.492635	-2.0299	-1.02141	5.75121e-20	Kinesin motor family protein	Kinesin	cell.organisation	Cell	moderately similar to ( 483) AT4G39050 | Symbols: | kinesin-related protein (MKRP2) | chr4:18193462-18200148 FORWARDmoderately similar to ( 370) loc_os10g36880 12010.m06493 protein ATP binding protein, putative, expressed PGSC0003DMT400008772
Soltu.DM.10G016940	0.345124	-2.89751	-1.53481	6.1969e-27	triosephosphate isomerase	Triosephosphate isomerase, chloroplastic	PS.calvin cycle.TPI	Photosynthesis	moderately similar to ( 467) AT2G21170 | Symbols: TIM | TIM (TRIOSEPHOSPHATE ISOMERASE); catalytic/ triose-phosphate isomerase | chr2:9071047-9073106 REVERSEmoderately similar to ( 495) TPIC_SPIOL Triosephosphate isomerase, chloroplast precursor (EC 5.3.1.1) (TIM) (Triose-phosphate isomerase) - Spinacia oleracea (Spinach)moderately similar to ( 456) loc_os09g36450 12009.m060049 protein triosephos…
Soltu.DM.10G017660	0.454058	-2.20236	-1.13905	3.0073e-12	plasma membrane intrinsic protein	Plasma membrane intrinsic protein PIP2	transport.Major Intrinsic Proteins.PIP	Transport	moderately similar to ( 467) AT4G35100 | Symbols: PIP3, PIP3A, PIP2;7, SIMIP | PIP3 (PLASMA MEMBRANE INTRINSIC PROTEIN 3); water channel | chr4:16708672-16709958 FORWARDmoderately similar to ( 429) PIP26_ORYSA Probable aquaporin PIP2.6 (Plasma membrane intrinsic protein 2.6) (OsPIP2.6) - Oryza sativa (Rice)moderately similar to ( 429) loc_os04g16450 12004.m35259 protein aquaporin PIP2.6, putative…
Soltu.DM.10G017770	0.1401	-7.13776	-2.83547	2.68567e-08	HXXXD-type acyl-transferase family protein	Anthranilate N-hydroxycinnamoyl/benzoyltransferase	secondary metabolism.phenylpropanoids	secondary metabolism	moderately similar to ( 324) AT5G67150 | Symbols: | transferase family protein | chr5:26795880-26797226 REVERSEmoderately similar to ( 273) loc_os08g01950 12008.m04343 protein expressed proteinTransferase PGSC0003DMT400048721
Soltu.DM.10G018090	0.248522	-4.02379	-2.00856	2.31743e-26	EXORDIUM like	Phosphate-responsive 1 family protein	signalling.in sugar and nutrient physiology	signalling	moderately similar to ( 469) AT2G17230 | Symbols: EXL5 | EXL5 (EXORDIUM LIKE 5) | chr2:7494892-7495983 REVERSEmoderately similar to ( 352) loc_os06g04250 12006.m05154 protein phi-1-like phosphate-induced protein, putative, expressedPhi_1 PGSC0003DMT400043340
Soltu.DM.10G018270	0.326104	-3.0665	-1.61659	2.95332e-08	cyclin-dependent kinase B1;2	B1-type cyclin dependent kinase	protein.postranslational modification	Protein	highly similar to ( 530) AT2G38620 | Symbols: CDKB1;2 | CDKB1;2 (cyclin-dependent kinase B1;2); cyclin binding / kinase/ protein serine/threonine kinase | chr2:16152551-16153866 FORWARDhighly similar to ( 551) CDC2C_ANTMA Cell division control protein 2 homolog C (EC 2.7.11.22) (EC 2.7.11.23) - Antirrhinum majus (Garden snapdragon)moderately similar to ( 469) loc_os01g67160 12001.m12819 protein c…
Soltu.DM.10G018430	0.457409	-2.18623	-1.12844	7.0476e-09	nodulin MtN21 /EamA-like transporter family protein	Auxin-induced protein 5NG4	development.unspecified	Development	moderately similar to ( 458) AT4G19185 | Symbols: | integral membrane family protein | chr4:10489201-10491488 REVERSEmoderately similar to ( 379) loc_os02g47500 12002.m09784 protein nodulin-like protein, putative, expressed PGSC0003DMT400004947
Soltu.DM.10G018610	0.365862	-2.73327	-1.45063	5.01883e-17	elongation factor P (EF-P) family protein	Elongation factor P (EF-P)	protein.synthesis.elongation	Protein	moderately similar to ( 307) AT3G08740 | Symbols: | elongation factor P (EF-P) family protein | chr3:2654788-2656154 REVERSEmoderately similar to ( 302) loc_os11g02450 12011.m04444 protein elongation factor P, putative, expressedPRK00529 Efp PRK04542 PRK12426 Elong-fact-P_C PGSC0003DMT400080242
Soltu.DM.10G018840	0.33472	-2.98757	-1.57897	7.24639e-08	lipid transfer protein	Non-specific lipid-transfer protein 1	lipid metabolism.lipid transfer proteins etc	Lipid Metabolism	weakly similar to ( 133) NLTP2_TOBAC Nonspecific lipid-transfer protein 2 precursor (LTP 2) - Nicotiana tabacum (Common tobacco)nsLTP1 PGSC0003DMT400031202
Soltu.DM.10G019670	0.401873	-2.48835	-1.31519	4.97009e-11	Rhodanese/Cell cycle control phosphatase superfamily protein	Gene of unknown function	misc.rhodanese	misc	moderately similar to ( 219) AT3G08920 | Symbols: | rhodanese-like domain-containing protein | chr3:2712274-2713117 FORWARDmoderately similar to ( 206) loc_os03g18020 12003.m07227 protein rhodanese-like family protein, putative, expressed PGSC0003DMT400049196
Soltu.DM.10G020060	0.374903	-2.66735	-1.41541	2.14798e-08	RHO guanyl-nucleotide exchange factor	Rop guanine nucleotide exchange factor	signalling.G-proteins	signalling	highly similar to ( 639) AT5G02010 | Symbols: ATROPGEF7, ROPGEF7 | ROPGEF7; Rho guanyl-nucleotide exchange factor | chr5:383493-385698 FORWARDhighly similar to ( 682) loc_os01g62990 12001.m12417 protein pollen-specific kinase partner protein, putative, expressedPRONE PGSC0003DMT400049230
Soltu.DM.10G020250	0.264867	-3.77548	-1.91666	7.78476e-61	subtilase family protein	Xylem serine proteinase 1	protein.degradation.subtilases	Protein	moderately similar to ( 302) AT5G45650 | Symbols: | subtilase family protein | chr5:18513520-18518790 REVERSEmoderately similar to ( 282) loc_os01g52750 12001.m11448 protein subtilisin-like protease precursor, putative, expressed PGSC0003DMT400049250
Soltu.DM.10G020950	0.457405	-2.18625	-1.12846	1.1536e-09	12-oxophytodienoate reductase	LEDI-5c protein	hormone metabolism.jasmonate.synthesis-degradation.12-Oxo-PDA-reductase	hormone metabolism	highly similar to ( 585) AT1G76690 | Symbols: OPR2, ATOPR2 | OPR2 | chr1:28778976-28780355 FORWARDhighly similar to ( 509) loc_os06g11290 12006.m05846 protein 12-oxophytodienoate reductase 2, putative, expressedOYE_like_FMN PRK10605 NemA Oxidored_FMN OYE_like_FMN_family OYE_YqiM_FMN OYE_like_5_FMN OYE_like_4_FMN OYE_like_3_FMN OYE_like_2_FMN DCR_FMN PRK08255 ER_like_FMN TMADH_HD_FMN PGSC0003DMT40…
Soltu.DM.10G020980	0.470638	-2.12478	-1.08731	1.31255e-14	adenosine kinase	Adenosine kinase isoform 2S	nucleotide metabolism.salvage.nucleoside kinases.adenosine kinase	nucleotide metabolism	highly similar to ( 612) AT5G03300 | Symbols: ADK2 | ADK2 (ADENOSINE KINASE 2); adenosine kinase/ copper ion binding / kinase | chr5:796573-798997 FORWARDmoderately similar to ( 471) ADK_PHYPA Adenosine kinase (EC 2.7.1.20) (AK) (Adenosine 5'-phosphotransferase) - Physcomitrella patens (Moss)highly similar to ( 590) loc_os02g41590 12002.m09195 protein adenosine kinase 2, putative, expressedadenos…
Soltu.DM.10G021030	0.26159	-3.82277	-1.93462	8.4058e-43	chloroplast RNA-binding protein	29 kDa ribonucleoprotein B, chloroplastic	RNA.RNA binding	RNA	moderately similar to ( 259) AT2G37220 | Symbols: | 29 kDa ribonucleoprotein, chloroplast, putative / RNA-binding protein cp29, putative | chr2:15634980-15636331 REVERSEmoderately similar to ( 323) ROC2_NICSY 29 kDa ribonucleoprotein B, chloroplast precursor (CP29B) - Nicotiana sylvestris (Wood tobacco)moderately similar to ( 233) loc_os07g43810 12007.m08606 protein ribonucleoprotein A, chloropla…
Soltu.DM.10G021200	0.488539	-2.04692	-1.03346	1.41492e-22	Ribosomal protein L4/L1 family	60S ribosomal protein L1	protein.synthesis.ribosomal protein.eukaryotic.60S subunit.L4/L1	Protein	highly similar to ( 564) AT3G09630 | Symbols: | 60S ribosomal protein L4/L1 (RPL4A) | chr3:2953813-2955444 FORWARDhighly similar to ( 530) loc_os03g58204 12003.m101632 protein 60S ribosomal protein L4, putative, expressedrpl4lp Ribosomal_L4 RplD PGSC0003DMT400045381
Soltu.DM.10G022110	0.489559	-2.04266	-1.03045	1.88475e-09	Enolase	Enolase	glycolysis.cytosolic branch.enolase	primary carbon metabolism	highly similar to ( 798) AT2G36530 | Symbols: LOS2 | LOS2; copper ion binding / phosphopyruvate hydratase | chr2:15321081-15323786 REVERSEhighly similar to ( 791) ENO2_HEVBR Enolase 2 (EC 4.2.1.11) (2-phosphoglycerate dehydratase 2) (2-phospho-D-glycerate hydro-lyase 2) (Allergen Hev b 9) - Hevea brasiliensis (Para rubber tree)highly similar to ( 785) loc_os10g08550 12010.m065231 protein enolase,…
Soltu.DM.10G022470	0.298108	-3.35449	-1.74609	5.6635e-32	MATE efflux family protein	DNA-damage-inducible protein f	transport.misc	Transport	moderately similar to ( 363) AT2G38330 | Symbols: | MATE efflux family protein | chr2:16064571-16067318 FORWARDmoderately similar to ( 323) loc_os12g01580 12012.m26797 protein antiporter/ drug transporter, putative, expressedNorM PGSC0003DMT400028660
Soltu.DM.10G022950	0.404	-2.47525	-1.30757	1.29294e-07	conserved hypothetical protein	Conserved gene of unknown function	not assigned.unknown	Not assigned/Unknown	very weakly similar to (89.7) AT3G54000 | Symbols: | FUNCTIONS IN: molecular_function unknown; INVOLVED IN: biological_process unknown; LOCATED IN: cellular_component unknown; EXPRESSED IN: 22 plant structures; EXPRESSED DURING: 12 growth stages; CONTAINS InterPro DOMAIN/s: Uncharacterised conserved protein UCP022260 (InterPro:IPR016802); BEST Arabidopsis thaliana protein match is: unknown protei…
Soltu.DM.10G023000	0.458218	-2.18237	-1.1259	1.16149e-15	Major facilitator superfamily protein	Peptide transporter	transport.peptides and oligopeptides	Transport	highly similar to ( 727) AT3G53960 | Symbols: | proton-dependent oligopeptide transport (POT) family protein | chr3:19978306-19980886 REVERSEhighly similar to ( 680) loc_os03g60850 12003.m101549 protein peptide transporter PTR2, putative, expressedPTR2 PTR2 PGSC0003DMT400028793
Soltu.DM.10G023450	0.297177	-3.365	-1.75061	5.7683e-07	eukaryotic translation initiation factor 3A	Eukaryotic translation initiation factor 3 subunit A	protein.synthesis.initiation	Protein	highly similar to ( 964) AT4G11420 | Symbols: EIF3A, ATEIF3A-1, EIF3A-1, ATTIF3A1, TIF3A1 | EIF3A (EUKARYOTIC TRANSLATION INITIATION FACTOR 3A); translation initiation factor | chr4:6947834-6952053 REVERSEnearly identical (1082) IF3A_TOBAC Eukaryotic translation initiation factor 3 subunit 10 (eIF-3 theta) (Eukaryotic translation initiation factor 3 large subunit) (eIF3a) (PNLA-35) - Nicotiana ta…
Soltu.DM.10G023910	0.363578	-2.75044	-1.45966	7.79034e-09	conserved hypothetical protein	Conserved gene of unknown function	not assigned.unknown	Not assigned/Unknown	PGSC0003DMT400004383
Soltu.DM.10G024470	0.460901	-2.16967	-1.11747	1.16432e-19	conserved hypothetical protein	Conserved gene of unknown function	not assigned.unknown	Not assigned/Unknown	weakly similar to ( 165) AT2G36835 | Symbols: | unknown protein | chr2:15449839-15451307 REVERSEweakly similar to ( 143) loc_os01g56890 12001.m43219 protein expressed protein PGSC0003DMT400072689
Soltu.DM.10G024640	0.417544	-2.39496	-1.26	4.69581e-12	Ribosomal protein L24e family protein	Ribosomal protein L24E	protein.synthesis.ribosomal protein.eukaryotic.60S subunit.L24	Protein	weakly similar to ( 164) AT2G36620 | Symbols: RPL24A | RPL24A (ribosomal protein L24); structural constituent of ribosome | chr2:15350548-15351819 REVERSEweakly similar to ( 171) RL24_CICAR 60S ribosomal protein L24 - Cicer arietinum (Chickpea) (Garbanzo)weakly similar to ( 161) loc_os07g12250 12007.m05678 protein 60S ribosomal protein L24, putative, expressedRibosomal_L24e PGSC0003DMT400072655
Soltu.DM.10G024950	0.460362	-2.1722	-1.11916	1.52142e-10	A20/AN1-like zinc finger family protein	Stress-associated protein 9	RNA.regulation of transcription.unclassified	RNA	weakly similar to ( 142) AT2G36320 | Symbols: | zinc finger (AN1-like) family protein | chr2:15229388-15229873 FORWARDvery weakly similar to (97.1) ISAP1_ORYSA Multiple stress-responsive zinc-finger protein ISAP1 (Stress-associated protein 1) (OsISAP1) - Oryza sativa (Rice)weakly similar to ( 120) loc_os07g07350 12007.m28950 protein zinc finger A20 and AN1 domains-containing protein, putative, ex…
Soltu.DM.10G025050	0.487536	-2.05113	-1.03642	2.0189e-09	Ribosomal protein S11 family protein	Ribosomal protein S14	protein.synthesis.ribosomal protein.eukaryotic.40S subunit.S14	Protein	moderately similar to ( 214) AT3G52580 | Symbols: | 40S ribosomal protein S14 (RPS14C) | chr3:19503324-19504701 FORWARDmoderately similar to ( 213) RS141_MAIZE 40S ribosomal protein S14 (Clone MCH1) - Zea mays (Maize)moderately similar to ( 219) loc_os02g06700 12002.m06018 protein 40S ribosomal protein S14, putative, expressedrps11p RpsK Ribosomal_S11 PRK05309 PGSC0003DMT400072364
Soltu.DM.10G025330	0.370737	-2.69733	-1.43153	5.6625e-20	2-cysteine peroxiredoxin B	Thioredoxin peroxidase	redox.peroxiredoxin.BAS1	Redox	moderately similar to ( 391) AT5G06290 | Symbols: 2-Cys Prx B | 2-Cys Prx B (2-Cysteine peroxiredoxin B); antioxidant/ peroxiredoxin | chr5:1919380-1921211 FORWARDmoderately similar to ( 376) BAS1_HORVU 2-cys peroxiredoxin BAS1, chloroplast precursor (EC 1.11.1.15) (Thiol-specific antioxidant protein) (Fragment) - Hordeum vulgare (Barley)moderately similar to ( 375) loc_os02g33450 12002.m100226 p…
Soltu.DM.10G025540	0.345539	-2.89403	-1.53308	2.11412e-07	MD-2-related lipid recognition domain-containing protein / ML domain-containing protein	ML domain protein	not assigned.unknown	Not assigned/Unknown	weakly similar to ( 155) AT3G11780 | Symbols: | MD-2-related lipid recognition domain-containing protein / ML domain-containing protein | chr3:3724326-3725476 REVERSEweakly similar to ( 160) loc_os03g57420 12003.m10660 protein ML domain protein, putative, expressedPG-PI_TP PGSC0003DMT400072317
Soltu.DM.10G025900	0.404644	-2.47131	-1.30527	1.40064e-13	alpha/beta-Hydrolases superfamily protein	Alpha/beta fold family protein hydrolase	DNA.synthesis/chromatin structure	DNA	moderately similar to ( 402) AT5G17780 | Symbols: | hydrolase, alpha/beta fold family protein | chr5:5867429-5868976 REVERSEmoderately similar to ( 362) loc_os07g48610 12007.m09072 protein catalytic/ hydrolase, putative, expressedMhpC Abhydrolase_1 PGSC0003DMT400072269
Soltu.DM.10G026130	0.499828	-2.00069	-1.0005	6.52127e-15	Co-chaperone GrpE family protein	GrpE protein homolog	protein.folding	Protein	moderately similar to ( 270) AT5G17710 | Symbols: EMB1241 | EMB1241 (embryo defective 1241); adenyl-nucleotide exchange factor/ chaperone binding / protein binding / protein homodimerization | chr5:5839560-5841639 REVERSEmoderately similar to ( 247) loc_os02g39870 12002.m09073 protein protein grpE, putative, expressedGrpE GrpE GrpE PGSC0003DMT400072244
Soltu.DM.10G026290	0.39401	-2.53801	-1.3437	1.82845e-20	50S ribosomal protein 5 alpha, chloroplastic	50S ribosomal protein 5, chloroplastic	not assigned.unknown	Not assigned/Unknown	PGSC0003DMT400072225
Soltu.DM.10G026590	0.312848	-3.19644	-1.67647	1.01659e-07	cytochrome P450, family 96, subfamily A, polypeptide	Cytochrome P450	misc.cytochrome P450	misc	moderately similar to ( 465) AT2G23180 | Symbols: CYP96A1 | CYP96A1; electron carrier/ heme binding / iron ion binding / monooxygenase/ oxygen binding | chr2:9874953-9876503 FORWARDweakly similar to ( 113) C97B2_SOYBN Cytochrome P450 97B2 (EC 1.14.-.-) - Glycine max (Soybean)moderately similar to ( 439) loc_os03g04650 12003.m05993 protein cytochrome P450 86A2, putative, expressedp450 CypX PGSC000…
Soltu.DM.10G026890	0.391083	-2.557	-1.35445	1.04548e-19	actin-11	Actin-58	cell.organisation	Cell	highly similar to ( 761) AT3G12110 | Symbols: ACT11 | ACT11 (actin-11); structural constituent of cytoskeleton | chr3:3858116-3859609 FORWARDhighly similar to ( 767) ACT3_SOLTU Actin-58 - Solanum tuberosum (Potato)highly similar to ( 762) loc_os03g50890 12003.m10074 protein actin-1, putative, expressedActin ACTIN ACTIN COG5277 PGSC0003DMT400060953
Soltu.DM.10G026940	0.4506	-2.21927	-1.15008	2.98684e-09	conserved hypothetical protein	Conserved gene of unknown function	not assigned.unknown	Not assigned/Unknown	moderately similar to ( 261) AT3G57990 | Symbols: | unknown protein | chr3:21470244-21471347 REVERSEweakly similar to ( 168) loc_os09g31458 12009.m06265 protein expressed protein PGSC0003DMT400060854
Soltu.DM.10G027010	0.111653	-8.95633	-3.16291	6.96218e-11	uv-b-insensitive	Polychome, UV-B-insensitive 4	cell.cycle	Cell	weakly similar to ( 140) AT2G42260 | Symbols: UVI4, PYM | UVI4 (UV-B-INSENSITIVE 4) | chr2:17602240-17603283 REVERSE PGSC0003DMT400060963
Soltu.DM.10G027300	0.463896	-2.15565	-1.10813	8.69613e-25	Ribonuclease III family protein	RNA binding protein	RNA.processing.ribonucleases	RNA	highly similar to ( 788) AT4G37510 | Symbols: | ribonuclease III family protein | chr4:17626259-17628854 REVERSEhighly similar to ( 723) loc_os01g59510 12001.m42523 protein RNA binding protein, putative, expressedRIBOc RIBOc PGSC0003DMT400060910
Soltu.DM.10G027650	0.225622	-4.43218	-2.14802	9.12085e-17	binding	Condensin complex subunit 1	DNA.synthesis/chromatin structure	DNA	nearly identical (1744) AT3G57060 | Symbols: | binding | chr3:21115078-21121051 REVERSEnearly identical (1578) loc_os07g46540 12007.m08871 protein condensin complex subunit 1, putative, expressedCOG5098 PGSC0003DMT400076712
Soltu.DM.10G028240	0.469481	-2.13001	-1.09086	1.04294e-12	Mitochondrial substrate carrier family protein	Mitochondrial carrier protein	transport.metabolite transporters at the mitochondrial membrane	Transport	moderately similar to ( 426) AT5G46800 | Symbols: BOU | BOU (A BOUT DE SOUFFLE); binding / transporter | chr5:18988779-18989810 REVERSEmoderately similar to ( 392) loc_os10g42299 12010.m065349 protein mitochondrial carnitine/acylcarnitine carrier-like protein, putative, expressedMito_carr PGSC0003DMT400021045
Soltu.DM.10G028380	0.422774	-2.36533	-1.24204	4.75649e-08	Chaperone DnaJ-domain superfamily protein	Heat shock protein DnaJ	stress.abiotic.heat	stress	moderately similar to ( 273) AT3G12170 | Symbols: | DNAJ heat shock N-terminal domain-containing protein | chr3:3881021-3882655 FORWARDmoderately similar to ( 246) loc_os02g10220 12002.m33598 protein chaperone protein dnaJ 6, putative, expressedDnaJ DnaJ PGSC0003DMT400021127
Soltu.DM.10G028950	0.471747	-2.11978	-1.08392	4.79824e-17	Protein of unknown function DUF106, transmembrane	Transmembrane and coiled-coil domains protein	not assigned.unknown	Not assigned/Unknown	moderately similar to ( 269) AT5G06660 | Symbols: | unknown protein | chr5:2046863-2047453 FORWARDmoderately similar to ( 206) loc_os03g51160 12003.m101475 protein fb27, putative, expressedDUF841 PGSC0003DMT400029800
Soltu.DM.10G029270	0.419483	-2.38389	-1.25332	5.46863e-07	myb-like HTH transcriptional regulator family protein	Transcription factor	RNA.regulation of transcription.G2-like transcription factor family, GARP	RNA	weakly similar to ( 198) AT5G06800 | Symbols: | myb family transcription factor | chr5:2103374-2105680 FORWARDweakly similar to ( 193) loc_os04g56990 12004.m101684 protein transfactor, putative, expressed PGSC0003DMT400029758
Soltu.DM.10G029940	0.490337	-2.03941	-1.02815	1.8636e-19	FKBP-type peptidyl-prolyl cis-trans isomerase family protein	Peptidylprolyl isomerase	cell.cycle.peptidylprolyl isomerase	Cell	moderately similar to ( 392) AT5G48570 | Symbols: ROF2, ATFKBP65 | peptidyl-prolyl cis-trans isomerase, putative / FK506-binding protein, putative | chr5:19690746-19693656 REVERSEmoderately similar to ( 366) FKB70_WHEAT 70 kDa peptidyl-prolyl isomerase (EC 5.2.1.8) (Peptidyl-prolyl cis-trans isomerase) (PPIase) (Rotamase) - Triticum aestivum (Wheat)moderately similar to ( 392) loc_os04g28420 1200…
Soltu.DM.10G029950	0.440844	-2.26838	-1.18166	3.25235e-08	rotamase FKBP	Peptidylprolyl isomerase	cell.cycle.peptidylprolyl isomerase	Cell	moderately similar to ( 454) AT5G48570 | Symbols: ROF2, ATFKBP65 | peptidyl-prolyl cis-trans isomerase, putative / FK506-binding protein, putative | chr5:19690746-19693656 REVERSEmoderately similar to ( 439) FKB70_WHEAT 70 kDa peptidyl-prolyl isomerase (EC 5.2.1.8) (Peptidyl-prolyl cis-trans isomerase) (PPIase) (Rotamase) - Triticum aestivum (Wheat)moderately similar to ( 474) loc_os04g28420 1200…
Soltu.DM.11G000310	0.149022	-6.71042	-2.7464	2.23867e-08	conserved hypothetical protein	Conserved gene of unknown function	not assigned.unknown	Not assigned/Unknown	weakly similar to ( 189) AT4G17240 | Symbols: | unknown protein | chr4:9666799-9668292 REVERSE PGSC0003DMT400034766
Soltu.DM.11G000570	0.111034	-9.00627	-3.17093	1.25211e-33	tonoplast dicarboxylate transporter	Tonoplast dicarboxylate transporter	transport.unspecified cations	Transport	highly similar to ( 679) AT5G47560 | Symbols: ATTDT, ATSDAT, TDT | TDT (TONOPLAST DICARBOXYLATE TRANSPORTER); malate transmembrane transporter/ sodium:dicarboxylate symporter | chr5:19287895-19290347 REVERSEhighly similar to ( 623) loc_os09g31130 12009.m06229 protein tonoplast dicarboxylate transporter, putative, expressedSLC13_permease CitT Na_sulph_symp ArsB_NhaD_permease PGSC0003DMT400034555
Soltu.DM.11G000590	0.295504	-3.38405	-1.75875	1.85561e-16	hypothetical protein
Soltu.DM.11G000640	0.425299	-2.35129	-1.23345	1.07542e-06	Immunoglobulin E-set superfamily protein	Pollen tube RhoGDI2	signalling.G-proteins	signalling	moderately similar to ( 300) AT3G07880 | Symbols: | Rho GDP-dissociation inhibitor family protein | chr3:2514175-2515544 FORWARDmoderately similar to ( 288) loc_os02g48730 12002.m09907 protein rho GDP-dissociation inhibitor 1, putative, expressedRho_GDI PGSC0003DMT400034743
Soltu.DM.11G000810	0.0497998	-20.0804	-4.32772	5.46974e-11	Protein of unknown function (DUF506)	Conserved gene of unknown function	not assigned.unknown	Not assigned/Unknown	moderately similar to ( 219) AT3G07350 | Symbols: | unknown protein | chr3:2347674-2348570 FORWARDweakly similar to ( 122) loc_os03g58230 12003.m10734 protein plant-specific domain TIGR01615 family protein, expressedDUF506 PGSC0003DMT400051812
Soltu.DM.11G000830	0.0178062	-56.1601	-5.81147	8.11092e-24	Protein of unknown function (DUF506)	Conserved gene of unknown function	not assigned.unknown	Not assigned/Unknown	moderately similar to ( 219) AT3G07350 | Symbols: | unknown protein | chr3:2347674-2348570 FORWARDweakly similar to ( 122) loc_os03g58230 12003.m10734 protein plant-specific domain TIGR01615 family protein, expressedDUF506 PGSC0003DMT400051812
Soltu.DM.11G000840	0.0108538	-92.1335	-6.52565	2.93684e-24	Protein of unknown function (DUF506)	Conserved gene of unknown function	not assigned.unknown	Not assigned/Unknown	moderately similar to ( 219) AT3G07350 | Symbols: | unknown protein | chr3:2347674-2348570 FORWARDweakly similar to ( 122) loc_os03g58230 12003.m10734 protein plant-specific domain TIGR01615 family protein, expressedDUF506 PGSC0003DMT400051812
Soltu.DM.11G000850	0.0281699	-35.4989	-5.1497	4.12262e-12	Protein of unknown function (DUF506)	Conserved gene of unknown function	not assigned.unknown	Not assigned/Unknown	moderately similar to ( 219) AT3G07350 | Symbols: | unknown protein | chr3:2347674-2348570 FORWARDweakly similar to ( 122) loc_os03g58230 12003.m10734 protein plant-specific domain TIGR01615 family protein, expressedDUF506 PGSC0003DMT400051812
Soltu.DM.11G001780	0.319288	-3.13197	-1.64707	8.64438e-10	ARM repeat superfamily protein	EMB2656 (EMBRYO DEFECTIVE 2656); binding	DNA.synthesis/chromatin structure	DNA	highly similar to ( 546) AT5G37630 | Symbols: EMB2656 | EMB2656 (EMBRYO DEFECTIVE 2656); binding | chr5:14947407-14952546 FORWARDmoderately similar to ( 262) loc_os06g14460 12006.m06161 protein EMB2656, putative, expressed PGSC0003DMT400034628
Soltu.DM.11G002290	0.128482	-7.78316	-2.96036	2.02075e-41	Rhamnogalacturonate lyase family protein	Lyase	cell wall.degradation.pectate lyases and polygalacturonases	Cell Wall	highly similar to ( 745) AT1G09910 | Symbols: | lyase | chr1:3220151-3224451 REVERSEhighly similar to ( 743) loc_os08g44020 12008.m080048 protein lyase, putative, expressedRhamnogal_lyase PGSC0003DMT400037843
Soltu.DM.11G002380	0.144588	-6.9162	-2.78998	1.46108e-15	GAST1 protein homolog	Protein RSI-1	hormone metabolism.gibberelin.induced-regulated-responsive-activated	hormone metabolism	very weakly similar to (82.8) AT1G74670 | Symbols: | gibberellin-responsive protein, putative | chr1:28053378-28053893 FORWARDvery weakly similar to (90.1) loc_os05g31280 12005.m07361 protein GAST1 protein precursor, putative, expressedGASA PGSC0003DMT400040585
Soltu.DM.11G002790	0.46401	-2.15513	-1.10777	1.29201e-08	UDP-Glycosyltransferase superfamily protein	Anthocyanidine rhamnosyl-transferase	misc.UDP glucosyl and glucoronyl transferases	misc	moderately similar to ( 490) AT2G22590 | Symbols: | transferase, transferring glycosyl groups | chr2:9593012-9594424 FORWARDmoderately similar to ( 221) UFOG_PETHY Anthocyanidin 3-O-glucosyltransferase (EC 2.4.1.115) (Flavonol 3-O-glucosyltransferase) (UDP-glucose flavonoid 3-O-glucosyltransferase) (Anthocyanin rhamnosyl transferase) - Petunia hybrida (Petunia)moderately similar to ( 350) loc_os0…
Soltu.DM.11G003450	0.416898	-2.39867	-1.26223	4.98412e-11	general regulatory factor	14-3-3 16R	signalling.14-3-3 proteins	signalling	moderately similar to ( 401) AT1G78300 | Symbols: GRF2, 14-3-3OMEGA, GF14 OMEGA | GRF2 (GENERAL REGULATORY FACTOR 2); protein binding / protein phosphorylated amino acid binding | chr1:29461883-29463052 FORWARDmoderately similar to ( 452) 14335_SOLTU 14-3-3-like protein 16R - Solanum tuberosum (Potato)moderately similar to ( 373) loc_os08g33370 12008.m26501 protein 14-3-3-like protein, putative, …
Soltu.DM.11G003630	0.497241	-2.0111	-1.00798	2.87016e-17	Haloacid dehalogenase-like hydrolase (HAD) superfamily protein	2-deoxyglucose-6-phosphate phosphatase	not assigned.unknown	Not assigned/Unknown	moderately similar to ( 440) AT4G39970 | Symbols: | haloacid dehalogenase-like hydrolase family protein | chr4:18536678-18538429 REVERSEmoderately similar to ( 398) loc_os08g37940 12008.m080193 protein HAD-superfamily hydrolase subfamily IA, variant 3, putative, expressedCOG0637 Gph Hydrolase PGSC0003DMT400041686
Soltu.DM.11G003820	0.401899	-2.48818	-1.31509	1.83671e-08	beta-hexosaminidase	Beta-hexosaminidase	0	Not assigned/Unknown	0
Soltu.DM.11G004030	0.393459	-2.54156	-1.34571	2.04725e-12	chromatin assembly factor-1 (FASCIATA1) (FAS1)	Chromatin assembly factor 1, subunit A	DNA.synthesis/chromatin structure	DNA	moderately similar to ( 337) AT1G65470 | Symbols: FAS1, NFB2 | FAS1 (FASCIATA 1); histone binding | chr1:24319906-24323879 REVERSEmoderately similar to ( 250) loc_os01g67100 12001.m12813 protein expressed protein PGSC0003DMT400041875
Soltu.DM.11G004240	0.472388	-2.11691	-1.08196	4.2662e-07	Photosystem II reaction center PsbP family protein	Calcium ion binding	PS.lightreaction.photosystem II.PSII polypeptide subunits	Photosynthesis	moderately similar to ( 318) AT3G05410 | Symbols: | calcium ion binding | chr3:1554783-1561456 FORWARDmoderately similar to ( 291) loc_os01g70820 12001.m13127 protein expressed protein PGSC0003DMT400019204
Soltu.DM.11G004450	0.419388	-2.38442	-1.25364	7.14337e-17	conserved hypothetical protein	Conserved gene of unknown function	not assigned.unknown	Not assigned/Unknown	weakly similar to ( 104) AT3G54880 | Symbols: | unknown protein | chr3:20337078-20337786 REVERSEweakly similar to ( 102) loc_os07g29640 12007.m29169 protein expressed protein PGSC0003DMT400079778
Soltu.DM.11G004550	0.457047	-2.18796	-1.12958	6.67409e-08	Pectin lyase-like superfamily protein	Pectate lyase	cell wall.degradation.pectate lyases and polygalacturonases	Cell Wall	highly similar to ( 607) AT5G04310 | Symbols: | pectate lyase family protein | chr5:1203356-1207352 REVERSEmoderately similar to ( 400) PEL_TOBAC Pectate lyase precursor (EC 4.2.2.2) - Nicotiana tabacum (Common tobacco)highly similar to ( 580) loc_os10g31910 12010.m06042 protein pectate lyase 12 precursor, putative, expressedAmb_all Pec_lyase_C PelB PGSC0003DMT400079776
Soltu.DM.11G004580	0.104899	-9.53294	-3.25292	2.12747e-21	Protein of unknown function (DUF1635)	Conserved gene of unknown function	not assigned.unknown	Not assigned/Unknown	very weakly similar to (92.8) AT5G22930 | Symbols: | unknown protein | chr5:7668229-7669315 REVERSEDUF1635 PGSC0003DMT400079797
Soltu.DM.11G004820	0.285443	-3.50333	-1.80873	1.10486e-06	Histone superfamily protein	Histone H2B	DNA.synthesis/chromatin structure.histone	DNA	weakly similar to ( 154) AT5G22880 | Symbols: H2B, HTB2 | HTB2; DNA binding | chr5:7652130-7652567 REVERSEweakly similar to ( 157) H2B_GOSHI Histone H2B - Gossypium hirsutum (Upland cotton)weakly similar to ( 172) loc_os01g05970 12001.m07228 protein core histone H2A/H2B/H3/H4 family protein, expressedH2B PGSC0003DMT400070383
Soltu.DM.11G006190	0.278501	-3.59065	-1.84424	3.64104e-53	copper chaperone	Copper chaperone	metal handling.binding, chelation and storage	other metabolism	weakly similar to ( 109) AT1G66240 | Symbols: ATX1, ATATX1 | ATX1 (ARABIDOPSIS HOMOLOG OF ANTI-OXIDANT 1); metal ion binding | chr1:24686445-24686832 REVERSEweakly similar to ( 110) loc_os02g32814 12002.m08373 protein heavy metal-associated domain containing protein, expressed PGSC0003DMT400050141
Soltu.DM.11G006400	0.398284	-2.51077	-1.32813	3.51667e-12	TRICHOME BIREFRINGENCE-LIKE	Conserved gene of unknown function	cell.organisation	Cell	moderately similar to ( 441) AT3G54260 | Symbols: | unknown protein | chr3:20085097-20086745 REVERSEmoderately similar to ( 282) loc_os03g18110 12003.m07236 protein expressed proteinDUF231 PGSC0003DMT400061629
Soltu.DM.11G007270	0.463438	-2.15779	-1.10955	2.04904e-08	cytochrome P450, family 83, subfamily B, polypeptide	Cytochrome P450	misc.cytochrome P450	misc	moderately similar to ( 415) AT4G31500 | Symbols: CYP83B1, SUR2, RNT1, RED1, ATR4 | CYP83B1 (CYTOCHROME P450 MONOOXYGENASE 83B1); oxidoreductase, acting on paired donors, with incorporation or reduction of molecular oxygen, NADH or NADPH as one donor, and incorporation of one atom of oxygen / oxygen binding | chr4:15273677-15275271 REVERSEmoderately similar to ( 370) C71A9_SOYBN Cytochrome P450 7…
Soltu.DM.11G007290	0.484796	-2.06272	-1.04455	3.21908e-11	myo-inositol oxygenase	Myo-inositol oxygenase	minor CHO metabolism.myo-inositol.myo inositol oxygenases	minor CHO metabolism	moderately similar to ( 464) AT4G26260 | Symbols: MIOX4 | MIOX4; inositol oxygenase | chr4:13297939-13300146 FORWARDmoderately similar to ( 472) MIOX_ORYSA Probable inositol oxygenase (EC 1.13.99.1) (Myo-inositol oxygenase) - Oryza sativa (Rice)moderately similar to ( 472) loc_os06g36560 12006.m32098 protein inositol oxygenase, putative, expressedDUF706 Ap4A_hydrolase_plant_like PRK00714 PGSC0003…
Soltu.DM.11G007620	0.470184	-2.12683	-1.0887	3.93654e-14	conserved hypothetical protein	Binding protein	not assigned.unknown	Not assigned/Unknown	highly similar to ( 601) AT3G19990 | Symbols: | unknown protein | chr3:6965671-6967102 FORWARDhighly similar to ( 515) loc_os02g58150 12002.m77864 protein expressed protein PGSC0003DMT400002556
Soltu.DM.11G007630	0.353137	-2.83176	-1.5017	1.59334e-09	PYRIMIDINE B	Aspartate carbamoyltransferase	nucleotide metabolism.synthesis.pyrimidine.aspartate transcarbamoylase	nucleotide metabolism	highly similar to ( 526) AT3G20330 | Symbols: | aspartate carabmoyltransferase, chloroplast / aspartate transcarbamylase / ATCase (PYRB) | chr3:7090354-7091904 REVERSEhighly similar to ( 523) PYRB2_PEA Aspartate carbamoyltransferase 2, chloroplast precursor (EC 2.1.3.2) (Aspartate transcarbamylase 2) (ATCase 2) - Pisum sativum (Garden pea)moderately similar to ( 499) loc_os08g15030 12008.m05626 p…
Soltu.DM.11G007690	0.419461	-2.38401	-1.25339	1.62894e-07	3-oxo-5-alpha-steroid 4-dehydrogenase family protein	3-oxo-5-alpha-steroid 4-dehydrogenase family protein	hormone metabolism.brassinosteroid.synthesis-degradation.BRs.DET2	hormone metabolism	moderately similar to ( 279) AT5G16010 | Symbols: | 3-oxo-5-alpha-steroid 4-dehydrogenase family protein / steroid 5-alpha-reductase family protein | chr5:5227982-5229012 FORWARDmoderately similar to ( 220) loc_os07g06800 12007.m05140 protein 3-oxo-5-alpha-steroid 4-dehydrogenase 2, putative, expressedSteroid_dh PGSC0003DMT400002567
Soltu.DM.11G007950	0.379867	-2.6325	-1.39643	5.70419e-18	transmembrane kinase	Receptor protein kinase	protein.postranslational modification.kinase.receptor like cytoplasmatic kinase VII	Protein	nearly identical (1241) AT1G66150 | Symbols: TMK1 | TMK1 (TRANSMEMBRANE KINASE 1); transmembrane receptor protein serine/threonine kinase | chr1:24631503-24634415 FORWARDmoderately similar to ( 205) CRI4_MAIZE Putative receptor protein kinase CRINKLY4 precursor (EC 2.7.11.1) - Zea mays (Maize)nearly identical (1045) loc_os03g50810 12003.m10067 protein receptor protein kinase TMK1 precursor, putat…
Soltu.DM.11G008250	0.43876	-2.27915	-1.1885	5.45822e-08	Plant invertase/pectin methylesterase inhibitor superfamily	Pectinesterase-2	cell wall.pectin*esterases.PME	Cell Wall	highly similar to ( 603) AT5G09760 | Symbols: | pectinesterase family protein | chr5:3032446-3034364 FORWARDmoderately similar to ( 278) PME2_CITSI Pectinesterase-2 precursor (EC 3.1.1.11) (Pectin methylesterase) (PE) - Citrus sinensis (Sweet orange)moderately similar to ( 432) loc_os01g65790 12001.m12687 protein pectinesterase PPE8B precursor, putative, expressedPectinesterase PemB PRK10531 PGSC…
Soltu.DM.11G008890	0.40493	-2.46956	-1.30426	6.3373e-09	conserved hypothetical protein	Conserved gene of unknown function	not assigned.unknown	Not assigned/Unknown	moderately similar to ( 222) AT3G18800 | Symbols: | unknown protein | chr3:6479746-6480339 FORWARDweakly similar to ( 155) loc_os04g59050 12004.m10783 protein expressed protein PGSC0003DMT400010114
Soltu.DM.11G008970	0.321601	-3.10944	-1.63666	2.24307e-11	nodulin MtN21 /EamA-like transporter family protein	Structural molecule	development.unspecified	Development	weakly similar to ( 191) AT1G68170 | Symbols: | nodulin MtN21 family protein | chr1:25551925-25554258 FORWARDmoderately similar to ( 244) loc_os04g59120 12004.m10789 protein mtN21 nodulin protein-like, putative, expressed PGSC0003DMT400010179
Soltu.DM.11G008980	0.363219	-2.75316	-1.46109	6.48483e-22	Plastid-lipid associated protein PAP / fibrillin family protein	Structural molecule	cell.organisation	Cell	moderately similar to ( 266) AT5G09820 | Symbols: | plastid-lipid associated protein PAP / fibrillin family protein | chr5:3056090-3057380 REVERSEvery weakly similar to (85.5) PAP2_ORYSA Probable plastid-lipid-associated protein 2, chloroplast precursor (Fibrillin-like protein 2) - Oryza sativa (Rice)moderately similar to ( 270) loc_os04g34460 12004.m08540 protein structural molecule, putative, e…
Soltu.DM.11G010600	0.242399	-4.12542	-2.04454	1.46825e-25	conserved hypothetical protein	Conserved gene of unknown function	not assigned.unknown	Not assigned/Unknown	weakly similar to ( 128) AT1G21830 | Symbols: | unknown protein | chr1:7661429-7662521 REVERSEvery weakly similar to (89.4) loc_os04g59420 12004.m101704 protein expressed protein PGSC0003DMT400071418
Soltu.DM.11G010770	0.314091	-3.18379	-1.67074	1.13397e-06	Pathogenesis-related thaumatin superfamily protein	Thaumatin	stress.biotic	stress	moderately similar to ( 290) AT1G77700 | Symbols: | pathogenesis-related thaumatin family protein | chr1:29204747-29206217 FORWARDweakly similar to ( 162) ZEAM_MAIZE Zeamatin precursor - Zea mays (Maize)moderately similar to ( 307) loc_os04g59370 12004.m10813 protein thaumatin-like protein precursor, putative, expressedTHN Thaumatin PGSC0003DMT400016742
Soltu.DM.11G011790	0.196708	-5.08367	-2.34587	5.63703e-20	Plant invertase/pectin methylesterase inhibitor superfamily protein	Conserved gene of unknown function	misc.invertase/pectin methylesterase inhibitor family protein	misc	weakly similar to ( 115) AT4G25250 | Symbols: | invertase/pectin methylesterase inhibitor family protein | chr4:12934632-12935231 FORWARDweakly similar to ( 101) 21KD_DAUCA 21 kDa protein precursor (1.2 protein) - Daucus carota (Carrot)PMEI PGSC0003DMT400071010
Soltu.DM.11G012920	0.133896	-7.46849	-2.90082	1.57487e-14	GDSL-motif lipase	GDSL esterase/lipase 5	misc.GDSL-motif lipase	misc	moderately similar to ( 331) AT1G53920 | Symbols: GLIP5 | GLIP5; carboxylesterase/ lipase | chr1:20137725-20139637 FORWARDweakly similar to ( 139) APG_BRANA Anter-specific proline-rich protein APG (Protein CEX) (Fragment) - Brassica napus (Rape)weakly similar to ( 182) loc_os09g04624 12009.m22215 protein anther-specific proline-rich protein APG precursor, putative, expressedSGNH_plant_lipase_like…
Soltu.DM.11G013230	0.300976	-3.32252	-1.73228	1.40815e-33	methyltransferase	Cytosine-specific methyltransferase	RNA.regulation of transcription.DNA methyltransferases	RNA	nearly identical (1757) AT5G49160 | Symbols: MET1, MET2, METI, DDM2, DMT01, DMT1 | MET1 (METHYLTRANSFERASE 1); methyltransferase | chr5:19932501-19938186 FORWARDmoderately similar to ( 206) CMT1_MAIZE DNA (cytosine-5)-methyltransferase 1 (EC 2.1.1.37) (Chromomethylase 1) (Zea methyltransferase2) (Zmet2) (DNA cytosine methyltransferase MET2a) - Zea mays (Maize)highly similar to ( 682) loc_os07g085…
Soltu.DM.11G015130	0.179526	-5.57023	-2.47774	1.027e-50	minichromosome maintenance (MCM2/3/5) family protein	Minichromosome maintenance factor	DNA.synthesis/chromatin structure	DNA	nearly identical (1312) AT1G44900 | Symbols: MCM2 | ATP binding / DNA binding / DNA-dependent ATPase | chr1:16970291-16974457 FORWARDmoderately similar to ( 307) MCM3_MAIZE DNA replication licensing factor MCM3 homolog (Replication origin activator) (ROA protein) (Fragment) - Zea mays (Maize)nearly identical (1375) loc_os11g29380 12011.m06848 protein DNA replication licensing factor Mcm2, putativ…
Soltu.DM.11G016750	0.487324	-2.05202	-1.03705	2.13925e-10	Mitochondrial transcription termination factor family protein	PDE191	RNA.regulation of transcription.unclassified	RNA	moderately similar to ( 425) AT4G38160 | Symbols: pde191 | pde191 (pigment defective 191) | chr4:17902412-17903784 FORWARDmoderately similar to ( 373) loc_os08g40430 12008.m08022 protein PDE191, putative, expressedmTERF PGSC0003DMT400059549
Soltu.DM.11G017090	0.369235	-2.7083	-1.43739	2.34931e-14	beta-xylosidase	Auxin-induced beta-glucosidase	cell wall.degradation.mannan-xylose-arabinose-fucose	Cell Wall	nearly identical (1130) AT5G49360 | Symbols: BXL1, ATBXL1 | BXL1 (BETA-XYLOSIDASE 1); hydrolase, hydrolyzing O-glycosyl compounds | chr5:20012179-20016659 REVERSEhighly similar to ( 632) XYNB_PRUPE Putative beta-D-xylosidase (EC 3.2.1.-) (PpAz152) (Fragment) - Prunus persica (Peach)highly similar to ( 849) loc_os04g54810 12004.m10373 protein beta-D-xylosidase, putative, expressedGlyco_hydro_3_C B…
Soltu.DM.11G019890	0.44302	-2.25724	-1.17456	2.80263e-08	conserved hypothetical protein	Conserved gene of unknown function	not assigned.unknown	Not assigned/Unknown	very weakly similar to (87.8) AT2G01870 | Symbols: | unknown protein | chr2:389846-390319 REVERSE PGSC0003DMT400083475
Soltu.DM.11G020010	0.320362	-3.12147	-1.64223	1.55372e-18	Thymidine kinase	Thymidine kinase	nucleotide metabolism.salvage.nucleoside kinases.thymidine kinase	nucleotide metabolism	moderately similar to ( 301) AT5G23070 | Symbols: | thymidine kinase, putative | chr5:7741979-7742827 FORWARDmoderately similar to ( 315) KITH_ORYSA Thymidine kinase (EC 2.7.1.21) - Oryza sativa (Rice)moderately similar to ( 319) loc_os03g02200 12003.m05763 protein thymidine kinase, putative, expressedTK Tdk PRK04296 PGSC0003DMT400018986
Soltu.DM.11G020050	0.207589	-4.81721	-2.2682	3.95259e-52	dicarboxylate transporter	2-oxoglutarate/malate translocator, chloroplast	transport.metabolite transporters at the mitochondrial membrane	Transport	highly similar to ( 673) AT5G12860 | Symbols: DiT1 | DiT1 (dicarboxylate transporter 1); oxoglutarate:malate antiporter | chr5:4059850-4061919 REVERSEhighly similar to ( 671) SOT1_SPIOL 2-oxoglutarate/malate translocator, chloroplast precursor - Spinacia oleracea (Spinach)highly similar to ( 637) loc_os12g33080 12012.m07106 protein 2-oxoglutarate/malate translocator, chloroplast precursor, putati…
Soltu.DM.11G020400	0.421524	-2.37234	-1.24631	4.53895e-09	heat shock protein	Heat shock protein 70-3	stress.abiotic.heat	stress	nearly identical (1096) AT5G02500 | Symbols: HSC70-1, HSP70-1, AT-HSC70-1, HSC70 | HSC70-1 (HEAT SHOCK COGNATE PROTEIN 70-1); ATP binding | chr5:554055-556334 REVERSEnearly identical (1107) HSP7C_PETHY Heat shock cognate 70 kDa protein - Petunia hybrida (Petunia)nearly identical (1116) loc_os11g47760 12011.m080070 protein heat shock cognate 70 kDa protein 2, putative, expressedHSP70 dnaK DnaK dna…
Soltu.DM.11G020500	0.480414	-2.08154	-1.05765	2.07288e-15	Histone superfamily protein	Histone H4	DNA.synthesis/chromatin structure.histone	DNA	weakly similar to ( 135) AT5G59970 | Symbols: | histone H4 | chr5:24146352-24146663 REVERSEweakly similar to ( 135) H4_PEA Histone H4 - Pisum sativum (Garden pea)weakly similar to ( 135) loc_os10g39410 12010.m06709 protein histone H4, putative, expressedH4 H4 HHT1 PGSC0003DMT400001072
Soltu.DM.11G020850	0.45122	-2.21621	-1.1481	3.09998e-15	ribosomal protein L9	50S ribosomal protein L9, chloroplastic	protein.synthesis.ribosomal protein.prokaryotic.chloroplast.50S subunit.L9	Protein	moderately similar to ( 210) AT3G44890 | Symbols: RPL9 | RPL9 (RIBOSOMAL PROTEIN L9); structural constituent of ribosome | chr3:16386505-16387963 FORWARDmoderately similar to ( 204) RK9_WHEAT 50S ribosomal protein L9, chloroplast precursor (CL9) - Triticum aestivum (Wheat)moderately similar to ( 204) loc_os02g57670 12002.m33484 protein 50S ribosomal protein L9, chloroplast precursor, putative, ex…
Soltu.DM.11G020870	0.408308	-2.44913	-1.29227	1.87203e-23	Histone superfamily protein	Histone H2B.2	DNA.synthesis/chromatin structure.histone	DNA	weakly similar to ( 155) AT5G22880 | Symbols: H2B, HTB2 | HTB2; DNA binding | chr5:7652130-7652567 REVERSEweakly similar to ( 158) H2B_GOSHI Histone H2B - Gossypium hirsutum (Upland cotton)weakly similar to ( 167) loc_os01g05970 12001.m07228 protein core histone H2A/H2B/H3/H4 family protein, expressedH2B PGSC0003DMT400001108
Soltu.DM.11G021260	0.470329	-2.12617	-1.08826	2.35774e-17	MORN (Membrane Occupation and Recognition Nexus) repeat-containing protein	EMB1211	development.unspecified	Development	highly similar to ( 777) AT5G22640 | Symbols: emb1211 | emb1211 (embryo defective 1211) | chr5:7529423-7533641 FORWARD PGSC0003DMT400068259
Soltu.DM.11G021350	0.30148	-3.31697	-1.72986	7.95949e-18	Stress responsive A/B Barrel Domain	Conserved gene of unknown function	not assigned.unknown	Not assigned/Unknown	weakly similar to ( 118) AT5G22580 | Symbols: | FUNCTIONS IN: molecular_function unknown; INVOLVED IN: biological_process unknown; LOCATED IN: chloroplast; EXPRESSED IN: 22 plant structures; EXPRESSED DURING: 13 growth stages; CONTAINS InterPro DOMAIN/s: Stress responsive alpha-beta barrel (InterPro:IPR013097), Dimeric alpha-beta barrel (InterPro:IPR011008); BEST Arabidopsis thaliana protein matc…
Soltu.DM.11G022230	0.497441	-2.01029	-1.0074	6.06067e-18	ribosomal protein large subunit	50S ribosomal protein L27, chloroplastic	protein.synthesis.ribosomal protein.prokaryotic.chloroplast.50S subunit.L27	Protein	moderately similar to ( 206) AT5G40950 | Symbols: RPL27 | RPL27 (RIBOSOMAL PROTEIN LARGE SUBUNIT 27); structural constituent of ribosome | chr5:16410866-16411845 FORWARDmoderately similar to ( 234) RK27_TOBAC 50S ribosomal protein L27, chloroplast precursor (CL27) - Nicotiana tabacum (Common tobacco)weakly similar to ( 195) loc_os01g69950 12001.m13044 protein 50S ribosomal protein L27, chloroplas…
Soltu.DM.11G022490	0.488231	-2.04821	-1.03436	2.01517e-24	GTP binding Elongation factor Tu family protein	Elongation factor 1-alpha	protein.synthesis.elongation	Protein	highly similar to ( 870) AT5G60390 | Symbols: | elongation factor 1-alpha / EF-1-alpha | chr5:24289226-24290675 FORWARDhighly similar to ( 877) EF1A_TOBAC Elongation factor 1-alpha (EF-1-alpha) (Vitronectin-like adhesion protein 1) (PVN1) - Nicotiana tabacum (Common tobacco)highly similar to ( 858) loc_os03g08050 12003.m78808 protein elongation factor 1-alpha, putative, expressedTEF1 PRK12317 EF1…
Soltu.DM.11G023190	0.3478	-2.87522	-1.52367	1.27689e-21	chaperonin-60alpha	RuBisCO large subunit-binding protein subunit alpha, chloroplastic	protein.folding	Protein	highly similar to ( 767) AT2G28000 | Symbols: CPN60A, CH-CPN60A, SLP | CPN60A (CHAPERONIN-60ALPHA); ATP binding / protein binding | chr2:11926603-11929184 FORWARDhighly similar to ( 768) RUBA_PEA RuBisCO large subunit-binding protein subunit alpha, chloroplast precursor (60 kDa chaperonin subunit alpha) (CPN-60 alpha) - Pisum sativum (Garden pea)highly similar to ( 733) loc_os12g17910 12012.m0574…
Soltu.DM.11G023520	0.289434	-3.45502	-1.78869	4.95779e-14	leucine-rich repeat transmembrane protein kinase family protein	Serine-threonine protein kinase, plant-type	signalling.receptor kinases.leucine rich repeat III	signalling	moderately similar to ( 407) AT1G68400 | Symbols: | leucine-rich repeat transmembrane protein kinase, putative | chr1:25646401-25648916 REVERSEweakly similar to ( 154) PSKR_DAUCA Phytosulfokine receptor precursor (EC 2.7.11.1) (Phytosulfokine LRR receptor kinase) - Daucus carota (Carrot)moderately similar to ( 353) loc_os01g60330 12001.m12161 protein ATP binding protein, putative, expressedPkinas…
Soltu.DM.11G024550	0.396016	-2.52515	-1.33637	9.13991e-22	thylakoid lumenal P17.1 protein	Conserved gene of unknown function	not assigned.unknown	Not assigned/Unknown	weakly similar to ( 133) AT3G44020 | Symbols: | thylakoid lumenal P17.1 protein | chr3:15801382-15802561 FORWARDweakly similar to ( 124) loc_os01g70460 12001.m13093 protein expressed protein PGSC0003DMT400007790
Soltu.DM.11G025070	0.445121	-2.24658	-1.16773	2.2028e-08	Galactose oxidase/kelch repeat superfamily protein	F-box/kelch-repeat protein	protein.degradation.ubiquitin.E3.SCF.FBOX	Protein	moderately similar to ( 381) AT5G26960 | Symbols: | kelch repeat-containing F-box family protein | chr5:9484908-9486149 REVERSEmoderately similar to ( 223) loc_os12g04130 12012.m04408 protein kelch motif family protein, expressed PGSC0003DMT400070545
Soltu.DM.11G025330	0.391693	-2.55302	-1.3522	2.90651e-09	Microtubule associated protein (MAP65/ASE1) family protein	Microtubule-associated protein	cell.organisation	Cell	highly similar to ( 523) AT5G51600 | Symbols: PLE, ATMAP65-3, MAP65-3 | PLE (PLEIADE); microtubule binding | chr5:20961061-20964080 REVERSEhighly similar to ( 511) loc_os01g49200 12001.m11107 protein microtubule-associated protein, putative, expressedMAP65_ASE1 PGSC0003DMT400070431
Soltu.DM.11G026280	0.188245	-5.31224	-2.40932	3.3607e-12	Histone superfamily protein	Histone H4	DNA.synthesis/chromatin structure.histone	DNA	weakly similar to ( 135) AT5G59970 | Symbols: | histone H4 | chr5:24146352-24146663 REVERSEweakly similar to ( 135) H4_CAPAN Histone H4 (CaH4) - Capsicum annuum (Bell pepper)weakly similar to ( 135) loc_os10g39410 12010.m06709 protein histone H4, putative, expressedH4 H4 HHT1 PGSC0003DMT400097008
Soltu.DM.11G026300	0.138337	-7.22873	-2.85374	2.60481e-24	Histone superfamily protein	Histone H4	DNA.synthesis/chromatin structure.histone	DNA	weakly similar to ( 135) AT5G59970 | Symbols: | histone H4 | chr5:24146352-24146663 REVERSEweakly similar to ( 135) H4_CAPAN Histone H4 (CaH4) - Capsicum annuum (Bell pepper)weakly similar to ( 135) loc_os10g39410 12010.m06709 protein histone H4, putative, expressedH4 H4 HHT1 PGSC0003DMT400097008
Soltu.DM.12G000130	0.167588	-5.96702	-2.57701	3.06582e-32	chromomethylase	Chromomethylase	RNA.regulation of transcription.DNA methyltransferases	RNA	highly similar to ( 753) AT1G69770 | Symbols: CMT3 | CMT3 (chromomethylase 3); DNA (cytosine-5-)-methyltransferase | chr1:26248496-26253519 REVERSEhighly similar to ( 789) CMT1_MAIZE DNA (cytosine-5)-methyltransferase 1 (EC 2.1.1.37) (Chromomethylase 1) (Zea methyltransferase2) (Zmet2) (DNA cytosine methyltransferase MET2a) - Zea mays (Maize)highly similar to ( 577) loc_os03g12570 12003.m06707 pr…
Soltu.DM.12G000950	0.273896	-3.65102	-1.8683	1.84686e-12	ribosomal protein-related	Conserved gene of unknown function	protein.synthesis.ribosomal protein.unknown.unknown	Protein	very weakly similar to (87.0) AT1G16790 | Symbols: | ribosomal protein-related | chr1:5744638-5745072 FORWARD PGSC0003DMT400011860
Soltu.DM.12G001170	0.0884983	-11.2997	-3.49821	8.62379e-16	RPM1-interacting protein 4 (RIN4) family protein	Trichohyalin	signalling.in sugar and nutrient physiology	signalling	PGSC0003DMT400012011
Soltu.DM.12G001210	0.257246	-3.88733	-1.95878	1.86669e-12	Protein of unknown function (DUF604)	Fringe	not assigned.unknown	Not assigned/Unknown	moderately similar to ( 320) AT5G12460 | Symbols: | FUNCTIONS IN: molecular_function unknown; INVOLVED IN: biological_process unknown; LOCATED IN: chloroplast; CONTAINS InterPro DOMAIN/s: Protein of unknown function DUF604 (InterPro:IPR006740); BEST Arabidopsis thaliana protein match is: fringe-related protein (TAIR:AT2G37730.1); Has 355 Blast hits to 351 proteins in 67 species: Archae - 0; Bacte…
Soltu.DM.12G001410	0.249376	-4.01002	-2.00361	2.46892e-07	binding	Binding protein	not assigned.unknown	Not assigned/Unknown	nearly identical (1257) AT4G15890 | Symbols: | binding | chr4:9017453-9022745 FORWARDhighly similar to ( 989) loc_os12g36170 12012.m07407 protein HEAT repeat family protein, expressed PGSC0003DMT400011993
Soltu.DM.12G002080	0.367944	-2.7178	-1.44244	2.80024e-16	Ribosomal L18p/L5e family protein	50S ribosomal protein L18, chloroplast	protein.synthesis.ribosomal protein.prokaryotic.chloroplast.50S subunit.L18	Protein	moderately similar to ( 218) AT1G48350 | Symbols: | ribosomal protein L18 family protein | chr1:17867269-17868215 FORWARDweakly similar to ( 176) RK18_ORYSA 50S ribosomal protein L18, chloroplast precursor (CL18) - Oryza sativa (Rice)weakly similar to ( 176) loc_os03g61260 12003.m35497 protein 50S ribosomal protein L18, chloroplast precursor, putative, expressedrplR RplR rpl18 Ribosomal_L18p PGSC…
Soltu.DM.12G002550	0.465131	-2.14993	-1.10429	3.62411e-13	Leucine-rich repeat protein kinase family protein	Rhg4-like receptor kinase II	protein.postranslational modification.kinase.receptor like cytoplasmatic kinase VII	Protein	highly similar to ( 621) AT3G23750 | Symbols: | leucine-rich repeat family protein / protein kinase family protein | chr3:8558332-8561263 FORWARDmoderately similar to ( 211) CRI4_MAIZE Putative receptor protein kinase CRINKLY4 precursor (EC 2.7.11.1) - Zea mays (Maize)highly similar to ( 564) loc_os03g50810 12003.m10067 protein receptor protein kinase TMK1 precursor, putative, expressedPkinase_Ty…
Soltu.DM.12G002620	0.218831	-4.56974	-2.19211	1.13418e-33	S-adenosyl-L-homocysteine hydrolase	Adenosylhomocysteinase	not assigned.unknown	Not assigned/Unknown	highly similar to ( 913) AT4G13940 | Symbols: HOG1, SAHH1 | MEE58 (MATERNAL EFFECT EMBRYO ARREST 58); adenosylhomocysteinase | chr4:8054931-8056763 FORWARDhighly similar to ( 944) SAHH_TOBAC Adenosylhomocysteinase (EC 3.3.1.1) (S-adenosyl-L-homocysteine hydrolase) (AdoHcyase) (Cytokinin-binding protein CBP57) - Nicotiana tabacum (Common tobacco)highly similar to ( 848) loc_os11g26850 12011.m28797…
Soltu.DM.12G002630	0.117322	-8.52354	-3.09145	2.18002e-57	serine hydroxymethyltransferase	Serine hydroxymethyltransferase	0	Not assigned/Unknown	0
Soltu.DM.12G002790	0.438802	-2.27893	-1.18836	6.2267e-28	Nucleic acid-binding, OB-fold-like protein	Translation initiation factor IF-1, chloroplastic	protein.synthesis.initiation	Protein	weakly similar to ( 102) AT4G11175 | Symbols: | translation initiation factor IF-1, chloroplast, putative | chr4:6818162-6818806 FORWARDweakly similar to ( 132) IF1C_SOYBN Translation initiation factor IF-1, chloroplast precursor - Glycine max (Soybean)very weakly similar to (96.3) loc_osp1g00690 11562.m00060 protein translation initiation factor 1infA infA InfA PGSC0003DMT400019914
Soltu.DM.12G002800	0.454687	-2.19932	-1.13705	3.12463e-17	Ribosomal protein L13 family protein	60S ribosomal protein L13a	protein.synthesis.ribosomal protein.eukaryotic.60S subunit.L13A	Protein	moderately similar to ( 348) AT3G07110 | Symbols: | 60S ribosomal protein L13A (RPL13aA) | chr3:2252092-2253332 FORWARDmoderately similar to ( 323) RL13A_LUPLU 60S ribosomal protein L13a - Lupinus luteus (European yellow lupin)moderately similar to ( 342) loc_os03g54890 12003.m101506 protein 60S ribosomal protein L13a, putative, expressedRibosomal_L13 Ribosomal_L13 rpl13p RplM PGSC0003DMT400019917
Soltu.DM.12G003090	0.106467	-9.39257	-3.23152	1.66426e-07	Chalcone and stilbene synthase family protein	Chalcone synthase J	secondary metabolism.flavonoids.chalcones	secondary metabolism	highly similar to ( 510) AT5G13930 | Symbols: CHS, TT4, ATCHS | TT4 (TRANSPARENT TESTA 4); naringenin-chalcone synthase | chr5:4488762-4490035 FORWARDhighly similar to ( 562) CHSJ_PETHY Chalcone synthase J (EC 2.3.1.74) (Naringenin-chalcone synthase J) - Petunia hybrida (Petunia)highly similar to ( 525) loc_os11g32650 12011.m07166 protein chalcone synthase, putative, expressedChal_sti_synt_N CHS_…
Soltu.DM.12G003490	0.338017	-2.95843	-1.56483	5.73702e-16	Uridine diphosphate glycosyltransferase 74E2	Glycosyltransferase	misc.UDP glucosyl and glucoronyl transferases	misc	moderately similar to ( 436) AT1G05680 | Symbols: | UDP-glucoronosyl/UDP-glucosyl transferase family protein | chr1:1703196-1704639 REVERSEmoderately similar to ( 315) IAAG_MAIZE Indole-3-acetate beta-glucosyltransferase (EC 2.4.1.121) (IAA-Glu synthetase) ((Uridine 5'-diphosphate-glucose:indol-3-ylacetyl)-beta-D-glucosyl transferase) - Zea mays (Maize)moderately similar to ( 346) loc_os09g34250 …
Soltu.DM.12G004100	0.485065	-2.06158	-1.04375	2.30313e-12	ribosomal protein S6	Ribosomal protein S6	protein.synthesis.ribosomal protein.eukaryotic.40S subunit.S6	Protein	moderately similar to ( 352) AT4G31700 | Symbols: RPS6 | RPS6 (RIBOSOMAL PROTEIN S6); structural constituent of ribosome | chr4:15346306-15347075 REVERSEmoderately similar to ( 350) RS6_ASPOF 40S ribosomal protein S6 - Asparagus officinalis (Garden asparagus)moderately similar to ( 341) loc_os03g27260 12003.m08053 protein 40S ribosomal protein S6, putative, expressedRibosomal_S6e RPS6A PRK04290 P…
Soltu.DM.12G004510	0.479335	-2.08623	-1.0609	4.03268e-11	Nucleotidylyl transferase superfamily protein	Tyrosyl-tRNA synthetase	protein.aa activation.tyrosine-tRNA ligase	Protein	highly similar to ( 586) AT2G33840 | Symbols: | tRNA synthetase class I (W and Y) family protein | chr2:14315011-14317329 FORWARDhighly similar to ( 583) loc_os08g05490 12008.m04692 protein tyrosyl-tRNA synthetase, putative, expressedPRK08560 tRNA-synt_1b Tyr_Trp_RS_core TyrRS_core TyrS TrpS TrpRS_core PGSC0003DMT400064784
Soltu.DM.12G004620	0.336319	-2.97337	-1.5721	2.30991e-10	Mitochondrial transcription termination factor family protein	Conserved gene of unknown function	RNA.regulation of transcription.unclassified	RNA	moderately similar to ( 236) AT2G36000 | Symbols: | mitochondrial transcription termination factor-related / mTERF-related | chr2:15117181-15118333 FORWARDweakly similar to ( 171) loc_os03g24590 12003.m07804 protein mTERF-like protein, putative, expressedmTERF PGSC0003DMT400085903
Soltu.DM.12G004650	0.366494	-2.72856	-1.44814	1.51653e-20	Photosystem II reaction center PsbP family protein	PsbP domain-containing protein 3, chloroplastic	PS.lightreaction.photosystem II.PSII polypeptide subunits	Photosynthesis	moderately similar to ( 252) AT1G76450 | Symbols: | oxygen-evolving complex-related | chr1:28684618-28686109 FORWARDmoderately similar to ( 224) loc_os08g40160 12008.m07996 protein thylakoid lumen protein, chloroplast precursor, putative, expressed PGSC0003DMT400075598
Soltu.DM.12G004990	0.133108	-7.5127	-2.90933	4.53328e-10	SKU5 similar	PS60 protein	misc.oxidases - copper, flavone etc.	misc	highly similar to ( 800) AT1G76160 | Symbols: sks5 | sks5 (SKU5 Similar 5); copper ion binding / oxidoreductase | chr1:28578211-28581020 REVERSEhighly similar to ( 539) ASO_BRANA L-ascorbate oxidase homolog precursor (EC 1.10.3.3) (Ascorbase) - Brassica napus (Rape)highly similar to ( 721) loc_os06g46500 12006.m09176 protein L-ascorbate oxidase homolog precursor, putative, expressedCu-oxidase Cu-…
Soltu.DM.12G005050	0.385469	-2.59425	-1.37531	1.12293e-12	Major facilitator superfamily protein	Tetracycline transporter	not assigned.unknown	Not assigned/Unknown	moderately similar to ( 319) AT2G16980 | Symbols: | tetracycline transporter | chr2:7376376-7380944 FORWARDmoderately similar to ( 210) loc_os11g05390 12011.m04736 protein tetracycline transporter protein, putative, expressed PGSC0003DMT400075635
Soltu.DM.12G005170	0.138348	-7.22814	-2.85362	1.20029e-08	synaptotagmin A	Plant synaptotagmin	signalling.calcium	signalling	highly similar to ( 783) AT2G20990 | Symbols: SYTA, NTMC2TYPE1.1, ATSYTA, NTMC2T1.1, SYT1 | SYTA (SYNAPTOTAGMIN A) | chr2:9014827-9017829 FORWARDhighly similar to ( 779) loc_os02g25060 12002.m33673 protein calcium lipid binding protein-like, putative, expressedCOG5038 C2 C2 C2 C2_1 PGSC0003DMT400075422
Soltu.DM.12G005580	0.364343	-2.74467	-1.45663	8.37145e-12	Protein of unknown function, DUF617	Conserved gene of unknown function	not assigned.unknown	Not assigned/Unknown	moderately similar to ( 266) AT5G42680 | Symbols: | unknown protein | chr5:17114640-17115356 FORWARDmoderately similar to ( 242) loc_os09g28880 12009.m06039 protein plant-specific domain TIGR01570 family protein, expressedDUF617 PGSC0003DMT400039985
Soltu.DM.12G005980	0.238614	-4.19088	-2.06725	5.39736e-16	Cyclin A3;1	Cyclin A	cell.cycle	Cell	moderately similar to ( 395) AT1G47210 | Symbols: CYCA3;2 | cyclin family protein | chr1:17301036-17302584 FORWARDmoderately similar to ( 397) CCNAL_DAUCA G2/mitotic-specific cyclin C13-1 (A-like cyclin) (Fragment) - Daucus carota (Carrot)moderately similar to ( 348) loc_os03g41100 12003.m09178 protein cyclin-A2, putative, expressedCyclin_N COG5024 Cyclin_C PGSC0003DMT400030222
Soltu.DM.12G007540	0.490506	-2.03871	-1.02766	1.34873e-15	one-helix protein	One-helix protein	PS.lightreaction.photosystem I.LHC-I	Photosynthesis	weakly similar to ( 158) AT1G34000 | Symbols: OHP2 | OHP2 (ONE-HELIX PROTEIN 2) | chr1:12358151-12358902 REVERSEweakly similar to ( 143) loc_os01g40710 12001.m10341 protein OHP2, putative, expressed PGSC0003DMT400048376
Soltu.DM.12G007650	0.108985	-9.17559	-3.1978	6.42359e-08	Histone superfamily protein	Histone H3.2	DNA.synthesis/chromatin structure.histone	DNA	weakly similar to ( 189) AT4G40030 | Symbols: | histone H3.2 | chr4:18555840-18556417 REVERSEweakly similar to ( 180) H32_WHEAT Histone H3.2 - Triticum aestivum (Wheat)weakly similar to ( 186) loc_os06g06480 12006.m05373 protein core histone H2A/H2B/H3/H4 family protein, expressedH3 Histone HHT1 PGSC0003DMT400081769
Soltu.DM.12G007900	0.467564	-2.13874	-1.09676	4.32705e-18	Stress responsive alpha-beta barrel domain protein	Conserved gene of unknown function	not assigned.unknown	Not assigned/Unknown	moderately similar to ( 288) AT2G32500 | Symbols: | FUNCTIONS IN: molecular_function unknown; INVOLVED IN: biological_process unknown; EXPRESSED IN: 23 plant structures; EXPRESSED DURING: 13 growth stages; CONTAINS InterPro DOMAIN/s: Stress responsive alpha-beta barrel (InterPro:IPR013097), Dimeric alpha-beta barrel (InterPro:IPR011008); BEST Arabidopsis thaliana protein match is: unknown protein…
Soltu.DM.12G009120	0.360219	-2.77609	-1.47306	3.01199e-09	germin	Germin	stress.abiotic.unspecified	stress	moderately similar to ( 256) AT5G20630 | Symbols: GLP3, GLP3A, GLP3B, ATGER3, GER3 | GER3 (GERMIN 3); oxalate oxidase | chr5:6975315-6975950 REVERSEmoderately similar to ( 281) AB19A_PRUPE Auxin-binding protein ABP19a precursor - Prunus persica (Peach)moderately similar to ( 225) loc_os08g35760 12008.m07565 protein auxin-binding protein ABP20 precursor, putative, expressedCupin_1 PGSC0003DMT40003…
Soltu.DM.12G009640	0.454366	-2.20087	-1.13807	1.00483e-06	Protein kinase protein with adenine nucleotide alpha hydrolases-like domain	ATP binding protein	protein.postranslational modification.kinase.receptor like cytoplasmatic kinase VII	Protein	nearly identical (1025) AT3G13690 | Symbols: | protein kinase family protein | chr3:4486920-4490011 FORWARDmoderately similar to ( 242) NORK_PEA Nodulation receptor kinase precursor (EC 2.7.11.1) - Pisum sativum (Garden pea)highly similar to ( 884) loc_os01g41870 12001.m150645 protein ATP binding protein, putative, expressedTyrKc Pkinase_Tyr S_TKc PTKc Pkinase S_TKc PTKc_Jak_rpt2 PTKc_Csk_like PT…
Soltu.DM.12G010400	0.312731	-3.19764	-1.67701	9.49031e-27	Major facilitator superfamily protein	Nitrate transporter	transport.peptides and oligopeptides	Transport	highly similar to ( 681) AT1G52190 | Symbols: | proton-dependent oligopeptide transport (POT) family protein | chr1:19434671-19438673 FORWARDmoderately similar to ( 471) loc_os01g55610 12001.m11718 protein peptide transporter PTR2, putative, expressedPTR2 PTR2 PGSC0003DMT400068025
Soltu.DM.12G010430	0.404173	-2.47419	-1.30696	1.43359e-20	RHO guanyl-nucleotide exchange factor	Pollen-specific kinase partner protein	signalling.G-proteins	signalling	highly similar to ( 549) AT1G79860 | Symbols: ATROPGEF12, ROPGEF12, MEE64 | ROPGEF12 (RHO GUANYL-NUCLEOTIDE EXCHANGE FACTOR 12); Rho guanyl-nucleotide exchange factor | chr1:30042172-30044092 REVERSEhighly similar to ( 527) loc_os02g17240 12002.m06967 protein pollen-specific kinase partner protein, putative, expressedPRONE PGSC0003DMT400097197
Soltu.DM.12G010920	0.296401	-3.3738	-1.75438	3.27492e-07	HSP20-like chaperones superfamily protein	Small heat-shock protein	stress.abiotic.heat	stress	weakly similar to ( 155) AT1G52560 | Symbols: | 26.5 kDa class I small heat shock protein-like (HSP26.5-P) | chr1:19574783-19575766 REVERSEvery weakly similar to (81.6) loc_os02g10710 12002.m06369 protein chloroplast small heat shock protein, putative, expressedHSP20 alpha-crystallin-Hsps IbpA PGSC0003DMT400073689
Soltu.DM.12G011160	0.35271	-2.83519	-1.50345	5.48952e-08	cytochrome P450, family 76, subfamily C, polypeptide	Geraniol 10-hydroxylase	misc.cytochrome P450	misc	moderately similar to ( 367) AT2G45570 | Symbols: CYP76C2 | CYP76C2; electron carrier/ heme binding / iron ion binding / monooxygenase/ oxygen binding | chr2:18779935-18781922 REVERSEmoderately similar to ( 279) C76A2_SOLME Cytochrome P450 76A2 (EC 1.14.-.-) (CYPLXXVIA2) (P-450EG7) - Solanum melongena (Eggplant) (Aubergine)moderately similar to ( 349) loc_os03g14400 12003.m06880 protein cytochrom…
Soltu.DM.12G011260	0.442423	-2.26028	-1.1765	7.66998e-09	NAD(P)-linked oxidoreductase superfamily protein	NADPH-dependent codeinone reductase	minor CHO metabolism.others	minor CHO metabolism	weakly similar to ( 129) AT1G59960 | Symbols: | aldo/keto reductase, putative | chr1:22071410-22073067 REVERSEweakly similar to ( 126) 6DCS_SOYBN NAD(P)H-dependent 6'-deoxychalcone synthase (EC 2.3.1.170) - Glycine max (Soybean)weakly similar to ( 132) loc_os03g13390 12003.m06784 protein NAD(P)H-dependent oxidoreductase, putative, expressedAldo_ket_red ARA1 dkgB dkgA PGSC0003DMT400037483
Soltu.DM.12G011670	0.108699	-9.19974	-3.20159	8.39927e-53	S-adenosyl-L-methionine-dependent methyltransferases superfamily protein	Phosphoethanolamine N-methyltransferase	lipid metabolism.Phospholipid synthesis	Lipid Metabolism	highly similar to ( 798) AT3G18000 | Symbols: NMT1, XPL1, PEAMT | XPL1 (XIPOTL 1); methyltransferase/ phosphoethanolamine N-methyltransferase | chr3:6154578-6157331 FORWARDhighly similar to ( 798) PEAM1_ARATH Phosphoethanolamine N-methyltransferase 1 (EC 2.1.1.103) (PEAMT 1) (AtNMT1) - Arabidopsis thaliana (Mouse-ear cress)highly similar to ( 791) loc_os01g50030 12001.m11187 protein phosphoethano…
Soltu.DM.12G014530	0.350898	-2.84983	-1.51088	4.69443e-14	HXXXD-type acyl-transferase family protein	Anthocyanin acyltransferase	secondary metabolism.phenylpropanoids	secondary metabolism	weakly similar to ( 154) AT3G26040 | Symbols: | transferase family protein | chr3:9519741-9521069 FORWARDTransferase PGSC0003DMT400011357
Soltu.DM.12G021000	0.378391	-2.64277	-1.40205	7.68367e-11	heat shock protein 81-2	Molecular chaperone Hsp90-1	stress.abiotic.heat	stress	nearly identical (1049) AT5G56030 | Symbols: HSP81-2, ERD8, HSP90.2 | HSP81-2 (HEAT SHOCK PROTEIN 81-2); ATP binding | chr5:22686923-22689433 FORWARDnearly identical (1046) HSP81_ORYSA Heat shock protein 81-1 (HSP81-1) (Heat shock protein 82) - Oryza sativa (Rice)nearly identical (1046) loc_os08g39140 12008.m080203 protein heat shock protein 81-1, putative, expressedHSP90 PRK05218 HtpG PGSC0003DM…
[truncated: 13 more rows]

## Sheet: S1b. MPD vs. SPA_3W_Leaf
Table S1b. List of down-regulated genes with at least two-fold change (P-values <0.05) in ‘Medium P-deficiency vs. Sufficient P-availability’ (‘MPD vs. SPA’) comparison in the leaves of 3-week potato plants
Geneid	Fold change	Fold change	Log2(FoldChange)	P-value	v6.1_Description	v3.4 Description	MAPMan functional group basieredn auf v3.1	Functional category (compiled)	Mapman description
[truncated: 538 more rows]

## Sheet: S1c. SPD vs. SPA_6W_Leaf
Table S1c. List of down-regulated genes with at least two-fold change (P-values < 0.05) in ‘Severe P-deficiency vs. Sufficient P-availability’ (‘SPD vs. SPA’) comparison in the leaves of 6-week potato plants
[truncated: 311 more rows]

[truncated: 1 more sheets: S1d. MPD vs. SPA_6W_Leaf]
