# Supplementary material for: Organ‐specific transcriptional and metabolic adaptations of potato plants to limited phosphate availability prior and after tuberization
Source: Plant J. 2025 Sep 5;123(5):e70445. doi: 10.1111/tpj.70445 (PMC12413192; doi:10.1111/tpj.70445)
Supplement: Supplementary file 3 — Table S2. List of up‐regulated genes in the leaves in response to P‐deficiency. [file TPJ-123-0-s007.xlsx]

## Sheet: S2a. SPD vs. HP_3W_Leaf
Table S2a. List of up-regulated genes with at least two-fold change (P-values < .05) in ‘Severe P-deficiency vs. Sufficient P-availability’ (SPD vs. SPA) comparison in the leaves of 3-week potato plants
Geneid	Fold change	Log2(FoldChange)	P-value	v6.1_Description	v3.4 Description	MAPMan functional group basieredn auf v3.1	Functional category (compiled)	Mapman description
Soltu.DM.01G000030	2.43504	1.28395	1.3341e-24	glutamate decarboxylase	Glutamate decarboxylase isoform3	amino acid metabolism.synthesis.central amino acid metabolism.GABA.Glutamate decarboxylase	AA metabolism	highly similar to ( 873) AT2G02010 | Symbols: GAD4 | GAD4 (glutamate decarboxylase 4); calmodulin binding | chr2:474375-476495 REVERSEhighly similar to ( 871) DCE_PETHY Glutamate decarboxylase (EC 4.1.1.15) (GAD) - Petunia hybrida (Petunia)highly similar to ( 855) loc_os03g51080 12003.m10089 protein glutamate decarboxylase, putative, expressedGadB Pyridoxal_deC PGSC0003DMT400058594
Soltu.DM.01G000650	417.468	8.70552	8.25542e-31	S-adenosyl-L-methionine-dependent methyltransferases superfamily protein	Conserved gene of unknown function	hormone metabolism.salicylic acid.synthesis-degradation	hormone metabolism	moderately similar to ( 258) AT1G68040 | Symbols: | S-adenosyl-L-methionine:carboxyl methyltransferase family protein | chr1:25502876-25505224 FORWARDweakly similar to ( 159) BAMT_ANTMA Benzoate carboxyl methyltransferase (EC 2.1.1.-) (S-adenosyl-L-methionine:benzoic acid carboxyl methyltransferase) - Antirrhinum majus (Garden snapdragon)weakly similar to ( 171) loc_os01g50610 12001.m150693 prote…
Soltu.DM.01G001540	2.02095	1.01503	1.78877e-09	Protein of unknown function, DUF538	Conserved gene of unknown function	not assigned.unknown	Not assigned/Unknown	weakly similar to ( 157) AT5G19860 | Symbols: | unknown protein | chr5:6714533-6715837 REVERSEweakly similar to ( 110) loc_os05g13420 12005.m05757 protein glycoprotein X precursor, putative, expressedDUF538 PGSC0003DMT400081974
Soltu.DM.01G001840	2.34597	1.23018	1.07214e-20	peroxidase	Peroxidase	misc.peroxidases	misc	moderately similar to ( 332) AT5G06720 | Symbols: | peroxidase, putative | chr5:2077567-2078857 REVERSEmoderately similar to ( 417) PERX_TOBAC Lignin-forming anionic peroxidase precursor (EC 1.11.1.7) (TOPA) - Nicotiana tabacum (Common tobacco)moderately similar to ( 289) loc_os03g13200 12003.m06766 protein peroxidase 53 precursor, putative, expressedsecretory_peroxidase plant_peroxidase peroxida…
Soltu.DM.01G001850	3.7043	1.8892	9.775e-27	peroxidase	Peroxidase	misc.peroxidases	misc	moderately similar to ( 389) AT5G06720 | Symbols: | peroxidase, putative | chr5:2077567-2078857 REVERSEhighly similar to ( 512) PERX_TOBAC Lignin-forming anionic peroxidase precursor (EC 1.11.1.7) (TOPA) - Nicotiana tabacum (Common tobacco)moderately similar to ( 333) loc_os03g13200 12003.m06766 protein peroxidase 53 precursor, putative, expressedsecretory_peroxidase plant_peroxidase peroxidase a…
Soltu.DM.01G001950	4.11337	2.04032	1.72044e-55	hypothetical protein	Extensin	not assigned.unknown	Not assigned/Unknown	PGSC0003DMT400082014
Soltu.DM.01G001970	3.39002	1.7613	2.33209e-35	hypothetical protein	Extensin	not assigned.unknown	Not assigned/Unknown	PGSC0003DMT400082014
Soltu.DM.01G002140	5.14395	2.36288	1.89198e-44	lipoxygenase	Lipoxygenase	hormone metabolism.jasmonate.synthesis-degradation.lipoxygenase	hormone metabolism	nearly identical (1028) AT3G45140 | Symbols: LOX2, ATLOX2 | LOX2 (LIPOXYGENASE 2); lipoxygenase | chr3:16525437-16529233 FORWARDnearly identical (1026) LOX23_HORVU Lipoxygenase 2.3, chloroplast precursor (EC 1.13.11.12) (LOX2:Hv:3) - Hordeum vulgare (Barley)nearly identical (1028) loc_os02g10120 12002.m06309 protein lipoxygenase 2.3, chloroplast precursor, putative, expressedLipoxygenase PLAT_LH2…
Soltu.DM.01G002150	3.60265	1.84906	1.14154e-24	lipoxygenase	Lipoxygenase	hormone metabolism.jasmonate.synthesis-degradation.lipoxygenase	hormone metabolism	nearly identical (1028) AT3G45140 | Symbols: LOX2, ATLOX2 | LOX2 (LIPOXYGENASE 2); lipoxygenase | chr3:16525437-16529233 FORWARDnearly identical (1026) LOX23_HORVU Lipoxygenase 2.3, chloroplast precursor (EC 1.13.11.12) (LOX2:Hv:3) - Hordeum vulgare (Barley)nearly identical (1028) loc_os02g10120 12002.m06309 protein lipoxygenase 2.3, chloroplast precursor, putative, expressedLipoxygenase PLAT_LH2…
Soltu.DM.01G002170	58.3976	5.86784	1.92962e-14	2-oxoglutarate (2OG) and Fe(II)-dependent oxygenase superfamily protein	Oxidoreductase, 2OG-Fe(II) oxygenase family protein	hormone metabolism.gibberelin.synthesis-degradation	hormone metabolism	moderately similar to ( 226) AT1G52820 | Symbols: | 2-oxoglutarate-dependent dioxygenase, putative | chr1:19669216-19670321 FORWARDweakly similar to ( 136) loc_os05g50090 12005.m09078 protein oxidoreductase, putative, expressedPcbC PGSC0003DMT400081912
Soltu.DM.01G002180	2.90025	1.53618	6.57591e-07	2-oxoglutarate (2OG) and Fe(II)-dependent oxygenase superfamily protein	Oxidoreductase, 2OG-Fe(II) oxygenase family protein	0	Not assigned/Unknown	0
Soltu.DM.01G002220	62.7417	5.97135	1.35568e-06	2-oxoglutarate (2OG) and Fe(II)-dependent oxygenase superfamily protein	Oxidoreductase, 2OG-Fe(II) oxygenase family protein	hormone metabolism.gibberelin.synthesis-degradation	hormone metabolism	moderately similar to ( 226) AT1G52820 | Symbols: | 2-oxoglutarate-dependent dioxygenase, putative | chr1:19669216-19670321 FORWARDweakly similar to ( 136) loc_os05g50090 12005.m09078 protein oxidoreductase, putative, expressedPcbC PGSC0003DMT400081912
Soltu.DM.01G002430	3.8204	1.93372	4.3452e-35	Sucrose-6F-phosphate phosphohydrolase family protein	Sucrose-phosphatase 1	major CHO metabolism.synthesis.sucrose.SPP	primary carbon metabolism	moderately similar to ( 396) AT2G35840 | Symbols: | sucrose-phosphatase 1 (SPP1) | chr2:15053952-15055776 FORWARDmoderately similar to ( 349) loc_os02g05030 12002.m05851 protein sucrose phosphate synthase, putative, expressedS6PP_C S6PP PGSC0003DMT400054989
Soltu.DM.01G002440	3.60126	1.8485	4.07641e-09	Sucrose-6F-phosphate phosphohydrolase family protein	Sucrose-phosphatase	major CHO metabolism.synthesis.sucrose.SPP	primary carbon metabolism	highly similar to ( 586) AT2G35840 | Symbols: | sucrose-phosphatase 1 (SPP1) | chr2:15053952-15055776 FORWARDhighly similar to ( 541) loc_os02g05030 12002.m05851 protein sucrose phosphate synthase, putative, expressedS6PP S6PP_C Hydrolase_3 Cof PGSC0003DMT400072295
Soltu.DM.01G002650	4.68234	2.22723	9.53107e-36	nuclear factor Y, subunit A10	YA1	RNA.regulation of transcription.CCAAT box binding factor family, HAP2	RNA	weakly similar to ( 105) AT5G06510 | Symbols: NF-YA10 | NF-YA10 (NUCLEAR FACTOR Y, SUBUNIT A10); transcription factor | chr5:1985439-1986591 FORWARDweakly similar to ( 119) loc_os12g42400 12012.m073889 protein nuclear transcription factor Y subunit A-2, putative, expressedCBF CBFB_NFYA PGSC0003DMT400055061
Soltu.DM.01G003910	4.52249	2.17712	1.12545e-43	shoot gravitropism 2 (SGR2)	Conserved gene of unknown function	not assigned.unknown	Not assigned/Unknown	moderately similar to ( 494) AT4G20040 | Symbols: | FUNCTIONS IN: molecular_function unknown; INVOLVED IN: biological_process unknown; LOCATED IN: endomembrane system; CONTAINS InterPro DOMAIN/s: Pectin lyase fold/virulence factor (InterPro:IPR011050), Parallel beta-helix repeat (InterPro:IPR006626); BEST Arabidopsis thaliana protein match is: QRT3 (QUARTET 3); polygalacturonase (TAIR:AT4G20050.2…
Soltu.DM.01G004650	2.53935	1.34446	1.64473e-08	nuclear factor Y, subunit A1	YA4	RNA.regulation of transcription.CCAAT box binding factor family, HAP2	RNA	weakly similar to ( 151) AT5G12840 | Symbols: HAP2A, ATHAP2A, NF-YA1 | NF-YA1 (NUCLEAR FACTOR Y, SUBUNIT A1); transcription factor | chr5:4051147-4052961 REVERSEweakly similar to ( 125) loc_os03g48970 12003.m101451 protein nuclear transcription factor Y subunit A-1, putative, expressedCBF CBFB_NFYA PGSC0003DMT400027785
Soltu.DM.01G006330	3.68552	1.88187	1.55248e-13	Protein of unknown function (DUF3049)	Conserved gene of unknown function	not assigned.unknown	Not assigned/Unknown	weakly similar to ( 158) AT5G22090 | Symbols: | unknown protein | chr5:7315003-7316394 REVERSEvery weakly similar to (89.4) loc_os03g49830 12003.m09981 protein expressed protein PGSC0003DMT400034175
Soltu.DM.01G006340	7.30909	2.86969	3.58825e-33	Protein of unknown function (DUF3049)	Conserved gene of unknown function	not assigned.unknown	Not assigned/Unknown	weakly similar to ( 132) AT5G22090 | Symbols: | unknown protein | chr5:7315003-7316394 REVERSEvery weakly similar to (82.8) loc_os03g49830 12003.m09981 protein expressed protein PGSC0003DMT400034169
Soltu.DM.01G006800	3.14773	1.65431	3.3136e-15	conserved hypothetical protein	Conserved gene of unknown function	not assigned.unknown	Not assigned/Unknown	weakly similar to ( 125) AT2G27830 | Symbols: | FUNCTIONS IN: molecular_function unknown; EXPRESSED IN: 22 plant structures; EXPRESSED DURING: 13 growth stages; BEST Arabidopsis thaliana protein match is: pentatricopeptide (PPR) repeat-containing protein (TAIR:AT4G22760.1); Has 68 Blast hits to 68 proteins in 11 species: Archae - 0; Bacteria - 0; Metazoa - 0; Fungi - 0; Plants - 68; Viruses - 0; …
Soltu.DM.01G006920	22.8711	4.51546	4.46885e-93	alpha/beta-Hydrolases superfamily protein	Conserved gene of unknown function	not assigned.unknown	Not assigned/Unknown	moderately similar to ( 363) AT1G08310 | Symbols: | esterase/lipase/thioesterase family protein | chr1:2619134-2620338 FORWARDmoderately similar to ( 324) loc_os12g05600 12012.m04553 protein catalytic/ hydrolase, putative, expressed PGSC0003DMT400030589
Soltu.DM.01G007180	2.18584	1.12819	4.11007e-10	Polynucleotide adenylyltransferase family protein	Poly(A) polymerase	RNA.processing	RNA	highly similar to ( 581) AT5G23690 | Symbols: | polynucleotide adenylyltransferase family protein | chr5:7987664-7990466 FORWARDhighly similar to ( 514) loc_os04g32490 12004.m08347 protein poly, putative, expressedPcnB pcnB PolyA_pol PGSC0003DMT400077160
Soltu.DM.01G007240	2.7572	1.46321	1.05712e-15	GRAM domain family protein	GEM 5	hormone metabolism.abscisic acid.induced-regulated-responsive-activated	hormone metabolism	moderately similar to ( 283) AT5G13200 | Symbols: | GRAM domain-containing protein / ABA-responsive protein-related | chr5:4207081-4208079 FORWARDmoderately similar to ( 233) loc_os12g29400 12012.m06754 protein ABA-responsive protein, putative, expressed PGSC0003DMT400077173
Soltu.DM.01G008270	3.50076	1.80767	6.76065e-11	ureide permease	Ureide permease	0	Not assigned/Unknown	0
Soltu.DM.01G008470	2.14387	1.10022	4.07365e-07	5'-AMP-activated protein kinase-related	Isoamylase N-terminal domain containing protein	protein.postranslational modification	Protein	moderately similar to ( 293) AT1G27070 | Symbols: | 5'-AMP-activated protein kinase-related | chr1:9396945-9399225 REVERSEmoderately similar to ( 214) loc_os03g48170 12003.m09827 protein isoamylase N-terminal domain containing protein, expressedAMPKbeta_GBD_like PGSC0003DMT400068857
Soltu.DM.01G009390	3.06393	1.61538	2.08249e-65	voltage dependent anion channel	Mitochondrial outer membrane protein porin of 36 kDa	transport.sugars	Transport	moderately similar to ( 365) AT3G01280 | Symbols: VDAC1, ATVDAC1 | VDAC1 (VOLTAGE DEPENDENT ANION CHANNEL 1); voltage-gated anion channel | chr3:85754-87612 FORWARDmoderately similar to ( 484) VDAC2_SOLTU 36 kDa outer mitochondrial membrane protein porin (Voltage-dependent anion-selective channel protein) (VDAC) (POM 36) - Solanum tuberosum (Potato)moderately similar to ( 376) loc_os09g19734 1200…
Soltu.DM.01G009860	2.21167	1.14514	1.57825e-10	Mog1/PsbP/DUF1795-like photosystem II reaction center PsbP family protein	Nuclear import protein mog1	not assigned.unknown	Not assigned/Unknown	moderately similar to ( 276) AT1G69680 | Symbols: | FUNCTIONS IN: molecular_function unknown; INVOLVED IN: biological_process unknown; LOCATED IN: cellular_component unknown; EXPRESSED IN: 24 plant structures; EXPRESSED DURING: 15 growth stages; CONTAINS InterPro DOMAIN/s: Mog1/PsbP/DUF1795, alpha/beta/alpha sandwich (InterPro:IPR016124), Ran-interacting Mog1 protein (InterPro:IPR007681), Mog1/Ps…
Soltu.DM.01G010020	4.74175	2.24542	4.42639e-12	Argonaute family protein	Eukaryotic translation initiation factor 2c	RNA.regulation of transcription.Argonaute	RNA	nearly identical (1234) AT1G69440 | Symbols: AGO7, ZIP | AGO7 (ARGONAUTE7); nucleic acid binding | chr1:26101565-26105016 REVERSEnearly identical (1202) loc_os03g33650 12003.m08604 protein argonaute-like protein, putative, expressedPiwi_ago-like Piwi Piwi-like Piwi_piwi-like_Euk PAZ PAZ_argonaute_like DUF1785 PGSC0003DMT400062439
Soltu.DM.01G013680	2466.5	11.2682	8.61381e-28	phosphate starvation-induced gene	Phosphatase	misc.acid and other phosphatases	misc	moderately similar to ( 288) AT1G73010 | Symbols: | phosphatase | chr1:27464780-27466180 REVERSEmoderately similar to ( 234) loc_os01g52230 12001.m11397 protein phosphatase phospho1, putative, expressedPut_Phosphatase PGSC0003DMT400002644
Soltu.DM.01G013940	7.61864	2.92953	2.31811e-07	HAESA-like	LRR receptor kinase m1'	signalling.receptor kinases.leucine rich repeat XI	signalling	weakly similar to ( 111) AT1G28440 | Symbols: HSL1 | HSL1 (HAESA-Like 1); ATP binding / kinase/ protein serine/threonine kinase | chr1:9996914-10000171 FORWARDweakly similar to ( 116) loc_os01g13800 12001.m07986 protein receptor-like protein kinase 5 precursor, putative, expressed PGSC0003DMT400036462
Soltu.DM.01G014260	7.81786	2.96677	3.32804e-09	SRP72 RNA-binding domain	Signal recognition particle subunit srp72	protein.targeting.secretory pathway.unspecified	Protein	moderately similar to ( 250) AT1G67680 | Symbols: | 7S RNA binding | chr1:25365962-25368464 REVERSEmoderately similar to ( 214) loc_os01g66560 12001.m12763 protein signal recognition particle 72 kDa protein, putative, expressed PGSC0003DMT400062000
Soltu.DM.01G014620	2.07166	1.05079	1.62208e-16	IBR domain-containing protein	OJ990528_30.1 protein	protein.degradation.ubiquitin.E3.RING	Protein	highly similar to ( 606) AT1G65430 | Symbols: | zinc finger protein-related | chr1:24301165-24306159 REVERSEhighly similar to ( 602) loc_os04g41470 12004.m35358 protein protein ariadne-1, putative, expressed PGSC0003DMT400038933
Soltu.DM.01G016950	3.37233	1.75375	1.51275e-89	ankyrin repeat family protein / regulator of chromosome condensation (RCC1) family protein	Regulator of chromosome condensation/beta-lactamase-inhibitor protein II	cell.division	Cell	highly similar to ( 561) AT3G03790 | Symbols: | ankyrin repeat family protein / regulator of chromosome condensation (RCC1) family protein | chr3:963195-967857 FORWARDhighly similar to ( 530) loc_os07g07080 12007.m05168 protein regulator of chromosome condensation, RCC1, putative, expressed PGSC0003DMT400014258
Soltu.DM.01G018080	3.47624	1.79753	6.87785e-07	BAX inhibitor	Bax inhibitor	stress.biotic	stress	weakly similar to ( 103) AT5G47120 | Symbols: ATBI-1, BI-1, ATBI1 | ATBI1 (BAX INHIBITOR 1) | chr5:19136071-19137585 FORWARDvery weakly similar to (87.0) BI1_ORYSA Bax inhibitor 1 (BI-1) (OsBI-1) - Oryza sativa (Rice)very weakly similar to (87.0) loc_os02g03280 12002.m33531 protein bax inhibitor 1, putative, expressed PGSC0003DMT400086488
Soltu.DM.01G018870	6.10176	2.60923	3.66685e-09	SGNH hydrolase-type esterase superfamily protein	Isoamyl acetate-hydrolyzing esterase	misc.GDSL-motif lipase	misc	weakly similar to ( 199) AT3G11210 | Symbols: | GDSL-motif lipase/hydrolase family protein | chr3:3511101-3512899 REVERSEweakly similar to ( 196) loc_os11g48070 12011.m08606 protein isoamyl acetate-hydrolyzing esterase, putative, expressedIsoamyl_acetate_hydrolase_like PGSC0003DMT400061197
Soltu.DM.01G019360	4.07487	2.02675	8.64923e-31	Ca2+binding protein	Gene of unknown function	signalling.calcium	signalling	weakly similar to ( 115) AT5G49480 | Symbols: ATCP1 | ATCP1 (Ca2+-binding protein 1); calcium ion binding | chr5:20070812-20071294 FORWARD PGSC0003DMT400003037
Soltu.DM.01G020260	4.66428	2.22165	4.7895e-08	GATA transcription factor	GATA transcription factor	RNA.regulation of transcription.C2C2(Zn) GATA transcription factor family	RNA	PGSC0003DMT400006011
Soltu.DM.01G021670	2.74535	1.45699	1.46517e-17	Pollen Ole e 1 allergen and extensin family protein	Phylloplanin	not assigned.unknown	Not assigned/Unknown	very weakly similar to (90.1) AT3G16660 | Symbols: | unknown protein | chr3:5676904-5677788 FORWARDvery weakly similar to (93.2) PHYLL_TOBAC Phylloplanin precursor (T-phylloplanin) - Nicotiana tabacum (Common tobacco) PGSC0003DMT400029476
Soltu.DM.01G022050	2.88738	1.52976	1.65532e-18	conserved hypothetical protein	Conserved gene of unknown function	not assigned.unknown	Not assigned/Unknown	moderately similar to ( 321) AT2G47820 | Symbols: | unknown protein | chr2:19588122-19590629 FORWARDmoderately similar to ( 369) loc_os07g38080 12007.m079722 protein expressed protein PGSC0003DMT400058345
Soltu.DM.01G022280	15.3704	3.94208	6.95243e-117	alpha/beta-Hydrolases superfamily protein	Lipase	lipid metabolism.lipid degradation.lipases	Lipid Metabolism	moderately similar to ( 461) AT5G18640 | Symbols: | lipase class 3 family protein | chr5:6213247-6215494 FORWARDmoderately similar to ( 473) loc_os05g30900 12005.m07326 protein lipase precursor, putative, expressedLipase_3 Lipase_3 Lipase PGSC0003DMT400058330
Soltu.DM.01G022650	3.27212	1.71023	6.90498e-31	copper/zinc superoxide dismutase	Superoxide dismutase [Cu-Zn] 2	redox.dismutases and catalases	Redox	moderately similar to ( 214) AT1G08830 | Symbols: CSD1 | CSD1 (COPPER/ZINC SUPEROXIDE DISMUTASE 1); superoxide dismutase | chr1:2827700-2829053 FORWARDmoderately similar to ( 239) SODC_NICPL Superoxide dismutase [Cu-Zn] (EC 1.15.1.1) - Nicotiana plumbaginifolia (Leadwort-leaved tobacco)moderately similar to ( 234) loc_os03g22810 12003.m35223 protein superoxide dismutase 1, putative, expressedSod_…
Soltu.DM.01G023200	5.12691	2.35809	1.90881e-06	F-box family protein	F-box/kelch-repeat protein	protein.degradation.ubiquitin.E3.SCF.FBOX	Protein	weakly similar to ( 157) AT3G06240 | Symbols: | F-box family protein | chr3:1887336-1888619 FORWARDvery weakly similar to (82.0) loc_os12g42340 12012.m08014 protein F-box domain containing protein PGSC0003DMT400016099
Soltu.DM.01G023220	2.25689	1.17434	1.67542e-08	conserved hypothetical protein	Conserved gene of unknown function	stress.abiotic.touch/wounding	stress	weakly similar to ( 108) AT4G15820 | Symbols: | FUNCTIONS IN: molecular_function unknown; INVOLVED IN: biological_process unknown; LOCATED IN: cellular_component unknown; EXPRESSED IN: 19 plant structures; EXPRESSED DURING: 13 growth stages; BEST Arabidopsis thaliana protein match is: emb1703 (embryo defective 1703) (TAIR:AT3G61780.1); Has 482 Blast hits to 408 proteins in 85 species: Archae - 0;…
Soltu.DM.01G023330	7.04553	2.81671	4.37726e-19	Major facilitator superfamily protein	Sugar transporter ERD6-like 16
Soltu.DM.01G023530	2.5701	1.36182	3.16086e-19	pyruvate orthophosphate dikinase	Pyruvate, phosphate dikinase, chloroplastic	gluconeogenese/ glyoxylate cycle.pyruvate dikinase	primary carbon metabolism	nearly identical (1471) AT4G15530 | Symbols: PPDK | PPDK (pyruvate orthophosphate dikinase); kinase/ pyruvate, phosphate dikinase | chr4:8864828-8870748 REVERSEnearly identical (1520) PPDK_MESCR Pyruvate, phosphate dikinase, chloroplast precursor (EC 2.7.9.1) (Pyruvate, orthophosphate dikinase) - Mesembryanthemum crystallinum (Common ice plant)nearly identical (1458) loc_os05g33570 12005.m083718 …
Soltu.DM.01G024060	2.3972	1.26135	1.72303e-06	dual specificity protein phosphatase	MAP kinase phosphatase 1	protein.postranslational modification	Protein	moderately similar to ( 500) AT3G55270 | Symbols: MKP1, ATMKP1 | MKP1 (MITOGEN-ACTIVATED PROTEIN KINASE PHOSPHATASE 1); MAP kinase tyrosine/serine/threonine phosphatase | chr3:20496775-20499408 FORWARDvery weakly similar to (83.2) PTP3_CHLEU Dual specificity protein phosphatase (EC 3.1.3.48) (EC 3.1.3.16) - Chlamydomonas eugametosmoderately similar to ( 264) loc_os05g02500 12005.m64196 protein MA…
Soltu.DM.01G024180	2.49446	1.31873	4.12921e-09	Eukaryotic aspartyl protease family protein	Basic 7S globulin 2 small subunit	protein.degradation.aspartate protease	Protein	moderately similar to ( 311) AT1G03230 | Symbols: | extracellular dermal glycoprotein, putative / EDGP, putative | chr1:790110-791414 FORWARDmoderately similar to ( 230) 7SB1_SOYBN Basic 7S globulin precursor (Bg) (SBg7S) [Contains: Basic 7S globulin high kDa subunit; Basic 7S globulin low kDa subunit] - Glycine max (Soybean)moderately similar to ( 253) loc_os05g33400 12005.m07572 protein basic 7…
Soltu.DM.01G024300	3.11415	1.63884	2.93345e-15	Aluminium induced protein with YGL and LRDR motifs	Aluminum-induced protein	hormone metabolism.auxin.induced-regulated-responsive-activated	hormone metabolism	moderately similar to ( 392) AT5G19140 | Symbols: ATAILP1, AILP1 | AILP1 | chr5:6423398-6425785 FORWARDweakly similar to ( 137) TSJT1_TOBAC Stem-specific protein TSJT1 - Nicotiana tabacum (Common tobacco)moderately similar to ( 320) loc_os11g05050 12011.m28725 protein stem-specific protein TSJT1, putative, expressedWali7 Gn_AT_II PGSC0003DMT400023208
Soltu.DM.01G024850	2.00052	1.00037	1.44684e-10	basic region/leucine zipper motif	BZIP DNA-binding protein	RNA.regulation of transcription.bZIP transcription factor family	RNA	weakly similar to ( 119) AT3G62420 | Symbols: ATBZIP53 | ATBZIP53 (BASIC REGION/LEUCINE ZIPPER MOTIF 53); DNA binding / protein heterodimerization/ sequence-specific DNA binding / transcription factor | chr3:23091844-23092284 REVERSEvery weakly similar to (87.8) OCS1_MAIZE Ocs element-binding factor 1 (OCSBF-1) - Zea mays (Maize)very weakly similar to (89.4) loc_os05g03860 12005.m04920 protein oc…
Soltu.DM.01G024940	3.8951	1.96166	7.28423e-83	SET domain-containing protein	EZ1	RNA.regulation of transcription.Polycomb Group (PcG)	RNA	highly similar to ( 826) AT4G02020 | Symbols: EZA1, SWN, SDG10 | SWN (SWINGER); transcription factor | chr4:886693-891743 FORWARDhighly similar to ( 769) EZ3_MAIZE Polycomb protein EZ3 (Enhancer of zeste protein 3) - Zea mays (Maize)highly similar to ( 734) loc_os03g19480 12003.m07364 protein polycomb protein EZ3, putative, expressedSET SET PGSC0003DMT400023342
Soltu.DM.01G024960	4.58142	2.1958	8.97384e-09	GRAS family transcription factor family protein	GRAS family transcription factor	RNA.regulation of transcription.GRAS transcription factor family	RNA	weakly similar to ( 176) AT3G03450 | Symbols: RGL2 | RGL2 (RGA-LIKE 2); transcription factor | chr3:819636-821279 REVERSEweakly similar to ( 172) GAI1_VITVI DELLA protein GAI1 (Gibberellic acid-insensitive mutant protein 1) (VvGAI1) - Vitis vinifera (Grape)weakly similar to ( 157) loc_os03g51330 12003.m10114 protein DELLA protein SLR1, putative, expressedGRAS PGSC0003DMT400023345
Soltu.DM.01G026370	10.0652	3.3313	5.0016e-14	Cytosol aminopeptidase family protein	Lap17.1a protein	protein.degradation	Protein	weakly similar to ( 137) AT2G24200 | Symbols: | cytosol aminopeptidase | chr2:10287017-10289450 REVERSEweakly similar to ( 164) AMPL_SOLTU Leucine aminopeptidase, chloroplast precursor (EC 3.4.11.1) (LAP) (Leucyl aminopeptidase) (Proline aminopeptidase) (EC 3.4.11.5) (Prolyl aminopeptidase) - Solanum tuberosum (Potato)weakly similar to ( 138) loc_os02g55140 12002.m10540 protein leucine aminopepti…
Soltu.DM.01G026560	2.89644	1.53428	6.27001e-38	pheophytinase	Esterase	DNA.repair	DNA	highly similar to ( 544) AT5G13800 | Symbols: | hydrolase, alpha/beta fold family protein | chr5:4452063-4454141 REVERSEhighly similar to ( 549) loc_os06g24730 12006.m31876 protein hydrolase, alpha/beta fold family protein, expressedMhpC PGSC0003DMT400017406
Soltu.DM.01G026930	2.41044	1.2693	5.6777e-30	conserved hypothetical protein	Conserved gene of unknown function	protein.synthesis.ribosomal protein.unknown.unknown	Protein	moderately similar to ( 230) AT4G19390 | Symbols: | FUNCTIONS IN: molecular_function unknown; INVOLVED IN: biological_process unknown; LOCATED IN: chloroplast; EXPRESSED IN: 23 plant structures; EXPRESSED DURING: 13 growth stages; CONTAINS InterPro DOMAIN/s: Uncharacterised conserved protein UCP022348 (InterPro:IPR016804), Uncharacterised protein family UPF0114 (InterPro:IPR005134); BEST Arabidop…
Soltu.DM.01G028120	2.27082	1.18321	1.04221e-32	Protein kinase superfamily protein	Protein kinase family protein	protein.postranslational modification	Protein	highly similar to ( 662) AT2G32850 | Symbols: | protein kinase family protein | chr2:13935448-13937977 REVERSEhighly similar to ( 649) loc_os02g37880 12002.m100256 protein cyclin G-associated kinase, putative, expressedS_TKc S_TKc Pkinase SPS1 Pkinase_Tyr PTKc TyrKc PTKc_Csk_like PGSC0003DMT400016206
Soltu.DM.01G028590	3.28728	1.71689	1.77316e-27	Calcium-binding EF-hand family protein	Calcium ion binding protein	signalling.calcium	signalling	weakly similar to ( 169) AT2G44310 | Symbols: | calcium-binding EF hand family protein | chr2:18309285-18309713 FORWARDweakly similar to ( 137) loc_os03g29770 12003.m08243 protein EF hand family protein, expressed PGSC0003DMT400074566
Soltu.DM.01G028700	4.86093	2.28123	1.14142e-14	Plant protein of unknown function (DUF946)	Conserved gene of unknown function	not assigned.unknown	Not assigned/Unknown	highly similar to ( 636) AT2G44260 | Symbols: | unknown protein | chr2:18295988-18297739 FORWARDhighly similar to ( 525) loc_os07g38840 12007.m08129 protein expressed proteinDUF946 PGSC0003DMT400079894
Soltu.DM.01G029090	3.11268	1.63816	2.55534e-23	glutathione S-transferase tau	Glutathione s-transferase	misc.glutathione S transferases	misc	weakly similar to ( 184) AT2G29420 | Symbols: ATGSTU7, GST25 | ATGSTU7 (ARABIDOPSIS THALIANA GLUTATHIONE S-TRANSFERASE TAU 7); glutathione transferase | chr2:12618111-12618871 REVERSEweakly similar to ( 180) GSTX6_SOYBN Probable glutathione S-transferase (EC 2.5.1.18) (Heat shock protein 26A) (G2-4) - Glycine max (Soybean)weakly similar to ( 192) loc_os12g02960 12012.m04294 protein glutathione S-…
Soltu.DM.01G029100	2.8258	1.49866	9.0208e-07	glutathione S-transferase TAU	Glutathione s-transferase	misc.glutathione S transferases	misc	weakly similar to ( 182) AT2G29420 | Symbols: ATGSTU7, GST25 | ATGSTU7 (ARABIDOPSIS THALIANA GLUTATHIONE S-TRANSFERASE TAU 7); glutathione transferase | chr2:12618111-12618871 REVERSEweakly similar to ( 181) GSTX6_SOYBN Probable glutathione S-transferase (EC 2.5.1.18) (Heat shock protein 26A) (G2-4) - Glycine max (Soybean)weakly similar to ( 189) loc_os12g02960 12012.m04294 protein glutathione S-…
Soltu.DM.01G029640	2.09991	1.07033	2.81719e-08	Fatty acid hydroxylase superfamily	Sterol desaturase	secondary metabolism.wax	secondary metabolism	highly similar to ( 743) AT1G02205 | Symbols: CER1 | CER1 (ECERIFERUM 1); octadecanal decarbonylase | chr1:418818-422154 FORWARDhighly similar to ( 744) loc_os10g33250 12010.m21915 protein CER1, putative, expressed PGSC0003DMT400004212
Soltu.DM.01G029680	2.31296	1.20974	6.57152e-08	RING/U-box superfamily protein	RING-H2 finger protein ATL1Q	not assigned.unknown	Not assigned/Unknown	PGSC0003DMT400004308
Soltu.DM.01G029980	2.20993	1.144	2.77525e-18	RING/U-box superfamily protein	Ring finger protein	protein.degradation.ubiquitin.E3.RING	Protein	weakly similar to ( 108) AT5G45290 | Symbols: | zinc finger (C3HC4-type RING finger) family protein | chr5:18350011-18352092 REVERSEweakly similar to ( 164) loc_os02g55520 12002.m33916 protein zinc finger, C3HC4 type family protein, expressed PGSC0003DMT400004330
Soltu.DM.01G030520	2.41357	1.27117	1.93118e-31	Nucleoside diphosphate kinase family protein	Nucleoside diphosphate kinase	nucleotide metabolism.phosphotransfer and pyrophosphatases.nucleoside diphosphate kinase	nucleotide metabolism	moderately similar to ( 256) AT4G09320 | Symbols: NDPK1 | NDPK1; ATP binding / nucleoside diphosphate kinase | chr4:5923424-5924366 FORWARDmoderately similar to ( 283) NDK_CAPAN Nucleoside diphosphate kinase (EC 2.7.4.6) (NDK) (NDP kinase) - Capsicum annuum (Bell pepper)moderately similar to ( 253) loc_os10g41410 12010.m06905 protein nucleoside diphosphate kinase 1, putative, expressedNDK NDPk_I …
Soltu.DM.01G030860	167.335	7.38659	6.78222e-54	Adenine nucleotide alpha hydrolases-like superfamily protein	ATP binding protein	protein.postranslational modification.kinase.receptor like cytoplasmatic kinase IX	Protein	weakly similar to ( 156) AT5G47740 | Symbols: | FUNCTIONS IN: molecular_function unknown; INVOLVED IN: biological_process unknown; LOCATED IN: cellular_component unknown; EXPRESSED IN: root; CONTAINS InterPro DOMAIN/s: Rossmann-like alpha/beta/alpha sandwich fold (InterPro:IPR014729); BEST Arabidopsis thaliana protein match is: protein kinase family protein / U-box domain-containing protein (TAIR…
Soltu.DM.01G031530	3.12488	1.6438	5.02263e-36	Polynucleotidyl transferase, ribonuclease H-like superfamily protein	Hydrolase, acting on ester bonds	DNA.unspecified	DNA	moderately similar to ( 223) AT1G12244 | Symbols: | DNA binding / hydrolase, acting on ester bonds / nuclease/ nucleic acid binding / recombinase | chr1:4157719-4158893 FORWARDmoderately similar to ( 205) loc_os10g40650 12010.m06835 protein holliday junction resolvase, putative, expressed PGSC0003DMT400066805
Soltu.DM.01G031540	3014.6	11.5577	2.84134e-51	SPX domain gene	Xenotropic and polytropic murine leukemia virus receptor	stress.abiotic	stress	moderately similar to ( 303) AT2G45130 | Symbols: ATSPX3, SPX3 | SPX3 (SPX DOMAIN GENE 3) | chr2:18606489-18607754 FORWARDmoderately similar to ( 263) loc_os03g29250 12003.m08200 protein ids4-like protein, putative, expressedSPX PGSC0003DMT400066925
Soltu.DM.01G031790	2.71995	1.44358	3.60375e-30	nitroreductase family protein	Oxidoreductase	N-metabolism.misc	N-metabolism	highly similar to ( 785) AT1G02020 | Symbols: | nitroreductase family protein | chr1:353214-354845 REVERSEhighly similar to ( 621) loc_os10g11340 12010.m04462 protein oxidoreductase acting on NADH or NADPH nitrogenous group as acceptor, putative, expressedmcbC-like_oxidoreductase PGSC0003DMT400066774
Soltu.DM.01G031970	2.19523	1.13437	3.47816e-12	glutathione S-transferase zeta	Glutathione-s-transferase theta, gst	misc.glutathione S transferases	misc	moderately similar to ( 254) AT2G02390 | Symbols: ATGSTZ1, GST18 | ATGSTZ1 (ARABIDOPSIS THALIANA GLUTATHIONE S-TRANSFERASE ZETA 1); catalytic/ glutathione transferase | chr2:629015-630955 FORWARDmoderately similar to ( 245) GSTZ1_DIACA Glutathione S-transferase 1 (EC 2.5.1.18) (SR8) (GST class-zeta) - Dianthus caryophyllus (Carnation) (Clove pink)moderately similar to ( 258) loc_os02g35590 12002.…
Soltu.DM.01G032000	2.98334	1.57693	2.57362e-39	DUF1499 domain containing protein	Conserved gene of unknown function	not assigned.unknown	Not assigned/Unknown	moderately similar to ( 255) AT3G60810 | Symbols: | unknown protein | chr3:22470579-22471756 FORWARDmoderately similar to ( 253) loc_os03g64140 12003.m11277 protein expressed proteinCOG4446 DUF1499 PGSC0003DMT400033260
Soltu.DM.01G032410	3.69791	1.88671	2.00754e-24	S-adenosyl-L-methionine-dependent methyltransferases superfamily protein	Generic methyltransferase	stress.abiotic.drought/salt	stress	highly similar to ( 915) AT4G00750 | Symbols: | dehydration-responsive family protein | chr4:314405-317507 FORWARDhighly similar to ( 882) loc_os04g48230 12004.m35188 protein ankyrin protein kinase-like, putative, expressedDUF248 PGSC0003DMT400071370
Soltu.DM.01G032600	4.84221	2.27567	1.58742e-16	Major Facilitator Superfamily with SPX (SYG1/Pho81/XPR1) domain-containing protein	SPX domain-containing membrane protein	not assigned.unknown	Not assigned/Unknown	highly similar to ( 733) AT4G22990 | Symbols: | SPX (SYG1/Pho81/XPR1) domain-containing protein | chr4:12048240-12050984 REVERSEhighly similar to ( 677) loc_os04g48390 12004.m09775 protein beta-lactamase, class A, putative, expressed PGSC0003DMT400000009
Soltu.DM.01G033190	2.45628	1.29648	2.33583e-59	K efflux antiporter	KEA1 (K EFFLUX ANTIPORTER 1)	transport.potassium	Transport	moderately similar to ( 245) AT4G00630 | Symbols: KEA2, ATKEA2 | KEA2; potassium ion transmembrane transporter/ potassium:hydrogen antiporter | chr4:261655-267789 REVERSEmoderately similar to ( 261) loc_os04g58620 12004.m10744 protein KEA1, putative, expressed PGSC0003DMT400000448
Soltu.DM.01G033550	7.31588	2.87103	1.08279e-91	alpha/beta-Hydrolases superfamily protein	Calmodulin-binding heat-shock protein	signalling.calcium	signalling	highly similar to ( 575) AT3G49050 | Symbols: | lipase class 3 family protein / calmodulin-binding heat-shock protein, putative | chr3:18181498-18183613 FORWARDmoderately similar to ( 453) loc_os06g14490 12006.m32040 protein calmodulin-binding heat-shock protein, putative, expressedLipase_3 Lipase_3 PGSC0003DMT400000130
Soltu.DM.01G033690	2.41021	1.26916	5.39601e-32	U-box domain-containing protein kinase family protein	Protein kinase; U box	protein.postranslational modification.kinase.receptor like cytoplasmatic kinase VII	Protein	highly similar to ( 627) AT2G45910 | Symbols: | protein kinase family protein / U-box domain-containing protein | chr2:18894520-18898212 FORWARDweakly similar to ( 163) NORK_MEDTR Nodulation receptor kinase precursor (EC 2.7.11.1) (Does not make infections protein 2) (Symbiosis receptor-like kinase) (MtSYMRK) - Medicago truncatula (Barrel medic)highly similar to ( 593) loc_os10g40100 12010.m21803…
Soltu.DM.01G033930	3.75319	1.90812	4.80669e-35	PLAC8 family protein	Conserved gene of unknown function	not assigned.unknown	Not assigned/Unknown	moderately similar to ( 302) AT5G41390 | Symbols: | FUNCTIONS IN: molecular_function unknown; INVOLVED IN: biological_process unknown; CONTAINS InterPro DOMAIN/s: Protein of unknown function Cys-rich (InterPro:IPR006461); BEST Arabidopsis thaliana protein match is: proline-rich family protein (TAIR:AT1G63830.2); Has 11998 Blast hits to 5796 proteins in 448 species: Archae - 6; Bacteria - 1151; Me…
Soltu.DM.01G034230	31.0843	4.95812	1.05422e-14	RING/U-box superfamily protein	Transcription factor	not assigned.unknown	Not assigned/Unknown	PGSC0003DMT400000558
Soltu.DM.01G034250	7.12776	2.83345	1.32961e-26	Late embryogenesis abundant protein	Late embryogenesis (Lea)	development.late embryogenesis abundant	Development	weakly similar to ( 175) AT2G46140 | Symbols: | late embryogenesis abundant protein, putative / LEA protein, putative | chr2:18959163-18960362 FORWARDweakly similar to ( 195) LEA14_SOYBN Desiccation protectant protein Lea14 homolog - Glycine max (Soybean)weakly similar to ( 171) loc_os01g12580 12001.m07872 protein late embryogenesis abundant protein Lea14-A, putative, expressedLEA_2 PGSC0003DMT40…
Soltu.DM.01G034410	5.00617	2.32371	1.26438e-23	BCL-2-associated athanogene	BCL-2-associated athanogene 6	stress.abiotic.heat	stress	weakly similar to ( 113) AT2G46240 | Symbols: BAG6, ATBAG6 | BAG6 (BCL-2-ASSOCIATED ATHANOGENE 6); calmodulin binding / protein binding | chr2:18986586-18989827 FORWARD PGSC0003DMT400000247
Soltu.DM.01G034690	4.25426	2.08891	3.751e-66	Auxin-responsive GH3 family protein	Jasmonic acid-amino acid-conjugating enzyme	hormone metabolism.auxin.induced-regulated-responsive-activated	hormone metabolism	highly similar to ( 810) AT2G46370 | Symbols: JAR1, FIN219 | JAR1 (JASMONATE RESISTANT 1); ATP binding / adenylyltransferase/ catalytic/ jasmonate-amino synthetase | chr2:19034579-19036369 FORWARDhighly similar to ( 831) GH35_ORYSA Probable indole-3-acetic acid-amido synthetase GH3.5 (EC 6.3.2.-) (Auxin-responsive GH3-like protein 5) (OsGH3-5) - Oryza sativa (Rice)highly similar to ( 831) loc_os0…
Soltu.DM.01G035080	18.615	4.2184	5.00265e-139	O-acyltransferase (WSD1-like) family protein	Wax synthase	not assigned.unknown	Not assigned/Unknown	moderately similar to ( 403) AT5G53390 | Symbols: | unknown protein | chr5:21656951-21659207 REVERSEmoderately similar to ( 374) loc_os05g48260 12005.m08897 protein expressed proteinDUF1298 PGSC0003DMT400000326
Soltu.DM.01G035100	2.09171	1.06468	2.77703e-36	Acid phosphatase/vanadium-dependent haloperoxidase-related protein	Conserved gene of unknown function	not assigned.unknown	Not assigned/Unknown	moderately similar to ( 302) AT3G61770 | Symbols: | FUNCTIONS IN: molecular_function unknown; INVOLVED IN: biological_process unknown; LOCATED IN: chloroplast; EXPRESSED IN: 22 plant structures; EXPRESSED DURING: 13 growth stages; CONTAINS InterPro DOMAIN/s: Acid phosphatase/vanadium-dependent haloperoxidase related (InterPro:IPR003832); BEST Arabidopsis thaliana protein match is: unknown protein…
Soltu.DM.01G035430	4.00415	2.00149	9.51972e-14	cytochrome P450, family 78, subfamily A, polypeptide	Cytochrome P450	misc.cytochrome P450	misc	highly similar to ( 618) AT2G46660 | Symbols: CYP78A6 | CYP78A6; electron carrier/ heme binding / iron ion binding / monooxygenase/ oxygen binding | chr2:19153602-19155417 REVERSEhighly similar to ( 634) C78A3_SOYBN Cytochrome P450 78A3 (EC 1.14.-.-) - Glycine max (Soybean)highly similar to ( 557) loc_os08g43390 12008.m08313 protein cytochrome P450 78A3, putative, expressedp450 CypX PGSC0003DMT40…
Soltu.DM.01G035490	3.60842	1.85137	1.92963e-06	homeobox	HB1	RNA.regulation of transcription.HB,Homeobox transcription factor family	RNA	weakly similar to ( 170) AT3G61890 | Symbols: ATHB-12, ATHB12 | ATHB-12 (ARABIDOPSIS THALIANA HOMEOBOX 12); transcription activator/ transcription factor | chr3:22914346-22915239 REVERSEweakly similar to ( 149) loc_os09g35910 12009.m22175 protein homeodomain-leucine zipper transcription factor TaHDZipI-1, putative, expressed PGSC0003DMT400000694
Soltu.DM.01G035820	2.13814	1.09635	2.43656e-09	conserved hypothetical protein	ACI112	not assigned.unknown	Not assigned/Unknown	PGSC0003DMT400008496
Soltu.DM.01G035980	2.47511	1.30749	9.04048e-19	ETHYLENE-INSENSITIVE3-like	EIL3	RNA.regulation of transcription.EIN3-like(EIL) transcription factor family	RNA	highly similar to ( 511) AT3G20770 | Symbols: EIN3 | EIN3 (ETHYLENE-INSENSITIVE3); transcription factor | chr3:7260702-7262588 REVERSEmoderately similar to ( 481) loc_os03g20790 12003.m07486 protein ETHYLENE-INSENSITIVE3-like 1 protein, putative, expressedEIN3 PGSC0003DMT400070751
Soltu.DM.01G036760	49.4488	5.62786	2.8536e-14	hypothetical protein	Conserved gene of unknown function	not assigned.unknown	Not assigned/Unknown	PGSC0003DMT400050059
Soltu.DM.01G037830	2.88136	1.52675	1.64644e-19	alpha/beta-Hydrolases superfamily protein	Gibberellin receptor GID1	0	Not assigned/Unknown	0
Soltu.DM.01G037840	44.9973	5.49177	4.289e-51	histidine-containing phosphotransmitter	Histidine-containing phosphotransfer protein	signalling.phosphorelay	signalling	weakly similar to ( 165) AT5G39340 | Symbols: AHP3, ATHP2 | AHP3 (HISTIDINE-CONTAINING PHOSPHOTRANSMITTER 3); histidine phosphotransfer kinase | chr5:15748941-15750248 FORWARDweakly similar to ( 119) HP1_ORYSA Histidine-containing phosphotransfer protein 1 (OsHP1) - Oryza sativa (Rice)weakly similar to ( 131) loc_os01g54050 12001.m11569 protein histidine-containing phosphotransfer protein 4, puta…
Soltu.DM.01G038070	6.54526	2.71045	2.5351e-29	Protein of unknown function (DUF3049)	Conserved gene of unknown function	protein.synthesis.ribosomal protein.unknown.unknown	Protein	very weakly similar to (93.6) AT1G54740 | Symbols: | FUNCTIONS IN: molecular_function unknown; INVOLVED IN: biological_process unknown; EXPRESSED IN: 21 plant structures; EXPRESSED DURING: 14 growth stages; BEST Arabidopsis thaliana protein match is: structural constituent of ribosome (TAIR:AT1G22110.1); Has 479 Blast hits to 317 proteins in 60 species: Archae - 0; Bacteria - 25; Metazoa - 81; Fu…
Soltu.DM.01G038100	2.28621	1.19296	1.14175e-10	Phosphoglycerate mutase family protein	Phosphoglycerate/bisphosphoglycerate mutase family protein	glycolysis.cytosolic branch.phosphoglycerate mutase	primary carbon metabolism	moderately similar to ( 279) AT3G05170 | Symbols: | phosphoglycerate/bisphosphoglycerate mutase family protein | chr3:1466738-1468219 FORWARDmoderately similar to ( 249) loc_os05g04960 12005.m05025 protein glycerolphosphate mutase, putative, expressedPGAM phoE PGSC0003DMT400073546
Soltu.DM.01G038150	3.43636	1.78088	3.16007e-08	Phosphoglycerate mutase family protein	Phosphoglycerate/bisphosphoglycerate mutase	glycolysis.cytosolic branch.phosphoglycerate mutase	primary carbon metabolism	moderately similar to ( 283) AT3G05170 | Symbols: | phosphoglycerate/bisphosphoglycerate mutase family protein | chr3:1466738-1468219 FORWARDmoderately similar to ( 251) loc_os05g04960 12005.m05025 protein glycerolphosphate mutase, putative, expressedPGAM phoE PGSC0003DMT400073551
Soltu.DM.01G038170	2.07995	1.05655	2.53337e-35	glutathione synthetase	Glutathione synthetase, chloroplastic	redox.ascorbate and glutathione.glutathione	Redox	highly similar to ( 699) AT5G27380 | Symbols: GSH2, GSHB | GSH2 (GLUTATHIONE SYNTHETASE 2); glutathione synthase | chr5:9668211-9670912 REVERSEhighly similar to ( 714) GSHB_BRAJU Glutathione synthetase, chloroplast precursor (EC 6.3.2.3) (Glutathione synthase) (GSH synthetase) (GSH-S) - Brassica juncea (Leaf mustard) (Indian mustard)highly similar to ( 660) loc_os11g42350 12011.m28855 protein glu…
Soltu.DM.01G038230	4.6505	2.21738	7.19463e-10	receptor like protein	Verticillium wilt disease resistance protein	signalling.receptor kinases.leucine rich repeat XI	signalling	moderately similar to ( 324) AT4G13920 | Symbols: AtRLP50 | AtRLP50 (Receptor Like Protein 50); kinase/ protein binding | chr4:8043861-8046536 FORWARDweakly similar to ( 169) RPK1_IPONI Receptor-like protein kinase precursor (EC 2.7.11.1) - Ipomoea nil (Japanese morning glory) (Pharbitis nil)moderately similar to ( 401) loc_os12g12010 12012.m05176 protein verticillium wilt disease resistance prot…
Soltu.DM.01G038470	2.63215	1.39624	1.06676e-13	peroxisomal adenine nucleotide carrier	Peroxisomal membrane protein pmp34	transport.metabolite transporters at the mitochondrial membrane	Transport	moderately similar to ( 394) AT3G05290 | Symbols: PNC1 | PNC1 (PEROXISOMAL ADENINE NUCLEOTIDE CARRIER 1); ADP transmembrane transporter/ ATP transmembrane transporter/ binding | chr3:1506129-1507614 REVERSEmoderately similar to ( 358) loc_os05g32630 12005.m07496 protein peroxisomal carrier protein, putative, expressed PGSC0003DMT400073660
Soltu.DM.01G039110	2.08914	1.06291	1.87724e-07	SART-1 family	IgE autoantigen	development.unspecified	Development	weakly similar to ( 158) AT5G16780 | Symbols: DOT2, MDF | DOT2 (DEFECTIVELY ORGANIZED TRIBUTARIES 2) | chr5:5517784-5521566 REVERSEweakly similar to ( 146) loc_os02g30730 12002.m33697 protein SART-1 family protein, expressed PGSC0003DMT400063673
Soltu.DM.01G039740	137.108	7.09917	3.40517e-280	phospholipase D P2	Phospholipase PLDb2	lipid metabolism.lipid degradation.lysophospholipases.phospholipase D	Lipid Metabolism	highly similar to ( 540) AT2G42010 | Symbols: PLDBETA1, PLDBETA | PLDBETA1 (PHOSPHOLIPASE D BETA 1); phospholipase D | chr2:17533018-17537990 REVERSEmoderately similar to ( 322) PLDA1_ORYSA Phospholipase D alpha 1 precursor (EC 3.1.4.4) (PLD alpha 1) (Choline phosphatase 1) (Phosphatidylcholine-hydrolyzing phospholipase D 1) - Oryza sativa (Rice)moderately similar to ( 479) loc_os10g38060 12010.m…
Soltu.DM.01G040040	4.35332	2.12212	6.20074e-29	Polynucleotidyl transferase, ribonuclease H-like superfamily protein	3-5 exonuclease	DNA.unspecified	DNA	highly similar to ( 511) AT1G56310 | Symbols: | 3'-5' exonuclease domain-containing protein | chr1:21082863-21085300 FORWARDmoderately similar to ( 494) loc_os05g28860 12005.m27787 protein 3-5 exonuclease/ nucleic acid binding protein, putative, expressed PGSC0003DMT400007299
Soltu.DM.01G040070	2.07342	1.05201	1.43335e-08	Protein of unknown function (DUF1645)	Conserved gene of unknown function	not assigned.unknown	Not assigned/Unknown	weakly similar to ( 135) AT3G62630 | Symbols: | FUNCTIONS IN: molecular_function unknown; INVOLVED IN: biological_process unknown; LOCATED IN: cellular_component unknown; EXPRESSED IN: 22 plant structures; EXPRESSED DURING: 14 growth stages; CONTAINS InterPro DOMAIN/s: Protein of unknown function DUF1645 (InterPro:IPR012442); BEST Arabidopsis thaliana protein match is: calmodulin-binding protein …
Soltu.DM.01G040130	2.24955	1.16964	1.09362e-07	Adenine nucleotide alpha hydrolases-like superfamily protein	USP	stress.abiotic.unspecified	stress	weakly similar to ( 163) AT3G62550 | Symbols: | universal stress protein (USP) family protein | chr3:23136194-23137074 FORWARDweakly similar to ( 192) loc_os01g19820 12001.m150564 protein universal stress protein, putative, expressedUsp USP_Like PGSC0003DMT400007287
Soltu.DM.01G040150	5.74966	2.52348	4.08489e-08	Inorganic H pyrophosphatase family protein	Pyrophosphate-energized vacuolar membrane proton pump	transport.amino acids	Transport	nearly identical (1149) AT1G15690 | Symbols: AVP1, ATAVP3, AVP-3 | AVP1; ATPase/ hydrogen-translocating pyrophosphatase | chr1:5399115-5402185 FORWARDnearly identical (1134) AVP_PHAAU Pyrophosphate-energized vacuolar membrane proton pump (EC 3.6.1.1) (Pyrophosphate-energized inorganic pyrophosphatase) (H(+)-PPase) (Vacuolar H(+)-pyrophosphatase) - Phaseolus aureus (Mung bean) (Vigna radiata)nearl…
Soltu.DM.01G040790	3.6318	1.86069	2.26733e-50	ATP-citrate lyase A-3	ATP-citrate synthase	TCA / org. transformation.other organic acid transformaitons.atp-citrate lyase	energy metabolism	highly similar to ( 772) AT1G09430 | Symbols: ACLA-3 | ACLA-3; ATP citrate synthase | chr1:3042135-3044978 FORWARDhighly similar to ( 771) loc_os11g47330 12011.m28910 protein ATP-citrate synthase, putative, expressedSucC sucC PGSC0003DMT400047154
Soltu.DM.01G040840	10.8667	3.44185	7.60083e-64	pleiotropic drug resistance	Pleiotropic drug resistance protein 3	transport.ABC transporters and multidrug resistance systems	Transport	nearly identical (1231) AT3G53480 | Symbols: PDR9, ATPDR9, ABCG37 | PDR9 (PLEIOTROPIC DRUG RESISTANCE 9); ATPase, coupled to transmembrane movement of substances | chr3:19825366-19831644 FORWARDnearly identical (1635) PDR3_TOBAC Pleiotropic drug resistance protein 3 (NtPDR3) - Nicotiana tabacum (Common tobacco)nearly identical (1064) loc_os12g13720 12012.m073799 protein PDR-like ABC transporter, …
Soltu.DM.01G041930	3.89387	1.9612	5.05798e-24	Disease resistance protein (TIR-NBS-LRR class) family	Leucine-rich repeat-containing protein	stress.biotic.PR-proteins	stress	moderately similar to ( 443) AT5G36930 | Symbols: | disease resistance protein (TIR-NBS-LRR class), putative | chr5:14567771-14571916 REVERSEvery weakly similar to (82.4) loc_os05g23990 12005.m06693 protein rp3 protein, putative, expressedNB-ARC TIR TIR PGSC0003DMT400053416
Soltu.DM.01G042880	2.12242	1.08571	6.73129e-07	RING/U-box superfamily protein	Armadillo repeat-containing protein	protein.degradation.ubiquitin.E3.RING	Protein	moderately similar to ( 202) AT4G33940 | Symbols: | zinc finger (C3HC4-type RING finger) family protein | chr4:16266085-16267612 FORWARDweakly similar to ( 106) loc_os03g62250 12003.m35556 protein protein binding protein, putative, expressed PGSC0003DMT400061164
Soltu.DM.01G042960	2.13993	1.09756	9.38141e-12	potassium transport 2/3	Potassium channel NKT2	transport.potassium	Transport	nearly identical (1028) AT4G22200 | Symbols: AKT2/3, AKT3, AKT2 | AKT2/3 (ARABIDOPSIS POTASSIUM TRANSPORT 2/3); cyclic nucleotide binding / inward rectifier potassium channel/ protein binding | chr4:11746666-11750091 REVERSEhighly similar to ( 606) AKT1_ORYSA Potassium channel AKT1 (OsAKT1) - Oryza sativa (Rice)highly similar to ( 810) loc_os05g35410 12005.m07771 protein potassium channel AKT2/3,…
Soltu.DM.01G043190	3.83805	1.94037	3.97205e-36	conserved hypothetical protein	Hydroxyproline-rich glycoprotein	protein.degradation.ubiquitin.E3.RING	Protein	weakly similar to ( 166) AT1G10790 | Symbols: | FUNCTIONS IN: molecular_function unknown; INVOLVED IN: biological_process unknown; LOCATED IN: cellular_component unknown; BEST Arabidopsis thaliana protein match is: hydroxyproline-rich glycoprotein family protein (TAIR:AT3G56590.2); Has 40 Blast hits to 40 proteins in 7 species: Archae - 0; Bacteria - 0; Metazoa - 0; Fungi - 0; Plants - 40; Viruse…
Soltu.DM.01G043270	2.11068	1.07771	6.69645e-29	Plastid-lipid associated protein PAP / fibrillin family protein	PAP fibrillin	cell.organisation	Cell	moderately similar to ( 233) AT3G26070 | Symbols: | plastid-lipid associated protein PAP / fibrillin family protein | chr3:9526904-9528199 FORWARDmoderately similar to ( 256) loc_os03g49720 12003.m09971 protein structural molecule, putative, expressedPAP_fibrillin PGSC0003DMT400061045
Soltu.DM.01G043640	2.00215	1.00155	2.76499e-28	Protein of unknown function (DUF1644)	Pm27	protein.degradation.ubiquitin.E3.RING	Protein	moderately similar to ( 281) AT1G68140 | Symbols: | FUNCTIONS IN: molecular_function unknown; INVOLVED IN: biological_process unknown; EXPRESSED IN: 23 plant structures; EXPRESSED DURING: 13 growth stages; CONTAINS InterPro DOMAIN/s: Protein of unknown function DUF1644 (InterPro:IPR012866); BEST Arabidopsis thaliana protein match is: protein binding / zinc ion binding (TAIR:AT4G08460.2); Has 157 …
Soltu.DM.01G043810	2.02187	1.01569	7.91297e-11	Protein of unknown function (DUF793)	Conserved gene of unknown function	not assigned.unknown	Not assigned/Unknown	moderately similar to ( 298) AT1G18740 | Symbols: | unknown protein | chr1:6464125-6465273 FORWARDmoderately similar to ( 205) loc_os04g59140 12004.m10791 protein expressed proteinDUF793 PGSC0003DMT400076539
Soltu.DM.01G043880	2.53012	1.3392	1.36982e-11	conserved hypothetical protein	Gene of unknown function	not assigned.unknown	Not assigned/Unknown	PGSC0003DMT400076512
Soltu.DM.01G044000	7.80905	2.96515	4.98268e-07	Vacuolar iron transporter (VIT) family protein	Nodulin	development.unspecified	Development	moderately similar to ( 202) AT3G43660 | Symbols: | nodulin, putative | chr3:15565332-15565928 FORWARDweakly similar to ( 138) NO21_SOYBN Nodulin 21 (N-21) - Glycine max (Soybean)weakly similar to ( 143) loc_os04g45520 12004.m09505 protein integral membrane protein, expressedNodulin-21 Nodulin-21_like_1 DUF125 Nodulin-21_like_2 CCC1_like PGSC0003DMT400076498
Soltu.DM.01G044530	2.17556	1.12139	1.64924e-18	metacaspase	Caspase	protein.degradation	Protein	moderately similar to ( 298) AT5G64240 | Symbols: AtMC3 | AtMC3 (metacaspase 3); cysteine-type endopeptidase | chr5:25695836-25697249 FORWARDmoderately similar to ( 286) loc_os03g27210 12003.m08050 protein LOL3, putative, expressedPeptidase_C14 PGSC0003DMT400032693
Soltu.DM.01G044590	5.77771	2.5305	5.34362e-30	Aldolase-type TIM barrel family protein	2-nitropropane dioxygenase	misc.misc2	misc	highly similar to ( 504) AT5G64250 | Symbols: | 2-nitropropane dioxygenase family / NPD family | chr5:25697623-25698945 REVERSEmoderately similar to ( 433) loc_os08g37874 12008.m61970 protein oxidoreductase, putative, expressedNPD_like NPD COG2070 PGSC0003DMT400032683
Soltu.DM.01G044600	3.08216	1.62394	3.3071e-10	EXORDIUM like	Erg-1	signalling.in sugar and nutrient physiology	signalling	moderately similar to ( 361) AT5G64260 | Symbols: EXL2 | EXL2 (EXORDIUM LIKE 2) | chr5:25703980-25704897 FORWARDmoderately similar to ( 294) loc_os08g37840 12008.m07769 protein PHI-1, putative, expressedPhi_1 PGSC0003DMT400032756
Soltu.DM.01G044650	2.78108	1.47564	4.91168e-25	white-brown complex homolog protein	ATP-binding cassette transporter	transport.ABC transporters and multidrug resistance systems	Transport	highly similar to ( 603) AT1G17840 | Symbols: WBC11, ABCG11, DSO, COF1, ATWBC11 | WBC11 (WHITE-BROWN COMPLEX HOMOLOG PROTEIN 11); ATPase, coupled to transmembrane movement of substances / fatty acid transporter | chr1:6142870-6145894 FORWARDweakly similar to ( 166) PDR1_TOBAC Pleiotropic drug resistance protein 1 (NtPDR1) - Nicotiana tabacum (Common tobacco)highly similar to ( 759) loc_os09g29660…
Soltu.DM.01G045110	6.47315	2.69447	5.26171e-13	Terpenoid cyclases/Protein prenyltransferases superfamily protein	Monoterpene synthase 2	secondary metabolism.isoprenoids.terpenoids	secondary metabolism	moderately similar to ( 416) AT3G25830 | Symbols: ATTPS-CIN | ATTPS-CIN (terpene synthase-like sequence-1,8-cineole); (E)-beta-ocimene synthase/ myrcene synthase | chr3:9447545-9450316 FORWARDmoderately similar to ( 328) DCS1_GOSHI (+)-delta-cadinene synthase (EC 4.2.3.13) (D-cadinene synthase) - Gossypium hirsutum (Upland cotton)moderately similar to ( 242) loc_os08g04500 12008.m04593 protein te…
Soltu.DM.01G045690	2.23291	1.15893	2.26146e-08	conserved hypothetical protein	Conserved gene of unknown function	not assigned.unknown	Not assigned/Unknown	PGSC0003DMT400008077
Soltu.DM.01G045720	1433.42	10.4852	2.40207e-23	LRR and NB-ARC domains-containing disease resistance protein	Nbs-lrr resistance protein	stress.biotic	stress	moderately similar to ( 468) AT3G14470 | Symbols: | disease resistance protein (NBS-LRR class), putative | chr3:4857940-4861104 FORWARDhighly similar to ( 559) loc_os05g41290 12005.m08304 protein disease resistance RPP13-like protein 1, putative, expressedNB-ARC PGSC0003DMT400008029
Soltu.DM.01G046170	9.36924	3.22793	1.07545e-106	Pyruvate kinase family protein	Pyruvate kinase	glycolysis.plastid branch.pyruvate kinase (PK)	primary carbon metabolism	highly similar to ( 586) AT3G22960 | Symbols: PKP1, PKP-ALPHA | PKP-ALPHA; pyruvate kinase | chr3:8139369-8141771 FORWARDhighly similar to ( 595) KPYA_RICCO Pyruvate kinase isozyme A, chloroplast precursor (EC 2.7.1.40) - Ricinus communis (Castor bean)highly similar to ( 644) loc_os03g46910 12003.m09706 protein pyruvate kinase isozyme A, chloroplast precursor, putative, expressedPykF PRK05826 Pyr…
Soltu.DM.01G046910	2.30057	1.20199	7.02025e-13	UDP-Glycosyltransferase superfamily protein	UDP-glucose:glucosyltransferase	misc.UDP glucosyl and glucoronyl transferases	misc	highly similar to ( 540) AT4G15480 | Symbols: UGT84A1 | UGT84A1; UDP-glycosyltransferase/ sinapate 1-glucosyltransferase/ transferase, transferring glycosyl groups | chr4:8849000-8850472 REVERSEmoderately similar to ( 227) IAAG_MAIZE Indole-3-acetate beta-glucosyltransferase (EC 2.4.1.121) (IAA-Glu synthetase) ((Uridine 5'-diphosphate-glucose:indol-3-ylacetyl)-beta-D-glucosyl transferase) - Zea m…
Soltu.DM.01G047060	2.11077	1.07777	2.92965e-32	Cyclase family protein	Cyclase family protein	DNA.unspecified	DNA	moderately similar to ( 276) AT1G44542 | Symbols: | cyclase family protein | chr1:16865145-16866573 REVERSEmoderately similar to ( 250) loc_os08g23100 12008.m080125 protein cyclase, putative, expressedCOG1878 Cyclase PGSC0003DMT400059496
Soltu.DM.01G048180	2.60987	1.38398	2.06153e-46	Protein of unknown function DUF829, transmembrane	Conserved gene of unknown function	not assigned.unknown	Not assigned/Unknown	moderately similar to ( 441) AT2G15695 | Symbols: | unknown protein | chr2:6834194-6836336 REVERSEmoderately similar to ( 347) loc_os06g11040 12006.m05821 protein expressed proteinDUF829 PGSC0003DMT400066398
Soltu.DM.01G048200	9.99276	3.32088	1.16332e-27	GDSL-like Lipase/Acylhydrolase superfamily protein	GDSL-like Lipase/Acylhydrolase family protein	misc.GDSL-motif lipase	misc	weakly similar to ( 145) AT1G28650 | Symbols: | lipase, putative | chr1:10069547-10071082 REVERSEweakly similar to ( 191) loc_os11g31940 12011.m07096 protein esterase precursor, putative, expressedSGNH_plant_lipase_like PGSC0003DMT400066401
Soltu.DM.01G048810	2.4193	1.27459	2.25477e-19	cold-regulated 413-plasma membrane	COR413-PM2	stress.abiotic.cold	stress	moderately similar to ( 247) AT3G50830 | Symbols: COR413-PM2, ATCOR413-PM2 | COR413-PM2 (COLD-REGULATED 413-PLASMA MEMBRANE 2) | chr3:18894109-18895355 REVERSEmoderately similar to ( 227) loc_os03g55850 12003.m10496 protein cold acclimation protein COR413-PM1, putative, expressedWCOR413 PGSC0003DMT400064776
Soltu.DM.01G049080	2.17445	1.12065	8.32901e-07	MUTL protein homolog	Gene of unknown function	not assigned.unknown	Not assigned/Unknown	PGSC0003DMT400064790
Soltu.DM.01G049390	21.6537	4.43654	1.34481e-43	Erythronate-4-phosphate dehydrogenase family protein	2-hydroxyacid dehydrogenase	not assigned.unknown	Not assigned/Unknown	moderately similar to ( 259) AT1G19400 | Symbols: | unknown protein | chr1:6712222-6713676 REVERSEmoderately similar to ( 269) loc_os03g56420 12003.m35584 protein expressed protein PGSC0003DMT400001913
Soltu.DM.01G049620	4.13206	2.04686	1.20948e-09	conserved hypothetical protein	Conserved gene of unknown function	not assigned.unknown	Not assigned/Unknown	PGSC0003DMT400001900
Soltu.DM.01G049890	12.081	3.59467	2.24113e-12	purple acid phosphatase	Purple acid phosphatase	misc.acid and other phosphatases	misc	highly similar to ( 731) AT2G16430 | Symbols: PAP10, ATPAP10 | PAP10 (PURPLE ACID PHOSPHATASE 10); acid phosphatase/ protein serine/threonine phosphatase | chr2:7120502-7122772 REVERSEhighly similar to ( 736) PPAF_SOYBN Purple acid phosphatase precursor (EC 3.1.3.2) (Manganese(II) purple acid phosphatase) - Glycine max (Soybean)highly similar to ( 684) loc_os01g56880 12001.m43218 protein purple a…
Soltu.DM.01G049900	15.1928	3.92532	3.95252e-70	purple acid phosphatase	Purple acid phosphatase	misc.acid and other phosphatases	misc	highly similar to ( 726) AT2G16430 | Symbols: PAP10, ATPAP10 | PAP10 (PURPLE ACID PHOSPHATASE 10); acid phosphatase/ protein serine/threonine phosphatase | chr2:7120502-7122772 REVERSEhighly similar to ( 739) PPAF_SOYBN Purple acid phosphatase precursor (EC 3.1.3.2) (Manganese(II) purple acid phosphatase) - Glycine max (Soybean)highly similar to ( 680) loc_os01g56880 12001.m43218 protein purple a…
Soltu.DM.01G049980	4.83352	2.27307	1.19233e-23	conserved hypothetical protein	Conserved gene of unknown function	not assigned.unknown	Not assigned/Unknown	PGSC0003DMT400079538
Soltu.DM.01G051290	4.14846	2.05257	3.96667e-20	Protein of unknown function (DUF630 and DUF632)	Bzip-like transcription factor	RNA.regulation of transcription.bZIP transcription factor family	RNA	moderately similar to ( 216) AT1G21740 | Symbols: | unknown protein | chr1:7641580-7645078 FORWARDmoderately similar to ( 481) loc_os09g37040 12009.m06652 protein bZIP protein, putative, expressedDUF632 PGSC0003DMT400046483
Soltu.DM.01G051440	5.16407	2.36851	8.95724e-16	ACT-like protein tyrosine kinase family protein	Protein kinase	protein.postranslational modification	Protein	highly similar to ( 725) AT4G38470 | Symbols: | protein kinase family protein | chr4:17999432-18003551 FORWARDweakly similar to ( 126) NORK_MEDTR Nodulation receptor kinase precursor (EC 2.7.11.1) (Does not make infections protein 2) (Symbiosis receptor-like kinase) (MtSYMRK) - Medicago truncatula (Barrel medic)highly similar to ( 730) loc_os09g37230 12009.m22182 protein ATP binding protein, puta…
Soltu.DM.01G051570	4.46614	2.15903	8.75705e-15	Transmembrane amino acid transporter family protein	Amino acid transporter	transport.amino acids	Transport	highly similar to ( 520) AT1G47670 | Symbols: | amino acid transporter family protein | chr1:17536834-17539486 REVERSEhighly similar to ( 556) loc_os04g47420 12004.m09687 protein expressed proteinAa_trans PGSC0003DMT400048002
Soltu.DM.01G051860	2.70576	1.43603	4.17931e-18	galacturonosyltransferase	Glycosyltransferase QUASIMODO1	misc.UDP glucosyl and glucoronyl transferases	misc	highly similar to ( 796) AT4G38270 | Symbols: GAUT3 | GAUT3 (Galacturonosyltransferase 3); polygalacturonate 4-alpha-galacturonosyltransferase/ transferase, transferring glycosyl groups | chr4:17938433-17941410 FORWARDhighly similar to ( 728) loc_os09g36190 12009.m06568 protein transferase, transferring glycosyl groups, putative, expressedGlyco_transf_8 PGSC0003DMT400038065
Soltu.DM.02G001310	2.0802	1.05672	3.58302e-07	DNA glycosylase superfamily protein	Gene of unknown function	not assigned.unknown	Not assigned/Unknown	PGSC0003DMT400046235
Soltu.DM.02G001950	4.68652	2.22852	1.97753e-16	phosphate transporter traffic facilitator1	SEC12 1	development.unspecified	Development	moderately similar to ( 409) AT3G52190 | Symbols: PHF1 | PHF1 (PHOSPHATE TRANSPORTER TRAFFIC FACILITATOR1); nucleotide binding | chr3:19354117-19356910 REVERSEmoderately similar to ( 384) loc_os07g09000 12007.m05356 protein sec12-like protein 1, putative, expressed PGSC0003DMT400070284
Soltu.DM.02G002090	3.86135	1.9491	4.38017e-09	Major facilitator superfamily protein	Equilibrative nucleoside transporter	transport.unspecified cations	Transport	highly similar to ( 533) AT4G05120 | Symbols: ENT3, FUR1, ATENT3 | FUR1 (FUDR RESISTANT 1); nucleoside transmembrane transporter | chr4:2632886-2634824 REVERSEhighly similar to ( 551) loc_os07g37100 12007.m07960 protein nucleoside transporter, putative, expressedNucleoside_tran PGSC0003DMT400059645
Soltu.DM.02G002150	3.10563	1.63489	1.6653e-08	Subtilase family protein	Subtilisin-like serine protease	protein.degradation.subtilases	Protein	highly similar to ( 761) AT3G14240 | Symbols: | subtilase family protein | chr3:4741637-4743964 REVERSEhighly similar to ( 691) loc_os08g35090 12008.m07498 protein subtilisin-like protease precursor, putative, expressedPA_subtilisin_like PA PGSC0003DMT400043856
Soltu.DM.02G003180	2.0673	1.04775	1.59517e-14	LSD1 zinc finger family protein	Charged multivesicular body protein 2b-B	RNA.regulation of transcription.unclassified	RNA	weakly similar to ( 154) AT1G32540 | Symbols: LOL1 | LOL1 (LSD ONE LIKE 1); DNA binding | chr1:11768043-11769591 FORWARDweakly similar to ( 155) loc_os03g43840 12003.m09425 protein zinc finger protein LSD2, putative, expressed PGSC0003DMT400054616
Soltu.DM.02G003380	5.55114	2.47278	1.07901e-57	Root hair defective 3 GTP-binding protein (RHD3)	Conserved gene of unknown function	not assigned.unknown	Not assigned/Unknown	PGSC0003DMT400033631
Soltu.DM.02G003540	2.02177	1.01562	8.37664e-19	K uptake permease	Potassium transporter 11	transport.potassium	Transport	nearly identical (1171) AT2G35060 | Symbols: KUP11 | KUP11; potassium ion transmembrane transporter | chr2:14775184-14778184 REVERSEnearly identical (1135) HAK12_ORYSA Putative potassium transporter 12 (OsHAK12) - Oryza sativa (Rice)nearly identical (1132) loc_os04g52390 12004.m10133 protein potassium transporter 11, putative, expressedK_trans Kup trkD PGSC0003DMT400046034
Soltu.DM.02G003820	3.57428	1.83765	1.21257e-34	3beta-hydroxysteroid-dehydrogenase/decarboxylase isoform	3beta-hydroxysteroid-dehydrogenase/decarboxylase isoform 2	lipid metabolism.''exotics'' (steroids, squalene etc).3-beta hydroxysteroid dehydrogenase/isomerase	Lipid Metabolism	highly similar to ( 576) AT2G26260 | Symbols: AT3BETAHSD/D2 | AT3BETAHSD/D2 (3BETA-HYDROXYSTEROID-DEHYDROGENASE/DECARBOXYLASE ISOFORM 2); 3-beta-hydroxy-delta5-steroid dehydrogenase/ sterol-4-alpha-carboxylate 3-dehydrogenase (decarboxylating) | chr2:11178586-11182872 FORWARDhighly similar to ( 535) loc_os03g29170 12003.m35269 protein sterol-4-alpha-carboxylate 3-dehydrogenase, decarboxylating, p…
Soltu.DM.02G004050	2.00154	1.00111	1.72895e-07	MATE efflux family protein	Multidrug resistance pump	transport.misc	Transport	highly similar to ( 612) AT3G21690 | Symbols: | MATE efflux family protein | chr3:7638750-7641861 FORWARDhighly similar to ( 619) loc_os03g37490 12003.m08858 protein transparent testa 12 protein, putative, expressedNorM PRK01766 MatE PRK00187 PGSC0003DMT400032971
Soltu.DM.02G004800	14.6181	3.86969	6.04357e-25	Auxin efflux carrier family protein	Auxin:hydrogen symporter	transport.misc	Transport	moderately similar to ( 381) AT1G76520 | Symbols: | auxin efflux carrier family protein | chr1:28715384-28717289 FORWARDmoderately similar to ( 344) loc_os09g31478 12009.m06269 protein auxin hydrogen symporter, putative, expressedMem_trans PGSC0003DMT400046054
Soltu.DM.02G005390	3.65818	1.87113	1.38496e-07	basic chitinase	Endochitinase (Chitinase)	stress.biotic	stress	moderately similar to ( 358) AT3G12500 | Symbols: ATHCHIB, PR3, PR-3, CHI-B, B-CHI | ATHCHIB (ARABIDOPSIS THALIANA BASIC CHITINASE); chitinase | chr3:3962501-3963945 REVERSEmoderately similar to ( 389) CHI2_TOBAC Endochitinase B precursor (EC 3.2.1.14) (CHN-B) - Nicotiana tabacum (Common tobacco)moderately similar to ( 366) loc_os06g51060 12006.m09629 protein basic endochitinase 1 precursor, puta…
Soltu.DM.02G005480	5.64022	2.49575	5.55232e-19	phospholipase D delta	Phospholipase D delta	lipid metabolism.lipid degradation.lysophospholipases.phospholipase D	Lipid Metabolism	nearly identical (1145) AT4G35790 | Symbols: ATPLDDELTA, PLDDELTA | ATPLDDELTA; phospholipase D | chr4:16955774-16959875 REVERSEhighly similar to ( 720) PLDA1_TOBAC Phospholipase D alpha 1 (EC 3.1.4.4) (PLD alpha 1) (Choline phosphatase 1) (Phosphatidylcholine-hydrolyzing phospholipase D 1) - Nicotiana tabacum (Common tobacco)nearly identical (1172) loc_os09g37100 12009.m06658 protein phospholipa…
Soltu.DM.02G006320	2.34603	1.23022	3.08314e-43	conserved hypothetical protein	Tm-1^GCR26 protein	not assigned.unknown	Not assigned/Unknown	highly similar to ( 964) AT5G66420 | Symbols: | LOCATED IN: cellular_component unknown; EXPRESSED IN: 23 plant structures; EXPRESSED DURING: 13 growth stages; CONTAINS InterPro DOMAIN/s: Uncharacterised conserved protein UCP033271 (InterPro:IPR008322), TIM-barrel signal transduction protein, predicted (InterPro:IPR009215); Has 820 Blast hits to 818 proteins in 200 species: Archae - 4; Bacteria - …
Soltu.DM.02G006970	2.90421	1.53815	1.92858e-06	monogalactosyl diacylglycerol synthase	Monogalactosyldiacylglycerol synthase, chloroplastic	lipid metabolism.glycolipid synthesis.MGDG synthase	Lipid Metabolism	moderately similar to ( 301) AT4G31780 | Symbols: MGD1, MGDA | MGD1 (MONOGALACTOSYL DIACYLGLYCEROL SYNTHASE 1); 1,2-diacylglycerol 3-beta-galactosyltransferase/ UDP-galactosyltransferase/ UDP-glycosyltransferase/ transferase, transferring glycosyl groups | chr4:15374222-15376873 FORWARDmoderately similar to ( 366) loc_os09g25580 12009.m05710 protein MGDG synthase type A, putative, expressed PGSC0…
Soltu.DM.02G008090	2.84238	1.5071	1.11924e-22	Integrase-type DNA-binding superfamily protein	PHAP2A protein	RNA.regulation of transcription.AP2/EREBP, APETALA2/Ethylene-responsive element binding protein family	RNA	moderately similar to ( 318) AT4G36920 | Symbols: AP2, FLO2, FL1 | AP2 (APETALA 2); transcription factor | chr4:17400998-17403140 FORWARDweakly similar to ( 143) BBM1_BRANA Protein BABY BOOM 1 (BnBBM1) - Brassica napus (Rape)moderately similar to ( 297) loc_os04g55560 12004.m35488 protein AP2 domain containing protein, expressedAP2 AP2 PGSC0003DMT400065501
Soltu.DM.02G008360	9.71835	3.28071	4.31185e-10	cytochrome P450, family 76, subfamily C, polypeptide	Geraniol 10-hydroxylase	misc.cytochrome P450	misc	moderately similar to ( 484) AT2G45550 | Symbols: CYP76C4 | CYP76C4; electron carrier/ heme binding / iron ion binding / monooxygenase/ oxygen binding | chr2:18773541-18775654 REVERSEmoderately similar to ( 369) C76A2_SOLME Cytochrome P450 76A2 (EC 1.14.-.-) (CYPLXXVIA2) (P-450EG7) - Solanum melongena (Eggplant) (Aubergine)moderately similar to ( 454) loc_os03g14400 12003.m06880 protein cytochrom…
Soltu.DM.02G008370	7.90361	2.98251	1.65866e-71	cytochrome P450, family 76, subfamily C, polypeptide	Geraniol 10-hydroxylase	misc.cytochrome P450	misc	moderately similar to ( 486) AT2G45550 | Symbols: CYP76C4 | CYP76C4; electron carrier/ heme binding / iron ion binding / monooxygenase/ oxygen binding | chr2:18773541-18775654 REVERSEmoderately similar to ( 369) C76A2_SOLME Cytochrome P450 76A2 (EC 1.14.-.-) (CYPLXXVIA2) (P-450EG7) - Solanum melongena (Eggplant) (Aubergine)moderately similar to ( 460) loc_os03g14400 12003.m06880 protein cytochrom…
Soltu.DM.02G008920	13.1836	3.72067	2.32679e-62	Protein of unknown function (DUF607)	ACI19	not assigned.unknown	Not assigned/Unknown	moderately similar to ( 320) AT2G23790 | Symbols: | unknown protein | chr2:10125692-10127455 REVERSEmoderately similar to ( 259) loc_os10g35770 12010.m065306 protein expressed proteinDUF607 PGSC0003DMT400003000
Soltu.DM.02G009420	234.437	7.87305	2.90882e-12	related to AP2	WIN1	RNA.regulation of transcription.AP2/EREBP, APETALA2/Ethylene-responsive element binding protein family	RNA	very weakly similar to (91.3) AT5G19790 | Symbols: RAP2.11 | RAP2.11 (related to AP2 11); DNA binding / transcription factor | chr5:6689271-6690032 REVERSEweakly similar to ( 105) loc_os12g39330 12012.m07718 protein AP2 domain containing protein, expressedAP2 AP2 PGSC0003DMT400064752
Soltu.DM.02G009540	2.33239	1.22181	4.13291e-24	SPX domain gene	Xenotropic and polytropic murine leukemia virus receptor ids-4	stress.abiotic	stress	moderately similar to ( 336) AT5G15330 | Symbols: ATSPX4, SPX4 | SPX4 (SPX DOMAIN GENE 4) | chr5:4980595-4982043 FORWARDmoderately similar to ( 299) loc_os03g61200 12003.m35495 protein expressed proteinSPX PGSC0003DMT400064708
Soltu.DM.02G009660	2.21537	1.14755	6.89809e-08	Ribosomal protein L34e superfamily protein	60S ribosomal protein L34	protein.synthesis.ribosomal protein.eukaryotic.60S subunit.L34	Protein	weakly similar to ( 189) AT5G15260 | Symbols: | structural constituent of ribosome | chr5:4953646-4954350 REVERSEweakly similar to ( 110) loc_os05g40950 12005.m08271 protein expressed protein PGSC0003DMT400016972
Soltu.DM.02G010330	3.32633	1.73393	1.39214e-06	UDP-Glycosyltransferase superfamily protein	Glycosyltransferase UGT90A7	misc.UDP glucosyl and glucoronyl transferases	misc	moderately similar to ( 478) AT2G16890 | Symbols: | UDP-glucoronosyl/UDP-glucosyl transferase family protein | chr2:7316938-7319022 FORWARDweakly similar to ( 159) ZOX_PHAVU Zeatin O-xylosyltransferase (EC 2.4.2.40) (Zeatin O-beta-D-xylosyltransferase) - Phaseolus vulgaris (Kidney bean) (French bean)moderately similar to ( 335) loc_os09g16030 12009.m04864 protein cytokinin-O-glucosyltransferase 1…
Soltu.DM.02G010430	18.1664	4.1832	2.17306e-13	carbonic anhydrase	Carbonic anhydrase	TCA / org. transformation.carbonic anhydrases	energy metabolism	moderately similar to ( 219) AT3G01500 | Symbols: CA1 | CA1 (CARBONIC ANHYDRASE 1); carbonate dehydratase/ zinc ion binding | chr3:195173-197873 REVERSEmoderately similar to ( 223) CAHC_TOBAC Carbonic anhydrase, chloroplast precursor (EC 4.2.1.1) (Carbonate dehydratase) - Nicotiana tabacum (Common tobacco)weakly similar to ( 162) loc_os01g45274 12001.m150428 protein carbonic anhydrase, chloroplas…
Soltu.DM.02G010500	2.21635	1.14818	1.2737e-14	D6 protein kinase like	Stpk1 protein kinase	protein.postranslational modification	Protein	highly similar to ( 636) AT5G47750 | Symbols: D6PKL2, PK5 | D6PKL2 (D6 PROTEIN KINASE LIKE 2); kinase | chr5:19339947-19341864 REVERSEhighly similar to ( 699) KPK1_PHAVU Protein kinase PVPK-1 (EC 2.7.11.1) - Phaseolus vulgaris (Kidney bean) (French bean)highly similar to ( 647) loc_os09g08420 12009.m04109 protein protein kinase G11A, putative, expressedS_TKc S_TKc Pkinase SPS1 Pkinase_Tyr TyrKc P…
Soltu.DM.02G010510	2.46106	1.29928	5.27493e-12	Sucrase/ferredoxin-like family protein	Clostridium pasteurianum ferredoxin homolog	major CHO metabolism.degradation.sucrose.misc	primary carbon metabolism	moderately similar to ( 328) AT5G40510 | Symbols: | FUNCTIONS IN: molecular_function unknown; INVOLVED IN: biological_process unknown; LOCATED IN: cellular_component unknown; EXPRESSED IN: 14 plant structures; EXPRESSED DURING: 6 growth stages; CONTAINS InterPro DOMAIN/s: Thioredoxin fold (InterPro:IPR012335), Sucraseferredoxin-like (InterPro:IPR009737), Thioredoxin-like fold (InterPro:IPR012336)…
Soltu.DM.02G011210	2.13275	1.09272	1.12507e-49	phosphorylcholine cytidylyltransferase	Glioma tumor suppressor	not assigned.unknown	Not assigned/Unknown	moderately similar to ( 204) AT2G40430 | Symbols: | FUNCTIONS IN: molecular_function unknown; INVOLVED IN: biological_process unknown; LOCATED IN: cellular_component unknown; EXPRESSED IN: 22 plant structures; EXPRESSED DURING: 13 growth stages; CONTAINS InterPro DOMAIN/s: Tumor suppressor protein Gltscr2 (InterPro:IPR011211), P60-like (InterPro:IPR011687); Has 608 Blast hits to 551 proteins in 1…
Soltu.DM.02G011430	2.44351	1.28895	2.12161e-26	K uptake permease	Potassium transporter 11	transport.potassium	Transport	nearly identical (1238) AT2G35060 | Symbols: KUP11 | KUP11; potassium ion transmembrane transporter | chr2:14775184-14778184 REVERSEnearly identical (1206) HAK11_ORYSA Probable potassium transporter 11 (OsHAK11) - Oryza sativa (Rice)nearly identical (1206) loc_os04g52390 12004.m10133 protein potassium transporter 11, putative, expressedK_trans Kup trkD PGSC0003DMT400027038
Soltu.DM.02G012040	2.10477	1.07366	4.97415e-22	Cysteine proteinases superfamily protein	Cathepsin B-like cysteine proteinase	protein.degradation.cysteine protease	Protein	moderately similar to ( 384) AT1G02305 | Symbols: | cathepsin B-like cysteine protease, putative | chr1:455816-457974 FORWARDweakly similar to ( 108) ALEU_HORVU Thiol protease aleurain precursor (EC 3.4.22.16) - Hordeum vulgare (Barley)moderately similar to ( 371) loc_os05g24550 12005.m083685 protein cathepsin B-like cysteine proteinase 3 precursor, putative, expressedPeptidase_C1A_CathepsinB Pep…
Soltu.DM.02G012480	2.30889	1.2072	1.05374e-07	cell elongation protein / DWARF1 / DIMINUTO (DIM)	DWARF1/DIMINUTO	hormone metabolism.brassinosteroid.synthesis-degradation.sterols.DWF1	hormone metabolism	highly similar to ( 884) AT3G19820 | Symbols: DWF1, DIM, EVE1, DIM1, CBB1 | DWF1 (DWARF 1); calmodulin binding / catalytic | chr3:6879835-6881616 REVERSEhighly similar to ( 882) DIM_PEA Cell elongation protein diminuto - Pisum sativum (Garden pea)highly similar to ( 901) loc_os10g25780 12010.m21783 protein cell elongation protein diminuto, putative, expressedGlcD PGSC0003DMT400054476
Soltu.DM.02G013000	2.24857	1.16901	3.06708e-08	Tetratricopeptide repeat (TPR)-like superfamily protein	Pentatricopeptide repeat-containing protein	not assigned.unknown	Not assigned/Unknown	moderately similar to ( 449) AT2G01860 | Symbols: EMB975 | EMB975 (EMBRYO DEFECTIVE 975) | chr2:388283-389743 FORWARDmoderately similar to ( 322) loc_os02g02590 12002.m33508 protein pentatricopeptide repeat protein PPR566-6, putative, expressed PGSC0003DMT400054404
Soltu.DM.02G013610	2.24898	1.16927	2.37838e-13	translocase	Phospho-n-acetylmuramoyl-pentapeptide-transferase	protein.glycosylation	Protein	weakly similar to ( 144) AT4G18270 | Symbols: ATTRANS11, TRANS11 | ATTRANS11; P-P-bond-hydrolysis-driven protein transmembrane transporter/ catalytic | chr4:10099364-10101897 REVERSE PGSC0003DMT400054515
Soltu.DM.02G013700	7.00829	2.80906	6.83755e-81	urease accessory protein G	Urease accessory protein G	amino acid metabolism.degradation.glutamate family.arginine	AA metabolism	moderately similar to ( 473) AT2G34470 | Symbols: UREG, PSKF109 | UREG (UREASE ACCESSORY PROTEIN G); ATP binding / metal ion binding / nickel ion binding / nucleotide binding | chr2:14530900-14532411 REVERSEmoderately similar to ( 469) loc_os05g49050 12005.m08975 protein urease accessory protein ureG, putative, expressedHypB cobW PGSC0003DMT400021364
Soltu.DM.02G014310	2.21002	1.14406	5.33017e-30	MEI2-like protein	AML1	RNA.RNA binding	RNA	highly similar to ( 755) AT1G29400 | Symbols: AML5 | AML5 (ARABIDOPSIS MEI2-LIKE PROTEIN 5); RNA binding / nucleic acid binding / nucleotide binding | chr1:10290393-10293696 REVERSEweakly similar to ( 123) PLA2_ORYSA Protein terminal ear1 homolog (Protein PLASTOCHRON2) (Protein LEAFY HEAD2) - Oryza sativa (Rice)highly similar to ( 753) loc_os02g48790 12002.m33840 protein AML1, putative, expressed…
Soltu.DM.02G014780	3.1461	1.65356	4.42172e-10	GDSL-like Lipase/Acylhydrolase superfamily protein	Zinc finger protein	misc.GDSL-motif lipase	misc	moderately similar to ( 350) AT1G29670 | Symbols: | GDSL-motif lipase/hydrolase family protein | chr1:10375843-10377717 FORWARDweakly similar to ( 149) APG_BRANA Anter-specific proline-rich protein APG (Protein CEX) (Fragment) - Brassica napus (Rape)moderately similar to ( 348) loc_os01g54470 12001.m11611 protein anther-specific proline-rich protein APG, putative, expressedSGNH_plant_lipase_like …
Soltu.DM.02G014820	11.802	3.56095	1.3108e-88	RNA ligase/cyclic nucleotide phosphodiesterase family protein	Cyclic phosphodiesterase	not assigned.unknown	Not assigned/Unknown	moderately similar to ( 211) AT4G18930 | Symbols: | cyclic phosphodiesterase | chr4:10370797-10371885 FORWARDmoderately similar to ( 202) loc_os05g44170 12005.m08543 protein cyclic phosphodiesterase, putative, expressedCPDase PGSC0003DMT400073141
Soltu.DM.02G014910	2.30578	1.20526	5.65631e-23	Leucine-rich repeat transmembrane protein kinase	LRR receptor-like serine/threonine-protein kinase	signalling.receptor kinases.DUF 26	signalling	nearly identical (1235) AT1G07650 | Symbols: | leucine-rich repeat transmembrane protein kinase, putative | chr1:2359817-2366423 REVERSEmoderately similar to ( 229) NORK_PEA Nodulation receptor kinase precursor (EC 2.7.11.1) - Pisum sativum (Garden pea)nearly identical (1119) loc_os09g17630 12009.m05021 protein receptor-like protein kinase 2, putative, expressedTyrKc PTKc Pkinase_Tyr S_TKc Pkinas…
Soltu.DM.02G014960	2.78198	1.47611	9.27702e-14	hypothetical protein	Serine-threonine protein kinase, plant-type	signalling.receptor kinases.leucine rich repeat III	signalling	moderately similar to ( 276) AT1G10850 | Symbols: | ATP binding / protein binding / protein kinase/ protein serine/threonine kinase | chr1:3612228-3614343 FORWARDweakly similar to ( 174) PSKR_DAUCA Phytosulfokine receptor precursor (EC 2.7.11.1) (Phytosulfokine LRR receptor kinase) - Daucus carota (Carrot)moderately similar to ( 285) loc_os03g21510 12003.m101331 protein ATP binding protein, putat…
Soltu.DM.02G014970	6.34258	2.66507	1.26847e-10	hypothetical protein
Soltu.DM.02G015000	6.31862	2.65961	5.36454e-11	hypothetical protein
Soltu.DM.02G015370	3.69868	1.88701	1.6027e-09	WRKY DNA-binding protein	WRKY transcription factor 5	RNA.regulation of transcription.WRKY domain transcription factor family	RNA	weakly similar to ( 182) AT1G29280 | Symbols: WRKY65, ATWRKY65 | WRKY65; transcription factor | chr1:10236589-10237467 FORWARDweakly similar to ( 147) loc_os02g47060 12002.m09741 protein OsWRKY66 - Superfamily of rice TFs having WRKY and zinc finger domains, expressedWRKY PGSC0003DMT400073267
Soltu.DM.02G016780	3.00442	1.58709	1.86142e-15	alpha/beta-Hydrolases superfamily protein	Phospholipase A1	lipid metabolism.lipid degradation.lipases.triacylglycerol lipase	Lipid Metabolism	moderately similar to ( 426) AT4G18550 | Symbols: | lipase class 3 family protein | chr4:10225006-10226862 REVERSEmoderately similar to ( 388) loc_os01g46290 12001.m10827 protein triacylglycerol lipase, putative, expressedLipase_3 Lipase_3 PGSC0003DMT400081243
Soltu.DM.02G016890	57.2881	5.84016	2.5765e-51	O-methyltransferase family protein	O-methyltransferase	secondary metabolism.phenylpropanoids	secondary metabolism	moderately similar to ( 203) AT4G35160 | Symbols: | O-methyltransferase family 2 protein | chr4:16730989-16732808 REVERSEmoderately similar to ( 344) 7OMT8_MEDSA Isoflavone-7-O-methyltransferase 8 (EC 2.1.1.150) (Isoflavone-O-methyltransferase 8) (7-IOMT-8) - Medicago sativa (Alfalfa)moderately similar to ( 292) loc_os08g35310 12008.m07520 protein isoflavone-7-O-methytransferase 9, putativeMethyl…
Soltu.DM.02G017430	2.19389	1.13349	2.32153e-09	LEUNIG_homolog	WD-repeat protein	development.unspecified	Development	moderately similar to ( 217) AT2G32700 | Symbols: LUH | WD-40 repeat family protein | chr2:13867235-13871844 FORWARDmoderately similar to ( 223) loc_os02g56880 12002.m10710 protein transcriptional corepressor LEUNIG, putative, expressedWD40 COG2319 PGSC0003DMT400039609
Soltu.DM.02G017550	4.99965	2.32183	2.72799e-08	basic helix-loop-helix (bHLH) DNA-binding superfamily protein	DNA binding protein	not assigned.unknown	Not assigned/Unknown	PGSC0003DMT400076444
Soltu.DM.02G017570	94.2398	6.55826	9.10946e-62	Protein of unknown function (DUF506)	Conserved gene of unknown function	not assigned.unknown	Not assigned/Unknown	moderately similar to ( 229) AT4G32480 | Symbols: | unknown protein | chr4:15676488-15677776 FORWARDweakly similar to ( 199) loc_os01g54340 12001.m43190 protein plant-specific domain TIGR01615 family protein, expressedDUF506 PGSC0003DMT400076442
Soltu.DM.02G017650	2.8671	1.51959	7.77953e-09	hypothetical protein	Gene of unknown function	not assigned.unknown	Not assigned/Unknown	PGSC0003DMT400093473
Soltu.DM.02G017660	2.41645	1.27289	1.099e-43	glucan synthase-like	Transferase, transferring glycosyl groups	minor CHO metabolism.callose	minor CHO metabolism	nearly identical (2386) AT4G04970 | Symbols: ATGSL1, ATGSL01, GSL01, GSL1 | GSL1 (GLUCAN SYNTHASE-LIKE 1); 1,3-beta-glucan synthase/ transferase, transferring glycosyl groups | chr4:2537039-2542434 FORWARDnearly identical (2217) loc_os01g55040 12001.m11664 protein ATGSL05, putative, expressedGlucan_synthase PGSC0003DMT400076359
Soltu.DM.02G017790	2.37969	1.25078	1.0805e-13	Aluminium induced protein with YGL and LRDR motifs	TSJT1	hormone metabolism.auxin.induced-regulated-responsive-activated	hormone metabolism	moderately similar to ( 221) AT3G22850 | Symbols: | unknown protein | chr3:8089067-8090275 FORWARDmoderately similar to ( 247) TSJT1_TOBAC Stem-specific protein TSJT1 - Nicotiana tabacum (Common tobacco)moderately similar to ( 201) loc_os03g58170 12003.m34944 protein stem-specific protein TSJT1, putative, expressedWali7 Gn_AT_II PGSC0003DMT400057654
Soltu.DM.02G017880	2.02794	1.02001	4.58859e-11	Cystathionine beta-synthase (CBS) family protein	Conserved gene of unknown function	not assigned.unknown	Not assigned/Unknown	moderately similar to ( 292) AT5G53750 | Symbols: | FUNCTIONS IN: molecular_function unknown; INVOLVED IN: response to wounding; LOCATED IN: cellular_component unknown; EXPRESSED IN: male gametophyte, pollen tube; EXPRESSED DURING: L mature pollen stage; CONTAINS InterPro DOMAIN/s: Cystathionine beta-synthase, core (InterPro:IPR000644); BEST Arabidopsis thaliana protein match is: CBS domain-conta…
Soltu.DM.02G018260	3.57289	1.83709	3.37366e-39	alternative NAD(P)H dehydrogenase	Rotenone-insensitive NADH-ubiquinone oxidoreductase, mitochondrial	mitochondrial electron transport / ATP synthesis.NADH-DH.type II.internal matrix	energy metabolism	highly similar to ( 696) AT2G29990 | Symbols: NDA2 | NDA2 (ALTERNATIVE NAD(P)H DEHYDROGENASE 2); FAD binding / NADH dehydrogenase/ oxidoreductase | chr2:12793562-12795913 REVERSEhighly similar to ( 698) loc_os07g37730 12007.m08023 protein rotenone-insensitive NADH-ubiquinone oxidoreductase, mitochondrial precursor, putative, expressedNdh Pyr_redox_2 PGSC0003DMT400057603
Soltu.DM.02G018590	6.70821	2.74593	2.26603e-98	riboflavin kinase/FMN hydrolase	Riboflavin kinase/fmn adenylyltransferase	Co-factor and vitamine metabolism.riboflavin	other metabolism	moderately similar to ( 412) AT4G21470 | Symbols: ATFMN/FHY | ATFMN/FHY (riboflavin kinase/FMN hydrolase); FMN adenylyltransferase/ riboflavin kinase | chr4:11431284-11433197 FORWARDmoderately similar to ( 392) loc_os10g32730 12010.m21912 protein haloacid dehalogenase-like hydrolase domain-containing protein 1A, putative, expressedFlavokinase RibF PRK05627 COG0637 PGSC0003DMT400057723
Soltu.DM.02G018860	100.377	6.64928	1.63518e-07	Major facilitator superfamily protein	Equilibrative nucleoside transporter	transport.unspecified cations	Transport	highly similar to ( 516) AT4G05120 | Symbols: ENT3, FUR1, ATENT3 | FUR1 (FUDR RESISTANT 1); nucleoside transmembrane transporter | chr4:2632886-2634824 REVERSEmoderately similar to ( 496) loc_os07g37100 12007.m07960 protein nucleoside transporter, putative, expressedNucleoside_tran PGSC0003DMT400029352
Soltu.DM.02G019450	8.17052	3.03043	2.01507e-19	terpene synthase	Alpha-farnesene synthase	secondary metabolism.isoprenoids.terpenoids	secondary metabolism	weakly similar to ( 150) AT3G25830 | Symbols: ATTPS-CIN | ATTPS-CIN (terpene synthase-like sequence-1,8-cineole); (E)-beta-ocimene synthase/ myrcene synthase | chr3:9447545-9450316 FORWARDweakly similar to ( 121) CASS_RICCO Casbene synthase, chloroplast precursor (EC 4.2.3.8) - Ricinus communis (Castor bean)weakly similar to ( 105) loc_os04g27720 12004.m07894 protein terpene synthase 7, putativeT…
Soltu.DM.02G019730	2.78086	1.47553	8.88695e-08	conserved hypothetical protein	Conserved gene of unknown function	not assigned.unknown	Not assigned/Unknown	very weakly similar to (92.4) AT4G21215 | Symbols: | unknown protein | chr4:11310890-11313421 REVERSE PGSC0003DMT400005246
Soltu.DM.02G019910	3.57841	1.83932	2.65749e-07	beta-glucosidase	Beta-glucosidase	misc.gluco-, galacto- and mannosidases	misc	moderately similar to ( 466) AT4G21760 | Symbols: BGLU47 | BGLU47 (Beta-glucosidase 47); catalytic/ cation binding / hydrolase, hydrolyzing O-glycosyl compounds | chr4:11561229-11563871 FORWARDmoderately similar to ( 294) BGLC_MAIZE Beta-glucosidase, chloroplast precursor (EC 3.2.1.21) (Gentiobiase) (Cellobiase) (Beta-D-glucoside glucohydrolase) - Zea mays (Maize)moderately similar to ( 448) loc_…
Soltu.DM.02G020180	6.29584	2.6544	9.26496e-10	Protein of unknown function, DUF584	Conserved gene of unknown function	not assigned.unknown	Not assigned/Unknown	very weakly similar to (92.8) AT4G04630 | Symbols: | unknown protein | chr4:2332163-2332669 REVERSEDUF584 PGSC0003DMT400042495
Soltu.DM.02G020360	2.02977	1.02132	4.83257e-07	Peroxisomal membrane 22 kDa (Mpv17/PMP22) family protein	Peroxisomal membrane protein 2, pxmp2	protein.targeting.peroxisomes	Protein	weakly similar to ( 175) AT4G14305 | Symbols: | FUNCTIONS IN: molecular_function unknown; INVOLVED IN: biological_process unknown; LOCATED IN: integral to membrane; CONTAINS InterPro DOMAIN/s: Mpv17/PMP22 (InterPro:IPR007248); BEST Arabidopsis thaliana protein match is: PMP22 (TAIR:AT4G04470.1); Has 818 Blast hits to 818 proteins in 122 species: Archae - 0; Bacteria - 0; Metazoa - 406; Fungi - 21…
Soltu.DM.02G020560	3.0942	1.62957	3.22194e-16	chitin elicitor receptor kinase	Receptor protein kinase	protein.postranslational modification.kinase.receptor like cytoplasmatic kinase VII	Protein	highly similar to ( 639) AT3G21630 | Symbols: CERK1, LYSM RLK1 | CERK1 (CHITIN ELICITOR RECEPTOR KINASE 1); kinase/ receptor signaling protein/ transmembrane receptor protein kinase | chr3:7615543-7618530 REVERSEweakly similar to ( 190) CRI4_MAIZE Putative receptor protein kinase CRINKLY4 precursor (EC 2.7.11.1) - Zea mays (Maize)highly similar to ( 512) loc_os08g42580 12008.m62032 protein lysM r…
Soltu.DM.02G020850	17.419	4.12259	5.00003e-10	glutathione S-transferase F11	Glutathione S-transferase	misc.glutathione S transferases	misc	moderately similar to ( 236) AT3G03190 | Symbols: ATGSTF11, ATGSTF6 | ATGSTF11 (GLUTATHIONE S-TRANSFERASE F11); glutathione transferase | chr3:735071-735877 FORWARDweakly similar to ( 162) GSTF2_TOBAC Glutathione S-transferase APIC (EC 2.5.1.18) (GST class-phi) - Nicotiana tabacum (Common tobacco)weakly similar to ( 170) loc_os03g04260 12003.m05957 protein glutathione S-transferase, putative, exp…
Soltu.DM.02G021410	2.26128	1.17714	7.10823e-07	zinc transporter 1 precursor	Zinc/iron transporter	transport.metal	Transport	moderately similar to ( 292) AT3G12750 | Symbols: ZIP1 | ZIP1 (ZINC TRANSPORTER 1 PRECURSOR); zinc ion transmembrane transporter | chr3:4051950-4053156 REVERSEmoderately similar to ( 295) loc_os07g12890 12007.m28960 protein ZIP zinc/iron transport family protein, expressedZip PGSC0003DMT400045724
Soltu.DM.02G021690	2.15626	1.10853	2.28352e-18	Molybdenum cofactor sulfurase family protein	Mo-molybdopterin cofactor sulfurase	not assigned.unknown	Not assigned/Unknown	moderately similar to ( 418) AT1G30910 | Symbols: | molybdenum cofactor sulfurase family protein | chr1:11000912-11002801 FORWARDweakly similar to ( 124) MOCOS_ORYSA Molybdenum cofactor sulfurase (EC 4.4.-.-) (MoCo sulfurase) (MOS) - Oryza sativa (Rice)moderately similar to ( 453) loc_os09g38772 12009.m06818 protein mo-molybdopterin cofactor sulfurase, putative, expressedCOG3217 MOSC_N PGSC0003DM…
Soltu.DM.02G022610	2.59749	1.37712	4.95535e-27	C2H2-like zinc finger protein	Nucleic acid binding protein	RNA.regulation of transcription.C2H2 zinc finger family	RNA	moderately similar to ( 416) AT5G52010 | Symbols: | zinc finger (C2H2 type) family protein | chr5:21121626-21122816 REVERSEmoderately similar to ( 347) loc_os06g07020 12006.m05427 protein zinc finger, C2H2 type family protein, expressed PGSC0003DMT400003844
Soltu.DM.02G022930	2.01876	1.01347	3.85918e-07	basic chitinase	Acidic 27 kDa endochitinase	stress.biotic	stress	moderately similar to ( 302) AT3G12500 | Symbols: ATHCHIB, PR3, PR-3, CHI-B, B-CHI | ATHCHIB (ARABIDOPSIS THALIANA BASIC CHITINASE); chitinase | chr3:3962501-3963945 REVERSEmoderately similar to ( 432) CHIT_PETHY Acidic endochitinase precursor (EC 3.2.1.14) - Petunia hybrida (Petunia)moderately similar to ( 307) loc_os10g39680 12010.m06737 protein acidic endochitinase Q precursor, putative, expre…
Soltu.DM.02G023210	14.6905	3.87681	4.4766e-183	SEC14 cytosolic factor family protein / phosphoglyceride transfer family protein	Conserved gene of unknown function	signalling.G-proteins	signalling	moderately similar to ( 324) AT4G35750 | Symbols: | Rho-GTPase-activating protein-related | chr4:16940865-16941674 REVERSEmoderately similar to ( 216) loc_os04g47330 12004.m09679 protein cellular retinaldehyde-binding/triple function, C-terminal, putative, expressed PGSC0003DMT400004010
Soltu.DM.02G023850	3.10717	1.6356	5.47373e-11	flavanone 3-hydroxylase	Flavanone 3 beta-hydroxylase	hormone metabolism.ethylene.synthesis-degradation	hormone metabolism	highly similar to ( 591) AT3G51240 | Symbols: F3H, TT6, F3'H | F3H (FLAVANONE 3-HYDROXYLASE); naringenin 3-dioxygenase | chr3:19025409-19026658 FORWARDhighly similar to ( 626) FL3H_PETHY Naringenin,2-oxoglutarate 3-dioxygenase (EC 1.14.11.9) (Flavonone-3-hydroxylase) (F3H) (FHT) (Fragment) - Petunia hybrida (Petunia)highly similar to ( 543) loc_os04g56700 12004.m10557 protein naringenin,2-oxoglut…
Soltu.DM.02G024150	2.05754	1.04092	2.21288e-07	histone H1-3	H1 histone	DNA.synthesis/chromatin structure.histone	DNA	PGSC0003DMT400009344
Soltu.DM.02G024430	2.9427	1.55714	4.44967e-56	Forkhead-associated (FHA) domain-containing protein	Conserved gene of unknown function	not assigned.unknown	Not assigned/Unknown	PGSC0003DMT400097428
Soltu.DM.02G024700	2.34576	1.23005	1.30208e-14	MAP kinase	Mitogen-activated protein kinase 7	protein.postranslational modification	Protein	highly similar to ( 644) AT2G18170 | Symbols: ATMPK7, MPK7 | ATMPK7 (ARABIDOPSIS THALIANA MAP KINASE 7); MAP kinase/ kinase | chr2:7908178-7909374 REVERSEhighly similar to ( 637) NTF3_TOBAC Mitogen-activated protein kinase homolog NTF3 (EC 2.7.11.24) (P43) - Nicotiana tabacum (Common tobacco)highly similar to ( 629) loc_os06g48590 12006.m31922 protein OsMPK7 - putative MAPK based on amino acid se…
Soltu.DM.02G024760	5.90737	2.56252	1.40147e-37	cytochrome P450, family 722, subfamily A, polypeptide	Cytochrome P450	misc.cytochrome P450	misc	moderately similar to ( 408) AT1G19630 | Symbols: CYP722A1 | CYP722A1; electron carrier/ heme binding / iron ion binding / monooxygenase/ oxygen binding | chr1:6785427-6787967 REVERSEweakly similar to ( 194) C88A1_MAIZE Cytochrome P450 88A1 (EC 1.14.-.-) (Dwarf3 protein) - Zea mays (Maize)moderately similar to ( 301) loc_os05g01120 12005.m04653 protein CYP722A1, putative, expressedp450 CypX PGSC0…
Soltu.DM.02G024820	3.67824	1.87902	3.28171e-20	galactinol synthase	Galactinol synthase	minor CHO metabolism.raffinose family.galactinol synthases.putative	minor CHO metabolism	highly similar to ( 537) AT2G47180 | Symbols: AtGolS1 | AtGolS1 (Arabidopsis thaliana galactinol synthase 1); transferase, transferring glycosyl groups / transferase, transferring hexosyl groups | chr2:19369049-19370372 REVERSEhighly similar to ( 518) loc_os03g20120 12003.m07424 protein galactinol synthase 3, putative, expressedGlyco_transf_8 PGSC0003DMT400009057
Soltu.DM.02G024900	7.24822	2.85763	5.42173e-18	dihydroflavonol 4-reductase	Dihydroflavonol 4-reductase	secondary metabolism.flavonoids.dihydroflavonols	secondary metabolism	moderately similar to ( 466) AT5G42800 | Symbols: DFR, TT3, M318 | DFR (DIHYDROFLAVONOL 4-REDUCTASE); dihydrokaempferol 4-reductase | chr5:17164296-17165864 REVERSEhighly similar to ( 676) DFRA_PETHY Dihydroflavonol-4-reductase (EC 1.1.1.219) (DFR) (Dihydrokaempferol 4-reductase) - Petunia hybrida (Petunia)moderately similar to ( 292) loc_os01g44260 12001.m10683 protein dihydroflavonol-4-reductas…
Soltu.DM.02G024970	3.59325	1.84529	4.21678e-93	Galactose mutarotase-like superfamily protein	Aldose 1-epimerase	minor CHO metabolism.others	minor CHO metabolism	moderately similar to ( 439) AT5G66530 | Symbols: | aldose 1-epimerase family protein | chr5:26553821-26555575 REVERSEmoderately similar to ( 423) loc_os09g15820 12009.m04843 protein apospory-associated protein C, putative, expressedCOG0676 Aldose_epim PGSC0003DMT400009043
Soltu.DM.02G025090	2.62267	1.39104	2.00047e-14	Vacuolar sorting protein	TVLP1	not assigned.unknown	Not assigned/Unknown	highly similar to ( 776) AT4G36630 | Symbols: EMB2754 | EMB2754 (EMBRYO DEFECTIVE 2754); binding / small GTPase regulator | chr4:17272088-17276524 REVERSEhighly similar to ( 652) loc_os03g50740 12003.m101470 protein retrotransposon protein, putative, SINE subclass, expressed PGSC0003DMT400009027
Soltu.DM.02G025500	2.1257	1.08794	1.43117e-12	aminopeptidase P1	Xaa-Pro aminopeptidase 1	protein.degradation	Protein	highly similar to ( 968) AT4G36760 | Symbols: ATAPP1, APP1 | ATAPP1; N-1-naphthylphthalamic acid binding / aminopeptidase | chr4:17326688-17329979 FORWARDhighly similar to ( 946) loc_os11g33330 12011.m07232 protein xaa-Pro aminopeptidase 1, putative, expressedAPP PepP APP-like APP_MetAP Peptidase_M24 Prolidase PGSC0003DMT400033033
Soltu.DM.02G025530	2.25012	1.17	5.56e-08	Ubiquitin-conjugating enzyme family protein	Ubiquitin carrier protein	protein.degradation.ubiquitin.E2	Protein	moderately similar to ( 277) AT2G18600 | Symbols: | RUB1-conjugating enzyme, putative | chr2:8073337-8074565 REVERSEmoderately similar to ( 265) loc_os10g11260 12010.m22016 protein NEDD8-conjugating enzyme Ubc12-like, putative, expressedUQ_con COG5078 UBCc UBCc PGSC0003DMT400032948
Soltu.DM.02G026430	2.8294	1.50049	1.71693e-38	DNA LIGASE	DNA ligase	DNA.synthesis/chromatin structure	DNA	moderately similar to ( 421) AT1G66730 | Symbols: | ATP dependent DNA ligase family protein | chr1:24884991-24891823 FORWARDmoderately similar to ( 275) loc_os01g49180 12001.m11105 protein ATP binding protein, putative, expressedPRK01109 CDC9 ligB DNA_ligase_A_M PGSC0003DMT400078745
Soltu.DM.02G026900	7.57663	2.92156	8.23802e-10	S-adenosyl-L-methionine-dependent methyltransferases superfamily protein	Conserved gene of unknown function	mitochondrial electron transport / ATP synthesis.F1-ATPase	energy metabolism	weakly similar to ( 199) AT2G16030 | Symbols: | methyltransferase | chr2:6974196-6974891 REVERSEweakly similar to ( 117) loc_os05g42140 12005.m08387 protein expressed protein PGSC0003DMT400078794
Soltu.DM.02G026990	9.54231	3.25434	1.22917e-47	Zinc finger (C3HC4-type RING finger) family protein	Conserved gene of unknown function	protein.degradation.ubiquitin.E3.RING	Protein	moderately similar to ( 494) AT5G49665 | Symbols: | zinc finger (C3HC4-type RING finger) family protein | chr5:20167119-20169420 REVERSEmoderately similar to ( 374) loc_os04g01160 12004.m05436 protein protein binding protein, putative, expressedvWA_C3HC4_type PGSC0003DMT400078676
Soltu.DM.02G027340	181.08	7.50048	4.60022e-11	NAD(P)-binding Rossmann-fold superfamily protein	Short-chain dehydrogenase	misc.short chain dehydrogenase/reductase (SDR)	misc	moderately similar to ( 212) AT5G10050 | Symbols: | short-chain dehydrogenase/reductase (SDR) family protein | chr5:3144254-3145643 FORWARDweakly similar to ( 198) loc_os12g43740 12012.m08147 protein expressed proteinPRK06182 PRK06179 PRK05693 DltE COG4221 PRK06180 PRK08220 fabG fabG PRK07825 FabG PRK08263 fabG PRK09291 PRK08264 PRK06841 PRK12826 PRK08721 PRK07067 PRK07109 PRK05650 PRK12828 PRK12…
Soltu.DM.02G027550	6.39876	2.67779	1.19523e-60	heptahelical protein	Conserved gene of unknown function	not assigned.unknown	Not assigned/Unknown	highly similar to ( 593) AT4G37680 | Symbols: HHP4 | HHP4 (heptahelical protein 4); receptor | chr4:17701231-17702568 FORWARDhighly similar to ( 580) loc_os03g13040 12003.m06750 protein haemolysin-III related family protein, expressedHlyIII COG1272 PGSC0003DMT400055224
Soltu.DM.02G027560	7.85156	2.97298	5.05962e-28	DUF4228 domain containing protein	Conserved gene of unknown function	not assigned.unknown	Not assigned/Unknown	weakly similar to ( 169) AT5G67620 | Symbols: | unknown protein | chr5:26964891-26965720 REVERSEweakly similar to ( 125) loc_os03g10320 12003.m06485 protein expressed protein PGSC0003DMT400055171
Soltu.DM.02G028560	32.4759	5.0213	2.88146e-10	basic helix-loop-helix (bHLH) DNA-binding superfamily protein	ALCATRAZ/SPATULA	RNA.regulation of transcription.bHLH,Basic Helix-Loop-Helix family	RNA	weakly similar to ( 147) AT4G36930 | Symbols: SPT | SPT (SPATULA); DNA binding / transcription factor | chr4:17414167-17415945 FORWARDweakly similar to ( 136) loc_os06g06900 12006.m05415 protein helix-loop-helix DNA-binding domain containing protein, expressed PGSC0003DMT400010253
Soltu.DM.02G028660	3.68983	1.88355	1.37229e-11	Nucleoporin autopeptidase	Nucleoporin 98	protein.targeting.nucleus	Protein	moderately similar to ( 212) AT1G10390 | Symbols: | nucleoporin family protein | chr1:3407265-3412045 REVERSEweakly similar to ( 195) loc_os12g06890 12012.m04679 protein nucleoporin nup189, putative, expressedNucleoporin2 PGSC0003DMT400010265
Soltu.DM.02G028870	3.13124	1.64673	1.99321e-14	heat shock factor	Heat shock factor protein HSF24	0	Not assigned/Unknown	0
Soltu.DM.02G030160	47.135	5.55873	2.0489e-22	Methylenetetrahydrofolate reductase family protein	Proline oxidase/dehydrogenase 1	amino acid metabolism.degradation.glutamate family.proline	AA metabolism	highly similar to ( 510) AT5G38710 | Symbols: | proline oxidase, putative / osmotic stress-responsive proline dehydrogenase, putative | chr5:15501340-15503899 FORWARDmoderately similar to ( 404) loc_os10g40360 12010.m06805 protein proline oxidase, mitochondrial precursor, putative, expressedPro_dh PGSC0003DMT400026048
Soltu.DM.02G030800	3.81378	1.93122	2.53807e-08	chitin elicitor receptor kinase	LysM type receptor kinase	signalling.receptor kinases.lysine motif	signalling	very weakly similar to (94.4) AT3G21630 | Symbols: CERK1, LYSM RLK1 | CERK1 (CHITIN ELICITOR RECEPTOR KINASE 1); kinase/ receptor signaling protein/ transmembrane receptor protein kinase | chr3:7615543-7618530 REVERSEvery weakly similar to (94.7) loc_os08g42580 12008.m62032 protein lysM receptor-like kinase, putative, expressed PGSC0003DMT400003451
Soltu.DM.02G030810	5.69252	2.50907	7.35451e-20	hypothetical protein	Conserved gene of unknown function	not assigned.unknown	Not assigned/Unknown	PGSC0003DMT400003744
Soltu.DM.02G031460	2.03015	1.02159	5.14024e-11	Protein of unknown function (DUF1997)	Conserved gene of unknown function	not assigned.unknown	Not assigned/Unknown	moderately similar to ( 206) AT5G39520 | Symbols: | unknown protein | chr5:15823920-15825416 REVERSEweakly similar to ( 146) loc_os03g07200 12003.m06237 protein expressed proteinDUF1997 PGSC0003DMT400003391
Soltu.DM.02G031520	22.4066	4.48585	1.09404e-70	SPX domain gene	SPX domain-containing protein 4	stress.abiotic	stress	moderately similar to ( 251) AT5G15330 | Symbols: ATSPX4, SPX4 | SPX4 (SPX DOMAIN GENE 4) | chr5:4980595-4982043 FORWARDmoderately similar to ( 225) loc_os03g61200 12003.m35495 protein expressed proteinSPX PGSC0003DMT400003384
Soltu.DM.02G031680	3.25888	1.70438	2.9304e-22	Domain of unknown function (DUF298)	Leucine zipper protein	hormone metabolism.auxin.signal transduction	hormone metabolism	moderately similar to ( 231) AT3G28970 | Symbols: AAR3 | AAR3 (antiauxin-resistant 3) | chr3:10987970-10989782 REVERSEweakly similar to ( 174) loc_os07g43720 12007.m08597 protein expressed proteinDUF298 PGSC0003DMT400003600
Soltu.DM.02G031690	2.16615	1.11514	4.36391e-19	starch synthase	Granule-bound starch synthase 2, chloroplastic/amyloplastic	major CHO metabolism.synthesis.starch.starch synthase	primary carbon metabolism	highly similar to ( 974) AT3G01180 | Symbols: AtSS2 | AtSS2 (starch synthase 2); transferase, transferring glycosyl groups | chr3:62456-65678 REVERSEnearly identical (1566) SSY2_SOLTU Granule-bound starch synthase 2, chloroplast precursor (EC 2.4.1.21) (Granule-bound starch synthase II) (SS II) (GBSS-II) - Solanum tuberosum (Potato)highly similar to ( 851) loc_os02g51070 12002.m10141 protein solu…
Soltu.DM.02G032640	2.92194	1.54693	8.57874e-11	Peroxidase superfamily protein	Alpha-DOX2	stress.abiotic	stress	highly similar to ( 926) AT3G01420 | Symbols: ALPHA-DOX1, DOX1, DIOX1 | DOX1; lipoxygenase | chr3:159689-162726 REVERSEhighly similar to ( 827) loc_os12g26290 12012.m27040 protein alpha-DOX2, putative, expressedAn_peroxidase PGSC0003DMT400001358
Soltu.DM.02G032660	2.54698	1.34879	7.29048e-11	nodulin MtN21 /EamA-like transporter family protein	Auxin-induced protein 5NG4	development.unspecified	Development	moderately similar to ( 241) AT3G28050 | Symbols: | nodulin MtN21 family protein | chr3:10442984-10445216 FORWARDmoderately similar to ( 203) loc_os08g44750 12008.m08447 protein nodulin-like protein 5NG4, putative, expressed PGSC0003DMT400010544
Soltu.DM.02G032780	903.579	9.81951	4.22637e-21	Protein kinase superfamily protein	Serine-threonine protein kinase, plant-type	protein.postranslational modification.kinase.receptor like cytoplasmatic kinase VII	Protein	moderately similar to ( 206) AT5G18500 | Symbols: | protein kinase family protein | chr5:6139263-6141283 FORWARDweakly similar to ( 199) NORK_MEDTR Nodulation receptor kinase precursor (EC 2.7.11.1) (Does not make infections protein 2) (Symbiosis receptor-like kinase) (MtSYMRK) - Medicago truncatula (Barrel medic)moderately similar to ( 365) loc_os04g39180 12004.m08907 protein nodulation receptor…
Soltu.DM.02G032810	2.04387	1.03131	7.29648e-18	homeobox	Homeodomain leucine zipper protein	RNA.regulation of transcription.HB,Homeobox transcription factor family	RNA	moderately similar to ( 229) AT3G01470 | Symbols: ATHB-1, ATHB1, HD-ZIP-1, HAT5 | ATHB-1 (ARABIDOPSIS THALIANA HOMEOBOX 1); DNA binding / protein homodimerization/ sequence-specific DNA binding / transcription activator/ transcription factor | chr3:182648-184034 REVERSEweakly similar to ( 164) loc_os02g49700 12002.m33448 protein homeodomain leucine zipper protein CPHB-5, putative, expressed PGSC0…
Soltu.DM.02G033520	3.86172	1.94924	1.71803e-69	SGF29 tudor-like domain	Conserved gene of unknown function	not assigned.unknown	Not assigned/Unknown	moderately similar to ( 325) AT3G27460 | Symbols: | unknown protein | chr3:10159537-10161994 REVERSEmoderately similar to ( 246) loc_os12g19350 12012.m05886 protein expressed proteinDUF1325 PGSC0003DMT400032836
Soltu.DM.02G033690	3.16854	1.66382	1.48185e-72	conserved hypothetical protein	Steroid nuclear receptor, ligand-binding	not assigned.unknown	Not assigned/Unknown	highly similar to ( 582) AT5G40640 | Symbols: | unknown protein | chr5:16277345-16280258 FORWARDhighly similar to ( 528) loc_os04g40700 12004.m35344 protein steroid nuclear receptor, ligand-binding, putative, expressed PGSC0003DMT400032855
Soltu.DM.02G034130	2.06704	1.04757	2.99677e-10	chloride channel A	CLC-Nt2 protein	transport.unspecified anions	Transport	nearly identical (1012) AT5G40890 | Symbols: ATCLC-A, CLC-A, CLCA | ATCLC-A (CHLORIDE CHANNEL A); anion channel/ nitrate transmembrane transporter/ voltage-gated chloride channel | chr5:16381645-16383821 REVERSEhighly similar to ( 746) loc_os12g25200 12012.m06347 protein chloride channel protein CLC-a, putative, expressedClC_6_like ClC_3_like ClC_euk Voltage_CLC EriC EriC PRK05277 Voltage_gated_C…
Soltu.DM.02G034140	2.41985	1.27492	6.36132e-37	Vps52 / Sac2 family	Squamosa promoter-binding protein	development.squamosa promoter binding like (SPL)	Development	highly similar to ( 594) AT5G18830 | Symbols: SPL7 | SPL7 (SQUAMOSA PROMOTER BINDING PROTEIN-LIKE 7); DNA binding / transcription factor | chr5:6276116-6280227 FORWARDmoderately similar to ( 483) loc_os05g33810 12005.m07613 protein SPL7, putative, expressedSBP PGSC0003DMT400016073
Soltu.DM.02G034200	2.03961	1.0283	8.74388e-32	DCD (Development and Cell Death) domain protein	B2 protein	0	Not assigned/Unknown	0
Soltu.DM.02G034220	7.22364	2.85273	3.23794e-105	DHBP synthase RibB-like alpha/beta domain	Sua5	not assigned.unknown	Not assigned/Unknown	moderately similar to ( 263) AT3G01920 | Symbols: | yrdC family protein | chr3:317449-319001 FORWARDmoderately similar to ( 243) loc_os08g41910 12008.m08169 protein protein yciO, putative, expressedPRK11630 SUA5 PGSC0003DMT400052220
Soltu.DM.02G034390	9.8276	3.29684	2.72444e-22	GRAS family transcription factor	GRAS family transcription factor	RNA.regulation of transcription.GRAS transcription factor family	RNA	moderately similar to ( 308) AT1G66350 | Symbols: RGL1, RGL | RGL1 (RGA-LIKE 1); transcription factor | chr1:24748327-24749862 FORWARDmoderately similar to ( 317) GAI1_VITVI DELLA protein GAI1 (Gibberellic acid-insensitive mutant protein 1) (VvGAI1) - Vitis vinifera (Grape)highly similar to ( 508) loc_os11g31100 12011.m07015 protein SCARECROW, putativeGRAS PGSC0003DMT400052191
Soltu.DM.02G034460	1612.4	10.655	1.95295e-130	senescence-related gene	Glycerophosphodiester phosphodiesterase	lipid metabolism.lipid degradation.lysophospholipases.glycerophosphodiester phosphodiesterase	Lipid Metabolism	moderately similar to ( 488) AT3G02040 | Symbols: SRG3 | SRG3 (senescence-related gene 3); glycerophosphodiester phosphodiesterase/ phosphoric diester hydrolase | chr3:348505-349909 REVERSEmoderately similar to ( 462) loc_os02g31030 12002.m08246 protein glycerophosphodiester phosphodiesterase, putative, expressedGDPD UgpQ PGSC0003DMT400052184
Soltu.DM.03G001070	3.2048	1.68023	3.96364e-36	Leucine-rich repeat transmembrane protein kinase	Leucine-rich repeat family protein / protein kinase family protein	signalling.receptor kinases.DUF 26	signalling	moderately similar to ( 273) AT1G07650 | Symbols: | leucine-rich repeat transmembrane protein kinase, putative | chr1:2359817-2366423 REVERSEweakly similar to ( 166) NORK_MEDTR Nodulation receptor kinase precursor (EC 2.7.11.1) (Does not make infections protein 2) (Symbiosis receptor-like kinase) (MtSYMRK) - Medicago truncatula (Barrel medic)moderately similar to ( 256) loc_os09g17630 12009.m0502…
Soltu.DM.03G002060	2.51094	1.32823	7.70967e-24	Protein of unknown function (DUF506)	Conserved gene of unknown function	not assigned.unknown	Not assigned/Unknown	moderately similar to ( 218) AT2G20670 | Symbols: | unknown protein | chr2:8912163-8913472 REVERSEweakly similar to ( 193) loc_os01g54340 12001.m43190 protein plant-specific domain TIGR01615 family protein, expressedDUF506 PGSC0003DMT400033381
Soltu.DM.03G002610	2.08651	1.0611	1.26056e-12	Sulfite exporter TauE/SafE family protein	Conserved gene of unknown function	not assigned.unknown	Not assigned/Unknown	moderately similar to ( 408) AT1G61740 | Symbols: | unknown protein | chr1:22798365-22801020 REVERSEmoderately similar to ( 301) loc_os01g57710 12001.m150744 protein expressed protein PGSC0003DMT400055932
Soltu.DM.03G002700	4.79545	2.26167	4.50795e-12	NB-ARC domain-containing disease resistance protein	Disease resistance protein RGA3	stress.biotic	stress	moderately similar to ( 436) AT3G14470 | Symbols: | disease resistance protein (NBS-LRR class), putative | chr3:4857940-4861104 FORWARDhighly similar to ( 542) loc_os05g41290 12005.m08304 protein disease resistance RPP13-like protein 1, putative, expressedNB-ARC PGSC0003DMT400012963
Soltu.DM.03G003080	3.49801	1.80653	8.10536e-07	P-loop containing nucleoside triphosphate hydrolases superfamily protein	Conserved gene of unknown function	DNA.synthesis/chromatin structure	DNA	highly similar to ( 504) AT1G65810 | Symbols: | tRNA-splicing endonuclease positive effector-related | chr1:24477043-24480728 REVERSEmoderately similar to ( 376) loc_os04g49270 12004.m09862 protein expressed proteinCOG1112 PGSC0003DMT400061888
Soltu.DM.03G003400	5.27733	2.39981	1.22658e-14	S-adenosyl-L-methionine-dependent methyltransferases superfamily protein	O-methyltransferase	secondary metabolism.phenylpropanoids.lignin biosynthesis.CCoAOMT	secondary metabolism	moderately similar to ( 314) AT4G26220 | Symbols: | caffeoyl-CoA 3-O-methyltransferase, putative | chr4:13284179-13285146 FORWARDmoderately similar to ( 306) CAMT_MESCR Caffeoyl-CoA O-methyltransferase (EC 2.1.1.104) (Trans-caffeoyl-CoA 3-O-methyltransferase) (CCoAMT) (CCoAOMT) - Mesembryanthemum crystallinum (Common ice plant)moderately similar to ( 289) loc_os06g06980 12006.m31989 protein caffe…
Soltu.DM.03G005400	2.12593	1.08809	6.9902e-13	N-acetyl-l-glutamate synthase	N-acetyl-glutamate synthase	misc.GCN5-related N-acetyltransferase	misc	highly similar to ( 778) AT2G22910 | Symbols: | GCN5-related N-acetyltransferase (GNAT) family protein / amino acid kinase family protein | chr2:9749988-9752737 FORWARDhighly similar to ( 686) loc_os03g31690 12003.m08419 protein N-acetyltransferase/ amino-acid N-acetyltransferase, putative, expressedAAK_NAGS-ABP PRK05279 ArgB ArgA PRK00942 AAK_NAGK-like AAK_NAGK-C PRK07757 PRK12308 PGSC0003DMT400…
Soltu.DM.03G006260	2.19986	1.13741	7.39295e-09	GNS1/SUR4 membrane protein family	GNS1/SUR4 membrane family protein	lipid metabolism.''exotics'' (steroids, squalene etc).sphingolipids	Lipid Metabolism	moderately similar to ( 299) AT4G36830 | Symbols: | GNS1/SUR4 membrane family protein | chr4:17349511-17350380 FORWARDweakly similar to ( 200) loc_os12g43890 12012.m08161 protein GNS1/SUR4 membrane protein, putative, expressed PGSC0003DMT400075012
Soltu.DM.03G006550	26.0467	4.70303	8.59609e-22	Mediator of RNA polymerase II transcription subunit	Conserved gene of unknown function	not assigned.unknown	Not assigned/Unknown	moderately similar to ( 343) AT2G22370 | Symbols: | unknown protein | chr2:9501019-9502078 REVERSEmoderately similar to ( 310) loc_os02g10050 12002.m33594 protein mediator of RNA polymerase II transcription, subunit 18, putative, expressed PGSC0003DMT400038132
Soltu.DM.03G007710	3.04032	1.60422	1.69123e-15	Glycosyl transferase, family	Alpha-1,4 glucan phosphorylase L-1 isozyme, chloroplastic/amyloplastic	major CHO metabolism.degradation.starch.starch phosphorylase	primary carbon metabolism	moderately similar to ( 319) AT3G29320 | Symbols: | glucan phosphorylase, putative | chr3:11252871-11257587 FORWARDmoderately similar to ( 391) PHSL1_SOLTU Alpha-1,4 glucan phosphorylase L-1 isozyme, chloroplast precursor (EC 2.4.1.1) (Starch phosphorylase L-1) - Solanum tuberosum (Potato)moderately similar to ( 312) loc_os03g55090 12003.m10424 protein alpha-1,4 glucan phosphorylase, L isozyme, c…
Soltu.DM.03G007720	3.27345	1.71081	2.43656e-12	Glycosyl transferase, family	Alpha-1,4 glucan phosphorylase L-2 isozyme, chloroplastic/amyloplastic	major CHO metabolism.degradation.starch.starch phosphorylase	primary carbon metabolism	highly similar to ( 719) AT3G29320 | Symbols: | glucan phosphorylase, putative | chr3:11252871-11257587 FORWARDnearly identical (1686) PHSL2_SOLTU Alpha-1,4 glucan phosphorylase L-2 isozyme, chloroplast precursor (EC 2.4.1.1) (Starch phosphorylase L-2) - Solanum tuberosum (Potato)highly similar to ( 694) loc_os03g55090 12003.m10424 protein alpha-1,4 glucan phosphorylase, L isozyme, chloroplast pr…
Soltu.DM.03G009150	2.07232	1.05124	3.31696e-26	Abhydrolase domain containing 18 domain containing protein	Conserved gene of unknown function	not assigned.unknown	Not assigned/Unknown	highly similar to ( 589) AT3G12150 | Symbols: | unknown protein | chr3:3876688-3878621 REVERSEhighly similar to ( 546) loc_os02g10160 12002.m06314 protein expressed protein PGSC0003DMT400033680
Soltu.DM.03G009660	6.00808	2.5869	1.5533e-43	MATE efflux family protein	Multidrug resistance pump	transport.misc	Transport	highly similar to ( 578) AT1G33110 | Symbols: | MATE efflux family protein | chr1:12005084-12008040 FORWARDhighly similar to ( 557) loc_os11g03240 12011.m04520 protein transparent testa 12 protein, putative, expressedNorM PRK01766 MatE PGSC0003DMT400031221
Soltu.DM.03G010670	2.39391	1.25937	5.42131e-10	Protein kinase superfamily protein	Gene of unknown function	signalling.receptor kinases.wheat LRK10 like	signalling	very weakly similar to (80.1) AT1G69910 | Symbols: | protein kinase family protein | chr1:26330166-26332076 FORWARD PGSC0003DMT400025279
Soltu.DM.03G011420	4.80883	2.26569	3.33603e-09	Transmembrane amino acid transporter family protein	Proline transporter	transport.amino acids	Transport	highly similar to ( 526) AT1G08230 | Symbols: | amino acid transporter family protein | chr1:2583715-2586700 REVERSEhighly similar to ( 563) loc_os01g63854 12001.m12500 protein amino acid permease, putative, expressedAa_trans PGSC0003DMT400080764
Soltu.DM.03G011440	14.1506	3.82279	3.24063e-09	PHE ammonia lyase	Phenylalanine ammonia-lyase	secondary metabolism.phenylpropanoids.lignin biosynthesis.PAL	secondary metabolism	nearly identical (1187) AT2G37040 | Symbols: pal1, ATPAL1 | pal1 (Phe ammonia lyase 1); phenylalanine ammonia-lyase | chr2:15557602-15560237 REVERSEnearly identical (1361) PAL1_SOLTU Phenylalanine ammonia-lyase 1 (EC 4.3.1.5) - Solanum tuberosum (Potato)nearly identical (1092) loc_os04g43800 12004.m09339 protein phenylalanine ammonia-lyase, putative, expressedPAL PAL-HAL HutH PRK09367 PGSC0003DMT…
Soltu.DM.03G011480	6.09091	2.60666	1.40981e-06	PHE ammonia lyase	Phenylalanine ammonia-lyase	secondary metabolism.phenylpropanoids.lignin biosynthesis.PAL	secondary metabolism	nearly identical (1187) AT2G37040 | Symbols: pal1, ATPAL1 | pal1 (Phe ammonia lyase 1); phenylalanine ammonia-lyase | chr2:15557602-15560237 REVERSEnearly identical (1361) PAL1_SOLTU Phenylalanine ammonia-lyase 1 (EC 4.3.1.5) - Solanum tuberosum (Potato)nearly identical (1092) loc_os04g43800 12004.m09339 protein phenylalanine ammonia-lyase, putative, expressedPAL PAL-HAL HutH PRK09367 PGSC0003DMT…
Soltu.DM.03G011490	9.75273	3.28581	6.97246e-07	PHE ammonia lyase	Phenylalanine ammonia-lyase	secondary metabolism.phenylpropanoids.lignin biosynthesis.PAL	secondary metabolism	nearly identical (1187) AT2G37040 | Symbols: pal1, ATPAL1 | pal1 (Phe ammonia lyase 1); phenylalanine ammonia-lyase | chr2:15557602-15560237 REVERSEnearly identical (1361) PAL1_SOLTU Phenylalanine ammonia-lyase 1 (EC 4.3.1.5) - Solanum tuberosum (Potato)nearly identical (1092) loc_os04g43800 12004.m09339 protein phenylalanine ammonia-lyase, putative, expressedPAL PAL-HAL HutH PRK09367 PGSC0003DMT…
Soltu.DM.03G011560	2.20544	1.14107	1.20747e-10	Transmembrane amino acid transporter family protein	Amino acid transporter family protein	transport.amino acids	Transport	highly similar to ( 583) AT2G41190 | Symbols: | amino acid transporter family protein | chr2:17167561-17170145 REVERSEhighly similar to ( 523) loc_os02g54730 12002.m10501 protein amino acid permease, putative, expressedAa_trans SdaC PGSC0003DMT400080507
Soltu.DM.03G011890	4.1738	2.06136	6.19303e-16	UDP-glucosyl transferase 85A7	UDP-glucuronosyltransferase	misc.UDP glucosyl and glucoronyl transferases	misc	moderately similar to ( 283) AT1G22340 | Symbols: AtUGT85A7 | AtUGT85A7 (UDP-glucosyl transferase 85A7); UDP-glycosyltransferase/ glucuronosyltransferase/ transferase, transferring glycosyl groups | chr1:7890464-7892090 REVERSEmoderately similar to ( 271) loc_os02g51910 12002.m10222 protein cytokinin-O-glucosyltransferase 2, putative, expressed PGSC0003DMT400046531
Soltu.DM.03G011990	4073.71	11.9921	5.23524e-22	UDP-Glycosyltransferase superfamily protein	UDP-glucuronosyltransferase	misc.UDP glucosyl and glucoronyl transferases	misc	highly similar to ( 524) AT1G22400 | Symbols: UGT85A1, ATUGT85A1 | UGT85A1; UDP-glycosyltransferase/ cis-zeatin O-beta-D-glucosyltransferase/ glucuronosyltransferase/ trans-zeatin O-beta-D-glucosyltransferase/ transferase, transferring glycosyl groups / transferase, transferring hexosyl groups | chr1:7903851-7906607 REVERSEweakly similar to ( 169) IAAG_MAIZE Indole-3-acetate beta-glucosyltransfer…
Soltu.DM.03G012000	2.06788	1.04815	1.01707e-16	leucine-rich repeat transmembrane protein kinase family protein	LRR receptor-like serine/threonine-protein kinase	signalling.receptor kinases.DUF 26	signalling	highly similar to ( 859) AT5G10290 | Symbols: | leucine-rich repeat family protein / protein kinase family protein | chr5:3235462-3238171 REVERSEmoderately similar to ( 265) PSKR_DAUCA Phytosulfokine receptor precursor (EC 2.7.11.1) (Phytosulfokine LRR receptor kinase) - Daucus carota (Carrot)highly similar to ( 840) loc_os02g18320 12002.m07075 protein BRASSINOSTEROID INSENSITIVE 1-associated rec…
Soltu.DM.03G012080	2.50778	1.32641	1.89781e-06	ubiquitin	Ubiquitin	protein.degradation.ubiquitin.ubiquitin	Protein	weakly similar to ( 107) AT3G09790 | Symbols: UBQ8 | UBQ8; protein binding | chr3:3004111-3006006 REVERSEvery weakly similar to ( 100) loc_os04g53620 12004.m101663 protein polyubiquitin OUB2, putative, expressed PGSC0003DMT400059650
Soltu.DM.03G013090	2.49541	1.31928	1.44509e-26	2-oxoglutarate (2OG) and Fe(II)-dependent oxygenase superfamily protein	Oxidoreductase	hormone metabolism.ethylene.synthesis-degradation	hormone metabolism	moderately similar to ( 484) AT5G05600 | Symbols: | oxidoreductase, 2OG-Fe(II) oxygenase family protein | chr5:1672266-1674602 FORWARDmoderately similar to ( 214) LDOX_MALDO Leucoanthocyanidin dioxygenase (EC 1.14.11.19) (LDOX) (Leucocyanidin oxygenase) (Leucoanthocyanidin hydroxylase) (Anthocyanidin synthase) - Malus domestica (Apple) (Malus sylvestris)moderately similar to ( 421) loc_os05g03640…
Soltu.DM.03G013580	31.9741	4.99883	4.22557e-35	hypothetical protein	EMB2423	not assigned.unknown	Not assigned/Unknown	highly similar to ( 874) AT3G48470 | Symbols: EMB2423 | EMB2423 (EMBRYO DEFECTIVE 2423) | chr3:17951689-17956754 FORWARDhighly similar to ( 774) loc_os02g38680 12002.m08956 protein conserved hypothetical protein PGSC0003DMT400064410
Soltu.DM.03G013590	26.7275	4.74025	1.73327e-112	serine/threonine protein kinase	Ribosomal protein S6 kinase	protein.postranslational modification	Protein	highly similar to ( 602) AT3G08720 | Symbols: ATPK19, ATPK2 | S6K2 (ARABIDOPSIS THALIANA SERINE/THREONINE PROTEIN KINASE 2); kinase/ protein kinase | chr3:2648625-2650407 REVERSEweakly similar to ( 155) CIPK1_ORYSA CIPK-like protein 1 (EC 2.7.11.1) (OsCK1) - Oryza sativa (Rice)highly similar to ( 626) loc_os03g21620 12003.m07566 protein serine/threonine-protein kinase AtPK19, putative, expressedS…
Soltu.DM.03G014680	2.00593	1.00427	1.71298e-09	small G protein family protein / RhoGAP family protein	Rho GTPase activator	signalling.G-proteins	signalling	highly similar to ( 518) AT5G61530 | Symbols: | small G protein family protein / RhoGAP family protein | chr5:24742630-24744586 FORWARDmoderately similar to ( 448) loc_os07g30300 12007.m29178 protein rho-GTPase-activating protein 8, putative, expressedRhoGAP RhoGAP RhoGAP RhoGAP-p50rhoGAP RhoGAP_nadrin RhoGAP_ARHGAP21 PGSC0003DMT400048534
Soltu.DM.03G014790	2.05262	1.03746	5.35841e-27	splicing factor-related	Zinc finger protein	RNA.processing.splicing	RNA	highly similar to ( 717) AT5G51300 | Symbols: | splicing factor-related | chr5:20849881-20852295 REVERSEweakly similar to ( 136) loc_os04g31620 12004.m08262 protein splicing factor 3b, subunit 4, putative, expressedSF1_like-KH MSL5 RRM PGSC0003DMT400048519
Soltu.DM.03G014830	2.96157	1.56636	1.51902e-35	P-loop containing nucleoside triphosphate hydrolases superfamily protein	ATP/GTP nucleotide-binding protein	not assigned.unknown	Not assigned/Unknown	moderately similar to ( 296) AT5G61450 | Symbols: | 2-phosphoglycerate kinase-related | chr5:24710240-24712882 REVERSEmoderately similar to ( 307) loc_os03g01250 12003.m34968 protein expressed protein PGSC0003DMT400055604
Soltu.DM.03G015030	20.8893	4.3847	1.30708e-179	phosphate starvation-induced gene	Glycerol-3-phosphate transporter	transport.membrane system unknown	Transport	highly similar to ( 677) AT3G47420 | Symbols: | glycerol-3-phosphate transporter, putative / glycerol 3-phosphate permease, putative | chr3:17472541-17474209 REVERSEhighly similar to ( 609) loc_os04g46880 12004.m101437 protein glycerol 3-phosphate permease, putative, expressedUhpC uhpT PRK11663 glpT MFS_1 PGSC0003DMT400038414
Soltu.DM.03G015500	18.5516	4.21347	6.27537e-45	Plant invertase/pectin methylesterase inhibitor superfamily protein	Pectin methlyesterase inhibitor protein 1	misc.invertase/pectin methylesterase inhibitor family protein	misc	weakly similar to ( 177) AT5G62360 | Symbols: | invertase/pectin methylesterase inhibitor family protein | chr5:25040699-25041310 FORWARDweakly similar to ( 132) 21KD_DAUCA 21 kDa protein precursor (1.2 protein) - Daucus carota (Carrot)very weakly similar to (89.0) loc_os06g49760 12006.m09500 protein ripening-related protein, putative, expressedPMEI PGSC0003DMT400031363
Soltu.DM.03G015520	16.2413	4.0216	2.33948e-64	Plant invertase/pectin methylesterase inhibitor superfamily protein	Pectin methlyesterase inhibitor protein 1	misc.invertase/pectin methylesterase inhibitor family protein	misc	weakly similar to ( 177) AT5G62360 | Symbols: | invertase/pectin methylesterase inhibitor family protein | chr5:25040699-25041310 FORWARDweakly similar to ( 132) 21KD_DAUCA 21 kDa protein precursor (1.2 protein) - Daucus carota (Carrot)very weakly similar to (89.0) loc_os06g49760 12006.m09500 protein ripening-related protein, putative, expressedPMEI PGSC0003DMT400031363
Soltu.DM.03G017660	2.05741	1.04083	2.40636e-12	AMP-dependent synthetase and ligase family protein	Acyl-CoA synthetase	lipid metabolism.FA synthesis and FA elongation.acyl coa ligase	Lipid Metabolism	highly similar to ( 789) AT3G48990 | Symbols: | AMP-dependent synthetase and ligase family protein | chr3:18159031-18161294 REVERSEweakly similar to ( 172) 4CL1_TOBAC 4-coumarate--CoA ligase 1 (EC 6.2.1.12) (4CL 1) (4-coumaroyl-CoA synthase 1) - Nicotiana tabacum (Common tobacco)highly similar to ( 622) loc_os04g58710 12004.m35525 protein peroxisomal-coenzyme A synthetase, putative, expressedCaiC…
Soltu.DM.03G017910	2.75003	1.45945	2.64217e-44	alpha/beta-Hydrolases superfamily protein	Calmodulin-binding heat-shock protein	signalling.calcium	signalling	highly similar to ( 637) AT3G49050 | Symbols: | lipase class 3 family protein / calmodulin-binding heat-shock protein, putative | chr3:18181498-18183613 FORWARDmoderately similar to ( 464) loc_os06g14490 12006.m32040 protein calmodulin-binding heat-shock protein, putative, expressedLipase_3 Lipase_3 PGSC0003DMT400040827
Soltu.DM.03G017920	2.49111	1.31679	2.10295e-14	Oxoglutarate/iron-dependent oxygenase	Prolyl 4-hydroxylase alpha subunit	misc.oxidases - copper, flavone etc.	misc	moderately similar to ( 255) AT4G25600 | Symbols: | ShTK domain-containing protein | chr4:13060712-13062359 FORWARDmoderately similar to ( 225) loc_os03g58890 12003.m10792 protein oxidoreductase, putative, expressed PGSC0003DMT400040832
Soltu.DM.03G018080	2.95926	1.56523	3.74502e-30	Calcium-dependent lipid-binding (CaLB domain) family protein	C2 domain-containing protein	stress.abiotic.cold	stress	weakly similar to ( 143) AT5G23950 | Symbols: | C2 domain-containing protein | chr5:8082789-8083448 FORWARDweakly similar to ( 158) loc_os08g44850 12008.m08457 protein SRC2, putative, expressed PGSC0003DMT400026228
Soltu.DM.03G018240	2.03386	1.02422	1.22241e-09	detoxifying efflux carrier	Anthocyanin permease	transport.misc	Transport	moderately similar to ( 498) AT4G00350 | Symbols: | MATE efflux family protein | chr4:151978-153988 FORWARDmoderately similar to ( 432) loc_os08g44870 12008.m080240 protein transparent testa 12 protein, putative, expressedNorM PRK01766 MatE PGSC0003DMT400026353
Soltu.DM.03G018250	18.401	4.20171	1.09228e-26	detoxifying efflux carrier	Anthocyanin permease	transport.misc	Transport	highly similar to ( 609) AT4G25640 | Symbols: | MATE efflux family protein | chr4:13076953-13078965 REVERSEmoderately similar to ( 471) loc_os08g44870 12008.m080240 protein transparent testa 12 protein, putative, expressedNorM PRK01766 MatE PGSC0003DMT400026355
Soltu.DM.03G018360	5.24203	2.39012	5.72707e-116	PPPDE putative thiol peptidase family protein	Conserved gene of unknown function	hormone metabolism.ethylene.signal transduction	hormone metabolism	moderately similar to ( 337) AT4G25660 | Symbols: | unknown protein | chr4:13083677-13084989 FORWARDmoderately similar to ( 334) loc_os10g38970 12010.m06666 protein expressed proteinDUF862 PGSC0003DMT400026255
Soltu.DM.03G018420	3.40098	1.76595	1.64969e-34	hypothetical protein	Conserved gene of unknown function	not assigned.unknown	Not assigned/Unknown	PGSC0003DMT400026260
Soltu.DM.03G018450	16.8353	4.07342	1.09316e-73	Kunitz family trypsin and protease inhibitor protein	Miraculin	not assigned.unknown	Not assigned/Unknown	STI Kunitz_legume STI PGSC0003DMT400026364
Soltu.DM.03G018480	7.73395	2.95121	9.566e-07	Trypsin and protease inhibitor domain containing protein	Cysteine protease inhibitor 1	not assigned.unknown	Not assigned/Unknown	moderately similar to ( 294) CPI1_SOLTU Cysteine protease inhibitor 1 precursor (PCPI 8.3) (P340) (P34021) - Solanum tuberosum (Potato)Kunitz_legume STI STI PGSC0003DMT400026265
Soltu.DM.03G018490	8.00005	3.00001	1.24567e-09	hypothetical protein	Gene of unknown function	not assigned.unknown	Not assigned/Unknown	PGSC0003DMT400026368
Soltu.DM.03G018500	8.60583	3.10531	6.34733e-22	hypothetical protein	Conserved gene of unknown function	not assigned.unknown	Not assigned/Unknown	PGSC0003DMT400086397
Soltu.DM.03G018510	5.76327	2.52689	5.21464e-10	Kunitz family trypsin and protease inhibitor protein	Stigma expressed protein	stress.biotic.PR-proteins.proteinase inhibitors.trypsin inhibitor	stress	very weakly similar to (84.0) AT1G17860 | Symbols: | trypsin and protease inhibitor family protein / Kunitz family protein | chr1:6149343-6149933 FORWARDvery weakly similar to (81.3) API5_SOLTU Aspartic protease inhibitor 5 precursor (pi13) (PI-13) - Solanum tuberosum (Potato)STI STI Kunitz_legume PGSC0003DMT400026271
Soltu.DM.03G018520	8.3513	3.062	1.22138e-26	Kunitz family trypsin and protease inhibitor protein	Cysteine protease inhibitor 1	not assigned.unknown	Not assigned/Unknown	moderately similar to ( 337) CPI1_SOLTU Cysteine protease inhibitor 1 precursor (PCPI 8.3) (P340) (P34021) - Solanum tuberosum (Potato)Kunitz_legume STI STI PGSC0003DMT400026272
Soltu.DM.03G018580	10.7688	3.42879	1.30625e-39	Kunitz family trypsin and protease inhibitor protein	Cysteine protease inhibitor 1	not assigned.unknown	Not assigned/Unknown	moderately similar to ( 402) CPI1_SOLTU Cysteine protease inhibitor 1 precursor (PCPI 8.3) (P340) (P34021) - Solanum tuberosum (Potato)Kunitz_legume STI STI PGSC0003DMT400026285
Soltu.DM.03G018600	2.99857	1.58427	5.85221e-09	kunitz trypsin inhibitor	Stigma expressed protein	not assigned.unknown	Not assigned/Unknown	STI STI Kunitz_legume PGSC0003DMT400026286
Soltu.DM.03G018620	7.20399	2.8488	6.69122e-30	Trypsin and protease inhibitor domain containing protein	Cysteine protease inhibitor 9	not assigned.unknown	Not assigned/Unknown	moderately similar to ( 233) CPI9_SOLTU Cysteine protease inhibitor 9 precursor (PKIX) (pT1) - Solanum tuberosum (Potato)Kunitz_legume PGSC0003DMT400026288
Soltu.DM.03G018650	3.35883	1.74796	6.80636e-11	Trypsin and protease inhibitor domain containing protein	Kunitz-type tuber invertase inhibitor	not assigned.unknown	Not assigned/Unknown	moderately similar to ( 391) CPI8_SOLTU Cysteine protease inhibitor 8 precursor (PCPI-8) (Pcpi8) (Fragment) - Solanum tuberosum (Potato)Kunitz_legume STI STI PGSC0003DMT400026289
Soltu.DM.03G018670	828.829	9.69493	8.09236e-14	kunitz trypsin inhibitor	Kunitz-type enzyme inhibitor S9C11	not assigned.unknown	Not assigned/Unknown	moderately similar to ( 204) CPI1_SOLTU Cysteine protease inhibitor 1 precursor (PCPI 8.3) (P340) (P34021) - Solanum tuberosum (Potato)STI STI Kunitz_legume PGSC0003DMT400026290
Soltu.DM.03G019440	377.877	8.56177	1.84541e-300	purple acid phosphatase	Tartrate-resistant acid phosphatase type 5	misc.acid and other phosphatases	misc	moderately similar to ( 437) AT3G17790 | Symbols: ATACP5, ATPAP17, PAP17 | PAP17; acid phosphatase/ phosphatase/ protein serine/threonine phosphatase | chr3:6089779-6090988 FORWARDmoderately similar to ( 386) loc_os03g13540 12003.m06799 protein purple acid phosphatase 1, putative, expressed PGSC0003DMT400083978
Soltu.DM.03G019540	2.28543	1.19247	4.05065e-07	MAP kinase kinase	MAPKK	protein.postranslational modification	Protein	moderately similar to ( 368) AT1G73500 | Symbols: ATMKK9, MKK9 | MKK9 (MAP KINASE KINASE 9); MAP kinase kinase/ kinase/ protein kinase activator | chr1:27639419-27640351 REVERSEmoderately similar to ( 208) M2K1_ORYSA Mitogen-activated protein kinase kinase 1 (EC 2.7.12.2) (MAP kinase kinase 1) (MAPKK1) (OsMEK1) - Oryza sativa (Rice)moderately similar to ( 289) loc_os06g09180 12006.m05637 protein …
Soltu.DM.03G019570	2.14891	1.1036	8.78233e-15	Nodulin MtN3 family protein	UPA16	development.unspecified	Development	moderately similar to ( 248) AT3G48740 | Symbols: | nodulin MtN3 family protein | chr3:18052814-18054663 REVERSEmoderately similar to ( 229) loc_os02g30910 12002.m08234 protein MTN3, putative, expressedMtN3_slv PGSC0003DMT400083992
Soltu.DM.03G019620	2.89051	1.53133	7.47191e-08	phosphate transporter 3;1	Mitochondrial phosphate carrier protein	transport.metabolite transporters at the mitochondrial membrane	Transport	moderately similar to ( 491) AT5G14040 | Symbols: | mitochondrial phosphate transporter | chr5:4531059-4532965 REVERSEmoderately similar to ( 485) loc_os02g52860 12002.m10316 protein phosphate carrier protein, mitochondrial precursor, putative, expressed PGSC0003DMT400069570
Soltu.DM.03G019720	3.74832	1.90625	2.00234e-17	translocon-associated protein beta (TRAPB) family protein	Translocon-associated protein, beta subunit	not assigned.unknown	Not assigned/Unknown	weakly similar to ( 137) AT5G14030 | Symbols: | translocon-associated protein beta (TRAPB) family protein | chr5:4526878-4528253 FORWARDweakly similar to ( 121) loc_os01g01307 12001.m42517 protein translocon-associated protein beta containing protein, expressedTRAP_beta PGSC0003DMT400051115
Soltu.DM.03G020060	2.37179	1.24598	1.16964e-10	Nodulin MtN3 family protein	UPA16	development.unspecified	Development	moderately similar to ( 256) AT3G48740 | Symbols: | nodulin MtN3 family protein | chr3:18052814-18054663 REVERSEmoderately similar to ( 247) loc_os11g31190 12011.m07024 protein mtN3-like protein, putative, expressedMtN3_slv PGSC0003DMT400081212
Soltu.DM.03G020070	2.51286	1.32933	1.47748e-16	Nodulin MtN3 family protein	UPA16	development.unspecified	Development	moderately similar to ( 257) AT3G48740 | Symbols: | nodulin MtN3 family protein | chr3:18052814-18054663 REVERSEmoderately similar to ( 241) loc_os02g30910 12002.m08234 protein MTN3, putative, expressedMtN3_slv PGSC0003DMT400081211
Soltu.DM.03G020080	2.03554	1.02541	3.5158e-12	Nodulin MtN3 family protein	UPA16	development.unspecified	Development	moderately similar to ( 271) AT3G48740 | Symbols: | nodulin MtN3 family protein | chr3:18052814-18054663 REVERSEmoderately similar to ( 257) loc_os02g30910 12002.m08234 protein MTN3, putative, expressedMtN3_slv PGSC0003DMT400081210
Soltu.DM.03G020370	2.00746	1.00537	3.67369e-23	sigma factor A	Sigma factor	RNA.transcription	RNA	moderately similar to ( 481) AT1G64860 | Symbols: SIGA, SIG1, SIG2, SIGB, RPOD1 | SIGA (SIGMA FACTOR A); DNA binding / DNA-directed RNA polymerase/ sigma factor/ transcription factor | chr1:24098497-24100746 FORWARDmoderately similar to ( 374) loc_os08g06630 12008.m26470 protein RNA polymerase sigma factor rpoD, putative, expressedPRK07406 PRK05949 RpoD PRK07405 PRK07598 PRK05901 PRK07921 PRK0565…
Soltu.DM.03G020710	4.56281	2.18992	5.71381e-74	heat shock factor	Heat stress transcription factor A-1	0	Not assigned/Unknown	0
Soltu.DM.03G021110	4.40242	2.1383	2.24534e-65	conserved hypothetical protein	Hydrogen peroxide-induced 1	not assigned.unknown	Not assigned/Unknown	very weakly similar to (83.2) AT3G03150 | Symbols: | unknown protein | chr3:727733-729357 REVERSE PGSC0003DMT400001468
Soltu.DM.03G021390	2.11478	1.08051	1.94399e-28	conserved hypothetical protein	Conserved gene of unknown function	not assigned.unknown	Not assigned/Unknown	PGSC0003DMT400001508
Soltu.DM.03G021670	2.47355	1.30658	1.30467e-23	CTC-interacting domain	RNA-binding protein	RNA.RNA binding	RNA	moderately similar to ( 392) AT1G32790 | Symbols: CID11 | RNA-binding protein, putative | chr1:11875028-11877188 REVERSEmoderately similar to ( 370) loc_os08g02330 12008.m04377 protein CID11, putative, expressed PGSC0003DMT400008327
Soltu.DM.03G022100	2.69972	1.43281	1.99625e-06	pentatricopeptide (PPR) repeat-containing protein	Pentatricopeptide repeat-containing protein	RNA.regulation of transcription.MYB domain transcription factor family	RNA	moderately similar to ( 463) AT2G13600 | Symbols: | pentatricopeptide (PPR) repeat-containing protein | chr2:5671493-5673586 FORWARDweakly similar to ( 127) RF1_ORYSA Rf1 protein, mitochondrial precursor (PPR protein) (Fertility restorer) (Restorer for CMS) - Oryza sativa (Rice)moderately similar to ( 468) loc_os04g14130 12004.m35253 protein tetratricopeptide-like helical, putative, expressed PGS…
Soltu.DM.03G022590	2.59823	1.37753	4.2071e-07	CCT motif family protein	Conserved gene of unknown function	not assigned.unknown	Not assigned/Unknown	moderately similar to ( 217) AT5G53420 | Symbols: | unknown protein | chr5:21673683-21675080 FORWARDmoderately similar to ( 214) loc_os05g51690 12005.m27996 protein CCT motif family protein, expressed PGSC0003DMT400023552
Soltu.DM.03G022680	2.69231	1.42885	4.54906e-16	Protein kinase superfamily protein	BRASSINOSTEROID INSENSITIVE 1-associated receptor kinase 1	signalling.receptor kinases.DUF 26	signalling	moderately similar to ( 336) AT5G38280 | Symbols: PR5K | PR5K; kinase/ transmembrane receptor protein serine/threonine kinase | chr5:15293325-15295838 REVERSEweakly similar to ( 181) KPRO_MAIZE Putative receptor protein kinase ZmPK1 precursor (EC 2.7.11.1) - Zea mays (Maize)moderately similar to ( 367) loc_os01g02400 12001.m06882 protein Ser/Thr receptor-like kinase, putative, expressedPkinase_Ty…
Soltu.DM.03G022790	14.1773	3.82551	1.48948e-136	Purple acid phosphatases superfamily protein	Hydrolase	misc.acid and other phosphatases	misc	highly similar to ( 911) AT1G13750 | Symbols: | calcineurin-like phosphoesterase family protein | chr1:4715490-4718091 REVERSEhighly similar to ( 513) NPP_HORVU Nucleotide pyrophosphatase/phosphodiesterase (EC 3.-.-.-) (Fragments) - Hordeum vulgare (Barley)highly similar to ( 891) loc_os12g38750 12012.m26776 protein nucleotide pyrophosphatase/phosphodiesterase, putative, expressed PGSC0003DMT4000…
Soltu.DM.03G023020	2.90451	1.53829	2.27911e-11	multidrug resistance-associated protein	Multidrug resistance-associated protein 1, 3 (Mrp1, 3), abc-transoprter	transport.ABC transporters and multidrug resistance systems	Transport	nearly identical (1973) AT3G59140 | Symbols: ATMRP14 | ATMRP14; ATPase, coupled to transmembrane movement of substances | chr3:21863519-21868701 REVERSEweakly similar to ( 132) MDR_ORYSA Putative multidrug resistance protein (P-glycoprotein) - Oryza sativa (Rice)nearly identical (1888) loc_os06g06440 12006.m05369 protein multidrug resistance-associated protein 14, putative, expressedABCC_MRP_doma…
Soltu.DM.03G023370	2.86365	1.51785	4.77224e-32	Pentatricopeptide repeat (PPR) superfamily protein	Conserved gene of unknown function	not assigned.unknown	Not assigned/Unknown	moderately similar to ( 330) AT3G49140 | Symbols: | EXPRESSED IN: 22 plant structures; EXPRESSED DURING: 13 growth stages; CONTAINS InterPro DOMAIN/s: Pentatricopeptide repeat (InterPro:IPR002885); BEST Arabidopsis thaliana protein match is: EMB2758 (embryo defective 2758) (TAIR:AT4G33990.1). | chr3:18213981-18217848 REVERSEmoderately similar to ( 216) loc_os11g34130 12011.m07271 protein expresse…
Soltu.DM.03G023520	6.94916	2.79684	2.96664e-11	Kunitz family trypsin and protease inhibitor protein	Aspartic protease inhibitor 8	not assigned.unknown	Not assigned/Unknown	moderately similar to ( 403) API2_SOLTU Aspartic protease inhibitor 2 precursor (Cathepsin D inhibitor) (CathDinh) (CathIhn) - Solanum tuberosum (Potato)Kunitz_legume STI STI PGSC0003DMT400024598
Soltu.DM.03G023530	7.24578	2.85714	1.20694e-12	Kunitz family trypsin and protease inhibitor protein	Serine protease inhibitor 7	not assigned.unknown	Not assigned/Unknown	moderately similar to ( 439) SPI1_SOLTU Serine protease inhibitor 1 precursor (PSPI-21) (PSPI-21-6.3) [Contains: Serine protease inhibitor 1 chain A; Serine protease inhibitor 1 chain B] - Solanum tuberosum (Potato)Kunitz_legume STI STI PGSC0003DMT400026257
Soltu.DM.03G023540	7.51211	2.90922	1.46238e-47	Kunitz family trypsin and protease inhibitor protein	Kunitz-type protease inhibitor	not assigned.unknown	Not assigned/Unknown	weakly similar to ( 149) API7_SOLTU Aspartic protease inhibitor 7 precursor (Cathepsin D inhibitor p749) - Solanum tuberosum (Potato)STI STI Kunitz_legume PGSC0003DMT400024602
Soltu.DM.03G023550	6.01509	2.58859	5.08573e-21	Potato type II proteinase inhibitor family domain containing protein	Proteinase inhibitor type-2 CEVI57	not assigned.unknown	Not assigned/Unknown	moderately similar to ( 217) IP2X_SOLTU Proteinase inhibitor type-2 precursor (Proteinase inhibitor type II) - Solanum tuberosum (Potato) PGSC0003DMT400039541
Soltu.DM.03G023580	16.4779	4.04246	2.37203e-20	Potato type II proteinase inhibitor family domain containing protein	Proteinase inhibitor type-2 P303.51	not assigned.unknown	Not assigned/Unknown	moderately similar to ( 202) IP25_SOLTU Proteinase inhibitor type-2 P303.51 precursor (Proteinase inhibitor type II P303.51) - Solanum tuberosum (Potato) PGSC0003DMT400011562
Soltu.DM.03G023620	23.5025	4.55474	3.41391e-23	Potato type II proteinase inhibitor family domain containing protein	Proteinase inhibitor type-2 P303.51	not assigned.unknown	Not assigned/Unknown	moderately similar to ( 202) IP25_SOLTU Proteinase inhibitor type-2 P303.51 precursor (Proteinase inhibitor type II P303.51) - Solanum tuberosum (Potato) PGSC0003DMT400011562
Soltu.DM.03G024150	2.48177	1.31137	2.45722e-27	Major facilitator superfamily protein	Nodulin	development.unspecified	Development	moderately similar to ( 318) AT3G01930 | Symbols: | nodulin family protein | chr3:319289-321488 REVERSEmoderately similar to ( 333) loc_os08g42010 12008.m08179 protein nodulin-like protein, putative, expressedNodulin-like PGSC0003DMT400039486
Soltu.DM.03G024790	5.06301	2.33999	7.56957e-11	Transcriptional factor B3 family protein	B3 domain-containing protein Os01g0905400	RNA.regulation of transcription.B3 transcription factor family	RNA	very weakly similar to (88.2) loc_os01g67830 12001.m12887 protein B3 DNA binding domain containing protein, expressed PGSC0003DMT400039249
Soltu.DM.03G024800	3.41891	1.77354	1.57035e-11	DNAJ heat shock N-terminal domain-containing protein	Heat shock protein binding protein	stress.abiotic.heat	stress	moderately similar to ( 278) AT5G53150 | Symbols: | heat shock protein binding / unfolded protein binding | chr5:21554935-21557202 FORWARDhighly similar to ( 506) loc_os02g30620 12002.m33693 protein dnaJ domain containing protein, expressedDnaJ PGSC0003DMT400039476
Soltu.DM.03G025200	2.43399	1.28333	4.60791e-15	protein-l-isoaspartate methyltransferase	Protein-L-isoaspartate O-methyltransferase	protein.postranslational modification	Protein	moderately similar to ( 365) AT5G50240 | Symbols: PIMT2 | PIMT2 (PROTEIN-L-ISOASPARTATE METHYLTRANSFERASE 2); protein-L-isoaspartate (D-aspartate) O-methyltransferase | chr5:20451671-20452461 FORWARDmoderately similar to ( 343) PIMT_WHEAT Protein-L-isoaspartate O-methyltransferase (EC 2.1.1.77) (Protein-beta-aspartate methyltransferase) (PIMT) (Protein L-isoaspartyl methyltransferase) (L-isoaspar…
Soltu.DM.03G025560	19.6081	4.29338	1.35959e-09	cytochrome P450, family 71, subfamily A, polypeptide	Cytochrome P450 71A4	misc.cytochrome P450	misc	highly similar to ( 508) AT3G48290 | Symbols: CYP71A24 | CYP71A24; electron carrier/ heme binding / iron ion binding / monooxygenase/ oxygen binding | chr3:17882590-17884134 FORWARDhighly similar to ( 761) C71A2_SOLME Cytochrome P450 71A2 (EC 1.14.-.-) (CYPLXXIA2) (P-450EG4) - Solanum melongena (Eggplant) (Aubergine)moderately similar to ( 404) loc_os09g26960 12009.m05848 protein flavonoid 3-mono…
Soltu.DM.03G025830	4.25087	2.08776	3.60036e-27	hypothetical protein	Gene of unknown function	not assigned.unknown	Not assigned/Unknown	PGSC0003DMT400046673
Soltu.DM.03G025940	12.0943	3.59625	2.08482e-59	Octicosapeptide/Phox/Bem1p family protein	ATP binding protein	protein.postranslational modification	Protein	weakly similar to ( 124) AT3G48240 | Symbols: | octicosapeptide/Phox/Bem1p (PB1) domain-containing protein | chr3:17867381-17868007 FORWARDweakly similar to ( 121) loc_os11g25800 12011.m06501 protein octicosapeptide/Phox/Bem1p, putative, expressed PGSC0003DMT400046651
Soltu.DM.03G026340	2.47273	1.3061	5.15688e-11	SOUL heme-binding family protein	Heme-binding protein	tetrapyrrole synthesis.unspecified	other metabolism	weakly similar to ( 147) AT1G17100 | Symbols: | SOUL heme-binding family protein | chr1:5844766-5845539 FORWARDmoderately similar to ( 255) loc_os01g13420 12001.m07951 protein heme-binding protein 2, putative, expressedSOUL PGSC0003DMT400046783
Soltu.DM.03G027170	2.44395	1.28921	5.53841e-14	homeobox	Homeobox	RNA.regulation of transcription.HB,Homeobox transcription factor family	RNA	weakly similar to ( 136) AT3G01470 | Symbols: ATHB-1, ATHB1, HD-ZIP-1, HAT5 | ATHB-1 (ARABIDOPSIS THALIANA HOMEOBOX 1); DNA binding / protein homodimerization/ sequence-specific DNA binding / transcription activator/ transcription factor | chr3:182648-184034 REVERSEweakly similar to ( 136) loc_os02g49700 12002.m33448 protein homeodomain leucine zipper protein CPHB-5, putative, expressed PGSC0003D…
Soltu.DM.03G027280	13.4226	3.74659	3.35591e-24	Ubiquitin carboxyl-terminal hydrolase-related protein	Ubiquitin thiolesterase/ zinc ion binding	protein.degradation.ubiquitin	Protein	highly similar to ( 821) AT3G47910 | Symbols: | ubiquitin thiolesterase/ zinc ion binding | chr3:17674737-17681444 REVERSEhighly similar to ( 506) loc_os03g06950 12003.m06212 protein cysteine-type endopeptidase/ nucleic acid binding protein, putative, expressedDUF629 UCH PGSC0003DMT400034284
Soltu.DM.03G027530	2.01004	1.00723	2.56639e-09	Pre-mRNA cleavage complex II protein family	Conserved gene of unknown function	RNA.processing	RNA	moderately similar to ( 462) AT5G11010 | Symbols: | pre-mRNA cleavage complex-related | chr5:3484176-3486067 FORWARDmoderately similar to ( 381) loc_os01g08850 12001.m07510 protein expressed proteinNUC156 COG1341 PGSC0003DMT400063171
Soltu.DM.03G027700	3.20792	1.68164	7.47513e-22	pyridoxin (pyrodoxamine) 5'-phosphate oxidase	Pyridoxamine 5-phosphate oxidase	not assigned.unknown	Not assigned/Unknown	moderately similar to ( 223) AT5G49970 | Symbols: ATPPOX, PDX3 | ATPPOX (A. THALIANA PYRIDOXIN (PYRODOXAMINE) 5'-PHOSPHATE OXIDASE); pyridoxamine-phosphate oxidase | chr5:20329213-20332900 FORWARDmoderately similar to ( 218) loc_os10g23120 12010.m05317 protein pyridoxamine-phosphate oxidase, putative, expressedPRK05679 PdxH YjeF_N COG0062 Pyridox_oxidase PGSC0003DMT400063196
Soltu.DM.03G027720	3.17816	1.66819	1.88509e-52	ADP-glucose pyrophosphorylase family protein	Mannose-1-phosphate guanyltransferase	cell wall.precursor synthesis	Cell Wall	highly similar to ( 734) AT1G74910 | Symbols: | ADP-glucose pyrophosphorylase family protein | chr1:28135770-28138456 REVERSEhighly similar to ( 735) loc_os03g11050 12003.m35086 protein mannose-1-phosphate guanyltransferase, putative, expressedGCD1 NTP_transferase GlgC glgC RfbA PGSC0003DMT400063203
Soltu.DM.03G028540	6.95331	2.7977	4.25082e-44	enolase	Enolase	glycolysis.cytosolic branch.enolase	primary carbon metabolism	highly similar to ( 778) AT1G74030 | Symbols: | enolase, putative | chr1:27839465-27841901 REVERSEhighly similar to ( 585) ENO_MESCR Enolase (EC 4.2.1.11) (2-phosphoglycerate dehydratase) (2-phospho-D-glycerate hydro-lyase) - Mesembryanthemum crystallinum (Common ice plant)highly similar to ( 775) loc_os09g20820 12009.m05289 protein enolase, putative, expressedenolase eno Eno Enolase_C Enolase_N …
Soltu.DM.03G029000	4.28016	2.09767	1.22975e-44	reversibly glycosylated polypeptide	GRP 2	cell wall.cell wall proteins.RGP	Cell Wall	highly similar to ( 670) AT3G08900 | Symbols: RGP3, RGP | RGP3 (REVERSIBLY GLYCOSYLATED POLYPEPTIDE 3); transferase, transferring hexosyl groups | chr3:2708347-2709714 REVERSEhighly similar to ( 687) UPTG2_SOLTU Alpha-1,4-glucan-protein synthase [UDP-forming] 2 (EC 2.4.1.112) (UDP-glucose:protein transglucosylase 2) (UPTG 2) - Solanum tuberosum (Potato)highly similar to ( 678) loc_os07g41360 1200…
Soltu.DM.03G029090	3.87144	1.95287	1.92981e-20	cytochrome P450, family 78, subfamily A, polypeptide	Cytochrome P450	misc.cytochrome P450	misc	highly similar to ( 655) AT1G74110 | Symbols: CYP78A10 | CYP78A10; electron carrier/ heme binding / iron ion binding / monooxygenase/ oxygen binding | chr1:27866667-27868368 REVERSEmoderately similar to ( 494) C78A3_SOYBN Cytochrome P450 78A3 (EC 1.14.-.-) - Glycine max (Soybean)highly similar to ( 582) loc_os07g41240 12007.m08360 protein cytochrome P450 78A4, putative, expressedp450 CypX PGSC000…
Soltu.DM.03G029130	2.28021	1.18917	3.52982e-22	Haloacid dehalogenase-like hydrolase (HAD) superfamily protein	Conserved gene of unknown function	not assigned.unknown	Not assigned/Unknown	weakly similar to ( 131) AT4G26190 | Symbols: | FUNCTIONS IN: molecular_function unknown; INVOLVED IN: biological_process unknown; LOCATED IN: cellular_component unknown; EXPRESSED IN: 23 plant structures; EXPRESSED DURING: 13 growth stages; CONTAINS InterPro DOMAIN/s: NLI interacting factor (InterPro:IPR004274); BEST Arabidopsis thaliana protein match is: unknown protein (TAIR:AT2G36550.1); Has …
Soltu.DM.03G029230	3.17101	1.66494	3.4377e-15	exocyst subunit exo70 family protein E2	ATEXO70E2	cell.vesicle transport	Cell	moderately similar to ( 464) AT5G61010 | Symbols: ATEXO70E2 | ATEXO70E2 (EXOCYST SUBUNIT EXO70 FAMILY PROTEIN E2); protein binding | chr5:24554612-24556531 FORWARDmoderately similar to ( 355) loc_os01g55799 12001.m150723 protein protein binding protein, putative, expressedExo70 PGSC0003DMT400063083
Soltu.DM.03G030560	2.41507	1.27207	2.13958e-12	DUF4666 domain containing protein	Conserved gene of unknown function	not assigned.unknown	Not assigned/Unknown	PGSC0003DMT400001636
Soltu.DM.03G030660	2.16934	1.11726	1.26127e-15	Embryo-specific protein 3, (ATS3)	CAPIP2	development.unspecified	Development	weakly similar to ( 172) AT5G62200 | Symbols: | embryo-specific protein-related | chr5:24984463-24985674 REVERSEweakly similar to ( 114) loc_os01g07780 12001.m07405 protein lipase/lipooxygenase, PLAT/LH2, putative, expressedATS3 PLAT PGSC0003DMT400001701
Soltu.DM.03G031060	2.05499	1.03913	8.02784e-08	Tudor/PWWP/MBT superfamily protein	Nucleic acid binding protein	not assigned.unknown	Not assigned/Unknown	weakly similar to ( 164) AT4G31880 | Symbols: | LOCATED IN: cytosol, chloroplast; EXPRESSED IN: 24 plant structures; EXPRESSED DURING: 14 growth stages; BEST Arabidopsis thaliana protein match is: binding (TAIR:AT1G15940.1); Has 114836 Blast hits to 56273 proteins in 1914 species: Archae - 187; Bacteria - 15478; Metazoa - 53116; Fungi - 16017; Plants - 4342; Viruses - 719; Other Eukaryotes - 2497…
Soltu.DM.03G031250	2.85363	1.5128	9.56252e-11	conserved hypothetical protein	Conserved gene of unknown function	not assigned.unknown	Not assigned/Unknown	weakly similar to ( 110) AT1G80700 | Symbols: | unknown protein | chr1:30331978-30333233 FORWARDvery weakly similar to (93.6) loc_os08g17610 12008.m05881 protein expressed protein PGSC0003DMT400036810
Soltu.DM.03G031700	4.94237	2.3052	2.75887e-41	Inorganic H pyrophosphatase family protein	Inorganic pyrophosphatase	transport.amino acids	Transport	nearly identical (1241) AT1G15690 | Symbols: AVP1, ATAVP3, AVP-3 | AVP1; ATPase/ hydrogen-translocating pyrophosphatase | chr1:5399115-5402185 FORWARDnearly identical (1217) AVP_PHAAU Pyrophosphate-energized vacuolar membrane proton pump (EC 3.6.1.1) (Pyrophosphate-energized inorganic pyrophosphatase) (H(+)-PPase) (Vacuolar H(+)-pyrophosphatase) - Phaseolus aureus (Mung bean) (Vigna radiata)nearl…
Soltu.DM.03G032020	2.18292	1.12626	5.14157e-14	Fatty acid hydroxylase superfamily	Protein WAX2	secondary metabolism.wax	secondary metabolism	highly similar to ( 838) AT5G57800 | Symbols: FLP1, YRE, CER3, WAX2 | CER3 (ECERIFERUM 3); binding / catalytic/ iron ion binding / oxidoreductase | chr5:23420589-23423832 FORWARDhighly similar to ( 784) loc_os09g25850 12009.m05737 protein gl1 protein, putative, expressed PGSC0003DMT400036717
Soltu.DM.03G032090	2.55178	1.3515	3.49796e-47	4-coumarate:CoA ligase	4-coumarate--CoA ligase 2	secondary metabolism.phenylpropanoids.lignin biosynthesis.4CL	secondary metabolism	highly similar to ( 790) AT3G21240 | Symbols: 4CL2, AT4CL2 | 4CL2 (4-COUMARATE:COA LIGASE 2); 4-coumarate-CoA ligase | chr3:7454497-7457314 REVERSEnearly identical (1072) 4CL2_SOLTU 4-coumarate--CoA ligase 2 (EC 6.2.1.12) (4CL 2) (4-coumaroyl-CoA synthase 2) - Solanum tuberosum (Potato)highly similar to ( 752) loc_os02g08100 12002.m06156 protein 4-coumarate--CoA ligase 1, putative, expressedCaiC …
Soltu.DM.03G032350	3.46141	1.79136	5.3043e-17	Mitochondrial substrate carrier family protein	Succinate/fumarate mitochondrial transporter	transport.metabolite transporters at the mitochondrial membrane	Transport	highly similar to ( 770) AT5G51050 | Symbols: | mitochondrial substrate carrier family protein | chr5:20753381-20755714 FORWARDweakly similar to ( 152) BT1_MAIZE Protein brittle-1, chloroplast precursor - Zea mays (Maize)highly similar to ( 761) loc_os06g40200 12006.m31890 protein calcium-binding mitochondrial carrier F55A11.4, putative, expressedMito_carr PGSC0003DMT400036927
Soltu.DM.03G033090	3.66534	1.87395	9.99532e-37	Calcium-dependent lipid-binding (CaLB domain) family protein	Pollen-specific C2 domain containing protein	RNA.regulation of transcription.C2H2 zinc finger family	RNA	moderately similar to ( 258) AT3G17980 | Symbols: | C2 domain-containing protein | chr3:6152417-6153115 FORWARDweakly similar to ( 198) loc_os02g22130 12002.m07451 protein GTPase activating protein, putative, expressed PGSC0003DMT400074100
Soltu.DM.03G033100	2.24771	1.16846	2.58042e-09	Calcium-dependent lipid-binding (CaLB domain) family protein	Pollen-specific C2 domain containing protein	RNA.regulation of transcription.C2H2 zinc finger family	RNA	moderately similar to ( 258) AT3G17980 | Symbols: | C2 domain-containing protein | chr3:6152417-6153115 FORWARDweakly similar to ( 198) loc_os02g22130 12002.m07451 protein GTPase activating protein, putative, expressed PGSC0003DMT400074100
Soltu.DM.03G033120	2.1552	1.10782	8.08292e-08	S-adenosyl-L-methionine-dependent methyltransferases superfamily protein	Phosphoethanolamine N-methyltransferase	lipid metabolism.Phospholipid synthesis	Lipid Metabolism	highly similar to ( 816) AT1G73600 | Symbols: | methyltransferase/ phosphoethanolamine N-methyltransferase | chr1:27670825-27673400 FORWARDhighly similar to ( 823) PEAMT_SPIOL Phosphoethanolamine N-methyltransferase (EC 2.1.1.103) - Spinacia oleracea (Spinach)highly similar to ( 803) loc_os01g50030 12001.m11187 protein phosphoethanolamine N-methyltransferase, putative, expressedCfa UbiE Methyltra…
Soltu.DM.03G033620	2.51931	1.33303	5.59419e-11	cytochrome P450, family 77, subfamily A, polypeptide 5 pseudogene	Muconate cycloisomerase	misc.misc2	misc	highly similar to ( 505) AT3G18270 | Symbols: CYP77A5P | CYP77A5P; catalytic | chr3:6262010-6264025 FORWARDhighly similar to ( 528) loc_os01g04630 12001.m07098 protein muconate cycloisomerase-like protein, putative, expressedL-Ala-DL-Glu_epimerase COG4948 MLE_like NAAAR MLE MR_like enolase_like OSBS PGSC0003DMT400014688
Soltu.DM.03G034110	10.8133	3.43473	1.49197e-06	Bifunctional inhibitor/lipid-transfer protein/seed storage 2S albumin superfamily protein	Non-specific lipid-transfer protein	misc.protease inhibitor/seed storage/lipid transfer protein (LTP) family protein	misc	very weakly similar to (87.4) AT1G73890 | Symbols: | protease inhibitor/seed storage/lipid transfer protein (LTP) family protein | chr1:27787903-27788658 REVERSE PGSC0003DMT400014356
Soltu.DM.03G034490	3.43962	1.78225	2.08174e-43	sulfate transmembrane transporters	Sulfate transporter	not assigned.unknown	Not assigned/Unknown	moderately similar to ( 499) AT1G80310 | Symbols: | sulfate transmembrane transporter | chr1:30194951-30196345 FORWARDmoderately similar to ( 473) loc_os01g45830 12001.m10783 protein sulfate transporter, putative, expressed PGSC0003DMT400014777
Soltu.DM.03G034850	4.0372	2.01336	9.68746e-15	structural molecules	Coatomer subunit beta'-2	cell.vesicle transport	Cell	moderately similar to ( 246) AT1G79990 | Symbols: | protein binding / structural molecule | chr1:30085910-30091949 FORWARDmoderately similar to ( 239) loc_os02g11830 12002.m100140 protein coatomer subunit beta, putative, expressedWD40 COG2319 PGSC0003DMT400006594
Soltu.DM.03G035030	2.57196	1.36287	4.38896e-18	indoleacetic acid-induced protein	Auxin-responsive protein IAA1	RNA.regulation of transcription.Aux/IAA family	RNA	moderately similar to ( 202) AT1G04250 | Symbols: AXR3, IAA17 | AXR3 (AUXIN RESISTANT 3); transcription factor | chr1:1136382-1138340 FORWARDweakly similar to ( 182) IAA11_ORYSA Auxin-responsive protein IAA11 (Indoleacetic acid-induced protein 11) - Oryza sativa (Rice)weakly similar to ( 182) loc_os03g43400 12003.m09386 protein OsIAA11 - Auxin-responsive Aux/IAA gene family member, expressedAUX_I…
Soltu.DM.03G035430	2.19188	1.13217	7.0742e-27	Sulfite exporter TauE/SafE family protein	Conserved gene of unknown function	not assigned.unknown	Not assigned/Unknown	moderately similar to ( 442) AT2G25737 | Symbols: | unknown protein | chr2:10977174-10979677 FORWARDmoderately similar to ( 431) loc_os09g17600 12009.m22230 protein expressed protein PGSC0003DMT400006523
Soltu.DM.03G035620	2.55659	1.35422	7.77232e-12	alpha/beta-Hydrolases superfamily protein	Conserved gene of unknown function	not assigned.unknown	Not assigned/Unknown	moderately similar to ( 414) AT3G19970 | Symbols: | unknown protein | chr3:6959644-6961367 FORWARDmoderately similar to ( 372) loc_os06g51390 12006.m32211 protein expressed proteinDUF829 PGSC0003DMT400006741
Soltu.DM.03G036150	129.804	7.02019	5.30178e-68	phosphate starvation-induced gene	Phosphatase	misc.acid and other phosphatases	misc	moderately similar to ( 373) AT1G17710 | Symbols: | phosphatase | chr1:6090763-6091755 REVERSEmoderately similar to ( 321) loc_os01g52230 12001.m11397 protein phosphatase phospho1, putative, expressedPut_Phosphatase PGSC0003DMT400012353
Soltu.DM.03G036750	3.63178	1.86068	2.83285e-10	nuclear factor Y, subunit A3	YA6	RNA.regulation of transcription.CCAAT box binding factor family, HAP2	RNA	weakly similar to ( 134) AT1G72830 | Symbols: HAP2C, ATHAP2C, NF-YA3 | NF-YA3 (NUCLEAR FACTOR Y, SUBUNIT A3); transcription factor | chr1:27405699-27407088 REVERSEweakly similar to ( 133) loc_os03g29760 12003.m35273 protein nuclear transcription factor Y subunit A-8, putative, expressedCBF CBFB_NFYA PGSC0003DMT400006360
Soltu.DM.03G036920	11.2257	3.48873	8.49232e-130	fatty acid biosynthesis	Beta-ketoacyl-ACP synthase II	lipid metabolism.FA synthesis and FA elongation.ketoacyl ACP synthase	Lipid Metabolism	highly similar to ( 669) AT1G74960 | Symbols: FAB1, KAS2 | FAB1 (FATTY ACID BIOSYNTHESIS 1); 3-oxoacyl-[acyl-carrier-protein] synthase/ fatty-acid synthase | chr1:28152564-28155948 REVERSEmoderately similar to ( 405) KASC1_HORVU 3-oxoacyl-[acyl-carrier-protein] synthase I, chloroplast precursor (EC 2.3.1.41) (Beta-ketoacyl-ACP synthase I) (KAS I) - Hordeum vulgare (Barley)highly similar to ( 637)…
Soltu.DM.03G036930	2.56016	1.35623	1.40816e-16	Aldolase-type TIM barrel family protein	(S)-2-hydroxy-acid oxidase	PS.photorespiration.glycolate oxydase	Photosynthesis	highly similar to ( 529) AT3G14130 | Symbols: | (S)-2-hydroxy-acid oxidase, peroxisomal, putative / glycolate oxidase, putative / short chain alpha-hydroxy acid oxidase, putative | chr3:4685844-4687852 REVERSEmoderately similar to ( 416) GOX_SPIOL Peroxisomal (S)-2-hydroxy-acid oxidase (EC 1.1.3.15) (Glycolate oxidase) (GOX) (Short chain alpha-hydroxy acid oxidase) - Spinacia oleracea (Spinach)mo…
Soltu.DM.03G037050	2.10535	1.07406	2.39412e-19	Protein of unknown function (DUF1677)	Conserved gene of unknown function	not assigned.unknown	Not assigned/Unknown	weakly similar to ( 163) AT1G72510 | Symbols: | unknown protein | chr1:27303906-27304403 FORWARDvery weakly similar to (87.8) loc_os06g09900 12006.m05708 protein expressed proteinDUF1677 PGSC0003DMT400058939
Soltu.DM.03G037120	3.46491	1.79282	1.87524e-21	lipoxygenase	Lipoxygenase	hormone metabolism.jasmonate.synthesis-degradation.lipoxygenase	hormone metabolism	nearly identical (1311) AT1G17420 | Symbols: LOX3 | LOX3; electron carrier/ iron ion binding / lipoxygenase/ metal ion binding / oxidoreductase, acting on single donors with incorporation of molecular oxygen, incorporation of two atoms of oxygen | chr1:5977512-5981384 FORWARDnearly identical (1151) LOX6_ORYSA Probable lipoxygenase 6 (EC 1.13.11.12) - Oryza sativa (Rice)nearly identical (1151) loc…
Soltu.DM.03G037130	2.07284	1.05161	6.72874e-07	Cytochrome P450 superfamily protein	Elicitor-inducible cytochrome P450	misc.cytochrome P450	misc	moderately similar to ( 405) AT5G07990 | Symbols: TT7, CYP75B1, D501 | TT7 (TRANSPARENT TESTA 7); flavonoid 3'-monooxygenase/ oxygen binding | chr5:2560437-2562859 FORWARDmoderately similar to ( 387) C75A1_PETHY Flavonoid 3',5'-hydroxylase 1 (EC 1.14.13.88) (F3'5'H) (Cytochrome P450 75A1) (CYPLXXVA1) - Petunia hybrida (Petunia)highly similar to ( 729) loc_os09g26960 12009.m05848 protein flavonoid…
Soltu.DM.03G037190	9.72175	3.28122	1.08513e-22	alpha/beta-Hydrolases superfamily protein	Abhydrolase domain containing	not assigned.unknown	Not assigned/Unknown	moderately similar to ( 226) AT1G17430 | Symbols: | hydrolase, alpha/beta fold family protein | chr1:5982310-5983919 FORWARDweakly similar to ( 132) loc_os02g47780 12002.m09812 protein catalytic/ hydrolase, putative, expressed PGSC0003DMT400036431
Soltu.DM.03G037200	5.97432	2.57878	4.96855e-22	GRAS family transcription factor	Nodulation signaling pathway 1	RNA.regulation of transcription.GRAS transcription factor family	RNA	moderately similar to ( 449) AT3G13840 | Symbols: | scarecrow transcription factor family protein | chr3:4555305-4556837 REVERSEhighly similar to ( 582) NSP1_MEDTR Nodulation signaling pathway 1 protein - Medicago truncatula (Barrel medic)moderately similar to ( 303) loc_os03g29480 12003.m08221 protein nodulation signaling pathway 1 protein, putative, expressedGRAS PGSC0003DMT400089692
Soltu.DM.03G037610	2.30846	1.20693	4.48135e-24	D-3-phosphoglycerate dehydrogenase	D-3-phosphoglycerate dehydrogenase, chloroplastic	amino acid metabolism.synthesis.serine-glycine-cysteine group.serine.phosphoglycerate dehydrogenase	AA metabolism	highly similar to ( 854) AT1G17745 | Symbols: PGDH | PGDH (3-PHOSPHOGLYCERATE DEHYDROGENASE); phosphoglycerate dehydrogenase | chr1:6101157-6104979 FORWARDweakly similar to ( 108) FDH_SOLTU Formate dehydrogenase, mitochondrial precursor (EC 1.2.1.2) (NAD-dependent formate dehydrogenase) (FDH) - Solanum tuberosum (Potato)highly similar to ( 800) loc_os06g44460 12006.m08974 protein D-3-phosphoglyce…
Soltu.DM.04G000120	2.55855	1.35532	1.58007e-14	myb-like transcription factor family protein	Transcription factor	RNA.regulation of transcription.MYB-related transcription factor family	RNA	weakly similar to ( 160) AT1G70000 | Symbols: | DNA-binding family protein | chr1:26363674-26364635 REVERSEweakly similar to ( 130) loc_os10g41200 12010.m21804 protein ZmMybst1, putative, expressed PGSC0003DMT400004809
Soltu.DM.04G000180	2.97534	1.57305	4.22177e-09	cytochrome P450, family 71, subfamily B, polypeptide	Flavonoid 3-hydroxylase	misc.cytochrome P450	misc	moderately similar to ( 342) AT3G26210 | Symbols: CYP71B23 | CYP71B23; electron carrier/ heme binding / iron ion binding / monooxygenase/ oxygen binding | chr3:9593329-9595202 REVERSEmoderately similar to ( 341) C71E1_SORBI Cytochrome P450 71E1 (EC 1.14.13.68) (4-hydroxyphenylacetaldehyde oxime monooxygenase) - Sorghum bicolor (Sorghum) (Sorghum vulgare)moderately similar to ( 400) loc_os09g26970…
Soltu.DM.04G000840	8.20384	3.0363	5.0802e-15	NAC-like, activated by AP3/PI	NAC domain protein NAC2	development.unspecified	Development	moderately similar to ( 316) AT1G69490 | Symbols: NAP, ANAC029, ATNAP | NAP (NAC-like, activated by AP3/PI); transcription factor | chr1:26122233-26123222 FORWARDmoderately similar to ( 228) NAC68_ORYSA NAC domain-containing protein 68 (ONAC068) - Oryza sativa (Rice)moderately similar to ( 247) loc_os03g21060 12003.m07513 protein NAC domain transcription factor, putative, expressedNAM PGSC0003DMT…
Soltu.DM.04G001170	5.11834	2.35567	8.74483e-52	Protein of unknown function (DUF1336)	CW14 protein	not assigned.unknown	Not assigned/Unknown	highly similar to ( 561) AT1G59650 | Symbols: CW14 | CW14 | chr1:21920099-21922670 FORWARDhighly similar to ( 515) loc_os03g48660 12003.m09873 protein expressed proteinDUF1336 PGSC0003DMT400007448
Soltu.DM.04G001340	87.366	6.449	1.07088e-178	phosphoenolpyruvate carboxylase	Phosphoenolpyruvate carboxylase	glycolysis.cytosolic branch.phospho-enol-pyruvate carboxylase (PEPC)	primary carbon metabolism	nearly identical (1546) AT1G68750 | Symbols: ATPPC4 | ATPPC4; phosphoenolpyruvate carboxylase | chr1:25822942-25828104 REVERSEhighly similar to ( 653) CAPP2_CHLRE Phosphoenolpyruvate carboxylase 2 (EC 4.1.1.31) (PEP carboxylase 2) (PEPCase 2) (PEPC 2) - Chlamydomonas reinhardtiinearly identical (1534) loc_os01g02050 12001.m06847 protein phosphoenolpyruvate carboxylase 4, putative, expressedPRK000…
Soltu.DM.04G002720	8.47609	3.0834	1.20937e-33	winged-helix DNA-binding transcription factor family protein	Histone H1/H5 family protein	DNA.synthesis/chromatin structure.histone	DNA	PGSC0003DMT400015262
Soltu.DM.04G002730	71.807	6.16605	1.12116e-234	conserved hypothetical protein	Conserved gene of unknown function	not assigned.unknown	Not assigned/Unknown	moderately similar to ( 367) AT1G70900 | Symbols: | unknown protein | chr1:26732456-26733637 FORWARDmoderately similar to ( 310) loc_os08g33640 12008.m080167 protein expressed protein PGSC0003DMT400015259
Soltu.DM.04G002800	6.05379	2.59784	1.62288e-09	MLP-like protein	Sn-2 protein	stress.abiotic.unspecified	stress	weakly similar to ( 102) AT1G70840 | Symbols: MLP31 | MLP31 (MLP-LIKE PROTEIN 31) | chr1:26713170-26714014 REVERSEBet_v_I PGSC0003DMT400006208
Soltu.DM.04G002870	3.64211	1.86478	1.66805e-30	MLP-like protein	Sn-2 protein	not assigned.unknown	Not assigned/Unknown	Bet_v_I PGSC0003DMT400059754
Soltu.DM.04G002880	2.17468	1.1208	2.30869e-12	MLP-like protein	Sn-1 protein	stress.abiotic.unspecified	stress	very weakly similar to (99.4) AT1G70840 | Symbols: MLP31 | MLP31 (MLP-LIKE PROTEIN 31) | chr1:26713170-26714014 REVERSEBet_v_I PGSC0003DMT400059752
Soltu.DM.04G003210	2.30194	1.20285	3.16485e-08	MLP-like protein	Bet v I allergen family protein	stress.abiotic.unspecified	stress	weakly similar to ( 145) AT1G70830 | Symbols: | MLP28 (MLP-LIKE PROTEIN 28) | chr1:26710203-26711395 REVERSEBet_v_I PGSC0003DMT400020052
Soltu.DM.04G003760	8.47989	3.08404	6.85422e-68	purple acid phosphatase	Purple acid phosphatase 1	misc.acid and other phosphatases	misc	moderately similar to ( 350) AT2G01890 | Symbols: PAP8, ATPAP8 | PAP8 (PURPLE ACID PHOSPHATASE 8); acid phosphatase/ protein serine/threonine phosphatase | chr2:396985-399168 REVERSEmoderately similar to ( 312) loc_os03g13540 12003.m06799 protein purple acid phosphatase 1, putative, expressed PGSC0003DMT400075873
Soltu.DM.04G004640	2.81549	1.49339	3.06785e-39	alpha-galactosidase	Alpha-galactosidase/alpha-n-acetylgalactosaminidase	minor CHO metabolism.galactose.alpha-galactosidases	minor CHO metabolism	highly similar to ( 646) AT5G08380 | Symbols: AtAGAL1 | AtAGAL1 (Arabidopsis thaliana ALPHA-GALACTOSIDASE 1); alpha-galactosidase/ catalytic/ hydrolase, hydrolyzing O-glycosyl compounds | chr5:2694851-2697616 REVERSEmoderately similar to ( 493) AGAL_ORYSA Alpha-galactosidase precursor (EC 3.2.1.22) (Melibiase) (Alpha-D-galactoside galactohydrolase) - Oryza sativa (Rice)highly similar to ( 554) lo…
Soltu.DM.04G004650	2.05868	1.04172	6.52956e-19	Pyruvate kinase family protein	Pyruvate kinase, cytosolic isozyme	0	Not assigned/Unknown	0
Soltu.DM.04G005970	2.74163	1.45503	3.09204e-07	NAC (No Apical Meristem) domain transcriptional regulator superfamily protein	NAC domain protein	development.unspecified	Development	moderately similar to ( 314) AT1G01720 | Symbols: ATAF1, ANAC002 | ATAF1; transcription activator/ transcription factor | chr1:268471-269514 FORWARDmoderately similar to ( 301) NAC48_ORYSA NAC domain-containing protein 48 (ONAC048) - Oryza sativa (Rice)moderately similar to ( 306) loc_os01g66120 12001.m43315 protein NAC domain-containing protein 48, putative, expressedNAM PGSC0003DMT400082472
Soltu.DM.04G006160	2.80279	1.48686	5.53361e-38	chorismate synthase, putative / 5-enolpyruvylshikimate-3-phosphate phospholyase, putative	Chorismate synthase 2, chloroplastic	amino acid metabolism.synthesis.aromatic aa.chorismate.chorismate synthase	AA metabolism	highly similar to ( 625) AT1G48850 | Symbols: EMB1144 | EMB1144 (embryo defective 1144); chorismate synthase | chr1:18065399-18067956 REVERSEhighly similar to ( 585) loc_os03g14990 12003.m06936 protein chorismate synthase 2, chloroplast precursor, putative, expressedChorismate_synt PRK05382 AroC PRK12463 PGSC0003DMT400041351
Soltu.DM.04G006770	6.71666	2.74774	4.2201e-08	phosphoenolpyruvate carboxylase kinase	PEP carboxylase kinase	protein.postranslational modification	Protein	moderately similar to ( 327) AT1G08650 | Symbols: PPCK1 | PPCK1 (PHOSPHOENOLPYRUVATE CARBOXYLASE KINASE); kinase/ protein serine/threonine kinase | chr1:2752206-2753232 FORWARDmoderately similar to ( 242) CDPK_DAUCA Calcium-dependent protein kinase (EC 2.7.11.1) (CDPK) - Daucus carota (Carrot)moderately similar to ( 307) loc_os02g56310 12002.m10654 protein calcium-dependent protein kinase, isofor…
Soltu.DM.04G006780	10.2099	3.3519	1.96028e-29	phosphoenolpyruvate carboxylase kinase	PEPC kinase 1b	protein.postranslational modification	Protein	moderately similar to ( 321) AT1G08650 | Symbols: PPCK1 | PPCK1 (PHOSPHOENOLPYRUVATE CARBOXYLASE KINASE); kinase/ protein serine/threonine kinase | chr1:2752206-2753232 FORWARDmoderately similar to ( 241) CDPK_DAUCA Calcium-dependent protein kinase (EC 2.7.11.1) (CDPK) - Daucus carota (Carrot)moderately similar to ( 307) loc_os02g56310 12002.m10654 protein calcium-dependent protein kinase, isofor…
Soltu.DM.04G007410	3.33171	1.73626	1.15629e-18	conserved hypothetical protein	UPF0497 membrane protein 3	not assigned.unknown	Not assigned/Unknown	weakly similar to ( 137) AT3G55390 | Symbols: | integral membrane family protein | chr3:20534785-20535620 FORWARDDUF588 PGSC0003DMT400071312
Soltu.DM.04G007580	2.28109	1.18972	7.96475e-17	replication protein A 1A	Gene of unknown function	not assigned.unknown	Not assigned/Unknown	PGSC0003DMT400062652
Soltu.DM.04G008590	3.75476	1.90872	1.66649e-28	phosphofructokinase	Phosphofructokinase family protein	glycolysis.plastid branch.phosphofructokinase (PFK)	primary carbon metabolism	highly similar to ( 842) AT2G22480 | Symbols: PFK5 | PFK5 (PHOSPHOFRUCTOKINASE 5); 6-phosphofructokinase | chr2:9545670-9548414 FORWARDhighly similar to ( 723) loc_os09g24910 12009.m05645 protein 6-phosphofructokinase 2, putative, expressedPRK06830 PfkA PRK03202 PFK Bacterial_PFK PFK PGSC0003DMT400060752
Soltu.DM.04G008980	3.01277	1.59109	3.36106e-08	Adenine nucleotide alpha hydrolases-like superfamily protein	Universal stress protein family protein	stress.abiotic.cold	stress	weakly similar to ( 171) AT3G03270 | Symbols: | universal stress protein (USP) family protein / early nodulin ENOD18 family protein | chr3:762136-763075 REVERSEweakly similar to ( 160) loc_os02g53320 12002.m10361 protein USP family protein, putative, expressedUsp USP_Like PGSC0003DMT400060724
Soltu.DM.04G010080	413.107	8.69037	1.0517e-16	Plant protein of unknown function (DUF827)	Paramyosin	cell.organisation	Cell	weakly similar to ( 187) AT5G55860 | Symbols: | unknown protein | chr5:22610146-22612166 FORWARDmoderately similar to ( 253) loc_os12g17310 12012.m05688 protein prefoldin, putative, expressed PGSC0003DMT400050839
Soltu.DM.04G010090	102.121	6.67414	3.31891e-39	Adenine nucleotide alpha hydrolases-like superfamily protein	ATP binding protein	protein.postranslational modification.kinase.receptor like cytoplasmatic kinase IX	Protein	weakly similar to ( 153) AT5G47740 | Symbols: | FUNCTIONS IN: molecular_function unknown; INVOLVED IN: biological_process unknown; LOCATED IN: cellular_component unknown; EXPRESSED IN: root; CONTAINS InterPro DOMAIN/s: Rossmann-like alpha/beta/alpha sandwich fold (InterPro:IPR014729); BEST Arabidopsis thaliana protein match is: protein kinase family protein / U-box domain-containing protein (TAIR…
Soltu.DM.04G011150	2.30741	1.20627	1.8141e-08	UDP-glycosyltransferase 73B4	Zeatin O-glucosyltransferase	misc.UDP glucosyl and glucoronyl transferases	misc	weakly similar to ( 186) AT2G15490 | Symbols: UGT73B4 | UGT73B4 (UDP-GLYCOSYLTRANSFERASE 73B4); UDP-glucosyltransferase/ UDP-glycosyltransferase/ quercetin 3-O-glucosyltransferase/ quercetin 7-O-glucosyltransferase/ transferase, transferring glycosyl groups | chr2:6761750-6763398 FORWARDmoderately similar to ( 432) ZOX_PHAVU Zeatin O-xylosyltransferase (EC 2.4.2.40) (Zeatin O-beta-D-xylosyltransf…
Soltu.DM.04G011590	4.05259	2.01885	6.12769e-27	purple acid phosphatase	ATPAP16/PAP16	misc.acid and other phosphatases	misc	moderately similar to ( 496) AT3G10150 | Symbols: ATPAP16, PAP16 | PAP16 (PURPLE ACID PHOSPHATASE 16); acid phosphatase/ protein serine/threonine phosphatase | chr3:3137502-3139056 REVERSEmoderately similar to ( 477) loc_os01g71420 12001.m13185 protein hydrolase/ protein serine/threonine phosphatase, putative, expressed PGSC0003DMT400033131
Soltu.DM.04G012000	2.33253	1.22189	3.06579e-12	Mediator of RNA polymerase II transcription subunit 15a	Gene of unknown function	not assigned.unknown	Not assigned/Unknown	PGSC0003DMT400027573
Soltu.DM.04G012540	126.01	6.97739	3.46453e-15	Polyketide cyclase/dehydrase and lipid transport superfamily protein	Sn-1 protein	stress.abiotic.unspecified	stress	very weakly similar to (88.6) AT5G28010 | Symbols: | Bet v I allergen family protein | chr5:10024813-10025382 FORWARDBet_v_I PGSC0003DMT400030594
Soltu.DM.04G012690	8.62974	3.10932	7.35477e-08	D-arabinono-1,4-lactone oxidase family protein	FAD binding domain containing protein	misc.oxidases - copper, flavone etc.	misc	highly similar to ( 698) AT2G46760 | Symbols: | FAD-binding domain-containing protein | chr2:19213028-19215166 REVERSEhighly similar to ( 610) loc_os03g36530 12003.m08772 protein FAD binding domain containing protein, putative, expressedGlcD FAD_binding_4 PGSC0003DMT400061679
Soltu.DM.04G012750	4.82191	2.26961	6.47202e-09	F-box/RNI-like superfamily protein	Ubiquitin-protein ligase	protein.degradation.ubiquitin.E3.SCF.FBOX	Protein	weakly similar to ( 137) AT1G13570 | Symbols: | F-box family protein | chr1:4642528-4643930 REVERSEvery weakly similar to (94.7) loc_os02g33400 12002.m08433 protein F-box domain containing protein, expressed PGSC0003DMT400040483
Soltu.DM.04G012990	16.77	4.06781	1.85069e-41	K uptake permease	Potassium transporter	transport.potassium	Transport	nearly identical (1142) AT1G70300 | Symbols: KUP6 | KUP6; potassium ion transmembrane transporter | chr1:26477993-26481233 REVERSEhighly similar to ( 966) HAK10_ORYSA Potassium transporter 10 (OsHAK10) - Oryza sativa (Rice)nearly identical (1028) loc_os02g49760 12002.m33855 protein potassium transporter 8, putative, expressedK_trans Kup trkD PGSC0003DMT400010525
Soltu.DM.04G017080	5.53811	2.46939	2.17241e-78	Acid phosphatase/vanadium-dependent haloperoxidase-related protein	Conserved gene of unknown function	not assigned.unknown	Not assigned/Unknown	weakly similar to ( 197) AT1G24350 | Symbols: | INVOLVED IN: biological_process unknown; EXPRESSED IN: 24 plant structures; EXPRESSED DURING: 15 growth stages; CONTAINS InterPro DOMAIN/s: Acid phosphatase/vanadium-dependent haloperoxidase related (InterPro:IPR003832); BEST Arabidopsis thaliana protein match is: unknown protein (TAIR:AT1G67600.1); Has 622 Blast hits to 622 proteins in 204 species:…
Soltu.DM.04G018300	2.43027	1.28112	3.90707e-25	calcium-dependent protein kinase	Calcium dependent protein kinase	0	Not assigned/Unknown	0
Soltu.DM.04G018900	3.47776	1.79816	1.02775e-14	2-oxoglutarate (2OG) and Fe(II)-dependent oxygenase superfamily protein	Conserved gene of unknown function	not assigned.unknown	Not assigned/Unknown	weakly similar to ( 122) AT2G16270 | Symbols: | unknown protein | chr2:7045744-7048313 REVERSE PGSC0003DMT400003261
Soltu.DM.04G018920	4.1258	2.04467	2.38841e-11	2-oxoglutarate (2OG) and Fe(II)-dependent oxygenase superfamily protein	Conserved gene of unknown function	not assigned.unknown	Not assigned/Unknown	moderately similar to ( 355) AT3G63290 | Symbols: | unknown protein | chr3:23382148-23383059 FORWARDmoderately similar to ( 260) loc_os10g14180 12010.m065364 protein expressed protein PGSC0003DMT400049812
Soltu.DM.04G019680	2.47581	1.3079	3.4909e-14	ammonium transporter 1;2	Ammonium transporter 1 member 2	transport.ammonium	Transport	highly similar to ( 621) AT1G64780 | Symbols: ATAMT1;2, AMT1;2 | ATAMT1;2 (AMMONIUM TRANSPORTER 1;2); ammonium transmembrane transporter | chr1:24061021-24062565 REVERSEhighly similar to ( 592) loc_os04g43070 12004.m09271 protein ammonium transporter 1, member 2, putative, expressedAmmonium_transp AmtB PRK10666 PGSC0003DMT400073887
Soltu.DM.04G020570	4.79261	2.26081	6.16281e-14	Cytochrome C1 family	Cytochrome c1-1, heme protein, mitochondrial	mitochondrial electron transport / ATP synthesis.cytochrome c	energy metabolism	moderately similar to ( 261) AT5G40810 | Symbols: | cytochrome c1, putative | chr5:16340670-16342327 FORWARDmoderately similar to ( 352) CY11_SOLTU Cytochrome c1, heme protein, mitochondrial precursor (Clone PC13III) - Solanum tuberosum (Potato)moderately similar to ( 272) loc_os01g70960 12001.m43438 protein cytochrome c1, heme protein, mitochondrial precursor, putative, expressedCytochrom_C1 CYT…
Soltu.DM.04G020720	2.07661	1.05423	4.27444e-07	cytochrome P450, family 71, subfamily B, polypeptide	Cytochrome P450	misc.cytochrome P450	misc	moderately similar to ( 386) AT3G26310 | Symbols: CYP71B35 | CYP71B35; electron carrier/ heme binding / iron ion binding / monooxygenase/ oxygen binding | chr3:9641089-9642779 REVERSEhighly similar to ( 517) C71D8_SOYBN Cytochrome P450 71D8 (EC 1.14.-.-) (P450 CP7) - Glycine max (Soybean)moderately similar to ( 421) loc_os09g10340 12009.m04299 protein cytochrome P450 71D7, putative, expressedp450…
Soltu.DM.04G021320	2.43841	1.28594	4.35342e-29	TLD-domain containing nucleolar protein	TLD family protein	RNA.regulation of transcription.unclassified	RNA	moderately similar to ( 323) AT4G39870 | Symbols: | FUNCTIONS IN: molecular_function unknown; INVOLVED IN: biological_process unknown; LOCATED IN: cellular_component unknown; EXPRESSED IN: 23 plant structures; EXPRESSED DURING: 15 growth stages; CONTAINS InterPro DOMAIN/s: TLDc (InterPro:IPR006571); BEST Arabidopsis thaliana protein match is: unknown protein (TAIR:AT2G05590.2); Has 2018 Blast hit…
Soltu.DM.04G021540	4.22526	2.07904	1.08438e-23	tetratricopeptide repeat (TPR)-containing protein	Tetratricopeptide repeat protein	redox.thioredoxin	Redox	highly similar to ( 514) AT5G65160 | Symbols: | tetratricopeptide repeat (TPR)-containing protein | chr5:26031457-26033668 REVERSEmoderately similar to ( 388) loc_os02g51730 12002.m10204 protein dnaJ homolog subfamily C member 7, putative, expressed PGSC0003DMT400053133
Soltu.DM.04G021550	3.98849	1.99584	1.68858e-34	Lipase/lipooxygenase, PLAT/LH2 family protein	Elicitor-inducible protein EIG-J7	not assigned.unknown	Not assigned/Unknown	weakly similar to ( 196) AT4G39730 | Symbols: | lipid-associated family protein | chr4:18432950-18433581 FORWARDweakly similar to ( 189) loc_os04g38390 12004.m08829 protein wound/stress protein, putative, expressedPLAT_plant_stress PGSC0003DMT400053148
Soltu.DM.04G021580	2.19777	1.13604	7.51651e-31	Lipase/lipooxygenase, PLAT/LH2 family protein	Elicitor-inducible protein EIG-J7	not assigned.unknown	Not assigned/Unknown	moderately similar to ( 211) AT4G39730 | Symbols: | lipid-associated family protein | chr4:18432950-18433581 FORWARDweakly similar to ( 200) loc_os04g38390 12004.m08829 protein wound/stress protein, putative, expressedPLAT_plant_stress PGSC0003DMT400053149
Soltu.DM.04G021930	11.5082	3.52459	1.04647e-10	Cupredoxin superfamily protein	Ascorbate oxidase	secondary metabolism.simple phenols	secondary metabolism	highly similar to ( 808) AT4G39830 | Symbols: | L-ascorbate oxidase, putative | chr4:18479103-18481184 FORWARDhighly similar to ( 586) ASO_CUCMA L-ascorbate oxidase precursor (EC 1.10.3.3) (Ascorbase) (ASO) - Cucurbita maxima (Pumpkin) (Winter squash)highly similar to ( 728) loc_os09g20090 12009.m05216 protein L-ascorbate oxidase precursor, putative, expressedSufI Cu-oxidase_3 Cu-oxidase Cu-oxida…
Soltu.DM.04G022150	11.0874	3.47085	7.19321e-09	Cupredoxin superfamily protein	Ascorbate oxidase	secondary metabolism.simple phenols	secondary metabolism	highly similar to ( 808) AT4G39830 | Symbols: | L-ascorbate oxidase, putative | chr4:18479103-18481184 FORWARDhighly similar to ( 586) ASO_CUCMA L-ascorbate oxidase precursor (EC 1.10.3.3) (Ascorbase) (ASO) - Cucurbita maxima (Pumpkin) (Winter squash)highly similar to ( 728) loc_os09g20090 12009.m05216 protein L-ascorbate oxidase precursor, putative, expressedSufI Cu-oxidase_3 Cu-oxidase Cu-oxida…
Soltu.DM.04G023430	34.2328	5.09731	1.26564e-108	purple acid phosphatase	Nucleotide pyrophosphatase/phosphodiesterase	misc.acid and other phosphatases	misc	highly similar to ( 707) AT4G13700 | Symbols: ATPAP23, PAP23 | PAP23 (PURPLE ACID PHOSPHATASE 23); acid phosphatase/ protein serine/threonine phosphatase | chr4:7957072-7958919 REVERSEmoderately similar to ( 238) PPAF_SOYBN Purple acid phosphatase precursor (EC 3.1.3.2) (Manganese(II) purple acid phosphatase) - Glycine max (Soybean)highly similar to ( 793) loc_os08g17784 12008.m61969 protein purp…
Soltu.DM.04G023570	4.32571	2.11294	2.2262e-25	Tetratricopeptide repeat (TPR)-like superfamily protein	Chloroplast lumen common family protein	not assigned.unknown	Not assigned/Unknown	moderately similar to ( 300) AT4G39470 | Symbols: | chloroplast lumen common family protein | chr4:18359735-18361165 REVERSEmoderately similar to ( 256) loc_os05g08930 12005.m05407 protein expressed protein PGSC0003DMT400080166
Soltu.DM.04G023580	11.7083	3.54946	3.6133e-36	purple acid phosphatase	Nucleotide pyrophosphatase/phosphodiesterase	misc.acid and other phosphatases	misc	highly similar to ( 707) AT4G13700 | Symbols: ATPAP23, PAP23 | PAP23 (PURPLE ACID PHOSPHATASE 23); acid phosphatase/ protein serine/threonine phosphatase | chr4:7957072-7958919 REVERSEmoderately similar to ( 238) PPAF_SOYBN Purple acid phosphatase precursor (EC 3.1.3.2) (Manganese(II) purple acid phosphatase) - Glycine max (Soybean)highly similar to ( 793) loc_os08g17784 12008.m61969 protein purp…
Soltu.DM.04G023810	3.23463	1.6936	1.51677e-14	conserved hypothetical protein	Conserved gene of unknown function	not assigned.unknown	Not assigned/Unknown	very weakly similar to ( 100) AT4G39440 | Symbols: | unknown protein | chr4:18345685-18347227 FORWARD PGSC0003DMT400054013
Soltu.DM.04G023820	2.83357	1.50262	4.26466e-16	Spatacsin C-terminus domain containing protein	Conserved gene of unknown function	not assigned.unknown	Not assigned/Unknown	highly similar to ( 661) AT4G39450 | Symbols: | unknown protein | chr4:18347593-18354701 FORWARDhighly similar to ( 625) loc_os01g08750 12001.m43451 protein expressed protein PGSC0003DMT400054018
Soltu.DM.04G023970	2.75867	1.46398	5.88748e-33	conserved hypothetical protein	Conserved gene of unknown function	not assigned.unknown	Not assigned/Unknown	highly similar to ( 661) AT4G39450 | Symbols: | unknown protein | chr4:18347593-18354701 FORWARDhighly similar to ( 625) loc_os01g08750 12001.m43451 protein expressed protein PGSC0003DMT400054018
Soltu.DM.04G025050	2.76444	1.46699	9.77281e-41	S-adenosyl-L-methionine-dependent methyltransferases superfamily protein	O-methyltransferase	secondary metabolism.phenylpropanoids.lignin biosynthesis.CCoAOMT	secondary metabolism	moderately similar to ( 314) AT4G26220 | Symbols: | caffeoyl-CoA 3-O-methyltransferase, putative | chr4:13284179-13285146 FORWARDmoderately similar to ( 315) CAMT_MESCR Caffeoyl-CoA O-methyltransferase (EC 2.1.1.104) (Trans-caffeoyl-CoA 3-O-methyltransferase) (CCoAMT) (CCoAOMT) - Mesembryanthemum crystallinum (Common ice plant)moderately similar to ( 303) loc_os06g06980 12006.m31989 protein caffe…
Soltu.DM.04G025270	62.4459	5.96453	5.72056e-63	Protein kinase protein with adenine nucleotide alpha hydrolases-like domain	ATP binding protein	protein.postranslational modification.kinase.receptor like cytoplasmatic kinase VII	Protein	highly similar to ( 716) AT3G13690 | Symbols: | protein kinase family protein | chr3:4486920-4490011 FORWARDmoderately similar to ( 236) NORK_PEA Nodulation receptor kinase precursor (EC 2.7.11.1) - Pisum sativum (Garden pea)highly similar to ( 689) loc_os01g41870 12001.m150645 protein ATP binding protein, putative, expressedTyrKc S_TKc Pkinase Pkinase_Tyr S_TKc PTKc PTKc_Jak_rpt2 PTKc_Csk_like P…
Soltu.DM.04G026490	2.15627	1.10854	8.19424e-09	hypothetical protein
Soltu.DM.04G027270	3.20049	1.67829	2.12353e-38	ABA/WDS induced protein domain containing protein	Ci21A protein	not assigned.unknown	Not assigned/Unknown	PGSC0003DMT400017060
Soltu.DM.04G027280	2.41757	1.27356	5.72077e-21	Alba DNA/RNA-binding protein	ASR4	not assigned.unknown	Not assigned/Unknown	ABA_WDS PGSC0003DMT400017057
Soltu.DM.04G027660	3.56448	1.83369	1.25432e-45	Peroxidase superfamily protein	Peroxidase	misc.peroxidases	misc	moderately similar to ( 420) AT1G71695 | Symbols: | peroxidase 12 (PER12) (P12) (PRXR6) | chr1:26964359-26966557 FORWARDmoderately similar to ( 239) PER1_ARAHY Cationic peroxidase 1 precursor (EC 1.11.1.7) (PNPC1) - Arachis hypogaea (Peanut)moderately similar to ( 363) loc_os01g73220 12001.m13351 protein peroxidase 12 precursor, putative, expressedsecretory_peroxidase plant_peroxidase peroxidase …
Soltu.DM.04G028270	5.59888	2.48514	2.93374e-20	Oxidoreductase family protein	Oxidoreductase	not assigned.unknown	Not assigned/Unknown	moderately similar to ( 464) AT4G09670 | Symbols: | oxidoreductase family protein | chr4:6107382-6109049 REVERSEmoderately similar to ( 233) loc_os10g26400 12010.m065261 protein oxidoreductase, putative, expressedMviM GFO_IDH_MocA PGSC0003DMT400079994
Soltu.DM.04G028530	2.2495	1.16961	1.16256e-25	hypothetical protein	Sodium/potassium/calcium exchanger	not assigned.unknown	Not assigned/Unknown	PGSC0003DMT400070833
Soltu.DM.04G028540	3.32733	1.73436	1.86311e-24	TGACG motif-binding factor	Transcription factor TGA7	RNA.regulation of transcription.bZIP transcription factor family	RNA	moderately similar to ( 379) AT5G65210 | Symbols: TGA1 | TGA1; DNA binding / calmodulin binding / transcription factor | chr5:26059353-26060749 FORWARDmoderately similar to ( 321) TGA1A_TOBAC TGACG-sequence-specific DNA-binding protein TGA-1A (TGA1a) (ASF-1 protein) - Nicotiana tabacum (Common tobacco)moderately similar to ( 302) loc_os04g54474 12004.m101669 protein transcription factor TGA4, put…
Soltu.DM.04G029000	3.96558	1.98753	1.99539e-10	cellulose synthase A2	Cellulose synthase	cell wall.cellulose synthesis.cellulose synthase	Cell Wall	nearly identical (1454) AT5G09870 | Symbols: CESA5 | CESA5 (CELLULOSE SYNTHASE 5); cellulose synthase/ transferase, transferring glycosyl groups | chr5:3073356-3077974 FORWARDnearly identical (1573) loc_os07g24190 12007.m28970 protein CESA3 - cellulose synthase, expressedCellulose_synt PGSC0003DMT400024518
Soltu.DM.04G029010	5.13268	2.35971	1.38229e-35	Phosphoglycerate mutase family protein	Phosphoglycerate mutase	glycolysis.unclear/dually targeted.phosphoglycerate mutase	primary carbon metabolism	moderately similar to ( 466) AT1G22170 | Symbols: | phosphoglycerate/bisphosphoglycerate mutase family protein | chr1:7826603-7828055 FORWARDmoderately similar to ( 459) loc_os02g51590 12002.m33276 protein 2,3-bisphosphoglycerate-dependent phosphoglycerate mutase, putative, expressedPRK01112 GpmA PRK01295 PGAM phoE PGSC0003DMT400024493
Soltu.DM.04G029290	3.36271	1.74962	3.63545e-20	Major facilitator superfamily protein	Carbohydrate transporter	transport.misc	Transport	highly similar to ( 636) AT1G78130 | Symbols: UNE2 | UNE2 (unfertilized embryo sac 2); carbohydrate transmembrane transporter/ sugar:hydrogen symporter | chr1:29400171-29401814 FORWARDhighly similar to ( 561) loc_os08g31670 12008.m07161 protein carbohydrate transporter/ sugar porter/ transporter, putative, expressedMFS_1 PGSC0003DMT400045707
Soltu.DM.04G029320	3.51644	1.81412	2.58172e-99	annexin	Annexin p34	cell.organisation	Cell	moderately similar to ( 393) AT1G35720 | Symbols: ANNAT1, OXY5, ATOXY5 | ANNAT1 (ANNEXIN ARABIDOPSIS 1); ATP binding / calcium ion binding / calcium-dependent phospholipid binding / copper ion binding / peroxidase/ protein homodimerization | chr1:13225304-13226939 FORWARDmoderately similar to ( 298) ANX4_FRAAN Annexin-like protein RJ4 - Fragaria ananassa (Strawberry)moderately similar to ( 354) l…
Soltu.DM.04G030090	7.74795	2.95381	3.80898e-84	Class-II DAHP synthetase family protein	Phospho-2-dehydro-3-deoxyheptonate aldolase 1, chloroplastic	amino acid metabolism.synthesis.aromatic aa.chorismate.3-deoxy-D-arabino-heptulosonate 7-phosphate synthase	AA metabolism	highly similar to ( 848) AT1G22410 | Symbols: | 2-dehydro-3-deoxyphosphoheptonate aldolase, putative / 3-deoxy-D-arabino-heptulosonate 7-phosphate synthase, putative / DAHP synthetase, putative | chr1:7912120-7914742 FORWARDnearly identical (1017) AROF_SOLTU Phospho-2-dehydro-3-deoxyheptonate aldolase 1, chloroplast precursor (EC 2.5.1.54) (Phospho-2-keto-3-deoxyheptonate aldolase 1) (DAHP synthe…
Soltu.DM.04G030530	2.16597	1.11501	1.34274e-06	Serine hydrolase (FSH1) domain containing protein	Conserved gene of unknown function	not assigned.unknown	Not assigned/Unknown	moderately similar to ( 271) AT5G65400 | Symbols: | unknown protein | chr5:26131448-26133062 FORWARDmoderately similar to ( 259) loc_os04g37710 12004.m08760 protein expressed protein PGSC0003DMT400041791
Soltu.DM.04G030730	2.01375	1.00989	1.1736e-41	Phosphoglucose isomerase domain containing protein	Conserved gene of unknown function	not assigned.unknown	Not assigned/Unknown	nearly identical (1217) AT4G24610 | Symbols: | unknown protein | chr4:12700837-12707899 REVERSEnearly identical (1259) loc_os02g52280 12002.m10259 protein expressed protein PGSC0003DMT400041779
Soltu.DM.04G030750	2.3375	1.22497	3.79148e-08	serine carboxypeptidase-like	Serine carboxypeptidase	protein.degradation.serine protease	Protein	moderately similar to ( 397) AT1G73300 | Symbols: scpl2 | scpl2 (serine carboxypeptidase-like 2); serine-type carboxypeptidase | chr1:27559673-27562048 REVERSEweakly similar to ( 144) CBP1_ORYSA Serine carboxypeptidase 1 precursor (EC 3.4.16.5) (Serine carboxypeptidase I) (Carboxypeptidase C) - Oryza sativa (Rice)moderately similar to ( 348) loc_os10g01110 12010.m03539 protein serine carboxypepti…
Soltu.DM.04G031670	2.31449	1.21069	2.28975e-17	sucrose transporter	Sucrose transport protein	transport.sugars.sucrose	Transport	highly similar to ( 593) AT1G22710 | Symbols: SUC2, SUT1, ATSUC2 | SUC2 (SUCROSE-PROTON SYMPORTER 2); carbohydrate transmembrane transporter/ sucrose transmembrane transporter/ sucrose:hydrogen symporter/ sugar:hydrogen symporter | chr1:8030911-8032970 REVERSEhighly similar to ( 575) SUT_SPIOL Sucrose transport protein (Sucrose permease) (Sucrose-proton symporter) - Spinacia oleracea (Spinach)mod…
Soltu.DM.04G031690	2.9073	1.53968	6.72681e-15	Leucine-rich receptor-like protein kinase family protein	Receptor protein kinase CLAVATA1	signalling.receptor kinases.leucine rich repeat XI	signalling	nearly identical (1093) AT1G09970 | Symbols: LRR XI-23 | LRR XI-23; ATP binding / kinase/ protein kinase/ protein serine/threonine kinase | chr1:3252408-3255428 FORWARDmoderately similar to ( 404) RPK1_IPONI Receptor-like protein kinase precursor (EC 2.7.11.1) - Ipomoea nil (Japanese morning glory) (Pharbitis nil)highly similar to ( 850) loc_os12g43640 12012.m08138 protein receptor-like protein k…
Soltu.DM.04G031830	4.19832	2.06981	2.58366e-102	Inositol 1,3,4-trisphosphate 5/6-kinase family protein	Inositol-tetrakisphosphate 1-kinase 2	signalling.phosphinositides.inositol-1,3,4-trisphosphate 5/6-kinase	signalling	moderately similar to ( 421) AT4G08170 | Symbols: | inositol 1,3,4-trisphosphate 5/6-kinase family protein | chr4:5163707-5166094 REVERSEmoderately similar to ( 226) ITPK1_MAIZE Inositol-tetrakisphosphate 1-kinase 1 (EC 2.7.1.134) (Inositol-triphosphate 5/6-kinase 1) (EC 2.7.1.159) (Inositol 1,3,4-trisphosphate 5/6-kinase 1) (Ins(1,3,4)P(3) 5/6-kinase 1) (ZmIpk) (Low phytic acid protein 2) - Zea …
Soltu.DM.04G032540	5.14742	2.36385	2.18033e-50	F-box family protein	F-box family protein	protein.degradation.ubiquitin.E3.SCF.FBOX	Protein	moderately similar to ( 356) AT3G12350 | Symbols: | F-box family protein | chr3:3931626-3933104 FORWARDweakly similar to ( 198) loc_os12g32630 12012.m27042 protein ankyrin-like protein, putative, expressed PGSC0003DMT400027549
Soltu.DM.04G032610	2.24877	1.16914	1.39357e-12	ARM repeat superfamily protein	E3 ubiquitin ligase PUB14	protein.degradation.ubiquitin.E3.RING	Protein	moderately similar to ( 495) AT3G01400 | Symbols: | armadillo/beta-catenin repeat family protein | chr3:151920-152987 FORWARDweakly similar to ( 185) SPL11_ORYSA Spotted leaf protein 11 (Spotted leaf11) (Cell death-related protein SPL11) - Oryza sativa (Rice)moderately similar to ( 334) loc_os07g39880 12007.m08230 protein exodeoxyribonuclease V, putative, expressed PGSC0003DMT400027542
Soltu.DM.04G032870	7.60408	2.92677	9.39135e-149	acyl-CoA-binding domain	Acyl-CoA-binding protein, acbp	lipid metabolism.FA synthesis and FA elongation.acyl-CoA binding protein	Lipid Metabolism	weakly similar to ( 103) AT4G24230 | Symbols: ACBP3 | ACBP3 (ACYL-COA-BINDING DOMAIN 3); acyl-CoA binding | chr4:12567122-12568754 REVERSEvery weakly similar to (93.2) loc_os04g58550 12004.m10737 protein acyl-CoA-binding domain-containing protein 6, putative, expressed PGSC0003DMT400055408
Soltu.DM.04G032930	12.4996	3.64381	1.52522e-12	cytochrome B5 isoform D	Cytochrome B5	redox.ascorbate and glutathione	Redox	weakly similar to ( 107) AT5G48810 | Symbols: ATB5-B, B5 #3, ATCB5-D, CB5-D | CB5-D (CYTOCHROME B5 ISOFORM D); heme binding | chr5:19789249-19790180 REVERSEweakly similar to ( 102) CYB5_TOBAC Cytochrome b5 - Nicotiana tabacum (Common tobacco)weakly similar to ( 101) loc_os05g01820 12005.m04718 protein cytochrome b5, putative, expressedCyt-b5 PGSC0003DMT400055458
Soltu.DM.04G033090	3.1887	1.67297	1.03782e-10	cytochrome P450, family 81, subfamily K, polypeptide	Cytochrome P450	misc.cytochrome P450	misc	moderately similar to ( 352) AT5G10600 | Symbols: CYP81K2 | CYP81K2; electron carrier/ heme binding / iron ion binding / monooxygenase/ oxygen binding | chr5:3351227-3352777 FORWARDmoderately similar to ( 227) C82A1_PEA Cytochrome P450 82A1 (EC 1.14.-.-) (CYPLXXXII) (Fragment) - Pisum sativum (Garden pea)moderately similar to ( 296) loc_os12g39240 12012.m07709 protein cytochrome P450 family prote…
Soltu.DM.04G033670	2.1929	1.13284	7.16998e-11	cytochrome P450, family 707, subfamily A, polypeptide	ABA 8'-hydroxylase CYP707A2	misc.cytochrome P450	misc	highly similar to ( 648) AT3G19270 | Symbols: CYP707A4 | CYP707A4; (+)-abscisic acid 8'-hydroxylase/ oxygen binding | chr3:6673885-6676400 REVERSEmoderately similar to ( 265) C85A_PHAVU Cytochrome P450 85A (EC 1.14.-.-) (C6-oxidase) - Phaseolus vulgaris (Kidney bean) (French bean)highly similar to ( 637) loc_os09g28390 12009.m05990 protein ent-kaurenoic acid oxidase 1, putative, expressedp450 Cyp…
Soltu.DM.04G033950	9.73845	3.28369	1.59294e-175	phosphatidic acid phosphohydrolase	Lipin family protein	protein.degradation.ubiquitin.E3.SCF.FBOX	Protein	moderately similar to ( 363) AT5G42870 | Symbols: | lipin family protein | chr5:17185719-17189681 REVERSEmoderately similar to ( 361) loc_os11g40080 12011.m07855 protein lipin, N-terminal conserved region family protein, expressedLNS2 SMP2 Lipin_N PGSC0003DMT400020691
Soltu.DM.04G034190	3.06934	1.61793	3.87846e-36	alpha/beta-Hydrolases superfamily protein	Ribonuclease p/mrp subunit	not assigned.unknown	Not assigned/Unknown	nearly identical (1169) AT4G34310 | Symbols: | unknown protein | chr4:16414113-16419542 FORWARDnearly identical (1026) loc_os03g08700 12003.m06377 protein expressed protein PGSC0003DMT400020613
Soltu.DM.04G034210	11.4316	3.51496	8.15464e-132	Calcineurin-like metallo-phosphoesterase superfamily protein	Hydrolase	misc.calcineurin-like phosphoesterase family protein	misc	nearly identical (1315) AT4G23000 | Symbols: | hydrolase/ protein serine/threonine phosphatase | chr4:12055241-12060028 FORWARDnearly identical (1284) loc_os07g04210 12007.m04890 protein hydrolase/ protein serine/threonine phosphatase, putative PGSC0003DMT400020749
Soltu.DM.04G034470	2.48665	1.31421	1.28002e-17	conserved hypothetical protein	Signal peptidase I	not assigned.unknown	Not assigned/Unknown	moderately similar to ( 261) AT1G47310 | Symbols: | unknown protein | chr1:17343082-17344618 FORWARDweakly similar to ( 107) loc_os01g56180 12001.m11774 protein expressed protein PGSC0003DMT400030500
Soltu.DM.04G034540	3.63397	1.86155	1.81587e-15	GA requiring	Ent-kaurene oxidase 2	misc.cytochrome P450	misc	highly similar to ( 624) AT5G25900 | Symbols: GA3, CYP701A3, ATKO1 | GA3 (GA REQUIRING 3); ent-kaurene oxidase/ oxygen binding | chr5:9036073-9038278 FORWARDweakly similar to ( 189) C98A1_SORBI Cytochrome P450 98A1 (EC 1.14.-.-) - Sorghum bicolor (Sorghum) (Sorghum vulgare)highly similar to ( 557) loc_os06g37364 12006.m08270 protein ent-kaurene oxidase, putative, expressedp450 CypX PGSC0003DMT400…
Soltu.DM.04G034710	2.67786	1.42108	3.03369e-07	Biotin/lipoate A/B protein ligase family	Plastidial lipoyltransferase 2	Co-factor and vitamine metabolism	other metabolism	moderately similar to ( 353) AT4G31050 | Symbols: | lipoyltransferase (LIP2p) | chr4:15114345-15115443 FORWARDmoderately similar to ( 329) loc_os12g40450 12012.m07829 protein lipoyltransferase, putative, expressedlipB LipB PGSC0003DMT400043490
Soltu.DM.04G034720	34.3233	5.10112	7.52041e-10	conserved hypothetical protein	Conserved gene of unknown function	protein.synthesis.ribosomal protein.unknown.unknown	Protein	weakly similar to ( 135) AT4G19390 | Symbols: | FUNCTIONS IN: molecular_function unknown; INVOLVED IN: biological_process unknown; LOCATED IN: chloroplast; EXPRESSED IN: 23 plant structures; EXPRESSED DURING: 13 growth stages; CONTAINS InterPro DOMAIN/s: Uncharacterised conserved protein UCP022348 (InterPro:IPR016804), Uncharacterised protein family UPF0114 (InterPro:IPR005134); BEST Arabidopsis …
Soltu.DM.04G034760	3.53034	1.81981	4.1505e-35	F-box/RNI-like superfamily protein	Ubiquitin-protein ligase	protein.degradation.ubiquitin.E3.SCF.FBOX	Protein	moderately similar to ( 271) AT1G13570 | Symbols: | F-box family protein | chr1:4642528-4643930 REVERSEweakly similar to ( 135) loc_os02g33400 12002.m08433 protein F-box domain containing protein, expressed PGSC0003DMT400043477
Soltu.DM.04G034830	4.9092	2.29549	4.19827e-60	lysophosphatidyl acyltransferase	1-acyl-sn-glycerol-3-phosphate acyltransferase 4	lipid metabolism.Phospholipid synthesis.1-acylglycerol-3-phosphate O-acyltransferase	Lipid Metabolism	moderately similar to ( 291) AT1G75020 | Symbols: LPAT4 | LPAT4 (LYSOPHOSPHATIDYL ACYLTRANSFERASE 4); acyltransferase | chr1:28171779-28173357 FORWARDweakly similar to ( 127) LPAT2_BRAOL 1-acyl-sn-glycerol-3-phosphate acyltransferase 2 (EC 2.3.1.51) (Lysophosphatidyl acyltransferase 2) - Brassica oleracea (Wild cabbage)moderately similar to ( 283) loc_os01g57360 12001.m11887 protein 1-acyl-sn-gly…
Soltu.DM.04G034860	9.39013	3.23115	2.98307e-10	S-adenosyl-L-methionine-dependent methyltransferases superfamily protein	S-adenosylmethionine-dependent methyltransferase	development.unspecified	Development	moderately similar to ( 318) AT4G22530 | Symbols: | embryo-abundant protein-related | chr4:11859247-11860129 REVERSEmoderately similar to ( 282) loc_os01g40660 12001.m10336 protein embryonic abundant protein-like, putative, expressed PGSC0003DMT400097427
Soltu.DM.04G035010	3.75909	1.91038	2.84847e-13	eukaryotic translation initiation factor 2 (eIF-2) family protein	Translation initiation factor	protein.synthesis.initiation	Protein	highly similar to ( 927) AT1G76810 | Symbols: | eukaryotic translation initiation factor 2 family protein / eIF-2 family protein | chr1:28831366-28836310 REVERSEweakly similar to ( 102) IF2C_PHAVU Translation initiation factor IF-2, chloroplast precursor (PvIF2cp) - Phaseolus vulgaris (Kidney bean) (French bean)highly similar to ( 879) loc_os05g51500 12005.m09213 protein eukaryotic translation in…
Soltu.DM.04G035060	3.44071	1.78271	4.80277e-44	Protein phosphatase 2C family protein	Protein phosphatase 2c	misc.acid and other phosphatases	misc	moderately similar to ( 367) AT4G16580 | Symbols: | catalytic | chr4:9341152-9342555 REVERSEmoderately similar to ( 324) loc_os03g59470 12003.m10845 protein fos intronic gene CG7615-PA, putative, expressed PGSC0003DMT400013180
Soltu.DM.04G035270	2.93754	1.55461	3.09696e-18	hypothetical protein	Conserved gene of unknown function	not assigned.unknown	Not assigned/Unknown	weakly similar to ( 164) AT1G71850 | Symbols: | ubiquitin thiolesterase | chr1:27024875-27026287 REVERSEweakly similar to ( 126) loc_os03g44430 12003.m09482 protein expressed protein PGSC0003DMT400055566
Soltu.DM.04G035280	2.87769	1.52491	2.70513e-22	hypothetical protein	OBP32pep	not assigned.unknown	Not assigned/Unknown	weakly similar to ( 197) AT1G70480 | Symbols: | unknown protein | chr1:26562250-26563608 FORWARDweakly similar to ( 106) loc_os09g15840 12009.m04845 protein retrotransposon protein, putative, unclassified PGSC0003DMT400042272
Soltu.DM.04G035290	2.55777	1.35489	3.61518e-21	hypothetical protein	F-box protein	not assigned.unknown	Not assigned/Unknown	PGSC0003DMT400013202
Soltu.DM.04G035390	2.47385	1.30676	1.29966e-18	CBS domain-containing protein with a domain of unknown function (DUF21)	Hemolysin	not assigned.unknown	Not assigned/Unknown	moderately similar to ( 387) AT1G47330 | Symbols: | FUNCTIONS IN: molecular_function unknown; INVOLVED IN: biological_process unknown; LOCATED IN: plasma membrane; EXPRESSED IN: 22 plant structures; EXPRESSED DURING: 13 growth stages; CONTAINS InterPro DOMAIN/s: Protein of unknown function DUF21 (InterPro:IPR002550), Cystathionine beta-synthase, core (InterPro:IPR000644); BEST Arabidopsis thalian…
Soltu.DM.04G035790	24.3022	4.60302	8.99767e-28	Sec14p-like phosphatidylinositol transfer family protein	Phosphatidylinositol transfer III	transport.misc	Transport	moderately similar to ( 385) AT4G39170 | Symbols: | SEC14 cytosolic factor, putative / phosphoglyceride transfer protein, putative | chr4:18240887-18243621 FORWARDmoderately similar to ( 386) loc_os02g04020 12002.m05751 protein phosphatidylinositol transfer-like protein III, putative, expressedCRAL_TRIO SEC14 SEC14 PGSC0003DMT400009598
Soltu.DM.04G035830	2.6668	1.41511	1.75375e-22	mitogen-activated protein kinase	Mitogen-activated protein kinase 9	0	Not assigned/Unknown	0
Soltu.DM.04G036010	131.543	7.03939	6.13022e-124	purple acid phosphatase	Purple acid phosphatase	misc.acid and other phosphatases	misc	highly similar to ( 626) AT2G27190 | Symbols: PAP1, ATPAP1, PAP12, ATPAP12 | PAP12 (PURPLE ACID PHOSPHATASE 12); acid phosphatase/ protein serine/threonine phosphatase | chr2:11621400-11623438 REVERSEhighly similar to ( 635) PPAF_SOYBN Purple acid phosphatase precursor (EC 3.1.3.2) (Manganese(II) purple acid phosphatase) - Glycine max (Soybean)highly similar to ( 613) loc_os01g56880 12001.m43218 …
Soltu.DM.04G036310	2.31193	1.2091	4.09132e-37	Regulator of chromosome condensation (RCC1) family protein	Protein RCC2	cell.division	Cell	highly similar to ( 652) AT1G19880 | Symbols: | regulator of chromosome condensation (RCC1) family protein | chr1:6900648-6903818 REVERSEhighly similar to ( 604) loc_os04g56720 12004.m10559 protein protein RCC2, putative, expressedATS1 PGSC0003DMT400009541
Soltu.DM.04G036410	2.31503	1.21103	2.68832e-29	Putative lysine decarboxylase family protein	Carboxy-lyase	amino acid metabolism.degradation.aspartate family.lysine	AA metabolism	moderately similar to ( 308) AT2G28305 | Symbols: | unknown protein | chr2:12081186-12084307 FORWARDmoderately similar to ( 302) loc_os04g43840 12004.m09343 protein carboxy-lyase, putative, expressedLysine_decarbox COG1611 PGSC0003DMT400009551
Soltu.DM.04G036560	2.00229	1.00165	3.6628e-14	Plant neutral invertase family protein	Beta-fructofuranosidase	major CHO metabolism.degradation.sucrose.invertases.neutral	primary carbon metabolism	highly similar to ( 959) AT4G34860 | Symbols: | beta-fructofuranosidase, putative / invertase, putative / saccharase, putative / beta-fructosidase, putative | chr4:16609955-16612019 REVERSEhighly similar to ( 887) loc_os02g34560 12002.m33716 protein neutral/alkaline invertase, putative, expressedInvertase_neut PGSC0003DMT400025736
Soltu.DM.04G036910	2.50095	1.32248	5.34792e-12	GDSL-like Lipase/Acylhydrolase superfamily protein	Zinc finger protein	misc.GDSL-motif lipase	misc	moderately similar to ( 400) AT1G75900 | Symbols: | family II extracellular lipase 3 (EXL3) | chr1:28499179-28500943 FORWARDmoderately similar to ( 261) APG_BRANA Anter-specific proline-rich protein APG (Protein CEX) (Fragment) - Brassica napus (Rape)moderately similar to ( 341) loc_os10g30290 12010.m05891 protein anther-specific proline-rich protein APG precursor, putative, expressedSGNH_plant_l…
Soltu.DM.04G037160	3.40935	1.7695	2.39654e-22	Pyridoxal-dependent decarboxylase family protein	Ornithine decarboxylase	amino acid metabolism.synthesis.aspartate family.lysine.diaminopimelate decarboxylase	AA metabolism	highly similar to ( 773) DCOR_CAPAN Ornithine decarboxylase (EC 4.1.1.17) (ODC) (CaODC1) (CapODC) - Capsicum annuum (Bell pepper)moderately similar to ( 400) loc_os09g37120 12009.m06660 protein ornithine decarboxylase, putative, expressedLysA Orn_Arg_deC_N PRK08961 Orn_DAP_Arg_deC PRK11165 PGSC0003DMT400025792
Soltu.DM.04G037180	32.0126	5.00057	4.64316e-31	SEC14 cytosolic factor family protein / phosphoglyceride transfer family protein	Conserved gene of unknown function	signalling.G-proteins	signalling	moderately similar to ( 265) AT4G35750 | Symbols: | Rho-GTPase-activating protein-related | chr4:16940865-16941674 REVERSEweakly similar to ( 188) loc_os04g47330 12004.m09679 protein cellular retinaldehyde-binding/triple function, C-terminal, putative, expressed PGSC0003DMT400025596
Soltu.DM.04G037950	31.7219	4.98741	1.05188e-67	phosphate transporter 1;8	Phosphate transporter	transport.phosphate	Transport	highly similar to ( 588) AT1G76430 | Symbols: | phosphate transporter family protein | chr1:28679115-28681874 REVERSEhighly similar to ( 554) loc_os06g21950 12006.m06851 protein inorganic phosphate transporter 1-8, putative, expressedSugar_tr xylE PGSC0003DMT400025887
Soltu.DM.04G038090	2.60608	1.38188	1.19392e-18	Auxin efflux carrier family protein	Auxin efflux carrier family protein	transport.misc	Transport	moderately similar to ( 446) AT1G20925 | Symbols: | auxin efflux carrier family protein | chr1:7290612-7292507 FORWARDmoderately similar to ( 414) loc_os09g31478 12009.m06269 protein auxin hydrogen symporter, putative, expressedMem_trans PGSC0003DMT400025706
Soltu.DM.04G038140	5.27884	2.40022	7.18263e-79	Phosphofructokinase family protein	Pyrophosphate--fructose 6-phosphate 1-phosphotransferase subunit alpha	not assigned.unknown	Not assigned/Unknown	nearly identical (1054) AT1G76550 | Symbols: | pyrophosphate--fructose-6-phosphate 1-phosphotransferase alpha subunit, putative / pyrophosphate-dependent 6-phosphofructose-1-kinase, putative | chr1:28722900-28726929 REVERSEnearly identical (1212) PFPA_SOLTU Pyrophosphate--fructose 6-phosphate 1-phosphotransferase alpha subunit (EC 2.7.1.90) (PFP) (6-phosphofructokinase, pyrophosphate dependent) (…
Soltu.DM.05G000440	2.84487	1.50836	8.63e-68	appr-1-p processing enzyme family protein	Ganglioside induced differentiation associated protein	not assigned.unknown	Not assigned/Unknown	highly similar to ( 890) AT1G69340 | Symbols: | appr-1-p processing enzyme family protein | chr1:26066298-26069644 FORWARDhighly similar to ( 820) loc_os10g30750 12010.m05934 protein appr-1-p processing enzyme family protein, expressedMacro_GDAP2_like Macro_Appr_pase_like PRK04143 PRK00431 Macro Macro_1 COG2110 Macro_Af1521_BAL_like SEC14 Macro PGSC0003DMT400072809
Soltu.DM.05G000730	25.6812	4.68264	9.11849e-45	alpha/beta-Hydrolases superfamily protein	Alpha/beta hydrolase	not assigned.unknown	Not assigned/Unknown	moderately similar to ( 429) AT1G13820 | Symbols: | hydrolase, alpha/beta fold family protein | chr1:4735622-4737617 FORWARDmoderately similar to ( 315) loc_os07g41080 12007.m08345 protein hydrolase, alpha/beta fold family proteinMhpC PGSC0003DMT400072777
Soltu.DM.05G000860	2.51731	1.33189	1.45669e-10	ABI five binding protein	Ninja-family protein AFP2	protein.targeting.nucleus	Protein	weakly similar to ( 126) AT3G29575 | Symbols: AFP3 | AFP3 (ABI FIVE BINDING PROTEIN 3) | chr3:11382416-11383657 REVERSEweakly similar to ( 110) loc_os03g30570 12003.m35279 protein RNA-binding protein, putative, expressedDUF1675 PGSC0003DMT400072760
Soltu.DM.05G001880	2.36709	1.24311	1.6244e-08	F-box/RNI-like superfamily protein	Ubiquitin-protein ligase	protein.degradation.ubiquitin.E3.SCF.FBOX	Protein	weakly similar to ( 185) AT1G13570 | Symbols: | F-box family protein | chr1:4642528-4643930 REVERSEweakly similar to ( 107) loc_os02g33400 12002.m08433 protein F-box domain containing protein, expressed PGSC0003DMT400064577
Soltu.DM.05G002210	2.73179	1.44985	1.17201e-29	ATPase E1-E2 type family protein / haloacid dehalogenase-like hydrolase family protein	Phospholipid-transporting ATPase 9	transport.p- and v-ATPases	Transport	nearly identical (1844) AT1G68710 | Symbols: | haloacid dehalogenase-like hydrolase family protein | chr1:25793498-25797975 REVERSEnearly identical (1660) loc_os06g29380 12006.m07482 protein phospholipid-transporting ATPase 12, putative, expressedMgtA PGSC0003DMT400064690
Soltu.DM.05G002250	38.1457	5.25345	5.97593e-106	EXS (ERD1/XPR1/SYG1) family protein	Xenotropic and polytropic murine leukemia virus receptor pho1	transport.phosphate	Transport	highly similar to ( 943) AT3G23430 | Symbols: PHO1, ATPHO1 | PHO1 (phosphate 1) | chr3:8387818-8393242 REVERSEhighly similar to ( 709) loc_os02g56510 12002.m10672 protein phosphate transporter 1, putative, expressedEXS COG5409 PGSC0003DMT400044207
Soltu.DM.05G002260	2.6763	1.42024	8.99722e-26	alpha/beta-Hydrolases superfamily protein	Carboxylesterase	not assigned.unknown	Not assigned/Unknown	highly similar to ( 558) AT1G26120 | Symbols: | esterase-related | chr1:9028656-9031402 REVERSEmoderately similar to ( 493) loc_os06g49440 12006.m09468 protein carboxylesterase-like protein, putative, expressedAes Abhydrolase_3 PGSC0003DMT400064606
Soltu.DM.05G002540	2.79527	1.48299	5.23038e-34	Transmembrane Fragile-X-F-associated protein	Zinc finger family protein	protein.degradation.ubiquitin.E3.RING	Protein	highly similar to ( 630) AT1G68820 | Symbols: | membrane protein, putative | chr1:25865852-25868800 FORWARDhighly similar to ( 564) loc_os03g49900 12003.m09988 protein protein binding protein, putative, expressed PGSC0003DMT400002119
Soltu.DM.05G002670	9.40016	3.23269	4.7079e-53	myb-like transcription factor family protein	DNA binding protein	RNA.regulation of transcription.G2-like transcription factor family, GARP	RNA	moderately similar to ( 231) AT1G68670 | Symbols: | myb family transcription factor | chr1:25782344-25783873 FORWARDweakly similar to ( 191) loc_os02g22020 12002.m07440 protein DNA binding protein, putative, expressed PGSC0003DMT400002162
Soltu.DM.05G002680	2.60597	1.38182	1.17202e-16	phytochrome and flowering time regulatory protein (PFT1)	Phytochrome and flowering time 1 protein	signalling.light	signalling	weakly similar to ( 186) AT1G25540 | Symbols: PFT1 | PFT1 (PHYTOCHROME AND FLOWERING TIME 1); transcription coactivator | chr1:8969392-8973301 REVERSEweakly similar to ( 159) loc_os09g13610 12009.m22064 protein PFT1, putative, expressed PGSC0003DMT400002139
Soltu.DM.05G002810	11.7565	3.55538	1.18008e-18	alpha/beta-Hydrolases superfamily protein	Lipase	Biodegradation of Xenobiotics	other metabolism	moderately similar to ( 356) AT1G68620 | Symbols: | hydrolase | chr1:25766018-25767028 FORWARDweakly similar to ( 134) GID1_ORYSA Gibberellin receptor GID1 (EC 3.-.-.-) (Gibberellin-insensitive dwarf protein 1) (Protein GIBBERELLIN INSENSITIVE DWARF1) - Oryza sativa (Rice)moderately similar to ( 377) loc_os03g15270 12003.m06964 protein prMC3, putative, expressedAbhydrolase_3 Aes PRK10162 PGSC0003…
Soltu.DM.05G003130	3.50638	1.80998	8.01916e-22	CCCH-type zinc finger family protein	Zinc finger CCCH domain-containing protein 65	RNA.regulation of transcription.unclassified	RNA	weakly similar to ( 146) AT5G56930 | Symbols: emb1789 | emb1789 (embryo defective 1789); nucleic acid binding / zinc ion binding | chr5:23027949-23030565 REVERSEweakly similar to ( 124) loc_os01g39100 12001.m10190 protein zinc finger C-x8-C-x5-C-x3-H type family protein, expressed PGSC0003DMT400037753
Soltu.DM.05G003730	3.24531	1.69835	1.34098e-13	Protein kinase superfamily protein	Wall-associated kinase	protein.postranslational modification.kinase.receptor like cytoplasmatic kinase VII	Protein	moderately similar to ( 478) AT1G25390 | Symbols: | protein kinase family protein | chr1:8906640-8908800 REVERSEmoderately similar to ( 213) NORK_MEDTR Nodulation receptor kinase precursor (EC 2.7.11.1) (Does not make infections protein 2) (Symbiosis receptor-like kinase) (MtSYMRK) - Medicago truncatula (Barrel medic)moderately similar to ( 432) loc_os01g04409 12001.m07075 protein OsWAK1 - OsWAK …
Soltu.DM.05G003820	22.0461	4.46245	2.34553e-08	Class I glutamine amidotransferase-like superfamily protein	Gamma-glutamyl-gamma-aminobutyrate hydrolase	not assigned.unknown	Not assigned/Unknown	moderately similar to ( 362) AT5G38200 | Symbols: | hydrolase | chr5:15256383-15258474 FORWARDmoderately similar to ( 356) loc_os01g04620 12001.m150475 protein expressed proteinGATase1_2 COG2071 Peptidase_C26 PGSC0003DMT400078423
Soltu.DM.05G004340	2.04368	1.03117	1.58689e-15	phosphatidyl serine synthase family protein	Phosphatidylserine synthase	lipid metabolism.Phospholipid synthesis	Lipid Metabolism	highly similar to ( 682) AT1G15110 | Symbols: | phosphatidyl serine synthase family protein | chr1:5199594-5201988 FORWARDhighly similar to ( 644) loc_os05g48060 12005.m27956 protein phosphatidylserine synthase 2, putative, expressedPSS PGSC0003DMT400078517
Soltu.DM.05G004380	2.4912	1.31684	1.25785e-13	origin recognition complex subunit	Origin recognition complex 4 subunit	not assigned.unknown	Not assigned/Unknown	highly similar to ( 553) AT2G01120 | Symbols: ORC4, ATORC4 | ORC4 (ORIGIN RECOGNITION COMPLEX SUBUNIT 4); protein binding | chr2:85444-88027 FORWARDhighly similar to ( 523) loc_os01g49010 12001.m42697 protein origin recognition complex subunit 4, putative, expressed PGSC0003DMT400078378
Soltu.DM.05G004400	2.24414	1.16617	1.38048e-10	Grap2 and cyclin-D-interacting domain containing protein	Conserved gene of unknown function	not assigned.unknown	Not assigned/Unknown	moderately similar to ( 328) AT1G22970 | Symbols: | unknown protein | chr1:8130840-8132199 REVERSEmoderately similar to ( 259) loc_os05g48070 12005.m08879 protein expressed protein PGSC0003DMT400078376
Soltu.DM.05G004540	4.65757	2.21958	3.54172e-65	transcription regulators	Repressor of RNA polymerase III transcription MAF1	not assigned.unknown	Not assigned/Unknown	moderately similar to ( 329) AT5G13240 | Symbols: | transcription regulator | chr5:4225261-4227152 REVERSEmoderately similar to ( 262) loc_os04g56730 12004.m35220 protein repressor of RNA polymerase III transcription MAF1, putative, expressedMaf1 PGSC0003DMT400078364
Soltu.DM.05G005060	170.369	7.41252	2.63614e-49	ribonuclease	Ribonuclease t2	RNA.processing.ribonucleases	RNA	moderately similar to ( 243) AT2G02990 | Symbols: RNS1, ATRNS1 | RNS1 (RIBONUCLEASE 1); endoribonuclease/ ribonuclease | chr2:873714-874667 FORWARDvery weakly similar to (97.8) RN28_PANGI Ribonuclease-like storage protein precursor (Root 28 kDa major protein) - Panax ginseng (Korean ginseng)moderately similar to ( 216) loc_os08g33710 12008.m07361 protein ribonuclease 3 precursor, putative, expres…
Soltu.DM.05G005070	4.57339	2.19326	3.47917e-13	ribonuclease	Ribonuclease t2	RNA.processing.ribonucleases	RNA	moderately similar to ( 243) AT2G02990 | Symbols: RNS1, ATRNS1 | RNS1 (RIBONUCLEASE 1); endoribonuclease/ ribonuclease | chr2:873714-874667 FORWARDvery weakly similar to (97.8) RN28_PANGI Ribonuclease-like storage protein precursor (Root 28 kDa major protein) - Panax ginseng (Korean ginseng)moderately similar to ( 216) loc_os08g33710 12008.m07361 protein ribonuclease 3 precursor, putative, expres…
Soltu.DM.05G005140	3.32093	1.73159	6.65355e-14	cycling DOF factor	Zinc finger protein	RNA.regulation of transcription.C2C2(Zn) DOF zinc finger family	RNA	moderately similar to ( 230) AT3G47500 | Symbols: CDF3 | CDF3 (CYCLING DOF FACTOR 3); DNA binding / protein binding / transcription factor | chr3:17504276-17505964 REVERSEvery weakly similar to (97.1) MNB1A_MAIZE Dof zinc finger protein MNB1A - Zea mays (Maize)moderately similar to ( 216) loc_os03g07360 12003.m06250 protein expressed proteinzf-Dof PGSC0003DMT400047370
Soltu.DM.05G005300	5.03129	2.33093	1.25832e-10	NAC-like, activated by AP3/PI	NAC domain protein NAC2	development.unspecified	Development	moderately similar to ( 307) AT1G69490 | Symbols: NAP, ANAC029, ATNAP | NAP (NAC-like, activated by AP3/PI); transcription factor | chr1:26122233-26123222 FORWARDmoderately similar to ( 228) NAC68_ORYSA NAC domain-containing protein 68 (ONAC068) - Oryza sativa (Rice)moderately similar to ( 249) loc_os07g37920 12007.m08041 protein NAM-like protein, putative, expressedNAM PGSC0003DMT400047440
Soltu.DM.05G006210	34.2526	5.09814	1.4221e-06	NB-ARC domain-containing disease resistance protein	Disease resistance protein	stress.biotic	stress	moderately similar to ( 211) AT1G50180 | Symbols: | disease resistance protein (CC-NBS-LRR class), putative | chr1:18584235-18587136 FORWARDmoderately similar to ( 221) loc_os10g10360 12010.m065236 protein NBS-LRR disease resistance protein, putative, expressedNB-ARC PGSC0003DMT400065792
Soltu.DM.05G007090	3.26058	1.70513	1.45168e-58	conserved hypothetical protein	Conserved gene of unknown function	not assigned.unknown	Not assigned/Unknown	highly similar to ( 861) AT1G70160 | Symbols: | unknown protein | chr1:26420159-26422345 FORWARDhighly similar to ( 802) loc_os09g22440 12009.m05450 protein expressed protein PGSC0003DMT400058244
Soltu.DM.05G007540	2.58141	1.36816	6.54637e-11	peptidase M20/M25/M40 family protein	Iaa-amino acid hydrolase 10	hormone metabolism.auxin.synthesis-degradation	hormone metabolism	moderately similar to ( 461) AT1G51760 | Symbols: IAR3, JR3 | IAR3 (IAA-ALANINE RESISTANT 3); IAA-Ala conjugate hydrolase/ metallopeptidase | chr1:19199562-19201424 FORWARDmoderately similar to ( 454) loc_os01g37960 12001.m10082 protein IAA-amino acid hydrolase ILR1-like 4 precursor, putative, expressedAbgB Peptidase_M20 ArgE PGSC0003DMT400040310
Soltu.DM.05G007790	2.81926	1.49532	3.01013e-18	Major facilitator superfamily protein	LATD/NIP	transport.peptides and oligopeptides	Transport	highly similar to ( 543) AT1G52190 | Symbols: | proton-dependent oligopeptide transport (POT) family protein | chr1:19434671-19438673 FORWARDmoderately similar to ( 461) loc_os01g55610 12001.m11718 protein peptide transporter PTR2, putative, expressedPTR2 PTR2 PGSC0003DMT400040282
Soltu.DM.05G007830	2.30649	1.2057	5.22429e-09	Major facilitator superfamily protein	Nitrate transporter	transport.peptides and oligopeptides	Transport	highly similar to ( 555) AT1G52190 | Symbols: | proton-dependent oligopeptide transport (POT) family protein | chr1:19434671-19438673 FORWARDmoderately similar to ( 436) loc_os01g55610 12001.m11718 protein peptide transporter PTR2, putative, expressedPTR2 PTR2 PGSC0003DMT400040276
Soltu.DM.05G008070	2.91812	1.54504	6.36973e-37	K uptake permease	Potassium transporter	transport.potassium	Transport	nearly identical (1142) AT1G70300 | Symbols: KUP6 | KUP6; potassium ion transmembrane transporter | chr1:26477993-26481233 REVERSEhighly similar to ( 966) HAK10_ORYSA Potassium transporter 10 (OsHAK10) - Oryza sativa (Rice)nearly identical (1028) loc_os02g49760 12002.m33855 protein potassium transporter 8, putative, expressedK_trans Kup trkD PGSC0003DMT400010525
Soltu.DM.05G008410	3.25687	1.70349	1.57829e-29	HD domain-containing metal-dependent phosphohydrolase family protein	Metal-dependent phosphohydrolase HD domain-containing protein	not assigned.unknown	Not assigned/Unknown	moderately similar to ( 461) AT5G40270 | Symbols: | metal-dependent phosphohydrolase HD domain-containing protein | chr5:16093394-16097093 REVERSEmoderately similar to ( 457) loc_os01g01920 12001.m06834 protein HD domain containing protein, expressedCOG1078 PGSC0003DMT400079594
Soltu.DM.05G008490	2.62307	1.39126	1.14801e-07	polygalacturonase	Polygalacturonase non-catalytic subunit AroGP3	cell wall.degradation.pectate lyases and polygalacturonases	Cell Wall	highly similar to ( 615) AT1G70370 | Symbols: | BURP domain-containing protein / polygalacturonase, putative | chr1:26513003-26514998 REVERSEmoderately similar to ( 471) loc_os08g29200 12008.m06924 protein polygalacturonase-1 non-catalytic beta subunit precursor, putative, expressedBURP PGSC0003DMT400079563
Soltu.DM.05G008550	12.8236	3.68073	1.66191e-25	DC1 domain-containing protein	Nucleoredoxin	not assigned.unknown	Not assigned/Unknown	highly similar to ( 687) AT1G60420 | Symbols: | DC1 domain-containing protein | chr1:22261978-22264243 FORWARDhighly similar to ( 610) loc_os03g29240 12003.m08198 protein PDI-like protein, putative, expressedTryX_like_TryX_NRX TryX_like_family PGSC0003DMT400079611
Soltu.DM.05G008890	3.50685	1.81018	1.53974e-23	hypothetical protein	Gene of unknown function	not assigned.unknown	Not assigned/Unknown	PGSC0003DMT400035048
Soltu.DM.05G009590	19.9796	4.32045	2.19045e-13	AGAMOUS-like	SRF-type transcription factor family protein	RNA.regulation of transcription.MADS box transcription factor family	RNA	PGSC0003DMT400019861
Soltu.DM.05G009970	3.74227	1.90391	1.8127e-16	hypothetical protein	Gene of unknown function	not assigned.unknown	Not assigned/Unknown	PGSC0003DMT400096469
Soltu.DM.05G010060	7.63081	2.93184	1.38203e-34	sulfur E2	Fe-S metabolism associated domain-containing protein	Co-factor and vitamine metabolism.iron-sulphur clusters	other metabolism	weakly similar to ( 196) AT1G67810 | Symbols: SUFE2 | SUFE2 (SULFUR E 2); enzyme activator | chr1:25426488-25427264 FORWARD PGSC0003DMT400030625
Soltu.DM.05G010110	2.41392	1.27138	8.48053e-14	mitogen-activated protein kinase phosphatase	MAP kinase phosphatase 1	protein.postranslational modification	Protein	moderately similar to ( 500) AT3G55270 | Symbols: MKP1, ATMKP1 | MKP1 (MITOGEN-ACTIVATED PROTEIN KINASE PHOSPHATASE 1); MAP kinase tyrosine/serine/threonine phosphatase | chr3:20496775-20499408 FORWARDvery weakly similar to (83.2) PTP3_CHLEU Dual specificity protein phosphatase (EC 3.1.3.48) (EC 3.1.3.16) - Chlamydomonas eugametosmoderately similar to ( 264) loc_os05g02500 12005.m64196 protein MA…
Soltu.DM.05G010890	7.95378	2.99164	1.5854e-30	DNA-binding storekeeper protein-related	Transcription regulator	RNA.regulation of transcription.GeBP like	RNA	weakly similar to ( 185) AT5G14280 | Symbols: | DNA-binding storekeeper protein-related | chr5:4609123-4611444 FORWARDweakly similar to ( 160) loc_os05g23700 12005.m06664 protein transcription regulator, putative, expressed PGSC0003DMT400045026
Soltu.DM.05G012580	2.21776	1.1491	3.42367e-19	hypothetical protein	DNA binding protein	not assigned.unknown	Not assigned/Unknown	PGSC0003DMT400065369
Soltu.DM.05G012690	7.99834	2.9997	1.66917e-09	jasmonate-zim-domain protein	Protein TIFY 9	RNA.regulation of transcription.C2C2(Zn) CO-like, Constans-like zinc finger family	RNA	weakly similar to ( 101) AT5G13220 | Symbols: | JAZ10 (JASMONATE-ZIM-DOMAIN PROTEIN 10) | chr5:4219001-4220467 FORWARD PGSC0003DMT400016580
Soltu.DM.05G013560	3.70828	1.89075	6.71922e-52	PDI-like 1-2	Protein disulfide isomerase	redox.thioredoxin	Redox	highly similar to ( 503) AT1G77510 | Symbols: ATPDIL1-2, PDI6, ATPDI6 | ATPDIL1-2 (PDI-LIKE 1-2); protein disulfide isomerase | chr1:29126742-29129433 FORWARDhighly similar to ( 509) PDI_MEDSA Protein disulfide-isomerase precursor (EC 5.3.4.1) (PDI) - Medicago sativa (Alfalfa)moderately similar to ( 457) loc_os11g09280 12011.m28750 protein OsPDIL1-1 - Oryza sativa protein disulfide isomerase, exp…
Soltu.DM.05G018750	9.3923	3.23148	1.20241e-08	glucose-6-phosphate/phosphate translocator	Glucose-6-phosphate/phosphate translocator 2	transport.metabolite transporters at the envelope membrane	Transport	moderately similar to ( 431) AT1G61800 | Symbols: GPT2 | GPT2; antiporter/ glucose-6-phosphate transmembrane transporter | chr1:22824527-22826459 FORWARDweakly similar to ( 196) TPT_PEA Triose phosphate/phosphate translocator, chloroplast precursor (cTPT) (p36) (E30) - Pisum sativum (Garden pea)moderately similar to ( 409) loc_os08g08840 12008.m080099 protein glucose-6-phosphate/phosphate translo…
Soltu.DM.05G019620	2.08862	1.06255	3.87511e-08	Heavy metal transport/detoxification superfamily protein	Conserved gene of unknown function	DNA.repair	DNA	very weakly similar to (90.9) AT1G01490 | Symbols: | heavy-metal-associated domain-containing protein | chr1:180401-182066 REVERSE PGSC0003DMT400055752
Soltu.DM.05G019720	2.2623	1.17779	4.92385e-12	NADP-malic enzyme	Malic enzyme	TCA / org. transformation.other organic acid transformaitons.malic	energy metabolism	highly similar to ( 939) AT5G25880 | Symbols: ATNADP-ME3 | ATNADP-ME3 (NADP-malic enzyme 3); malate dehydrogenase (oxaloacetate-decarboxylating) (NADP+)/ malic enzyme/ oxidoreductase, acting on NADH or NADPH, NAD or NADP as acceptor | chr5:9024549-9028260 FORWARDhighly similar to ( 968) MAOX_VITVI NADP-dependent malic enzyme (EC 1.1.1.40) (NADP-ME) - Vitis vinifera (Grape)highly similar to ( 980)…
Soltu.DM.05G019730	4.87264	2.2847	5.50394e-07	chitinase A	Acidic endochitinase	stress.biotic	stress	moderately similar to ( 317) AT5G24090 | Symbols: | acidic endochitinase (CHIB1) | chr5:8143805-8145153 REVERSEmoderately similar to ( 417) CHIA_TOBAC Acidic endochitinase precursor (EC 3.2.1.14) - Nicotiana tabacum (Common tobacco)moderately similar to ( 320) loc_os07g19040 12007.m06343 protein acidic endochitinase precursor, putativeGlyco_hydro_18 PGSC0003DMT400084224
Soltu.DM.05G020590	2.88884	1.53049	1.52503e-08	hypothetical protein	Proteophosphoglycan ppg4	not assigned.unknown	Not assigned/Unknown	PGSC0003DMT400018078
Soltu.DM.05G020710	11.3618	3.50612	2.00034e-10	flavin-monooxygenase glucosinolate S-oxygenase	Dimethylaniline monooxygenase	misc.oxidases - copper, flavone etc.	misc	highly similar to ( 577) AT1G62620 | Symbols: | flavin-containing monooxygenase family protein / FMO family protein | chr1:23182678-23184864 FORWARDhighly similar to ( 520) loc_os10g40570 12010.m06824 protein disulfide oxidoreductase/ monooxygenase, putative, expressedTrkA FMO-like PGSC0003DMT400035866
Soltu.DM.05G020750	2.55065	1.35087	1.52666e-37	Transketolase	Transketolase 1	PS.calvin cycle.transketolase	Photosynthesis	nearly identical (1177) AT2G45290 | Symbols: | transketolase, putative | chr2:18672737-18675589 FORWARDnearly identical (1262) TKTC_SOLTU Transketolase, chloroplast precursor (EC 2.2.1.1) (TK) - Solanum tuberosum (Potato)nearly identical (1202) loc_os06g04270 12006.m05156 protein transketolase, chloroplast precursor, putative, expressedTktA PRK05899 PRK12753 PRK12754 Transketolase_N TPP_TK COG395…
Soltu.DM.05G020900	8.93485	3.15944	4.4489e-07	ethylene response factor	Ethylene response factor	hormone metabolism.ethylene.signal transduction	hormone metabolism	very weakly similar to (98.6) AT3G23240 | Symbols: ERF1, ATERF1 | ERF1 (ETHYLENE RESPONSE FACTOR 1); DNA binding / transcription activator/ transcription factor | chr3:8295705-8296361 FORWARDvery weakly similar to (91.7) loc_os03g64260 12003.m11287 protein ethylene responsive element binding protein, putative, expressedAP2 AP2 PGSC0003DMT400037826
Soltu.DM.05G021740	3.46914	1.79458	3.02277e-35	Prosystemin domain containing protein	Prosystemin	not assigned.unknown	Not assigned/Unknown	Prosystemin PGSC0003DMT400077379
Soltu.DM.05G021910	3.13091	1.64658	1.007e-07	Haloacid dehalogenase-like hydrolase (HAD) superfamily protein	Trehalose-6-phosphate synthase	minor CHO metabolism.trehalose.TPP	minor CHO metabolism	moderately similar to ( 473) AT5G65140 | Symbols: | trehalose-6-phosphate phosphatase, putative | chr5:26020411-26022077 REVERSEmoderately similar to ( 451) loc_os08g31630 12008.m26845 protein expressed proteinTrehalose_PPase OtsB PGSC0003DMT400053144
Soltu.DM.05G022320	13.118	3.71348	8.50159e-267	SOS3-interacting protein	CBL-interacting protein kinase 13	protein.postranslational modification	Protein	highly similar to ( 530) AT5G58380 | Symbols: CIPK10, PKS2, SIP1, SNRK3.8 | SIP1 (SOS3-INTERACTING PROTEIN 1); ATP binding / kinase/ protein kinase/ protein serine/threonine kinase | chr5:23597092-23598531 REVERSEmoderately similar to ( 408) CIPK1_ORYSA CIPK-like protein 1 (EC 2.7.11.1) (OsCK1) - Oryza sativa (Rice)highly similar to ( 548) loc_os05g26820 12005.m06974 protein CBL-interacting serin…
Soltu.DM.05G022490	3.72775	1.89831	7.73165e-16	ferritin	Ferritin	metal handling.binding, chelation and storage	other metabolism	moderately similar to ( 263) AT3G11050 | Symbols: ATFER2 | ATFER2 (ferritin 2); binding / ferric iron binding / oxidoreductase/ transition metal ion binding | chr3:3463651-3465294 FORWARDmoderately similar to ( 347) FRI2_TOBAC Ferritin-2, chloroplast precursor (EC 1.16.3.1) (NtFer2) - Nicotiana tabacum (Common tobacco)moderately similar to ( 235) loc_os12g01530 12012.m26727 protein ferritin-1, ch…
Soltu.DM.05G022660	6.22205	2.63739	2.89385e-34	Mitochondrial substrate carrier family protein	36kDa-peroxisomal membrane protein (PMP36)	transport.metabolite transporters at the mitochondrial membrane	Transport	moderately similar to ( 442) AT2G39970 | Symbols: | peroxisomal membrane protein (PMP36) | chr2:16684026-16686392 REVERSEmoderately similar to ( 410) loc_os03g15860 12003.m07023 protein peroxisomal membrane carrier protein, putative, expressed PGSC0003DMT400069896
Soltu.DM.05G023040	2.2148	1.14717	6.34646e-18	Concanavalin A-like lectin protein kinase family protein	Kinase	misc.myrosinases-lectin-jacalin	misc	highly similar to ( 784) AT3G55550 | Symbols: | lectin protein kinase, putative | chr3:20600019-20602073 REVERSEmoderately similar to ( 201) PSKR_DAUCA Phytosulfokine receptor precursor (EC 2.7.11.1) (Phytosulfokine LRR receptor kinase) - Daucus carota (Carrot)highly similar to ( 706) loc_os12g38610 12012.m07646 protein lectin-like receptor kinase 7, putative, expressedLectin_legB Pkinase S_TKc S…
Soltu.DM.05G024670	152.435	7.25205	1.22916e-09	RING/U-box superfamily protein	Gene of unknown function	not assigned.unknown	Not assigned/Unknown	PGSC0003DMT400093795
Soltu.DM.05G024910	2.15005	1.10437	1.02513e-23	TRF-like	Telomere binding protein	DNA.synthesis/chromatin structure	DNA	moderately similar to ( 394) AT5G13820 | Symbols: TBP1, ATBP-1, ATBP1, ATTBP1, HPPBF-1 | TBP1 (TELOMERIC DNA BINDING PROTEIN 1); DNA binding / double-stranded telomeric DNA binding | chr5:4461694-4464355 FORWARDmoderately similar to ( 329) loc_os03g16700 12003.m101292 protein initiator-binding protein, putative, expressed PGSC0003DMT400060234
Soltu.DM.05G025320	2.05476	1.03897	2.40903e-51	dehydroascorbate reductase	Dehydroascorbate reductase	redox.ascorbate and glutathione.ascorbate	Redox	moderately similar to ( 311) AT1G75270 | Symbols: DHAR2 | DHAR2 (DEHYDROASCORBATE REDUCTASE 2); glutathione binding / glutathione dehydrogenase (ascorbate) | chr1:28250255-28251237 REVERSEmoderately similar to ( 303) loc_os05g02530 12005.m04789 protein chloride intracellular channel 6, putative, expressedGST_C_DHAR PGSC0003DMT400060196
Soltu.DM.05G025560	4.69747	2.23188	6.46031e-29	RNA-binding (RRM/RBD/RNP motifs) family protein	Rrm-containing protein	RNA.RNA binding	RNA	moderately similar to ( 259) AT3G04500 | Symbols: | RNA recognition motif (RRM)-containing protein | chr3:1212065-1213795 REVERSEmoderately similar to ( 234) loc_os02g40900 12002.m09175 protein mgc10433l protein, putative, expressed PGSC0003DMT400060171
Soltu.DM.05G025920	2.57319	1.36356	3.85339e-18	pleiotropic drug resistance	Pleiotropic drug resistance protein 2	transport.ABC transporters and multidrug resistance systems	Transport	nearly identical (2029) AT2G36380 | Symbols: PDR6, ATPDR6 | PDR6; ATPase, coupled to transmembrane movement of substances | chr2:15257583-15263627 FORWARDnearly identical (2033) PDR2_NICPL Pleiotropic drug resistance protein 2 (NpPDR2) - Nicotiana plumbaginifolia (Leadwort-leaved tobacco)nearly identical (1705) loc_os02g11760 12002.m06425 protein PDR5-like ABC transporter, putative, expressedABC_…
Soltu.DM.05G025980	3.97101	1.98951	1.31321e-07	Beta-D-glucosyl crocetin beta-1,6-glucosyltransferase	UDP-glucose:glucosyltransferase	misc.UDP glucosyl and glucoronyl transferases	misc	weakly similar to ( 138) AT4G34131 | Symbols: UGT73B3 | UGT73B3 (UDP-glucosyl transferase 73B3); UDP-glycosyltransferase/ abscisic acid glucosyltransferase/ quercetin 3-O-glucosyltransferase/ transferase, transferring hexosyl groups | chr4:16343268-16344713 REVERSEweakly similar to ( 128) UFOG_PETHY Anthocyanidin 3-O-glucosyltransferase (EC 2.4.1.115) (Flavonol 3-O-glucosyltransferase) (UDP-gluco…
Soltu.DM.05G026390	2.02008	1.01441	2.35706e-10	Sec23/Sec24 protein transport family protein	Protein transport protein Sec24C	protein.targeting.secretory pathway.golgi	Protein	moderately similar to ( 414) AT3G44340 | Symbols: CEF | CEF (clone eighty-four); protein binding / transporter/ zinc ion binding | chr3:16012084-16019873 REVERSEmoderately similar to ( 378) loc_os11g29200 12011.m06831 protein protein transport protein Sec24-like CEF, putative, expressedCOG5028 Sec23_helical PGSC0003DMT400051875
Soltu.DM.05G026620	6.84361	2.77476	7.00102e-45	Plant protein of unknown function (DUF946)	Conserved gene of unknown function	not assigned.unknown	Not assigned/Unknown	highly similar to ( 680) AT3G04350 | Symbols: | unknown protein | chr3:1153972-1156469 REVERSEhighly similar to ( 624) loc_os03g04930 12003.m35011 protein expressed proteinDUF946 PGSC0003DMT400060013
Soltu.DM.05G026990	2.18588	1.12821	4.20736e-32	thioredoxin F-type	Thioredoxin F1, chloroplastic	redox.thioredoxin	Redox	weakly similar to ( 177) AT5G16400 | Symbols: TRXF2, ATF2 | ATF2; enzyme activator | chr5:5363905-5365249 REVERSEweakly similar to ( 172) TRXF_PEA Thioredoxin F-type, chloroplast precursor (TRX-F) - Pisum sativum (Garden pea)weakly similar to ( 166) loc_os01g68480 12001.m12951 protein thioredoxin F-type, chloroplast precursor, putative, expressedThioredoxin TRX_family PGSC0003DMT400059966
Soltu.DM.06G000350	2.90576	1.53892	3.49489e-14	tolB protein-related	Conserved gene of unknown function	not assigned.unknown	Not assigned/Unknown	highly similar to ( 775) AT4G01870 | Symbols: | tolB protein-related | chr4:808473-810431 REVERSEhighly similar to ( 696) loc_os07g44410 12007.m08662 protein WD40-like Beta Propeller Repeat family protein, expressedtolB PGSC0003DMT400084798
Soltu.DM.06G000660	11.674	3.54523	4.54313e-16	hypothetical protein	Gene of unknown function	not assigned.unknown	Not assigned/Unknown	PGSC0003DMT400037951
Soltu.DM.06G000730	2.86015	1.51609	2.46281e-09	alpha/beta-Hydrolases superfamily protein	GID1-like gibberellin receptor	0	Not assigned/Unknown	0
Soltu.DM.06G001020	2.44395	1.28921	1.81002e-39	CW-type Zinc Finger	Conserved gene of unknown function	not assigned.unknown	Not assigned/Unknown	weakly similar to ( 161) AT3G62900 | Symbols: | zinc ion binding | chr3:23249181-23254810 REVERSEweakly similar to ( 118) loc_os03g22580 12003.m101341 protein CW-type Zinc Finger family protein, expressed PGSC0003DMT400013673
Soltu.DM.06G001030	2.47839	1.30941	1.19195e-28	hypothetical protein	Conserved gene of unknown function	not assigned.unknown	Not assigned/Unknown	moderately similar to ( 373) AT5G39590 | Symbols: | FUNCTIONS IN: molecular_function unknown; INVOLVED IN: N-terminal protein myristoylation; LOCATED IN: cellular_component unknown; EXPRESSED IN: 24 plant structures; EXPRESSED DURING: 15 growth stages; CONTAINS InterPro DOMAIN/s: TLDc (InterPro:IPR006571); Has 144 Blast hits to 144 proteins in 62 species: Archae - 0; Bacteria - 0; Metazoa - 76; F…
Soltu.DM.06G001080	7.50158	2.90719	3.33781e-09	tolB protein-related	Conserved gene of unknown function	not assigned.unknown	Not assigned/Unknown	highly similar to ( 773) AT4G01870 | Symbols: | tolB protein-related | chr4:808473-810431 REVERSEhighly similar to ( 685) loc_os07g44410 12007.m08662 protein WD40-like Beta Propeller Repeat family protein, expressed PGSC0003DMT400013664
Soltu.DM.06G002280	4.09286	2.03311	1.78536e-09	MLP-like protein	Conserved gene of unknown function	not assigned.unknown	Not assigned/Unknown	weakly similar to ( 142) loc_os04g50700 12004.m09967 protein major pollen allergen Car b 1 isoforms 1A and 1B, putative, expressed PGSC0003DMT400008753
Soltu.DM.06G002380	2.97835	1.57451	1.6254e-22	Nuclear transport factor 2 (NTF2) family protein with RNA binding (RRM-RBD-RNP motifs) domain	RNA binding protein	protein.targeting.nucleus	Protein	moderately similar to ( 253) AT3G25150 | Symbols: | nuclear transport factor 2 (NTF2) family protein / RNA recognition motif (RRM)-containing protein | chr3:9157161-9159362 REVERSEmoderately similar to ( 214) loc_os02g29480 12002.m08092 protein RNA-binding protein-like, putative, expressedNTF2 NTF2 PGSC0003DMT400051956
Soltu.DM.06G002390	3.22512	1.68935	1.55255e-20	ER lumen protein retaining receptor family protein	ER lumen protein retaining receptor	protein.targeting.secretory pathway.ER	Protein	moderately similar to ( 283) AT3G25160 | Symbols: | ER lumen protein retaining receptor family protein | chr3:9160337-9162023 REVERSEvery weakly similar to (85.9) ERD2_PETHY ER lumen protein retaining receptor (HDEL receptor) (PGP169-12) - Petunia hybrida (Petunia)moderately similar to ( 290) loc_os09g36370 12009.m06586 protein ER lumen protein retaining receptor containing protein, expressedER_l…
Soltu.DM.06G002410	3.58483	1.8419	5.4033e-11	Protein kinase superfamily protein	Protein kinase domain containing protein	protein.postranslational modification	Protein	highly similar to ( 580) AT3G25840 | Symbols: | protein kinase family protein | chr3:9452993-9456322 REVERSEweakly similar to ( 116) NTF4_TOBAC Mitogen-activated protein kinase homolog NTF4 (EC 2.7.11.24) (P45) - Nicotiana tabacum (Common tobacco)highly similar to ( 567) loc_os12g44330 12012.m26999 protein serine/threonine-protein kinase PRP4, putative, expressedS_TKc S_TKc Pkinase SPS1 Pkinase_T…
Soltu.DM.06G002570	38.582	5.26986	1.37159e-25	Protein of unknown function (DUF506)	Conserved gene of unknown function	not assigned.unknown	Not assigned/Unknown	moderately similar to ( 231) AT3G07350 | Symbols: | unknown protein | chr3:2347674-2348570 FORWARDweakly similar to ( 135) loc_os11g25040 12011.m06428 protein plant-specific domain TIGR01615 family protein, expressedDUF506 PGSC0003DMT400053173
Soltu.DM.06G002910	2.24423	1.16622	1.40352e-06	Thioredoxin superfamily protein	Gamma interferon inducible lysosomal thiol reductase family protein	not assigned.unknown	Not assigned/Unknown	moderately similar to ( 223) AT1G07080 | Symbols: | gamma interferon responsive lysosomal thiol reductase family protein / GILT family protein | chr1:2170069-2171861 FORWARDweakly similar to ( 196) loc_os03g18454 12003.m35570 protein gamma-interferon-inducible lysosomal thiol reductase precursor, putative, expressed PGSC0003DMT400052984
Soltu.DM.06G003140	5.84983	2.54839	8.03198e-106	phosphatidylinositol-speciwc phospholipase C4	Phosphoinositide-specific phospholipase C	signalling.phosphinositides.phosphoinositide phospholipase C	signalling	highly similar to ( 816) AT3G08510 | Symbols: | ATPLC2 (PHOSPHOLIPASE C 2); phospholipase C | chr3:2582626-2585556 REVERSEhighly similar to ( 687) loc_os12g37560 12012.m26931 protein phospholipase C, putative, expressedPLCc PLCXc PLCYc PI-PLC-X C2_2 PI-PLC-Y PGSC0003DMT400069760
Soltu.DM.06G004050	19.597	4.29256	1.26893e-08	SCARECROW-like	GRAS family transcription factor	RNA.regulation of transcription.GRAS transcription factor family	RNA	moderately similar to ( 481) AT1G07530 | Symbols: SCL14, ATGRAS2, GRAS2 | SCL14 (SCARECROW-LIKE 14); transcription factor | chr1:2313828-2316137 REVERSEmoderately similar to ( 213) CIGR2_ORYSA Chitin-inducible gibberellin-responsive protein 2 - Oryza sativa (Rice)moderately similar to ( 451) loc_os03g48450 12003.m101444 protein DELLA protein RGL1, putative, expressedGRAS PGSC0003DMT400005481
Soltu.DM.06G004200	4.4525	2.15462	2.53749e-15	outer plastid envelope protein 16-1	Pom14 protein	protein.targeting.mitochondria	Protein	weakly similar to ( 160) AT2G28900 | Symbols: OEP16, ATOEP16-L, ATOEP16-1 | ATOEP16-1 (OUTER PLASTID ENVELOPE PROTEIN 16-1); P-P-bond-hydrolysis-driven protein transmembrane transporter/ protein transporter | chr2:12414423-12415459 REVERSEmoderately similar to ( 202) loc_os05g02060 12005.m04742 protein amino acid selective channel protein, putative, expressedTim17 PGSC0003DMT400025043
Soltu.DM.06G004440	5.14247	2.36246	4.15602e-10	myb domain protein	MYB transcription factor MYB139	RNA.regulation of transcription.MYB domain transcription factor family	RNA	weakly similar to ( 105) AT3G46130 | Symbols: MYB111, PFG3, ATMYB48-2 | MYB111 (MYB DOMAIN PROTEIN 111); DNA binding / transcription factor | chr3:16945465-16946376 FORWARDweakly similar to ( 104) MYBA2_ORYSA Myb-related protein MYBAS2 - Oryza sativa (Rice)weakly similar to ( 104) loc_os12g37970 12012.m56456 protein MYB59, putative, expressed PGSC0003DMT400028231
Soltu.DM.06G004960	2.59275	1.37448	9.73695e-14	hypothetical protein	Glycosyl hydrolase family 3 protein	cell wall.degradation.mannan-xylose-arabinose-fucose	Cell Wall	highly similar to ( 787) AT5G10560 | Symbols: | glycosyl hydrolase family 3 protein | chr5:3336335-3339351 REVERSEmoderately similar to ( 238) XYNB_PRUPE Putative beta-D-xylosidase (EC 3.2.1.-) (PpAz152) (Fragment) - Prunus persica (Peach)highly similar to ( 692) loc_os04g44840 12004.m09441 protein beta-D-xylosidase, putative, expressedGlyco_hydro_3 BglX Glyco_hydro_3_C PGSC0003DMT400078799
Soltu.DM.06G005050	4.85739	2.28018	3.86426e-08	Galactosyltransferase family protein	Galactosyltransferase family protein	protein.glycosylation	Protein	weakly similar to ( 105) AT1G77810 | Symbols: | galactosyltransferase family protein | chr1:29260899-29263001 REVERSEweakly similar to ( 110) loc_os02g35870 12002.m08675 protein avr9 elicitor response protein, putative, expressed PGSC0003DMT400050797
Soltu.DM.06G007290	2.46755	1.30308	5.45504e-47	Eukaryotic aspartyl protease family protein	Nucellin	protein.degradation.aspartate protease	Protein	highly similar to ( 504) AT4G33490 | Symbols: | aspartic-type endopeptidase | chr4:16108928-16110670 REVERSEmoderately similar to ( 317) ASP1_ORYSA Aspartic proteinase Asp1 precursor (EC 3.4.23.-) (OsAsp1) (OSAP1) (Nucellin-like protein) - Oryza sativa (Rice)moderately similar to ( 405) loc_os12g07780 12012.m04765 protein aspartic proteinase Asp1 precursor, putative, expressed PGSC0003DMT400080179
Soltu.DM.06G008210	4.31828	2.11046	3.19464e-07	SET domain-containing protein	Ribulose-1,5 bisphosphate carboxylase/oxygenase large subunit N-methyltransferase, chloroplast	RNA.regulation of transcription.SET-domain transcriptional regulator family	RNA	moderately similar to ( 305) AT3G07670 | Symbols: | SET domain-containing protein | chr3:2451651-2454617 FORWARDmoderately similar to ( 285) loc_os02g49326 12002.m09967 protein ribulose-1,5-bisphosphate carboxylase/oxygenase small subunit N-methyltransferase I, putative, expressedRubis-subs-bind PGSC0003DMT400044857
Soltu.DM.06G008360	2.72596	1.44677	1.59597e-16	casein lytic proteinase B4	Heat shock protein	stress.abiotic.heat	stress	nearly identical (1464) AT5G15450 | Symbols: APG6, CLPB3, CLPB-P | CLPB3 (CASEIN LYTIC PROTEINASE B3); ATP binding / ATPase/ nucleoside-triphosphatase/ nucleotide binding / protein binding | chr5:5014399-5018255 REVERSEhighly similar to ( 761) HS101_ORYSA Heat shock protein 101 - Oryza sativa (Rice)nearly identical (1448) loc_os03g31300 12003.m34888 protein chaperone clpB 1, putative, expressedcl…
Soltu.DM.06G008370	2.41063	1.26941	2.06057e-09	casein lytic proteinase B4	Heat shock protein	stress.abiotic.heat	stress	nearly identical (1464) AT5G15450 | Symbols: APG6, CLPB3, CLPB-P | CLPB3 (CASEIN LYTIC PROTEINASE B3); ATP binding / ATPase/ nucleoside-triphosphatase/ nucleotide binding / protein binding | chr5:5014399-5018255 REVERSEhighly similar to ( 761) HS101_ORYSA Heat shock protein 101 - Oryza sativa (Rice)nearly identical (1448) loc_os03g31300 12003.m34888 protein chaperone clpB 1, putative, expressedcl…
Soltu.DM.06G009140	4.57014	2.19224	3.79902e-24	LYR family of Fe/S cluster biogenesis protein	CDS Pa_5_4610	not assigned.unknown	Not assigned/Unknown	very weakly similar to (95.5) AT1G76065 | Symbols: | CONTAINS InterPro DOMAIN/s: Complex 1 LYR protein (InterPro:IPR008011); Has 53 Blast hits to 53 proteins in 27 species: Archae - 0; Bacteria - 0; Metazoa - 32; Fungi - 9; Plants - 12; Viruses - 0; Other Eukaryotes - 0 (source: NCBI BLink). | chr1:28544899-28545306 REVERSEvery weakly similar to (82.8) loc_os02g44704 12002.m100565 protein complex…
Soltu.DM.06G010080	9.92915	3.31167	3.18235e-27	plant U-box	Ubiquitin-protein ligase	protein.degradation.ubiquitin.E3.RING	Protein	moderately similar to ( 337) AT3G46510 | Symbols: PUB13, ATPUB13 | PUB13 (PLANT U-BOX 13); ubiquitin-protein ligase | chr3:17124106-17126539 REVERSEmoderately similar to ( 302) SPL11_ORYSA Spotted leaf protein 11 (Spotted leaf11) (Cell death-related protein SPL11) - Oryza sativa (Rice)moderately similar to ( 308) loc_os06g01304 12006.m71404 protein spotted leaf protein 11, putative, expressedUbox…
Soltu.DM.06G010090	9.51441	3.25011	4.81115e-177	UDP-glucose pyrophosphorylase	UDP-n-acteylglucosamine pyrophosphorylase	cell wall.precursor synthesis.NDP sugar pyrophosphorylase.multiple NDP-Sugars	Cell Wall	nearly identical (1018) AT5G52560 | Symbols: ATUSP | ATUSP (ARABIDOPSIS THALIANA UDP-SUGAR PYROPHOSPHORYLASE); UTP-monosaccharide-1-phosphate uridylyltransferase/ UTP:arabinose-1-phosphate uridylyltransferase/ UTP:galactose-1-phosphate uridylyltransferase/ UTP:glucose-1-phosphate uridylyltransferase/ UTP:xy | chr5:21331230-21334573 FORWARDhighly similar to ( 961) loc_os06g48760 12006.m091778 prot…
Soltu.DM.06G011550	2.99546	1.58278	1.57634e-22	dicer-like	ATP binding protein	RNA.processing.degradation dicer	RNA	nearly identical (1106) AT3G03300 | Symbols: DCL2 | DCL2 (DICER-LIKE 2); ATP binding / ATP-dependent helicase/ RNA binding / double-stranded RNA binding / helicase/ nucleic acid binding / ribonuclease III | chr3:768020-774525 REVERSEhighly similar to ( 895) loc_os03g38740 12003.m08967 protein type III restriction enzyme, res subunit family protein, expressedRnc RIBOc rnc PAZ_CAF_like RIBOc Ribonu…
Soltu.DM.06G011750	2.83972	1.50575	1.36935e-12	senescence associated gene	Gene of unknown function	stress.abiotic.touch/wounding	stress	weakly similar to ( 111) AT3G10985 | Symbols: SAG20, WI12, ATWI-12 | SAG20 (SENESCENCE ASSOCIATED GENE 20) | chr3:3442776-3443108 FORWARDmoderately similar to ( 207) WUN1_SOLTU Wound-induced protein 1 - Solanum tuberosum (Potato)weakly similar to ( 111) loc_os05g27580 12005.m07046 protein wound-induced protein WI12 containing proteinWI12 PGSC0003DMT400017004
Soltu.DM.06G012010	3.39439	1.76315	1.79026e-08	methyl esterase	Alpha-hydroxynitrile lyase	misc.nitrilases, *nitrile lyases, berberine bridge enzymes, reticuline oxidases, troponine reductases	misc	moderately similar to ( 332) AT3G10870 | Symbols: MES17, ATMES17 | MES17 (METHYL ESTERASE 17); hydrolase/ hydrolase, acting on ester bonds / methyl indole-3-acetate esterase | chr3:3401228-3402612 REVERSEweakly similar to ( 128) HNL_HEVBR (S)-acetone-cyanohydrin lyase (EC 4.1.2.39) ((S)-hydroxynitrile lyase) ((S)-hydroxynitrilase) (Oxynitrilase) - Hevea brasiliensis (Para rubber tree)moderately s…
Soltu.DM.06G012890	3.55178	1.82854	1.63319e-35	GroES-like zinc-binding alcohol dehydrogenase family protein	L-idonate 5-dehydrogenase	misc.alcohol dehydrogenases	misc	highly similar to ( 550) AT5G51970 | Symbols: | sorbitol dehydrogenase, putative / L-iditol 2-dehydrogenase, putative | chr5:21111820-21113284 FORWARDweakly similar to ( 107) ADHX_ORYSA Alcohol dehydrogenase class 3 (EC 1.1.1.1) (Alcohol dehydrogenase class III) (S-(hydroxymethyl)glutathione dehydrogenase) (EC 1.1.1.284) (Glutathione-dependent formaldehyde dehydrogenase) (FDH) (FALDH) (GSH-FDH) -…
Soltu.DM.06G013150	4.02943	2.01058	4.44375e-11	AMP-dependent synthetase and ligase family protein	Acyl-CoA synthetase	lipid metabolism.FA synthesis and FA elongation.acyl coa ligase	Lipid Metabolism	highly similar to ( 739) AT3G48990 | Symbols: | AMP-dependent synthetase and ligase family protein | chr3:18159031-18161294 REVERSEweakly similar to ( 159) 4CL1_TOBAC 4-coumarate--CoA ligase 1 (EC 6.2.1.12) (4CL 1) (4-coumaroyl-CoA synthase 1) - Nicotiana tabacum (Common tobacco)highly similar to ( 602) loc_os04g58710 12004.m35525 protein peroxisomal-coenzyme A synthetase, putative, expressedCaiC…
Soltu.DM.06G013260	2.25693	1.17436	8.93383e-17	Calcium-dependent lipid-binding (CaLB domain) family protein	Conserved gene of unknown function	stress.abiotic.cold	stress	weakly similar to ( 135) AT5G23950 | Symbols: | C2 domain-containing protein | chr5:8082789-8083448 FORWARDweakly similar to ( 136) loc_os08g44850 12008.m08457 protein SRC2, putative, expressed PGSC0003DMT400076930
Soltu.DM.06G013270	2.04449	1.03174	1.76236e-08	detoxifying efflux carrier	Anthocyanin permease	transport.misc	Transport	highly similar to ( 632) AT4G25640 | Symbols: | MATE efflux family protein | chr4:13076953-13078965 REVERSEmoderately similar to ( 500) loc_os08g44870 12008.m080240 protein transparent testa 12 protein, putative, expressedNorM PRK01766 MatE PGSC0003DMT400076953
Soltu.DM.06G013500	3.01593	1.5926	1.25138e-22	NAD(P)-binding Rossmann-fold superfamily protein	Ornithine cyclodeaminase	secondary metabolism.unspecified	secondary metabolism	moderately similar to ( 369) AT5G52810 | Symbols: | ornithine cyclodeaminase/mu-crystallin family protein | chr5:21399524-21400501 FORWARDmoderately similar to ( 253) loc_os10g38930 12010.m06660 protein mu-crystallin, putative, expressedPRK06141 COG2423 PRK08618 OCD_Mu_crystall PRK06046 PRK08291 PRK07589 PRK07340 PRK06199 PRK06823 PGSC0003DMT400087853
Soltu.DM.06G013510	2.71475	1.44082	5.87411e-36	Pentatricopeptide repeat (PPR) superfamily protein	Conserved gene of unknown function	not assigned.unknown	Not assigned/Unknown	moderately similar to ( 330) AT3G49140 | Symbols: | EXPRESSED IN: 22 plant structures; EXPRESSED DURING: 13 growth stages; CONTAINS InterPro DOMAIN/s: Pentatricopeptide repeat (InterPro:IPR002885); BEST Arabidopsis thaliana protein match is: EMB2758 (embryo defective 2758) (TAIR:AT4G33990.1). | chr3:18213981-18217848 REVERSEmoderately similar to ( 216) loc_os11g34130 12011.m07271 protein expresse…
Soltu.DM.06G013610	6.63809	2.73077	2.10974e-72	myosin heavy chain-related	Conserved gene of unknown function	cell.organisation	Cell	moderately similar to ( 241) AT5G53310 | Symbols: | myosin heavy chain-related | chr5:21634657-21636094 FORWARDmoderately similar to ( 220) loc_os01g43360 12001.m10599 protein myosin Ie, putative, expressedMyosin_TH1 PGSC0003DMT400074330
Soltu.DM.06G014170	2.64275	1.40204	3.7439e-37	glyoxalase 2-4	Hydroxyacylglutathione hydrolase cytoplasmic	Biodegradation of Xenobiotics.hydroxyacylglutathione hydrolase	other metabolism	moderately similar to ( 434) AT3G10850 | Symbols: GLX2-2, GLY2 | GLY2; hydroxyacylglutathione hydrolase | chr3:3397756-3399522 REVERSEmoderately similar to ( 416) loc_os03g21460 12003.m07550 protein hydroxyacylglutathione hydrolase, putative, expressedPRK10241 GloB PGSC0003DMT400070961
Soltu.DM.06G014240	2.1139	1.07991	6.86229e-07	Protein of unknown function (DUF1336)	Lipid binding protein	not assigned.unknown	Not assigned/Unknown	moderately similar to ( 392) AT1G06050 | Symbols: | unknown protein | chr1:1830726-1831667 REVERSEmoderately similar to ( 402) loc_os08g05640 12008.m26580 protein lipid binding protein, putative, expressedDUF1336 PGSC0003DMT400042135
Soltu.DM.06G014590	4.85343	2.279	3.3809e-20	phosphoenolpyruvate carboxylase kinase	Phosphoenolpyruvate carboxylase kinase 2	protein.postranslational modification	Protein	moderately similar to ( 308) AT1G08650 | Symbols: PPCK1 | PPCK1 (PHOSPHOENOLPYRUVATE CARBOXYLASE KINASE); kinase/ protein serine/threonine kinase | chr1:2752206-2753232 FORWARDmoderately similar to ( 235) CDPK_DAUCA Calcium-dependent protein kinase (EC 2.7.11.1) (CDPK) - Daucus carota (Carrot)moderately similar to ( 308) loc_os02g56310 12002.m10654 protein calcium-dependent protein kinase, isofor…
Soltu.DM.06G014690	3.65787	1.871	3.36411e-12	conserved hypothetical protein	ATBET12	not assigned.unknown	Not assigned/Unknown	PGSC0003DMT400042096
Soltu.DM.06G014800	2.45892	1.29802	2.0116e-41	Polyketide cyclase/dehydrase and lipid transport superfamily protein	Phosphatidylcholine transfer protein	signalling.lipids	signalling	highly similar to ( 567) AT4G14500 | Symbols: | FUNCTIONS IN: molecular_function unknown; INVOLVED IN: biological_process unknown; LOCATED IN: cellular_component unknown; EXPRESSED IN: 24 plant structures; EXPRESSED DURING: 15 growth stages; CONTAINS InterPro DOMAIN/s: Lipid-binding START (InterPro:IPR002913); BEST Arabidopsis thaliana protein match is: unknown protein (TAIR:AT3G23080.1). | chr4:…
Soltu.DM.06G015910	6.88056	2.78253	3.04467e-08	Protein of unknown function (DUF506)	Conserved gene of unknown function	not assigned.unknown	Not assigned/Unknown	weakly similar to ( 142) AT2G38820 | Symbols: | unknown protein | chr2:16222271-16223393 FORWARDweakly similar to ( 144) loc_os01g65740 12001.m12683 protein plant-specific domain TIGR01615 family proteinDUF506 PGSC0003DMT400079089
Soltu.DM.06G016320	2.67093	1.41734	5.275e-07	Terpenoid cyclases/Protein prenyltransferases superfamily protein	Sesquiterpene synthase 2	secondary metabolism.isoprenoids.terpenoids	secondary metabolism	moderately similar to ( 362) AT5G23960 | Symbols: ATTPS21, TPS21 | TPS21 (TERPENE SYNTHASE 21); (-)-E-beta-caryophyllene synthase/ alpha-humulene synthase | chr5:8092969-8095128 FORWARDhighly similar to ( 516) DCS1_GOSHI (+)-delta-cadinene synthase (EC 4.2.3.13) (D-cadinene synthase) - Gossypium hirsutum (Upland cotton)moderately similar to ( 343) loc_os08g04500 12008.m04593 protein terpene synth…
Soltu.DM.06G016360	7.28884	2.86569	1.99988e-22	terpene synthase	Sesquiterpene synthase 2	secondary metabolism.isoprenoids.terpenoids	secondary metabolism	moderately similar to ( 370) AT5G23960 | Symbols: ATTPS21, TPS21 | TPS21 (TERPENE SYNTHASE 21); (-)-E-beta-caryophyllene synthase/ alpha-humulene synthase | chr5:8092969-8095128 FORWARDhighly similar to ( 523) DCS1_GOSHI (+)-delta-cadinene synthase (EC 4.2.3.13) (D-cadinene synthase) - Gossypium hirsutum (Upland cotton)moderately similar to ( 334) loc_os08g04500 12008.m04593 protein terpene synth…
Soltu.DM.06G017470	2.96722	1.56911	1.71001e-37	golgi nucleotide sugar transporter	GONST5 Golgi Nucleotide sugar transporter	transport.metabolite transporters at the envelope membrane	Transport	highly similar to ( 523) AT1G21870 | Symbols: | glucose-6-phosphate/phosphate translocator-related | chr1:7678208-7679697 FORWARDvery weakly similar to (94.7) TPT_FLAPR Triose phosphate/phosphate translocator, chloroplast precursor (cTPT) - Flaveria pringleihighly similar to ( 502) loc_os04g59550 12004.m101707 protein organic anion transporter, putative, expressedTPT PGSC0003DMT400045308
Soltu.DM.06G019030	7.86312	2.9751	1.23844e-10	cytochrome P450, family 71, subfamily B, polypeptide	Cytochrome P450	misc.cytochrome P450	misc	moderately similar to ( 355) AT5G25140 | Symbols: CYP71B13 | CYP71B13; electron carrier/ heme binding / iron ion binding / monooxygenase/ oxygen binding | chr5:8672989-8674557 FORWARDmoderately similar to ( 466) C71D8_SOYBN Cytochrome P450 71D8 (EC 1.14.-.-) (P450 CP7) - Glycine max (Soybean)moderately similar to ( 426) loc_os06g30500 12006.m07593 protein cytochrome P450 71D7, putative, expressed…
Soltu.DM.06G019090	99.3098	6.63386	3.3081e-08	cytochrome P450, family 71, subfamily A, polypeptide	Cytochrome P450	misc.cytochrome P450	misc	moderately similar to ( 355) AT5G25140 | Symbols: CYP71B13 | CYP71B13; electron carrier/ heme binding / iron ion binding / monooxygenase/ oxygen binding | chr5:8672989-8674557 FORWARDmoderately similar to ( 466) C71D8_SOYBN Cytochrome P450 71D8 (EC 1.14.-.-) (P450 CP7) - Glycine max (Soybean)moderately similar to ( 426) loc_os06g30500 12006.m07593 protein cytochrome P450 71D7, putative, expressed…
Soltu.DM.06G019100	89.4612	6.48319	4.0683e-08	cytochrome P450, family 71, subfamily B, polypeptide	Cytochrome P450	misc.cytochrome P450	misc	moderately similar to ( 287) AT3G26210 | Symbols: CYP71B23 | CYP71B23; electron carrier/ heme binding / iron ion binding / monooxygenase/ oxygen binding | chr3:9593329-9595202 REVERSEmoderately similar to ( 381) C71D8_SOYBN Cytochrome P450 71D8 (EC 1.14.-.-) (P450 CP7) - Glycine max (Soybean)moderately similar to ( 337) loc_os06g30500 12006.m07593 protein cytochrome P450 71D7, putative, expressed…
Soltu.DM.06G019580	2.36241	1.24026	1.83626e-09	Endomembrane protein 70 protein family	Endosomal P24A protein	DNA.unspecified	DNA	highly similar to ( 924) AT5G35160 | Symbols: | LOCATED IN: integral to membrane, Golgi apparatus; EXPRESSED IN: 24 plant structures; EXPRESSED DURING: 13 growth stages; CONTAINS InterPro DOMAIN/s: Nonaspanin (TM9SF) (InterPro:IPR004240); BEST Arabidopsis thaliana protein match is: unknown protein (TAIR:AT4G12650.1); Has 1053 Blast hits to 1004 proteins in 163 species: Archae - 0; Bacteria - 0; M…
Soltu.DM.06G019840	2.51016	1.32778	1.0098e-44	uridine kinase/uracil phosphoribosyltransferase	Uracil phosphoribosyltransferase	nucleotide metabolism.salvage.phosphoribosyltransferases.upp	nucleotide metabolism	highly similar to ( 816) AT5G40870 | Symbols: AtUK/UPRT1 | AtUK/UPRT1 (Uridine kinase/Uracil phosphoribosyltransferase 1); ATP binding / kinase/ uracil phosphoribosyltransferase/ uridine kinase | chr5:16375021-16378384 FORWARDvery weakly similar to (81.3) KPPR_WHEAT Phosphoribulokinase, chloroplast precursor (EC 2.7.1.19) (Phosphopentokinase) (PRKase) (PRK) - Triticum aestivum (Wheat)highly simil…
Soltu.DM.06G020030	3.18148	1.6697	2.56546e-07	cytochrome P450, family 716, subfamily A, polypeptide	Cytochrome P450	misc.cytochrome P450	misc	moderately similar to ( 444) AT5G36110 | Symbols: CYP716A1 | CYP716A1; electron carrier/ heme binding / iron ion binding / monooxygenase/ oxygen binding | chr5:14195377-14197613 FORWARDweakly similar to ( 187) C85A1_ORYSA Cytochrome P450 85A1 (EC 1.14.-.-) (C6-oxidase) (OsDWARF) (Dwarf protein) - Oryza sativa (Rice)moderately similar to ( 296) loc_os07g33580 12007.m07618 protein taxane 10-beta-hy…
Soltu.DM.06G020440	3.31016	1.7269	1.7111e-11	hypothetical protein	Gene of unknown function	not assigned.unknown	Not assigned/Unknown	PGSC0003DMT400080471
Soltu.DM.06G021180	3.20593	1.68074	3.03244e-57	SNARE associated Golgi protein family	Conserved gene of unknown function	not assigned.unknown	Not assigned/Unknown	moderately similar to ( 297) AT1G22850 | Symbols: | INVOLVED IN: biological_process unknown; LOCATED IN: chloroplast; EXPRESSED IN: 22 plant structures; EXPRESSED DURING: 15 growth stages; CONTAINS InterPro DOMAIN/s: SNARE associated Golgi protein (InterPro:IPR015414); BEST Arabidopsis thaliana protein match is: unknown protein (TAIR:AT1G03260.1); Has 3098 Blast hits to 3098 proteins in 664 speci…
Soltu.DM.06G022370	2.29484	1.19839	2.19298e-07	DZC (Disease resistance/zinc finger/chromosome condensation-like region) domain containing protein	Ran GTPase binding protein	cell.division	Cell	moderately similar to ( 384) AT1G54180 | Symbols: ATBRXL3, BRX-LIKE3 | BRX-LIKE3 (BREVIS RADIX-LIKE 3) | chr1:20227697-20229728 FORWARDmoderately similar to ( 348) loc_os08g36020 12008.m07591 protein water channel, putative, expressed PGSC0003DMT400012396
Soltu.DM.06G022420	7.49987	2.90687	4.45551e-15	Ribosomal protein L18ae family	Conserved gene of unknown function	not assigned.unknown	Not assigned/Unknown	weakly similar to ( 105) AT4G26060 | Symbols: | unknown protein | chr4:13214972-13215955 REVERSEvery weakly similar to (81.3) loc_os01g08814 12001.m150889 protein expressed protein PGSC0003DMT400012393
Soltu.DM.06G022510	4.08784	2.03134	2.6775e-32	conserved hypothetical protein	Conserved gene of unknown function	not assigned.unknown	Not assigned/Unknown	PGSC0003DMT400012381
Soltu.DM.06G022720	367.204	8.52044	1.12533e-13	phosphate starvation-induced gene	Phosphatase	misc.acid and other phosphatases	misc	moderately similar to ( 361) AT1G17710 | Symbols: | phosphatase | chr1:6090763-6091755 REVERSEmoderately similar to ( 313) loc_os01g52230 12001.m11397 protein phosphatase phospho1, putative, expressedPut_Phosphatase PGSC0003DMT400012344
Soltu.DM.06G022730	1437.37	10.4892	5.50014e-39	phosphate starvation-induced gene	Phosphatase	misc.acid and other phosphatases	misc	moderately similar to ( 373) AT1G17710 | Symbols: | phosphatase | chr1:6090763-6091755 REVERSEmoderately similar to ( 321) loc_os01g52230 12001.m11397 protein phosphatase phospho1, putative, expressedPut_Phosphatase PGSC0003DMT400012353
Soltu.DM.06G022740	2155.39	11.0737	1.11985e-58	phosphate starvation-induced gene	Phosphatase	misc.acid and other phosphatases	misc	moderately similar to ( 365) AT1G17710 | Symbols: | phosphatase | chr1:6090763-6091755 REVERSEmoderately similar to ( 310) loc_os01g52230 12001.m11397 protein phosphatase phospho1, putative, expressedPut_Phosphatase PGSC0003DMT400012346
Soltu.DM.06G022750	5139.9	12.3275	3.11708e-32	phosphate starvation-induced gene	Phosphatase	misc.acid and other phosphatases	misc	moderately similar to ( 361) AT1G17710 | Symbols: | phosphatase | chr1:6090763-6091755 REVERSEmoderately similar to ( 313) loc_os01g52230 12001.m11397 protein phosphatase phospho1, putative, expressedPut_Phosphatase PGSC0003DMT400012344
Soltu.DM.06G022960	2.17781	1.12288	1.44495e-26	HAD superfamily, subfamily IIIB acid phosphatase	Stem 28 kDa glycoprotein	misc.acid and other phosphatases	misc	moderately similar to ( 221) AT4G25150 | Symbols: | acid phosphatase, putative | chr4:12901736-12902882 REVERSEweakly similar to ( 197) VSPA_SOYBN Stem 28 kDa glycoprotein precursor (Vegetative storage protein A) - Glycine max (Soybean)moderately similar to ( 218) loc_os06g04790 12006.m05208 protein acid phosphatase 1 precursor, putative, expressedAcid_phosphat_B PGSC0003DMT400042528
Soltu.DM.06G023650	2.91324	1.54262	3.71214e-09	alpha/beta-Hydrolases superfamily protein	Acyl-protein thioesterase	lipid metabolism.lipid degradation.lysophospholipases.carboxylesterase	Lipid Metabolism	moderately similar to ( 374) AT1G52700 | Symbols: | phospholipase/carboxylesterase family protein | chr1:19631186-19633366 REVERSEmoderately similar to ( 376) loc_os01g07960 12001.m42883 protein acyl-protein thioesterase 2, putative, expressedAbhydrolase_2 COG0400 PGSC0003DMT400073482
Soltu.DM.06G023780	2.30842	1.20691	4.67386e-21	phospholipase D alpha	Phospholipase PLDa1	lipid metabolism.lipid degradation.lysophospholipases	Lipid Metabolism	nearly identical (1376) AT1G52570 | Symbols: PLDALPHA2 | PLDALPHA2 (phosphlipase d alpha 2); phospholipase D | chr1:19583940-19586551 REVERSEnearly identical (1557) PLDA1_TOBAC Phospholipase D alpha 1 (EC 3.1.4.4) (PLD alpha 1) (Choline phosphatase 1) (Phosphatidylcholine-hydrolyzing phospholipase D 1) - Nicotiana tabacum (Common tobacco)nearly identical (1367) loc_os01g07760 12001.m42610 protein…
Soltu.DM.06G023820	43.6264	5.44713	1.20327e-13	Tetratricopeptide repeat (TPR)-like superfamily protein	Conserved gene of unknown function	not assigned.unknown	Not assigned/Unknown	weakly similar to ( 145) AT5G20190 | Symbols: | binding | chr5:6814093-6815171 FORWARDweakly similar to ( 140) loc_os06g40440 12006.m08580 protein expressed protein PGSC0003DMT400073455
Soltu.DM.06G024230	2.13463	1.09398	1.95871e-16	Tudor/PWWP/MBT superfamily protein	Conserved gene of unknown function	not assigned.unknown	Not assigned/Unknown	PGSC0003DMT400073423
Soltu.DM.06G024260	2.29804	1.2004	3.21256e-08	CBL-interacting protein kinase	CBL-interacting protein kinase 6	protein.postranslational modification	Protein	highly similar to ( 562) AT5G25110 | Symbols: CIPK25, SnRK3.25 | CIPK25 (CBL-INTERACTING PROTEIN KINASE 25); ATP binding / kinase/ protein kinase/ protein serine/threonine kinase | chr5:8657740-8659206 REVERSEmoderately similar to ( 412) CIPK1_ORYSA CIPK-like protein 1 (EC 2.7.11.1) (OsCK1) - Oryza sativa (Rice)highly similar to ( 506) loc_os09g25090 12009.m05662 protein CIPK-like protein 1, puta…
Soltu.DM.06G024360	2.00926	1.00666	1.55884e-14	conserved hypothetical protein	Conserved gene of unknown function	not assigned.unknown	Not assigned/Unknown	moderately similar to ( 363) AT2G24100 | Symbols: | unknown protein | chr2:10244921-10246715 FORWARDmoderately similar to ( 354) loc_os06g08740 12006.m31850 protein expressed protein PGSC0003DMT400074432
Soltu.DM.06G024440	10.0578	3.33025	1.30648e-06	non-intrinsic ABC protein	Phosphate abc transporter	transport.ABC transporters and multidrug resistance systems	Transport	moderately similar to ( 358) AT1G67940 | Symbols: ATNAP3 | ATNAP3; transporter | chr1:25477805-25478667 FORWARDweakly similar to ( 119) CYSA_MESVI Probable sulfate/thiosulfate import ATP-binding protein cysA (EC 3.6.3.25) (Sulfate-transporting ATPase) - Mesostigma viridemoderately similar to ( 333) loc_os06g48060 12006.m09332 protein phosphate import ATP-binding protein pstB 1, putative, expresse…
Soltu.DM.06G025170	2.14659	1.10204	3.20335e-09	Eukaryotic aspartyl protease family protein	Aspartyl protease family protein	protein.degradation.aspartate protease	Protein	highly similar to ( 545) AT1G49050 | Symbols: | aspartyl protease family protein | chr1:18151161-18153186 FORWARDmoderately similar to ( 258) ASP1_ORYSA Aspartic proteinase Asp1 precursor (EC 3.4.23.-) (OsAsp1) (OSAP1) (Nucellin-like protein) - Oryza sativa (Rice)moderately similar to ( 493) loc_os02g49800 12002.m10014 protein aspartic proteinase Asp1 precursor, putative, expressed PGSC0003DMT400…
Soltu.DM.06G025490	5.16261	2.3681	1.34043e-54	PLC-like phosphodiesterases superfamily protein	Glycerophosphoryl diester phosphodiesterase	lipid metabolism.lipid degradation.lysophospholipases.glycerophosphodiester phosphodiesterase	Lipid Metabolism	highly similar to ( 535) AT1G74210 | Symbols: | glycerophosphoryl diester phosphodiesterase family protein | chr1:27910396-27912785 FORWARDhighly similar to ( 528) loc_os01g55780 12001.m11736 protein glycerophosphoryl diester phosphodiesterase precursor, putative, expressedglpQ GDPD UgpQ PGSC0003DMT400010411
Soltu.DM.06G025710	2.13528	1.09443	1.38545e-15	Plant protein of unknown function (DUF863)	Conserved gene of unknown function	not assigned.unknown	Not assigned/Unknown	PGSC0003DMT400083091
Soltu.DM.06G025940	135.42	7.0813	2.81392e-09	hypothetical protein	Conserved gene of unknown function	not assigned.unknown	Not assigned/Unknown	very weakly similar to (82.8) AT3G09110 | Symbols: | unknown protein | chr3:2794850-2795963 REVERSEweakly similar to ( 160) loc_os01g06030 12001.m07234 protein conserved hypothetical proteinDUF674 PGSC0003DMT400083151
Soltu.DM.06G026110	2.22325	1.15267	9.30619e-12	aldehyde dehydrogenase 12A1	P5CDH1	amino acid metabolism.degradation.glutamate family.proline	AA metabolism	highly similar to ( 929) AT5G62530 | Symbols: ALDH12A1, ATP5CDH, P5CDH | ALDH12A1; 1-pyrroline-5-carboxylate dehydrogenase/ 3-chloroallyl aldehyde dehydrogenase | chr5:25099768-25103159 REVERSEhighly similar to ( 736) loc_os05g45960 12005.m08721 protein aldehyde dehydrogenase, putative, expressedPutA Aldedh PRK03137 putA PRK11904 COG4230 PRK11905 PGSC0003DMT400083137
Soltu.DM.06G027450	2.04528	1.0323	7.70874e-14	Kunitz family trypsin and protease inhibitor protein	Kunitz trypsin inhibitor	stress.biotic.PR-proteins.proteinase inhibitors.trypsin inhibitor	stress	weakly similar to ( 200) AT1G17860 | Symbols: | trypsin and protease inhibitor family protein / Kunitz family protein | chr1:6149343-6149933 FORWARDvery weakly similar to ( 100) IAAS_ORYSA Alpha-amylase/subtilisin inhibitor precursor (RASI) - Oryza sativa (Rice)very weakly similar to ( 100) loc_os04g44470 12004.m09406 protein alpha-amylase/subtilisin inhibitor, putative, expressedSTI STI Kunitz_l…
Soltu.DM.06G027460	2.95175	1.56157	1.86194e-15	Kunitz family trypsin and protease inhibitor protein	Kunitz trypsin inhibitor	stress.biotic.PR-proteins.proteinase inhibitors.trypsin inhibitor	stress	weakly similar to ( 192) AT1G17860 | Symbols: | trypsin and protease inhibitor family protein / Kunitz family protein | chr1:6149343-6149933 FORWARDvery weakly similar to (97.1) IAAS_ORYSA Alpha-amylase/subtilisin inhibitor precursor (RASI) - Oryza sativa (Rice)very weakly similar to (97.1) loc_os04g44470 12004.m09406 protein alpha-amylase/subtilisin inhibitor, putative, expressedSTI Kunitz_legum…
Soltu.DM.06G028150	2.62467	1.39214	9.84647e-21	ADP-ribosylation factor B1B	ADP-ribosylation factor	protein.targeting.secretory pathway.unspecified	Protein	moderately similar to ( 372) AT5G17060 | Symbols: ATARFB1B | ATARFB1B; GTP binding | chr5:5611056-5612639 FORWARDmoderately similar to ( 239) ARF1_SOLTU ADP-ribosylation factor 1 - Solanum tuberosum (Potato)moderately similar to ( 358) loc_os02g47110 12002.m09746 protein ADP-ribosylation factor, putative, expressedArf1_5_like ARF Arf Arf6 Arf_Arl Arl1 Arl5_Arl8 Arl3 ARD1 Arl2 ARLTS1 Arl4_Arl7 Arl…
Soltu.DM.06G028240	635.386	9.31149	7.1078e-17	UDP-Glycosyltransferase superfamily protein	Flavonoid glucoyltransferase UGT73N1	misc.UDP glucosyl and glucoronyl transferases	misc	highly similar to ( 514) AT2G36780 | Symbols: | UDP-glucoronosyl/UDP-glucosyl transferase family protein | chr2:15417618-15419108 REVERSEweakly similar to ( 159) ZOX_PHAVU Zeatin O-xylosyltransferase (EC 2.4.2.40) (Zeatin O-beta-D-xylosyltransferase) - Phaseolus vulgaris (Kidney bean) (French bean)moderately similar to ( 427) loc_os01g08110 12001.m07436 protein flavonol-3-O-glycoside-7-O-glucosyl…
Soltu.DM.06G028250	6.99547	2.80642	2.32077e-07	WUSCHEL related homeobox	Homeobox domain containing protein	RNA.regulation of transcription.HB,Homeobox transcription factor family	RNA	weakly similar to ( 109) AT5G17810 | Symbols: WOX12 | WOX12 (WUSCHEL related homeobox 12); DNA binding / transcription factor | chr5:5880576-5882602 REVERSEweakly similar to ( 112) loc_os07g48560 12007.m09067 protein WUSCHEL-related homeobox 11, putative, expressed PGSC0003DMT400069529
Soltu.DM.06G028510	2.29638	1.19936	1.03251e-07	polygalacturonase	Polygalacturonase-1 non-catalytic subunit beta	cell wall.degradation.pectate lyases and polygalacturonases	Cell Wall	weakly similar to ( 140) AT1G70370 | Symbols: | BURP domain-containing protein / polygalacturonase, putative | chr1:26513003-26514998 REVERSEweakly similar to ( 132) loc_os10g26940 12010.m05630 protein polygalacturonase-1 non-catalytic beta subunit precursor, putative, expressedBURP PGSC0003DMT400069500
Soltu.DM.06G029150	3.58747	1.84297	6.34109e-37	Glycosyl hydrolase family protein	Beta-D-glucan exohydrolase	cell wall.degradation.cellulases and beta -1,4-glucanases	Cell Wall	highly similar to ( 804) AT5G20950 | Symbols: | glycosyl hydrolase family 3 protein | chr5:7107609-7110775 REVERSEhighly similar to ( 764) loc_os03g53800 12003.m101132 protein periplasmic beta-glucosidase precursor, putative, expressedBglX Glyco_hydro_3_C Glyco_hydro_3 PGSC0003DMT400015222
Soltu.DM.06G029330	2.6995	1.43269	9.9021e-18	Protein of unknown function (DUF3049)	Conserved gene of unknown function	not assigned.unknown	Not assigned/Unknown	weakly similar to ( 141) AT5G22090 | Symbols: | unknown protein | chr5:7315003-7316394 REVERSE PGSC0003DMT400015102
Soltu.DM.06G029480	2.15803	1.10972	2.80727e-07	Ergosterol biosynthesis ERG4/ERG24 family	Sterol delta-7 reductase DWF5	hormone metabolism.brassinosteroid.synthesis-degradation.sterols.DWF5	hormone metabolism	highly similar to ( 682) AT1G50430 | Symbols: DWF5, PA, LE, ST7R, 7RED | DWF5 (DWARF 5); sterol delta7 reductase | chr1:18682175-18685555 REVERSEhighly similar to ( 647) loc_os02g26650 12002.m34011 protein 7-dehydrocholesterol reductase, putative, expressedERG4_ERG24 PGSC0003DMT400015184
Soltu.DM.06G029740	5.36855	2.42453	2.23713e-19	FRIGIDA-like protein	Protein FRIGIDA	development.unspecified	Development	weakly similar to ( 127) AT4G00650 | Symbols: FRI, FLA | FRI (FRIGIDA); protein heterodimerization/ protein homodimerization | chr4:269026-270363 FORWARDvery weakly similar to (80.9) loc_os03g63440 12003.m11212 protein expressed proteinFrigida PGSC0003DMT400080002
Soltu.DM.06G029960	2.71046	1.43854	2.39162e-09	arogenate dehydratase	Arogenate dehydratase	amino acid metabolism.synthesis.aromatic aa.phenylalanine.arogenate dehydratase / prephenate dehydratase	AA metabolism	highly similar to ( 578) AT1G08250 | Symbols: ADT6 | ADT6 (arogenate dehydratase 6); arogenate dehydratase/ prephenate dehydratase | chr1:2588994-2590235 REVERSEhighly similar to ( 573) loc_os04g33390 12004.m08428 protein P-protein, putative, expressedPheA PRK11899 PRK11898 PDT pheA ACT_CM-PDT ACT_AAAH-PDT-like PGSC0003DMT400018339
Soltu.DM.06G030340	2.12469	1.08725	1.93863e-07	ABC-2 type transporter family protein	ATP-binding cassette transporter	transport.ABC transporters and multidrug resistance systems	Transport	highly similar to ( 532) AT2G28070 | Symbols: | ABC transporter family protein | chr2:11956432-11959782 FORWARDweakly similar to ( 104) PDR13_ORYSA Pleiotropic drug resistance protein 13 - Oryza sativa (Rice)moderately similar to ( 372) loc_os03g64200 12003.m101582 protein ATPase, coupled to transmembrane movement of substances, putative, expressedABCG_EPDR ABCG_White ABC_PDR_domain2 CcmA ABC_PDR…
Soltu.DM.06G030400	4.66054	2.2205	1.35175e-81	chaperonin-60alpha	CPN60A	protein.folding	Protein	highly similar to ( 731) AT2G28000 | Symbols: CPN60A, CH-CPN60A, SLP | CPN60A (CHAPERONIN-60ALPHA); ATP binding / protein binding | chr2:11926603-11929184 FORWARDhighly similar to ( 743) RUB1_BRANA RuBisCO large subunit-binding protein subunit alpha, chloroplast precursor (60 kDa chaperonin subunit alpha) (CPN-60 alpha) (Fragment) - Brassica napus (Rape)highly similar to ( 724) loc_os12g17910 120…
Soltu.DM.06G030740	9.77011	3.28838	3.21531e-82	tetraspanin3	Senescence-associated protein	development.unspecified	Development	moderately similar to ( 405) AT3G45600 | Symbols: TET3 | TET3 (TETRASPANIN3) | chr3:16733973-16735854 REVERSEmoderately similar to ( 354) loc_os05g03140 12005.m04848 protein senescence-associated protein, putative, expressedTetraspannin PGSC0003DMT400019413
Soltu.DM.06G031180	226.1	7.82082	1.38218e-09	Yippee family putative zinc-binding protein	Curlin associated repeat protein	not assigned.unknown	Not assigned/Unknown	PGSC0003DMT400096541
Soltu.DM.06G031660	3.92922	1.97424	1.61133e-08	Homeodomain-like superfamily protein	StPCL1 protein	RNA.regulation of transcription.G2-like transcription factor family, GARP	RNA	weakly similar to ( 179) AT3G46640 | Symbols: PCL1 | PCL1 (PHYTOCLOCK 1); DNA binding / transcription factor | chr3:17183248-17184219 FORWARDweakly similar to ( 162) loc_os01g74020 12001.m13429 protein ARR1 protein-like, putative, expressed PGSC0003DMT400077978
Soltu.DM.06G032270	4.44403	2.15187	5.04912e-08	Protein of unknown function (DUF1313)	ELF4	signalling.light	signalling	very weakly similar to (85.1) AT2G40080 | Symbols: ELF4 | ELF4 (EARLY FLOWERING 4) | chr2:16734545-16734880 REVERSEDUF1313 PGSC0003DMT400078042
Soltu.DM.06G033320	6.21456	2.63565	5.93925e-38	serine carboxypeptidase-like	Wound-inducible carboxypeptidase	protein.degradation.serine protease	Protein	highly similar to ( 535) AT4G12910 | Symbols: scpl20 | scpl20 (serine carboxypeptidase-like 20); serine-type carboxypeptidase | chr4:7550576-7553051 REVERSEhighly similar to ( 544) CBP1_HORVU Serine carboxypeptidase 1 precursor (EC 3.4.16.5) (Serine carboxypeptidase I) (Carboxypeptidase C) (CP-MI) [Contains: Serine carboxypeptidase 1 chain A (Serine carboxypeptidase I chain A); Serine carboxypept…
Soltu.DM.06G033470	114.184	6.83522	2.6099e-28	Protein of unknown function (DUF506)	Conserved gene of unknown function	not assigned.unknown	Not assigned/Unknown	moderately similar to ( 219) AT3G07350 | Symbols: | unknown protein | chr3:2347674-2348570 FORWARDweakly similar to ( 122) loc_os03g58230 12003.m10734 protein plant-specific domain TIGR01615 family protein, expressedDUF506 PGSC0003DMT400051812
Soltu.DM.06G033520	3.99576	1.99847	8.14693e-73	Protein kinase superfamily protein	Mak	protein.postranslational modification	Protein	highly similar to ( 572) AT4G13020 | Symbols: MHK | MHK; ATP binding / kinase/ protein kinase/ protein serine/threonine kinase | chr4:7603947-7606732 FORWARDweakly similar to ( 198) CDC22_MEDSA Cell division control protein 2 homolog 2 (EC 2.7.11.22) - Medicago sativa (Alfalfa)highly similar to ( 502) loc_os03g63020 12003.m35531 protein serine/threonine-protein kinase MHK, putative, expressedS_TK…
Soltu.DM.06G033530	2.10222	1.07191	6.69032e-11	P-loop containing nucleoside triphosphate hydrolases superfamily protein	ATP binding protein	not assigned.unknown	Not assigned/Unknown	moderately similar to ( 268) AT4G13030 | Symbols: | unknown protein | chr4:7607400-7609656 FORWARDmoderately similar to ( 233) loc_os05g19280 12005.m06331 protein ATP binding protein, putative, expressed PGSC0003DMT400051972
Soltu.DM.06G034110	2.51029	1.32785	1.44617e-06	DENN (AEX-3) domain-containing protein	DENN domain containing protein	not assigned.unknown	Not assigned/Unknown	moderately similar to ( 438) AT2G20320 | Symbols: | FUNCTIONS IN: molecular_function unknown; INVOLVED IN: biological_process unknown; LOCATED IN: cellular_component unknown; EXPRESSED IN: 15 plant structures; EXPRESSED DURING: 8 growth stages; CONTAINS InterPro DOMAIN/s: uDENN (InterPro:IPR005113), dDENN (InterPro:IPR005112), DENN (InterPro:IPR001194); BEST Arabidopsis thaliana protein match is:…
Soltu.DM.06G034280	11.7613	3.55598	1.00437e-15	myb domain protein	MYB8	RNA.regulation of transcription.MYB domain transcription factor family	RNA	moderately similar to ( 209) AT1G06180 | Symbols: ATMYB13, ATMYBLFGN | ATMYB13 (MYB DOMAIN PROTEIN 13); DNA binding / transcription factor | chr1:1889510-1891089 FORWARDmoderately similar to ( 205) MYB4_ORYSA Myb-related protein Myb4 (OsMyb4) (Transcription factor RLTR1) - Oryza sativa (Rice)moderately similar to ( 205) loc_os04g43680 12004.m09327 protein myb-related protein Myb4, putative, expre…
Soltu.DM.06G034290	32.6194	5.02766	9.94865e-08	2-oxoglutarate (2OG) and Fe(II)-dependent oxygenase superfamily protein	1-aminocyclopropane-1-carboxylate oxidase	hormone metabolism.ethylene.synthesis-degradation	hormone metabolism	moderately similar to ( 258) AT4G10500 | Symbols: | oxidoreductase, 2OG-Fe(II) oxygenase family protein | chr4:6491089-6492342 FORWARDweakly similar to ( 185) FLS_SOLTU Flavonol synthase/flavanone 3-hydroxylase (EC 1.14.11.23) (EC 1.14.11.9) (FLS) - Solanum tuberosum (Potato)moderately similar to ( 260) loc_os10g39140 12010.m06684 protein gibberellin 20 oxidase 2, putative, expressedPcbC 2OG-FeII…
Soltu.DM.07G000200	4.38848	2.13372	3.51317e-09	Glycosyl hydrolase family protein with chitinase insertion domain	Chitinase	stress.biotic	stress	moderately similar to ( 234) AT4G19810 | Symbols: | glycosyl hydrolase family 18 protein | chr4:10764151-10765753 REVERSEweakly similar to ( 183) loc_os11g27400 12011.m06659 protein chitinase-3-like protein 1 precursor, putative, expressedGlyco_18 Glyco_hydro_18 ChiA PGSC0003DMT400030923
Soltu.DM.07G000730	11.757	3.55545	1.05786e-58	alpha/beta-Hydrolases superfamily protein	Serine carboxypeptidase	protein.degradation.serine protease	Protein	highly similar to ( 701) AT4G30610 | Symbols: BRS1, SCPL24 | BRS1 (BRI1 SUPPRESSOR 1); serine-type carboxypeptidase | chr4:14944219-14948391 FORWARDhighly similar to ( 504) CBP2_WHEAT Serine carboxypeptidase 2 (EC 3.4.16.6) (Serine carboxypeptidase II) (Carboxypeptidase D) (CPDW-II) (CP-WII) [Contains: Serine carboxypeptidase 2 chain A (Serine carboxypeptidase II chain A); Serine carboxypeptidase…
Soltu.DM.07G001530	3.44212	1.7833	6.22757e-20	Barwin-related endoglucanase	Gamma-expansin natriuretic peptide	not assigned.unknown	Not assigned/Unknown	PGSC0003DMT400092281
Soltu.DM.07G001730	5.34404	2.41793	6.174e-118	trehalose phosphatase/synthase	Trehalose-6-phosphate synthase	minor CHO metabolism.trehalose.TPS	minor CHO metabolism	nearly identical (1154) AT2G18700 | Symbols: ATTPS11, TPS11, ATTPSB | ATTPS11; transferase, transferring glycosyl groups | chr2:8109043-8111799 FORWARDnearly identical (1041) loc_os02g54820 12002.m33906 protein trehalose-6-phosphate synthase, putative, expressedGlyco_transf_20 OtsA Trehalose_PPase PRK10117 OtsB PGSC0003DMT400070613
Soltu.DM.07G001780	4.96274	2.31114	2.56062e-18	Ribonuclease T2 family protein	Ribonuclease t2	RNA.processing.ribonucleases	RNA	RNase_T2_euk RNase_T2 Ribonuclease_T2 PGSC0003DMT400070621
Soltu.DM.07G001790	7.69998	2.94485	1.00874e-14	Ribonuclease T2 family protein	Gene of unknown function	RNA.processing.ribonucleases	RNA	PGSC0003DMT400091106
Soltu.DM.07G001800	3.77296	1.9157	1.21782e-07	Ribonuclease T2 family protein	Hypersensitive response assisting protein	RNA.processing.ribonucleases	RNA	RNase_T2_euk PGSC0003DMT400070675
Soltu.DM.07G001810	6.63054	2.72913	5.28251e-18	ribonuclease	Ribonuclease t2	RNA.processing.ribonucleases	RNA	very weakly similar to (80.1) AT2G39780 | Symbols: RNS2 | RNS2 (RIBONUCLEASE 2); RNA binding / endoribonuclease/ ribonuclease T2 | chr2:16591256-16593515 FORWARDRNase_T2 RNase_T2_euk Ribonuclease_T2 PGSC0003DMT400070627
Soltu.DM.07G001820	6.78583	2.76253	1.18441e-21	ribonuclease	Hypersensitive response assisting protein	RNA.processing.ribonucleases	RNA	RNase_T2_euk PGSC0003DMT400070675
Soltu.DM.07G001840	6.02344	2.59059	3.15399e-24	ribonuclease	Ribonuclease t2	RNA.processing.ribonucleases	RNA	very weakly similar to (80.5) AT2G39780 | Symbols: RNS2 | RNS2 (RIBONUCLEASE 2); RNA binding / endoribonuclease/ ribonuclease T2 | chr2:16591256-16593515 FORWARDRNase_T2 RNase_T2_euk Ribonuclease_T2 PGSC0003DMT400070626
Soltu.DM.07G001920	3.06595	1.61634	1.88811e-42	xylose isomerase family protein	Xylose isomerase	minor CHO metabolism.others.Xylose isomerase	minor CHO metabolism	highly similar to ( 776) AT5G57655 | Symbols: | xylose isomerase family protein | chr5:23347030-23349805 FORWARDhighly similar to ( 757) XYLA_HORVU Xylose isomerase (EC 5.3.1.5) - Hordeum vulgare (Barley)highly similar to ( 777) loc_os07g47290 12007.m29315 protein xylose isomerase, putative, expressedPRK05474 XylA PRK12465 PRK12677 PGSC0003DMT400070684
Soltu.DM.07G002080	4.17125	2.06048	1.55437e-80	Protein kinase superfamily protein with octicosapeptide/Phox/Bem1p domain	Protein kinase	protein.postranslational modification	Protein	highly similar to ( 909) AT5G57610 | Symbols: | protein kinase family protein | chr5:23325307-23329099 FORWARDvery weakly similar to (97.1) NORK_PEA Nodulation receptor kinase precursor (EC 2.7.11.1) - Pisum sativum (Garden pea)highly similar to ( 792) loc_os02g54510 12002.m100392 protein protein kinase domain containing protein, expressedPkinase_Tyr TyrKc PTKc S_TKc S_TKc Pkinase PTKc_Csk_like P…
Soltu.DM.07G002410	2.91668	1.54433	2.51736e-54	D111/G-patch domain-containing protein	Tuftelin interacting protein	not assigned.unknown	Not assigned/Unknown	highly similar to ( 836) AT1G17070 | Symbols: | D111/G-patch domain-containing protein | chr1:5837653-5840202 FORWARDhighly similar to ( 747) loc_os12g42140 12012.m07993 protein tuftelin-interacting protein 11, putative, expressedTFP11 PGSC0003DMT400037342
Soltu.DM.07G002440	2.24717	1.16811	1.31768e-22	zinc transporter of Arabidopsis thaliana	NGMTP1	transport.metal	Transport	moderately similar to ( 471) AT2G46800 | Symbols: ZAT, ATMTP1, MTP1, ZAT1, ATCDF1 | ZAT (ZINC TRANSPORTER OF ARABIDOPSIS THALIANA); inorganic anion transmembrane transporter/ metal ion transmembrane transporter/ zinc ion transmembrane transporter | chr2:19238128-19239324 FORWARDmoderately similar to ( 452) loc_os05g03780 12005.m04912 protein metal tolerance protein A2, putative, expressedCzcD Cat…
Soltu.DM.07G002560	4.18468	2.06512	1.53079e-15	hypothetical protein	Conserved gene of unknown function	not assigned.unknown	Not assigned/Unknown	PGSC0003DMT400078876
Soltu.DM.07G002630	9.9624	3.31649	6.93853e-52	DNA-binding protein phosphatase	DNA-binding protein phosphatase 2C	protein.postranslational modification	Protein	moderately similar to ( 349) AT2G25620 | Symbols: | protein phosphatase 2C, putative / PP2C, putative | chr2:10903154-10904978 REVERSEmoderately similar to ( 444) loc_os02g55560 12002.m100396 protein DNA-binding protein phosphatase 2C, putative, expressedPP2Cc PP2Cc PP2C PTC1 PGSC0003DMT400078867
Soltu.DM.07G002670	9.47474	3.24409	1.41104e-32	Carboxypeptidase A inhibitor domain containing protein	Metallocarboxypeptidase inhibitor	not assigned.unknown	Not assigned/Unknown	PGSC0003DMT400078972
Soltu.DM.07G003000	14.6531	3.87313	1.1649e-76	monogalactosyldiacylglycerol synthase	1,2-diacylglycerol 3-beta-galactosyltransferase	lipid metabolism.glycolipid synthesis.MGDG synthase	Lipid Metabolism	highly similar to ( 673) AT5G20410 | Symbols: MGD2, ATMGD2 | MGD2; 1,2-diacylglycerol 3-beta-galactosyltransferase/ UDP-galactosyltransferase/ transferase, transferring glycosyl groups | chr5:6896765-6898581 FORWARDhighly similar to ( 669) loc_os02g55910 12002.m10615 protein MGD2, putative, expressedMGDG_synth MurG murG PGSC0003DMT400078930
Soltu.DM.07G003030	15.7933	3.98124	1.58417e-63	hypothetical protein	Conserved gene of unknown function	not assigned.unknown	Not assigned/Unknown	weakly similar to ( 117) loc_os02g55920 12002.m10616 protein expressed protein PGSC0003DMT400078833
Soltu.DM.07G003040	2.91776	1.54486	7.85484e-41	purple acid phosphatase	Purple acid phosphatase 3	misc.acid and other phosphatases	misc	highly similar to ( 717) AT5G34850 | Symbols: ATPAP26, PAP26 | PAP26 (PURPLE ACID PHOSPHATASE 26); acid phosphatase/ protein serine/threonine phosphatase | chr5:13108475-13111217 REVERSEhighly similar to ( 513) PPAF_SOYBN Purple acid phosphatase precursor (EC 3.1.3.2) (Manganese(II) purple acid phosphatase) - Glycine max (Soybean)highly similar to ( 659) loc_os06g43640 12006.m31909 protein purple…
Soltu.DM.07G003650	5.7232	2.51682	1.28257e-06	Epidermal patterning factor proteins domain containing protein	EPIDERMAL PATTERNING FACTOR 8	not assigned.unknown	Not assigned/Unknown	PGSC0003DMT400079442
Soltu.DM.07G003910	4.70245	2.23341	2.72004e-14	MATE efflux family protein	Multidrug resistance pump	transport.misc	Transport	moderately similar to ( 404) AT3G26590 | Symbols: | MATE efflux family protein | chr3:9761927-9765259 REVERSEmoderately similar to ( 339) loc_os08g43654 12008.m08339 protein transparent testa 12 protein, putative, expressedNorM MatE PGSC0003DMT400046429
Soltu.DM.07G003980	4.65648	2.21924	4.57611e-16	MATE efflux family protein	MATE efflux family protein	transport.misc	Transport	moderately similar to ( 282) AT3G26590 | Symbols: | MATE efflux family protein | chr3:9761927-9765259 REVERSEmoderately similar to ( 244) loc_os08g43654 12008.m08339 protein transparent testa 12 protein, putative, expressed PGSC0003DMT400054209
Soltu.DM.07G004540	2.71238	1.43956	1.8325e-15	pathogenesis related homeodomain protein A	Conserved gene of unknown function	RNA.regulation of transcription.HB,Homeobox transcription factor family	RNA	moderately similar to ( 374) AT4G29940 | Symbols: PRHA | PRHA (PATHOGENESIS RELATED HOMEODOMAIN PROTEIN A); protein binding / sequence-specific DNA binding / transcription activator/ transcription factor | chr4:14648346-14652710 REVERSEweakly similar to ( 177) HOX1A_MAIZE Homeobox protein HOX1A - Zea mays (Maize)weakly similar to ( 197) loc_os02g05450 12002.m05893 protein pathogenesis-related hom…
Soltu.DM.07G006220	2.00184	1.00132	1.14286e-13	Protein of unknown function (DUF581)	Conserved gene of unknown function	development.unspecified	Development	very weakly similar to (89.0) AT5G20700 | Symbols: | senescence-associated protein-related | chr5:7006178-7007003 REVERSEweakly similar to ( 109) loc_os02g07820 12002.m06128 protein expressed protein PGSC0003DMT400024731
Soltu.DM.07G006820	2.07171	1.05082	9.66852e-15	DNA ligase IV	DNA ligase	DNA.synthesis/chromatin structure	DNA	moderately similar to ( 343) AT1G66730 | Symbols: | ATP dependent DNA ligase family protein | chr1:24884991-24891823 FORWARDmoderately similar to ( 211) loc_os10g34750 12010.m065295 protein DNA ligase, putative, expressedPRK01109 CDC9 PGSC0003DMT400078746
Soltu.DM.07G007810	5.19329	2.37665	1.30668e-06	Transducin/WD40 repeat-like superfamily protein	F-box and wd40 domain protein	protein.degradation.ubiquitin.E3.RING	Protein	weakly similar to ( 179) AT3G06880 | Symbols: | nucleotide binding | chr3:2170589-2175686 REVERSEvery weakly similar to (89.0) SPL11_ORYSA Spotted leaf protein 11 (Spotted leaf11) (Cell death-related protein SPL11) - Oryza sativa (Rice)highly similar to ( 934) loc_os01g12930 12001.m07906 protein U-box domain containing protein, expressedWD40 Ubox PGSC0003DMT400013055
Soltu.DM.07G009540	5.67685	2.50509	3.69333e-39	Major facilitator superfamily protein	Oligopeptide transporter	transport.peptides and oligopeptides	Transport	highly similar to ( 730) AT2G26690 | Symbols: | nitrate transporter (NTP2) | chr2:11347347-11350916 REVERSEhighly similar to ( 585) loc_os01g37590 12001.m43056 protein peptide transporter PTR2, putative, expressedPTR2 PTR2 PGSC0003DMT400075163
Soltu.DM.07G012150	2.51362	1.32977	2.41213e-14	Ribosomal protein L18ae family	Conserved gene of unknown function	not assigned.unknown	Not assigned/Unknown	weakly similar to ( 169) AT4G26060 | Symbols: | unknown protein | chr4:13214972-13215955 REVERSEweakly similar to ( 102) loc_os05g08854 12005.m83861 protein expressed protein PGSC0003DMT400036583
Soltu.DM.07G012230	9.14427	3.19287	2.34074e-148	DUF2838 domain containing protein	Conserved gene of unknown function	not assigned.unknown	Not assigned/Unknown	highly similar to ( 530) AT5G35460 | Symbols: | unknown protein | chr5:13672598-13674546 FORWARDhighly similar to ( 515) loc_os01g40280 12001.m150639 protein integral membrane protein, putative, expressed PGSC0003DMT400053998
Soltu.DM.07G012620	2.1758	1.12155	2.2771e-10	conserved hypothetical protein	Conserved gene of unknown function	not assigned.unknown	Not assigned/Unknown	PGSC0003DMT400033852
Soltu.DM.07G013260	392.826	8.61775	3.69195e-73	conserved hypothetical protein	Conserved gene of unknown function	not assigned.unknown	Not assigned/Unknown	PGSC0003DMT400035273
Soltu.DM.07G013370	11.4352	3.51541	4.56524e-149	sucrose synthase	Sucrose synthase 2	major CHO metabolism.degradation.sucrose.Susy	primary carbon metabolism	nearly identical (1347) AT3G43190 | Symbols: SUS4, ATSUS4 | SUS4; UDP-glycosyltransferase/ sucrose synthase/ transferase, transferring glycosyl groups | chr3:15179204-15182577 REVERSEnearly identical (1649) SUS2_SOLTU Sucrose synthase (EC 2.4.1.13) (Sucrose-UDP glucosyltransferase) (SS65) - Solanum tuberosum (Potato)nearly identical (1271) loc_os03g28330 12003.m34880 protein sucrose synthase 2, p…
Soltu.DM.07G013550	2.77279	1.47134	7.44681e-24	Major facilitator superfamily protein	Sugar transporter	transport.misc	Transport	moderately similar to ( 434) AT3G13050 | Symbols: | transporter-related | chr3:4176866-4178868 FORWARDmoderately similar to ( 436) loc_os09g38690 12009.m22260 protein major Facilitator Superfamily protein, expressedSugar_tr PRK12307 PGSC0003DMT400035290
Soltu.DM.07G013620	4.19552	2.06885	3.60144e-76	starch synthase	Starch synthase VI	major CHO metabolism.synthesis.starch.starch synthase	primary carbon metabolism	moderately similar to ( 213) AT4G18240 | Symbols: ATSS4, SSIV, SS4 | ATSS4; transferase, transferring glycosyl groups | chr4:10082221-10087044 FORWARDweakly similar to ( 187) SSY3_SOLTU Soluble starch synthase 3, chloroplast precursor (EC 2.4.1.21) (SS III) (Soluble starch synthase III) - Solanum tuberosum (Potato)moderately similar to ( 237) loc_os01g52250 12001.m42713 protein glycogen synthase,…
Soltu.DM.07G013630	90.0472	6.49261	1.31098e-217	starch synthase	Starch synthase VI	major CHO metabolism.synthesis.starch.starch synthase	primary carbon metabolism	weakly similar to ( 186) AT4G18240 | Symbols: ATSS4, SSIV, SS4 | ATSS4; transferase, transferring glycosyl groups | chr4:10082221-10087044 FORWARDweakly similar to ( 134) SSY3_SOLTU Soluble starch synthase 3, chloroplast precursor (EC 2.4.1.21) (SS III) (Soluble starch synthase III) - Solanum tuberosum (Potato)weakly similar to ( 192) loc_os01g52250 12001.m42713 protein glycogen synthase, putativ…
Soltu.DM.07G014090	2.55142	1.3513	3.21015e-25	Pyridoxal phosphate (PLP)-dependent transferases superfamily protein	Gamma aminobutyrate transaminase isoform1	tetrapyrrole synthesis.GSA	other metabolism	highly similar to ( 781) AT3G22200 | Symbols: POP2, GABA-T, HER1 | POP2 (POLLEN-PISTIL INCOMPATIBILITY 2); 4-aminobutyrate transaminase/ 4-aminobutyrate:pyruvate transaminase | chr3:7835286-7838863 FORWARDhighly similar to ( 792) loc_os04g52450 12004.m101652 protein aminotransferase y4uB, putative, expressedPRK06105 BioA PRK07480 PRK07482 PRK07036 PRK07481 PRK06541 PRK09221 PRK12403 PRK05965 GabT…
Soltu.DM.07G014150	3.13723	1.64949	6.18853e-14	cellulose synthase like G2	Cellulose synthase	cell wall.cellulose synthesis.cellulose synthase	Cell Wall	moderately similar to ( 407) AT4G24010 | Symbols: ATCSLG1, CSLG1 | ATCSLG1; cellulose synthase/ transferase/ transferase, transferring glycosyl groups | chr4:12466391-12469760 FORWARDmoderately similar to ( 328) loc_os09g30130 12009.m060004 protein CSLE6 - cellulose synthase-like family E, expressedCellulose_synt PGSC0003DMT400030678
Soltu.DM.07G014170	2.27989	1.18896	1.47454e-11	2-oxoglutarate (2OG) and Fe(II)-dependent oxygenase superfamily protein	2-oxoglutarate-dependent dioxygenase	hormone metabolism.ethylene.synthesis-degradation	hormone metabolism	weakly similar to ( 189) AT5G24530 | Symbols: DMR6 | DMR6 (DOWNY MILDEW RESISTANT 6); oxidoreductase/ oxidoreductase, acting on paired donors, with incorporation or reduction of molecular oxygen, 2-oxoglutarate as one donor, and incorporation of one atom each of oxygen into both donors | chr5:8378964-8383154 FORWARDweakly similar to ( 145) FL3H_MALDO Naringenin,2-oxoglutarate 3-dioxygenase (EC 1.…
Soltu.DM.07G014190	2.62238	1.39088	3.85715e-08	cytochrome P450, family 72, subfamily A, polypeptide	Cytochrome P-450	misc.cytochrome P450	misc	moderately similar to ( 469) AT3G14610 | Symbols: CYP72A7 | CYP72A7; electron carrier/ heme binding / iron ion binding / monooxygenase/ oxygen binding | chr3:4912565-4914503 FORWARDmoderately similar to ( 475) C72A1_CATRO Cytochrome P450 72A1 (EC 1.3.3.9) (CYPLXXII) (Secologanin synthase) (SLS) - Catharanthus roseus (Rosy periwinkle) (Madagascar periwinkle)moderately similar to ( 489) loc_os01g43…
Soltu.DM.07G014250	4.35246	2.12183	1.97188e-29	Topoisomerase II-associated protein PAT1	Conserved gene of unknown function	not assigned.unknown	Not assigned/Unknown	weakly similar to ( 103) AT4G14990 | Symbols: | unknown protein | chr4:8566259-8569511 REVERSE PGSC0003DMT400041160
Soltu.DM.07G014260	3.57478	1.83786	3.78775e-44	Topoisomerase II-associated protein PAT1	Conserved gene of unknown function	not assigned.unknown	Not assigned/Unknown	weakly similar to ( 131) AT1G79090 | Symbols: | unknown protein | chr1:29749551-29752945 REVERSEweakly similar to ( 173) loc_os01g56300 12001.m11786 protein expressed protein PGSC0003DMT400041161
Soltu.DM.07G014270	2.81194	1.49157	7.35823e-15	NAD(P)-binding Rossmann-fold superfamily protein	UDP-arabinose 4-epimerase 1	cell wall.precursor synthesis.MUR4	Cell Wall	highly similar to ( 627) AT1G30620 | Symbols: HSR8, MUR4, UXE1 | MUR4 (MURUS 4); UDP-arabinose 4-epimerase/ catalytic | chr1:10855496-10857970 FORWARDhighly similar to ( 612) ARAE3_ORYSA Probable UDP-arabinose 4-epimerase 3 (EC 5.1.3.5) (UDP-D-xylose 4-epimerase 3) (UDP-galactose 4-epimerase-like protein 3) (OsUEL-3) - Oryza sativa (Rice)highly similar to ( 612) loc_os08g03570 12008.m04501 protei…
Soltu.DM.07G014920	5.44816	2.44577	4.09293e-12	conserved hypothetical protein	Conserved gene of unknown function	not assigned.unknown	Not assigned/Unknown	highly similar to ( 679) AT4G12680 | Symbols: | unknown protein | chr4:7475104-7478174 FORWARDhighly similar to ( 532) loc_os06g19630 12006.m06622 protein steroid nuclear receptor, ligand-binding, putative, expressed PGSC0003DMT400044892
Soltu.DM.07G014940	12.1607	3.60415	9.6517e-66	phosphofructokinase	Phosphofructokinase	glycolysis.plastid branch.phosphofructokinase (PFK)	primary carbon metabolism	highly similar to ( 760) AT4G26270 | Symbols: PFK3 | PFK3 (PHOSPHOFRUCTOKINASE 3); 6-phosphofructokinase | chr4:13301094-13304030 REVERSEhighly similar to ( 754) loc_os06g05860 12006.m05312 protein 6-phosphofructokinase, putative, expressedPRK06830 PfkA PRK03202 PFK PFK Bacterial_PFK PRK07085 PRK06555 Pyrophosphate_PFK Eukaryotic_PFK PGSC0003DMT400044886
Soltu.DM.07G015110	2.4174	1.27346	1.32184e-09	RPM1-interacting protein 4 (RIN4) family protein	NOI	signalling.in sugar and nutrient physiology	signalling	very weakly similar to (89.7) AT2G04410 | Symbols: | FUNCTIONS IN: molecular_function unknown; INVOLVED IN: biological_process unknown; LOCATED IN: plasma membrane; EXPRESSED IN: 24 plant structures; EXPRESSED DURING: 15 growth stages; CONTAINS InterPro DOMAIN/s: Defence response, Rin4 (InterPro:IPR008700); BEST Arabidopsis thaliana protein match is: NOI (TAIR:AT5G55850.1); Has 141 Blast hits to …
Soltu.DM.07G015120	2.15029	1.10453	5.12292e-26	acetoacetyl-CoA thiolase	Cytosolic acetoacetyl-coenzyme A thiolase	secondary metabolism.isoprenoids.mevalonate pathway.acetyl-CoA C-acyltransferase	secondary metabolism	highly similar to ( 572) AT5G48230 | Symbols: EMB1276, ACAT2 | ACAT2 (ACETOACETYL-COA THIOLASE 2); acetyl-CoA C-acetyltransferase/ catalytic | chr5:19552570-19555030 REVERSEhighly similar to ( 534) loc_os09g07830 12009.m059940 protein acetyl-CoA acetyltransferase, cytosolic 1, putative, expressedthiolase PRK08235 PRK06954 PRK07800 PRK05790 PRK06845 PRK07491 PRK07025 PRK05656 PRK06366 PRK09051 PRK…
Soltu.DM.07G015280	3.00242	1.58612	3.19557e-08	5'-AMP-activated protein kinase beta-2 subunit protein	Snf1-kinase beta subunit, plants	protein.postranslational modification	Protein	moderately similar to ( 231) AT4G16360 | Symbols: | AMP-activated protein kinase | chr4:9245662-9246833 FORWARDweakly similar to ( 163) loc_os05g41220 12005.m64249 protein SNF1-related protein kinase regulatory subunit beta-1, putative, expressedAMPKbeta_GBD_like PGSC0003DMT400044826
Soltu.DM.07G015330	4.54457	2.18414	2.8098e-15	Tetratricopeptide repeat (TPR)-like superfamily protein	Pentatricopeptide repeat-containing protein	0	Not assigned/Unknown	0
Soltu.DM.07G016680	2.27094	1.18329	2.43579e-23	ethylene response factor	AP2 domain class transcription factor	0	Not assigned/Unknown	0
Soltu.DM.07G016790	3.69992	1.8875	1.36752e-31	Phosphotyrosine protein phosphatases superfamily protein	Tyrosine specific protein phosphatase family protein	protein.postranslational modification	Protein	moderately similar to ( 290) AT1G05000 | Symbols: | tyrosine specific protein phosphatase family protein | chr1:1425660-1428393 FORWARDmoderately similar to ( 260) loc_os09g05020 12009.m22044 protein tyrosine specific protein phosphatase family protein, putative, expressedY_phosphatase2 PGSC0003DMT400016458
Soltu.DM.07G018000	2.53111	1.33977	3.5164e-28	peroxin	Disease resistance protein RPM1	stress.biotic	stress	moderately similar to ( 217) AT5G35450 | Symbols: | disease resistance protein (CC-NBS-LRR class), putative | chr5:13667809-13670685 FORWARDmoderately similar to ( 224) loc_os08g32880 12008.m07280 protein disease resistance protein RPM1, putativeNB-ARC PGSC0003DMT400075607
Soltu.DM.07G018720	3.45911	1.7904	2.18111e-10	Adenine nucleotide alpha hydrolases-like superfamily protein	USP family protein	stress.abiotic.unspecified	stress	weakly similar to ( 198) AT1G11360 | Symbols: | universal stress protein (USP) family protein | chr1:3822171-3822899 REVERSEweakly similar to ( 174) loc_os01g57450 12001.m11896 protein USP family protein, putative, expressed PGSC0003DMT400067234
Soltu.DM.07G019450	2.40412	1.26551	1.96443e-09	F-box/RNI-like superfamily protein	F-box family protein	protein.degradation.ubiquitin.E3.SCF.FBOX	Protein	very weakly similar to (84.3) AT3G18150 | Symbols: | FUNCTIONS IN: molecular_function unknown; INVOLVED IN: biological_process unknown; LOCATED IN: cellular_component unknown; CONTAINS InterPro DOMAIN/s: Cyclin-like F-box (InterPro:IPR001810), Leucine-rich repeat 2 (InterPro:IPR013101); BEST Arabidopsis thaliana protein match is: F-box family protein (TAIR:AT5G02910.1). | chr3:6217929-6219500 FOR…
Soltu.DM.07G019950	2627.35	11.3594	4.42356e-54	Protein of unknown function (DUF506)	Conserved gene of unknown function	not assigned.unknown	Not assigned/Unknown	moderately similar to ( 246) AT4G32480 | Symbols: | unknown protein | chr4:15676488-15677776 FORWARDmoderately similar to ( 203) loc_os01g54340 12001.m43190 protein plant-specific domain TIGR01615 family protein, expressedDUF506 PGSC0003DMT400047228
Soltu.DM.07G020670	4.12266	2.04357	1.13642e-51	riboflavin kinase/FMN hydrolase	2-deoxyglucose-6-phosphate phosphatase	Co-factor and vitamine metabolism.riboflavin	other metabolism	moderately similar to ( 261) AT4G21470 | Symbols: ATFMN/FHY | ATFMN/FHY (riboflavin kinase/FMN hydrolase); FMN adenylyltransferase/ riboflavin kinase | chr4:11431284-11433197 FORWARDmoderately similar to ( 323) loc_os01g55310 12001.m11690 protein haloacid dehalogenase-like hydrolase domain-containing protein 1A, putative, expressedCOG0637 Hydrolase Gph PRK10826 PGSC0003DMT400052621
Soltu.DM.07G020790	4.5188	2.17594	1.184e-23	phosphoenolpyruvate carboxylase	Phosphoenolpyruvate carboxylase	not assigned.unknown	Not assigned/Unknown	nearly identical (1697) AT1G53310 | Symbols: ATPPC1 | ATPPC1 (PHOSPHOENOLPYRUVATE CARBOXYLASE 1); catalytic/ phosphoenolpyruvate carboxylase | chr1:19884261-19888070 REVERSEnearly identical (1709) CAPP1_SOYBN Phosphoenolpyruvate carboxylase, housekeeping isozyme (EC 4.1.1.31) (PEPCase) (PEPC 1) - Glycine max (Soybean)nearly identical (1714) loc_os08g27840 12008.m26491 protein phosphoenolpyruvate …
Soltu.DM.07G021900	2.60294	1.38014	2.98911e-07	conserved hypothetical protein	Conserved gene of unknown function	not assigned.unknown	Not assigned/Unknown	PGSC0003DMT400091665
Soltu.DM.07G022840	2.19958	1.13723	9.82002e-14	SOUL heme-binding family protein	Heme-binding protein	tetrapyrrole synthesis.unspecified	other metabolism	moderately similar to ( 249) AT1G17100 | Symbols: | SOUL heme-binding family protein | chr1:5844766-5845539 FORWARDmoderately similar to ( 250) loc_os01g11230 12001.m150508 protein heme-binding protein 2, putative, expressedSOUL PGSC0003DMT400071037
Soltu.DM.07G023090	2.01627	1.01169	5.40256e-16	Calcium-dependent lipid-binding (CaLB domain) family protein	Integral membrane single C2 domain protein	signalling.calcium	signalling	highly similar to ( 727) AT1G53590 | Symbols: NTMC2TYPE6.1, NTMC2T6.1 | NTMC2T6.1 | chr1:19996556-20000127 FORWARDhighly similar to ( 600) loc_os02g20970 12002.m07337 protein C2 domain containing protein, expressedCOG5038 C2 PGSC0003DMT400018237
Soltu.DM.07G025280	5.12233	2.3568	3.28061e-30	organic cation/carnitine transporter4	Organic cation transporter	transport.unspecified cations	Transport	highly similar to ( 592) AT3G20660 | Symbols: AtOCT4 | AtOCT4 (Arabidopsis thaliana ORGANIC CATION/CARNITINE TRANSPORTER4); carbohydrate transmembrane transporter/ sugar:hydrogen symporter | chr3:7225271-7228510 REVERSEmoderately similar to ( 419) loc_os04g53930 12004.m10285 protein organic cation transporter protein, putative, expressedSugar_tr PGSC0003DMT400049601
Soltu.DM.07G025290	160.542	7.3268	9.73972e-136	organic cation/carnitine transporter4	Organic cation transporter	transport.unspecified cations	Transport	highly similar to ( 661) AT3G20660 | Symbols: AtOCT4 | AtOCT4 (Arabidopsis thaliana ORGANIC CATION/CARNITINE TRANSPORTER4); carbohydrate transmembrane transporter/ sugar:hydrogen symporter | chr3:7225271-7228510 REVERSEmoderately similar to ( 451) loc_os04g53930 12004.m10285 protein organic cation transporter protein, putative, expressedSugar_tr PGSC0003DMT400049494
Soltu.DM.07G026110	23.9903	4.58438	7.76024e-85	conserved hypothetical protein	Conserved gene of unknown function	not assigned.unknown	Not assigned/Unknown	highly similar to ( 821) AT4G27020 | Symbols: | unknown protein | chr4:13568604-13571381 REVERSEhighly similar to ( 768) loc_os01g58114 12001.m11956 protein expressed protein PGSC0003DMT400057502
Soltu.DM.07G026120	5.65719	2.50009	2.62698e-45	conserved hypothetical protein	Conserved gene of unknown function	not assigned.unknown	Not assigned/Unknown	highly similar to ( 836) AT4G27020 | Symbols: | unknown protein | chr4:13568604-13571381 REVERSEhighly similar to ( 780) loc_os01g58114 12001.m11956 protein expressed protein PGSC0003DMT400057498
Soltu.DM.07G026130	77.6241	6.27843	4.54793e-83	cytochrome P450, family 716, subfamily A, polypeptide	Cytochrome P450	misc.cytochrome P450	misc	moderately similar to ( 331) AT5G36110 | Symbols: CYP716A1 | CYP716A1; electron carrier/ heme binding / iron ion binding / monooxygenase/ oxygen binding | chr5:14195377-14197613 FORWARDmoderately similar to ( 225) C90D2_ORYSA Cytochrome P450 90D2 (EC 1.14.-.-) (C6-oxidase) - Oryza sativa (Rice)highly similar to ( 516) loc_os07g33440 12007.m07604 protein taxane 13-alpha-hydroxylase, putative, expr…
Soltu.DM.07G026260	4.80622	2.2649	6.00933e-07	endoribonuclease L-PSP family protein	Inducible plastid-lipid associated protein	RNA.processing.ribonucleases	RNA	weakly similar to ( 178) AT3G20390 | Symbols: | endoribonuclease L-PSP family protein | chr3:7110227-7111695 REVERSEweakly similar to ( 172) loc_os07g33240 12007.m07585 protein expressed proteinRibonuc_L-PSP YjgH YjgF_like TdcF PRK11401 PGSC0003DMT400057197
Soltu.DM.07G027060	3.00934	1.58945	6.7998e-19	serine acetyltransferase 2;2	Serine acetyltransferase	amino acid metabolism.synthesis.serine-glycine-cysteine group.cysteine.SAT	AA metabolism	moderately similar to ( 468) AT3G13110 | Symbols: ATSERAT2;2, SAT-1, SAT-A, SAT3, SAT-M | ATSERAT2;2 (SERINE ACETYLTRANSFERASE 2;2); serine O-acetyltransferase | chr3:4214939-4216114 REVERSEmoderately similar to ( 338) loc_os01g52260 12001.m11400 protein serine acetyltransferase 3, mitochondrial precursor, putative, expressedcysE CysE SATase_N PGSC0003DMT400057095
Soltu.DM.07G027320	2.12874	1.09	5.74158e-09	nicotinate/nicotinamide mononucleotide adenyltransferase	ATNMNAT (A. THALIANA NICOTINATE/NICOTINAMIDE MONONUCLEOTIDE ADENYLTRANSFERASE)	Co-factor and vitamine metabolism	other metabolism	moderately similar to ( 317) AT5G55810 | Symbols: AtNMNAT | AtNMNAT (A. thaliana nicotinate/nicotinamide mononucleotide adenyltransferase); nicotinamide-nucleotide adenylyltransferase/ nicotinate-nucleotide adenylyltransferase | chr5:22584229-22586239 REVERSEmoderately similar to ( 202) loc_os02g56980 12002.m10720 protein nicotinamide-nucleotide adenylyltransferase/ nucleotidyltransferase, putati…
Soltu.DM.07G027550	2.9312	1.55149	1.53206e-25	DUF812 domain containing protein	Conserved gene of unknown function	not assigned.unknown	Not assigned/Unknown	moderately similar to ( 212) AT1G55830 | Symbols: | unknown protein | chr1:20867918-20869698 REVERSEDUF812 PGSC0003DMT400057012
Soltu.DM.07G027720	6.12032	2.61361	1.2494e-94	kinesin-like protein	Kinesin heavy chain	cell.organisation	Cell	nearly identical (1066) AT3G44730 | Symbols: | kinesin motor protein-related | chr3:16285888-16290852 FORWARDmoderately similar to ( 208) FLA10_CHLRE Kinesin-like protein FLA10 (Protein KHP1) - Chlamydomonas reinhardtiihighly similar to ( 545) loc_os12g36100 12012.m073854 protein kinesin-4, putative, expressedKISc_C_terminal KISc Kinesin KISc KISc_KHC_KIF5 KISc_KIF3 KISc_KIP3_like KISc_KIF4 KISc_…
Soltu.DM.07G028300	3.29404	1.71986	2.6813e-08	NAC domain containing protein	Salicylic acid-induced protein 19	development.unspecified	Development	moderately similar to ( 316) AT1G56010 | Symbols: NAC1, ANAC022 | NAC1; transcription factor | chr1:20946852-20949144 REVERSEweakly similar to ( 174) NAC77_ORYSA NAC domain-containing protein 77 (ONAC077) (ONAC300) - Oryza sativa (Rice)moderately similar to ( 271) loc_os06g46270 12006.m09153 protein NAC domain-containing protein 21/22, putative, expressedNAM PGSC0003DMT400056916
Soltu.DM.07G028530	2.59862	1.37775	2.52628e-07	SAUR-like auxin-responsive protein family	Indole-3-acetic acid-induced protein ARG7	hormone metabolism.auxin.induced-regulated-responsive-activated	hormone metabolism	weakly similar to ( 132) AT3G12830 | Symbols: | auxin-responsive family protein | chr3:4079117-4079515 REVERSEAuxin_inducible PGSC0003DMT400057238
Soltu.DM.07G028660	36.8787	5.20471	2.44657e-139	Terpenoid cyclases/Protein prenyltransferases superfamily protein	Ent-kaurene synthase B, chloroplast	secondary metabolism.isoprenoids.terpenoids	secondary metabolism	moderately similar to ( 366) AT1G79460 | Symbols: GA2, KS, ATKS | GA2 (GA REQUIRING 2); ent-kaurene synthase | chr1:29890568-29894436 FORWARDmoderately similar to ( 338) KSB_CUCMA Ent-kaurene synthase B, chloroplast precursor (EC 4.2.3.19) (KSB) - Cucurbita maxima (Pumpkin) (Winter squash)moderately similar to ( 344) loc_os04g52230 12004.m10118 protein ent-kaurene synthase B, chloroplast precurso…
Soltu.DM.08G000030	2.066	1.04684	4.98032e-17	MBOAT (membrane bound O-acyl transferase) family protein	Membrane bound O-acyl transferase family protein	not assigned.unknown	Not assigned/Unknown	highly similar to ( 707) AT1G12640 | Symbols: | membrane bound O-acyl transferase (MBOAT) family protein | chr1:4303586-4305666 REVERSEhighly similar to ( 676) loc_os02g45344 12002.m09571 protein acyltransferase, putative, expressedCOG5202 MBOAT PGSC0003DMT400032627
Soltu.DM.08G000520	2.6829	1.42379	2.84147e-10	nitrate transporter 1.1	Nitrate transporter	transport.peptides and oligopeptides	Transport	highly similar to ( 745) AT1G12110 | Symbols: NRT1.1, CHL1-1, NRT1, B-1, ATNRT1, CHL1 | NRT1.1; nitrate transmembrane transporter/ transporter | chr1:4105341-4109290 FORWARDhighly similar to ( 692) loc_os08g05910 12008.m26584 protein peptide transporter PTR2, putative, expressedPTR2 PTR2 PGSC0003DMT400032493
Soltu.DM.08G000550	2.35239	1.23413	7.86212e-18	Ubiquitin-like superfamily protein	Microtubule associated protein	protein.degradation.autophagy	Protein	moderately similar to ( 203) AT4G16520 | Symbols: ATG8F | ATG8F (autophagy 8f); microtubule binding | chr4:9306882-9308113 REVERSEweakly similar to ( 191) loc_os08g09240 12008.m26825 protein autophagy-related protein 8 precursor, putative, expressedGABARAP MAP1_LC3 PGSC0003DMT400032486
Soltu.DM.08G001090	2.59518	1.37583	2.86347e-09	calcineurin B-like protein	Calcineurin B 1	signalling.calcium	signalling	moderately similar to ( 312) AT4G17615 | Symbols: CBL1, ATCBL1, SCABP5 | CBL1 (CALCINEURIN B-LIKE PROTEIN 1); calcium ion binding | chr4:9817981-9818995 FORWARDmoderately similar to ( 303) loc_os10g41510 12010.m06915 protein calcineurin B-like protein 9, putative, expressed PGSC0003DMT400052803
Soltu.DM.08G001130	2.04282	1.03056	5.25363e-10	SBP (S-ribonuclease binding protein) family protein	Ubiquitin-protein ligase	protein.degradation.ubiquitin.E3.RING	Protein	weakly similar to ( 159) AT1G32740 | Symbols: | protein binding / zinc ion binding | chr1:11844883-11846082 FORWARDweakly similar to ( 124) loc_os02g46220 12002.m09659 protein S-ribonuclease binding protein SBP1, putative, expressed PGSC0003DMT400052841
Soltu.DM.08G001470	4.5178	2.17562	1.05766e-32	Phototropic-responsive NPH3 family protein	Conserved gene of unknown function	signalling.light	signalling	highly similar to ( 609) AT4G31820 | Symbols: ENP, NPY1, MAB4 | ENP (ENHANCER OF PINOID); protein binding / signal transducer | chr4:15390788-15393627 REVERSEmoderately similar to ( 334) NPH3_ORYSA Coleoptile phototropism protein 1 (Non-phototropic hypocotyl 3-like protein) (NPH3-like protein) - Oryza sativa (Rice)highly similar to ( 628) loc_os09g25330 12009.m05685 protein signal transducer, put…
Soltu.DM.08G001520	91.8909	6.52185	8.1338e-15	PATATIN-like protein	Patatin-05	development.storage proteins	Development	moderately similar to ( 274) AT4G37070 | Symbols: PLP1, PLA IVA | patatin, putative | chr4:17465167-17467058 REVERSEhighly similar to ( 550) PAT3_SOLTU Patatin class 1 precursor (Patatin class I) (Potato tuber protein) - Solanum tuberosum (Potato)moderately similar to ( 280) loc_os09g28770 12009.m06028 protein patatin class 1 precursor, putative, expressedPatatin COG3621 PGSC0003DMT400022567
Soltu.DM.08G001530	67.1329	6.06895	3.98948e-17	Acyl transferase/acyl hydrolase/lysophospholipase superfamily protein	Patatin-2-Kuras 4	development.storage proteins	Development	weakly similar to ( 179) AT2G26560 | Symbols: PLP2, PLA IIA, PLA2A | PLA2A (PHOSPHOLIPASE A 2A); lipase/ nutrient reservoir | chr2:11293912-11295708 REVERSEmoderately similar to ( 428) PAT3_SOLTU Patatin class 1 precursor (Patatin class I) (Potato tuber protein) - Solanum tuberosum (Potato)weakly similar to ( 191) loc_os09g28770 12009.m06028 protein patatin class 1 precursor, putative, expressed …
Soltu.DM.08G001540	72.2145	6.17422	4.59994e-07	PATATIN-like protein	Patatin group O	development.storage proteins	Development	weakly similar to ( 147) PAT3_SOLTU Patatin class 1 precursor (Patatin class I) (Potato tuber protein) - Solanum tuberosum (Potato) PGSC0003DMT400075172
Soltu.DM.08G001550	24.7936	4.63189	5.69974e-12	Acyl transferase/acyl hydrolase/lysophospholipase superfamily protein	Patatin-05	development.storage proteins	Development	moderately similar to ( 274) AT4G37070 | Symbols: PLP1, PLA IVA | patatin, putative | chr4:17465167-17467058 REVERSEhighly similar to ( 550) PAT3_SOLTU Patatin class 1 precursor (Patatin class I) (Potato tuber protein) - Solanum tuberosum (Potato)moderately similar to ( 280) loc_os09g28770 12009.m06028 protein patatin class 1 precursor, putative, expressedPatatin COG3621 PGSC0003DMT400022567
Soltu.DM.08G001560	23.6087	4.56125	5.34191e-10	Acyl transferase/acyl hydrolase/lysophospholipase superfamily protein	Patatin-05	development.storage proteins	Development	moderately similar to ( 274) AT4G37070 | Symbols: PLP1, PLA IVA | patatin, putative | chr4:17465167-17467058 REVERSEhighly similar to ( 550) PAT3_SOLTU Patatin class 1 precursor (Patatin class I) (Potato tuber protein) - Solanum tuberosum (Potato)moderately similar to ( 280) loc_os09g28770 12009.m06028 protein patatin class 1 precursor, putative, expressedPatatin COG3621 PGSC0003DMT400022567
Soltu.DM.08G001570	48.7326	5.60682	2.67808e-08	PATATIN-like protein	Patatin-05	development.storage proteins	Development	moderately similar to ( 274) AT4G37070 | Symbols: PLP1, PLA IVA | patatin, putative | chr4:17465167-17467058 REVERSEhighly similar to ( 550) PAT3_SOLTU Patatin class 1 precursor (Patatin class I) (Potato tuber protein) - Solanum tuberosum (Potato)moderately similar to ( 280) loc_os09g28770 12009.m06028 protein patatin class 1 precursor, putative, expressedPatatin COG3621 PGSC0003DMT400022567
Soltu.DM.08G001610	72.8539	6.18693	7.25712e-16	Acyl transferase/acyl hydrolase/lysophospholipase superfamily protein	Patatin-05	development.storage proteins	Development	moderately similar to ( 274) AT4G37070 | Symbols: PLP1, PLA IVA | patatin, putative | chr4:17465167-17467058 REVERSEhighly similar to ( 550) PAT3_SOLTU Patatin class 1 precursor (Patatin class I) (Potato tuber protein) - Solanum tuberosum (Potato)moderately similar to ( 280) loc_os09g28770 12009.m06028 protein patatin class 1 precursor, putative, expressedPatatin COG3621 PGSC0003DMT400022567
Soltu.DM.08G001630	20.1763	4.33459	1.32447e-19	Acyl transferase/acyl hydrolase/lysophospholipase superfamily protein	Patatin-3-Kuras 1	development.storage proteins	Development	moderately similar to ( 241) AT4G37070 | Symbols: PLP1, PLA IVA | patatin, putative | chr4:17465167-17467058 REVERSEmoderately similar to ( 408) PAT5_SOLTU Patatin T5 precursor (Potato tuber protein) - Solanum tuberosum (Potato)moderately similar to ( 238) loc_os08g37250 12008.m07711 protein patatin class 1 precursor, putative, expressedPatatin COG3621 PGSC0003DMT400044046
Soltu.DM.08G001640	14.1257	3.82025	2.99305e-41	Acyl transferase/acyl hydrolase/lysophospholipase superfamily protein	Patatin-05	development.storage proteins	Development	moderately similar to ( 274) AT4G37070 | Symbols: PLP1, PLA IVA | patatin, putative | chr4:17465167-17467058 REVERSEhighly similar to ( 550) PAT3_SOLTU Patatin class 1 precursor (Patatin class I) (Potato tuber protein) - Solanum tuberosum (Potato)moderately similar to ( 280) loc_os09g28770 12009.m06028 protein patatin class 1 precursor, putative, expressedPatatin COG3621 PGSC0003DMT400022567
Soltu.DM.08G001800	3.76687	1.91337	2.07954e-43	Pyridoxal phosphate (PLP)-dependent transferases superfamily protein	Aromatic amino acid decarboxylase 2	amino acid metabolism.degradation.histidine	AA metabolism	highly similar to ( 549) AT1G43710 | Symbols: emb1075 | emb1075 (embryo defective 1075); carboxy-lyase/ catalytic/ pyridoxal phosphate binding | chr1:16486534-16488298 REVERSEhighly similar to ( 533) loc_os02g33710 12002.m08462 protein histidine decarboxylase, putative, expressedPRK02769 GadB Pyridoxal_deC PGSC0003DMT400067600
Soltu.DM.08G003140	2.01501	1.01079	3.5863e-08	acetyl CoA:(Z)-3-hexen-1-ol acetyltransferase	Alcohol acyl transferase	secondary metabolism.phenylpropanoids	secondary metabolism	moderately similar to ( 343) AT5G17540 | Symbols: | transferase family protein | chr5:5782061-5783682 REVERSEweakly similar to ( 123) HCBT3_DIACA Anthranilate N-benzoyltransferase protein 3 (EC 2.3.1.144) (Anthranilate N-hydroxycinnamoyl/benzoyltransferase 3) - Dianthus caryophyllus (Carnation) (Clove pink)moderately similar to ( 331) loc_os10g35950 12010.m06411 protein 10-deacetylbaccatin III 10…
Soltu.DM.08G003320	11.029	3.46323	3.8152e-19	ATP-binding cassette	White-brown-complex ABC transporter family	transport.ABC transporters and multidrug resistance systems	Transport	highly similar to ( 893) AT1G31770 | Symbols: | ABC transporter family protein | chr1:11375252-11377644 REVERSEweakly similar to ( 191) PDR15_ORYSA Pleiotropic drug resistance protein 15 - Oryza sativa (Rice)highly similar to ( 641) loc_os08g07010 12008.m04839 protein ABC-2 type transporter family protein, expressedABCG_White ABCG_EPDR CcmA ABC_PDR_domain2 ABC_PDR_domain1 ABC_tran ABC_cobalt_CbiO…
Soltu.DM.08G004100	4.20538	2.07224	6.83568e-29	hypothetical protein	Transposon protein	not assigned.unknown	Not assigned/Unknown	PGSC0003DMT400042018
Soltu.DM.08G004210	7.50661	2.90816	2.04776e-21	cytochrome P450, family 87, subfamily A, polypeptide	Cytochrome P450	misc.cytochrome P450	misc	moderately similar to ( 394) AT1G12740 | Symbols: CYP87A2 | CYP87A2; electron carrier/ heme binding / iron ion binding / monooxygenase/ oxygen binding | chr1:4342462-4344569 FORWARDmoderately similar to ( 350) C87A3_ORYSA Cytochrome P450 87A3 (EC 1.14.-.-) - Oryza sativa (Rice)moderately similar to ( 350) loc_os04g48170 12004.m09755 protein cytochrome P450 87A3, putative, expressedp450 CypX PGSC0…
Soltu.DM.08G004300	2.53136	1.33991	1.67536e-16	PAS domain-containing protein tyrosine kinase family protein	Map3k delta-1 protein kinase	protein.postranslational modification	Protein	highly similar to ( 518) AT4G23050 | Symbols: | protein kinase, putative | chr4:12080112-12083708 FORWARDweakly similar to ( 129) NORK_MEDTR Nodulation receptor kinase precursor (EC 2.7.11.1) (Does not make infections protein 2) (Symbiosis receptor-like kinase) (MtSYMRK) - Medicago truncatula (Barrel medic)moderately similar to ( 426) loc_os12g37570 12012.m07542 protein ATP binding protein, putat…
Soltu.DM.08G004600	1668.43	10.7043	2.55354e-18	cation/H exchanger	Na(+)/H(+) antiporter	transport.metal	Transport	highly similar to ( 552) AT4G23700 | Symbols: ATCHX17, CHX17 | ATCHX17 (CATION/H+ EXCHANGER 17); monovalent cation:proton antiporter/ sodium:hydrogen antiporter | chr4:12342534-12345616 REVERSEhighly similar to ( 534) loc_os12g42200 12012.m07999 protein ATCHX19, putative, expressedKefB Na_H_Exchanger PGSC0003DMT400085681
Soltu.DM.08G004870	3.08072	1.62327	2.77083e-09	myb domain protein	MYB transcription factor MYB92	RNA.regulation of transcription.MYB domain transcription factor family	RNA	weakly similar to ( 199) AT3G13540 | Symbols: ATMYB5 | ATMYB5 (MYB DOMAIN PROTEIN 5); DNA binding / transcription factor | chr3:4420239-4421443 FORWARDweakly similar to ( 198) MYBC_MAIZE Anthocyanin regulatory C1 protein - Zea mays (Maize)weakly similar to ( 197) loc_os11g07890 12011.m04985 protein transposon protein, putative, CACTA, En/Spm sub-class PGSC0003DMT400014983
Soltu.DM.08G005270	3.90682	1.96599	5.53959e-74	Haloacid dehalogenase-like hydrolase (HAD) superfamily protein	Conserved gene of unknown function	not assigned.unknown	Not assigned/Unknown	moderately similar to ( 303) AT2G38740 | Symbols: | haloacid dehalogenase-like hydrolase family protein | chr2:16194639-16195995 REVERSEmoderately similar to ( 331) loc_os10g41930 12010.m065348 protein catalytic/ hydrolase, putative, expressedCOG0637 Gph Hydrolase PRK10725 COG1011 PRK10826 PGSC0003DMT400014892
Soltu.DM.08G005480	4.73842	2.24441	2.47114e-07	lipoxygenase	Lipoxygenase	hormone metabolism.jasmonate.synthesis-degradation.lipoxygenase	hormone metabolism	nearly identical (1147) AT1G55020 | Symbols: LOX1 | LOX1; lipoxygenase | chr1:20525798-20530143 FORWARDnearly identical (1650) LOX1_SOLTU Lipoxygenase 1 (EC 1.13.11.12) - Solanum tuberosum (Potato)nearly identical (1011) loc_os03g49380 12003.m35371 protein lipoxygenase 4, putative, expressedLipoxygenase PLAT_LH2 LH2 PLAT PGSC0003DMT400054145
Soltu.DM.08G006000	106.7	6.73742	4.54626e-25	Pectinacetylesterase family protein	PAE	cell wall.pectin*esterases.acetyl esterase	Cell Wall	moderately similar to ( 308) AT4G19420 | Symbols: | pectinacetylesterase family protein | chr4:10587504-10589807 REVERSEmoderately similar to ( 313) loc_os02g47400 12002.m100327 protein carboxylic ester hydrolase, putative, expressedPAE PGSC0003DMT400011514
Soltu.DM.08G006560	5.24902	2.39205	6.21192e-07	hypothetical protein	Avr9/Cf-9 rapidly elicited protein 180	not assigned.unknown	Not assigned/Unknown	PGSC0003DMT400077568
Soltu.DM.08G006580	5.69563	2.50986	5.63393e-07	hypothetical protein	Avr9/Cf-9 rapidly elicited protein 180	not assigned.unknown	Not assigned/Unknown	PGSC0003DMT400077568
Soltu.DM.08G007230	92.9904	6.53901	5.60605e-07	calcineurin B-like protein	Calcineurin B 04	signalling.calcium	signalling	moderately similar to ( 223) AT5G24270 | Symbols: SOS3, CBL4 | SOS3 (SALT OVERLY SENSITIVE 3); calcium ion binding / calcium-dependent protein serine/threonine phosphatase | chr5:8238781-8240179 REVERSEmoderately similar to ( 228) loc_os05g45810 12005.m08706 protein calcineurin B-like protein 4, putative, expressed PGSC0003DMT400046089
Soltu.DM.08G008450	4.07737	2.02764	6.98472e-44	Metallo-hydrolase/oxidoreductase superfamily protein	Hydrolase	signalling.receptor kinases.wall associated kinase	signalling	moderately similar to ( 482) AT1G30300 | Symbols: | unknown protein | chr1:10673084-10675061 FORWARDmoderately similar to ( 468) loc_os12g42100 12012.m07989 protein hydrolase-like protein, putative, expressedPRK02113 PhnP PGSC0003DMT400005897
Soltu.DM.08G011270	3.41887	1.77352	4.02894e-13	conserved hypothetical protein	Conserved gene of unknown function	not assigned.unknown	Not assigned/Unknown	weakly similar to ( 169) AT4G32295 | Symbols: | unknown protein | chr4:15593259-15594080 FORWARD PGSC0003DMT400082721
Soltu.DM.08G011500	44.315	5.46972	3.69794e-140	SPX domain gene	IDS4	stress.abiotic	stress	moderately similar to ( 237) AT5G20150 | Symbols: ATSPX1, SPX1 | SPX1 (SPX DOMAIN GENE 1) | chr5:6802429-6803367 FORWARDmoderately similar to ( 222) loc_os06g40120 12006.m08548 protein IDS4-like protein, putative, expressedSPX PGSC0003DMT400040971
Soltu.DM.08G011960	4.49414	2.16804	7.47254e-22	Chalcone-flavanone isomerase family protein	Conserved gene of unknown function	secondary metabolism.flavonoids.chalcones	secondary metabolism	moderately similar to ( 385) AT2G26310 | Symbols: | chalcone isomerase | chr2:11201770-11203919 FORWARDmoderately similar to ( 357) loc_os02g53810 12002.m10410 protein expressed protein PGSC0003DMT400062683
Soltu.DM.08G012500	419.222	8.71157	1.04161e-15	conserved hypothetical protein	Conserved gene of unknown function	stress.biotic	stress	weakly similar to ( 133) AT4G12070 | Symbols: | unknown protein | chr4:7231941-7234272 FORWARDweakly similar to ( 114) loc_os02g48640 12002.m09898 protein expressed protein PGSC0003DMT400055994
Soltu.DM.08G012560	2.43526	1.28407	1.28029e-11	UDP-glucosyltransferase 74F2	UDP-glucosyltransferase 74F2	misc.UDP glucosyl and glucoronyl transferases	misc	highly similar to ( 548) AT2G43820 | Symbols: GT, UGT74F2 | UGT74F2 (UDP-GLUCOSYLTRANSFERASE 74F2); UDP-glucose:4-aminobenzoate acylglucosyltransferase/ UDP-glucosyltransferase/ UDP-glycosyltransferase/ transferase, transferring glycosyl groups / transferase, transferring hexosyl groups | chr2:18152279-18153715 FORWARDmoderately similar to ( 366) IAAG_MAIZE Indole-3-acetate beta-glucosyltransfera…
Soltu.DM.08G013130	2.66038	1.41163	1.08874e-09	cytochrome P450, family 711, subfamily A, polypeptide	Cytochrome P450	misc.cytochrome P450	misc	highly similar to ( 688) AT2G26170 | Symbols: CYP711A1 | CYP711A1; electron carrier/ heme binding / iron ion binding / monooxygenase/ oxygen binding | chr2:11141703-11143270 FORWARDvery weakly similar to (90.9) C93A3_SOYBN Cytochrome P450 93A3 (EC 1.14.-.-) (P450 CP5) - Glycine max (Soybean)highly similar to ( 598) loc_os01g50590 12001.m11240 protein cytochrome P450 3A9, putativep450 CypX PGSC000…
Soltu.DM.08G013150	2.94048	1.55605	4.90661e-10	Thioredoxin superfamily protein	Glutaredoxin	redox.glutaredoxins	Redox	weakly similar to ( 139) AT4G33040 | Symbols: | glutaredoxin family protein | chr4:15940779-15941213 REVERSEvery weakly similar to (94.7) loc_os05g10930 12005.m05563 protein OsGrx_C15 - glutaredoxin subgroup III, expressed PGSC0003DMT400021236
Soltu.DM.08G013250	7.15305	2.83856	3.32092e-154	sulfoquinovosyldiacylglycerol	UDP-sulfoquinovose synthase	lipid metabolism.glycolipid synthesis.UDP-sulfoquinovose synthase	Lipid Metabolism	highly similar to ( 756) AT4G33030 | Symbols: SQD1 | SQD1; UDPsulfoquinovose synthase/ sulfotransferase | chr4:15936051-15937566 FORWARDhighly similar to ( 780) SQD1_SPIOL UDP-sulfoquinovose synthase, chloroplast precursor (EC 3.13.1.1) (Sulfite:UDP-glucose sulfotransferase) (Sulfolipid biosynthesis protein) (SoSQD1) - Spinacia oleracea (Spinach)highly similar to ( 769) loc_os05g32140 12005.m0744…
Soltu.DM.08G014280	2.28188	1.19022	8.4554e-31	profilin	Profilin	cell.organisation	Cell	weakly similar to ( 194) AT5G56600 | Symbols: PFN3, PRF3 | PRF3 (PROFILIN 3); actin binding | chr5:22910017-22910821 REVERSEmoderately similar to ( 217) PROF1_RICCO Profilin-1 - Ricinus communis (Castor bean)moderately similar to ( 208) loc_os10g17680 12010.m04853 protein profilin A, putative, expressedProfilin PROF PROF PGSC0003DMT400065464
Soltu.DM.08G014610	5.19985	2.37847	3.01861e-30	HPT phosphotransmitter	Histidine phosphotransfer protein	0	Not assigned/Unknown	0
Soltu.DM.08G015110	95.5276	6.57785	1.00344e-07	carotenoid cleavage dioxygenase	9-cis-epoxycarotenoid dioxygenase	hormone metabolism.abscisic acid.synthesis-degradation.synthesis.9-cis-epoxycarotenoid dioxygenase	hormone metabolism	weakly similar to ( 196) AT3G63520 | Symbols: CCD1, ATCCD1, ATNCED1, NCED1 | CCD1 (CAROTENOID CLEAVAGE DIOXYGENASE 1); 9-cis-epoxycarotenoid dioxygenase | chr3:23452940-23455896 FORWARDhighly similar to ( 549) loc_os08g28240 12008.m06830 protein crocetin dialdehyde, putative, expressedRPE65 COG3670 PGSC0003DMT400011006
Soltu.DM.08G015120	5.62441	2.4917	8.30962e-17	carotenoid cleavage dioxygenase	9-cis-epoxycarotenoid dioxygenase	hormone metabolism.abscisic acid.synthesis-degradation.synthesis.9-cis-epoxycarotenoid dioxygenase	hormone metabolism	weakly similar to ( 187) AT3G63520 | Symbols: CCD1, ATCCD1, ATNCED1, NCED1 | CCD1 (CAROTENOID CLEAVAGE DIOXYGENASE 1); 9-cis-epoxycarotenoid dioxygenase | chr3:23452940-23455896 FORWARDhighly similar to ( 506) loc_os08g28240 12008.m06830 protein crocetin dialdehyde, putative, expressedCOG3670 RPE65 PGSC0003DMT400011014
Soltu.DM.08G015130	92.0584	6.52448	2.91942e-113	carotenoid cleavage dioxygenase	9-cis-epoxycarotenoid dioxygenase	hormone metabolism.abscisic acid.synthesis-degradation.synthesis.9-cis-epoxycarotenoid dioxygenase	hormone metabolism	weakly similar to ( 196) AT3G63520 | Symbols: CCD1, ATCCD1, ATNCED1, NCED1 | CCD1 (CAROTENOID CLEAVAGE DIOXYGENASE 1); 9-cis-epoxycarotenoid dioxygenase | chr3:23452940-23455896 FORWARDhighly similar to ( 549) loc_os08g28240 12008.m06830 protein crocetin dialdehyde, putative, expressedRPE65 COG3670 PGSC0003DMT400011006
Soltu.DM.08G015950	3.44107	1.78286	8.75011e-19	plant natriuretic peptide A	Conserved gene of unknown function	not assigned.unknown	Not assigned/Unknown	PGSC0003DMT400019050
Soltu.DM.08G017190	4.14296	2.05066	5.99855e-12	helicases;ATP-dependent helicases;nucleic acid binding;ATP binding;DNA-directed DNA polymerases;DNA binding	Helicase	RNA.processing	RNA	nearly identical (1354) AT1G59760 | Symbols: | ATP-dependent RNA helicase, putative | chr1:21984571-21990110 REVERSEnearly identical (1062) loc_os12g18140 12012.m05769 protein superkiller viralicidic activity 2-like 2, putative, expressedCOG4581 DSHCT COG1204 PRK02362 PRK01172 PRK00254 COG1202 DEAD DEXDc DEXDc PGSC0003DMT400053367
Soltu.DM.08G017200	2.52278	1.33501	1.22928e-14	helicases;ATP-dependent helicases;nucleic acid binding;ATP binding;DNA-directed DNA polymerases;DNA binding	DNA polymerase	DNA.synthesis/chromatin structure	DNA	nearly identical (1165) AT1G50840 | Symbols: POLGAMMA2 | POLGAMMA2 (polymerase gamma 2); DNA binding / DNA-directed DNA polymerase | chr1:18839277-18844313 FORWARDnearly identical (1098) loc_os08g07840 12008.m26594 protein 3-5 exonuclease/ DNA binding protein, putative, expressedPolA PRK07556 PRK08076 PRK05797 PRK08928 PRK07456 DNA_pol_A PRK08434 PRK07300 PRK07898 POLAc PRK07997 PRK07625 PRK06887…
Soltu.DM.08G017210	3.10785	1.63591	9.7737e-09	hypothetical protein	Ankyrin repeat-containing protein	cell.organisation	Cell	weakly similar to ( 163) AT5G04700 | Symbols: | FUNCTIONS IN: molecular_function unknown; INVOLVED IN: biological_process unknown; LOCATED IN: cellular_component unknown; CONTAINS InterPro DOMAIN/s: Ankyrin (InterPro:IPR002110); BEST Arabidopsis thaliana protein match is: unknown protein (TAIR:AT5G04680.1); Has 868 Blast hits to 744 proteins in 75 species: Archae - 0; Bacteria - 22; Metazoa - 164…
Soltu.DM.08G017280	2.17869	1.12346	9.51978e-33	BURP domain-containing protein	BURP domain-containing protein	cell wall.degradation.pectate lyases and polygalacturonases	Cell Wall	moderately similar to ( 284) AT5G25610 | Symbols: RD22 | RD22; nutrient reservoir | chr5:8914498-8916684 REVERSEweakly similar to ( 122) EA30_VICFA Embryonic abundant protein VF30.1 precursor - Vicia faba (Broad bean)moderately similar to ( 286) loc_os01g53240 12001.m11493 protein dehydration-induced protein RD22-like protein 2, putative, expressedBURP PGSC0003DMT400037627
Soltu.DM.08G018160	2.14767	1.10277	2.48666e-10	Protein kinase superfamily protein	Uncharacterized aarF domain-containing protein kinase, chloroplastic	transport.ABC transporters and multidrug resistance systems	Transport	nearly identical (1001) AT1G79600 | Symbols: | ABC1 family protein | chr1:29950105-29952516 REVERSEhighly similar to ( 698) loc_os05g25840 12005.m27780 protein ubiquinone biosynthesis protein ubiB, putative, expressedAarF ubiB ABC1 PGSC0003DMT400065939
Soltu.DM.08G018840	4.45872	2.15663	2.66947e-20	Transducin/WD40 repeat-like superfamily protein	WD-repeat protein	protein.degradation.autophagy	Protein	moderately similar to ( 465) AT3G62770 | Symbols: AtATG18a | AtATG18a | chr3:23219091-23221110 REVERSEmoderately similar to ( 445) loc_os01g70780 12001.m13123 protein WD-repeat domain phosphoinositide-interacting protein 3, putative, expressed PGSC0003DMT400076107
Soltu.DM.08G019140	3.55268	1.82891	4.79447e-15	Protein of unknown function (DUF_B2219) domain containing protein	Catechol oxidase B, chloroplastic	not assigned.unknown	Not assigned/Unknown	nearly identical (1066) PPOB_SOLTU Catechol oxidase B, chloroplast precursor (EC 1.10.3.1) (Polyphenol oxidase) (PPO) (Fragment) - Solanum tuberosum (Potato)moderately similar to ( 359) loc_os04g53300 12004.m10221 protein polyphenol oxidase II, chloroplast precursor, putative, expressedTyrosinase PGSC0003DMT400076054
Soltu.DM.08G019150	12.2625	3.61619	1.92575e-20	Protein of unknown function (DUF_B2219) domain containing protein	Polyphenol oxidase	not assigned.unknown	Not assigned/Unknown	highly similar to ( 694) PPOB_SOLTU Catechol oxidase B, chloroplast precursor (EC 1.10.3.1) (Polyphenol oxidase) (PPO) (Fragment) - Solanum tuberosum (Potato)moderately similar to ( 308) loc_os01g58100 12001.m11955 protein polyphenol oxidase, chloroplast precursor, putative, expressedTyrosinase PGSC0003DMT400076055
Soltu.DM.08G020110	2.29978	1.2015	1.56369e-10	conserved hypothetical protein	Conserved gene of unknown function	protein.synthesis.ribosomal protein.unknown.unknown	Protein	moderately similar to ( 230) AT4G19390 | Symbols: | FUNCTIONS IN: molecular_function unknown; INVOLVED IN: biological_process unknown; LOCATED IN: chloroplast; EXPRESSED IN: 23 plant structures; EXPRESSED DURING: 13 growth stages; CONTAINS InterPro DOMAIN/s: Uncharacterised conserved protein UCP022348 (InterPro:IPR016804), Uncharacterised protein family UPF0114 (InterPro:IPR005134); BEST Arabidop…
Soltu.DM.08G020130	3.30212	1.72339	2.21695e-37	decapping	Conserved gene of unknown function	not assigned.unknown	Not assigned/Unknown	weakly similar to ( 198) AT1G26110 | Symbols: | unknown protein | chr1:9024616-9027556 REVERSEweakly similar to ( 158) loc_os01g02090 12001.m42836 protein expressed proteinLSm14_N PGSC0003DMT400002103
Soltu.DM.08G020410	3.30341	1.72395	5.81715e-27	Transglutaminase-like superfamily domain containing protein	Binding protein	not assigned.unknown	Not assigned/Unknown	moderately similar to ( 351) AT4G19160 | Symbols: | unknown protein | chr4:10477521-10479947 FORWARD PGSC0003DMT400041558
Soltu.DM.08G020440	6.21717	2.63626	2.67957e-08	alternative oxidase 1D	Alternative oxidase	mitochondrial electron transport / ATP synthesis.alternative oxidase	energy metabolism	moderately similar to ( 446) AT1G32350 | Symbols: AOX1D | AOX1D (alternative oxidase 1D); alternative oxidase | chr1:11667237-11668569 REVERSEmoderately similar to ( 431) AOX2_TOBAC Alternative oxidase 2, mitochondrial precursor (EC 1.-.-.-) - Nicotiana tabacum (Common tobacco)moderately similar to ( 414) loc_os04g51160 12004.m10012 protein transposon protein, putative, unclassified, expressedAOX…
Soltu.DM.08G021130	2.53062	1.33949	2.375e-35	acyl-CoA-binding protein	Acyl-CoA-binding protein	lipid metabolism.FA synthesis and FA elongation.acyl-CoA binding protein	Lipid Metabolism	weakly similar to ( 105) AT1G31812 | Symbols: ACBP6, ACBP | ACBP6 (acyl-CoA-binding protein 6); acyl-CoA binding / phosphatidylcholine binding | chr1:11411132-11412099 REVERSEweakly similar to ( 125) ACBP_RICCO Acyl-CoA-binding protein (ACBP) - Ricinus communis (Castor bean)weakly similar to ( 129) loc_os03g37960 12003.m08899 protein acyl-CoA-binding protein, putativeACBP ACBP PGSC0003DMT400079309
Soltu.DM.08G021240	3.06898	1.61776	6.49834e-46	Plant protein of unknown function (DUF946)	Conserved gene of unknown function	not assigned.unknown	Not assigned/Unknown	highly similar to ( 631) AT2G44230 | Symbols: | unknown protein | chr2:18286537-18288247 FORWARDhighly similar to ( 516) loc_os07g38840 12007.m08129 protein expressed proteinDUF946 PGSC0003DMT400079318
Soltu.DM.08G021500	59.2708	5.88925	7.93652e-43	nuclear RNA polymerase D2A	DNA-directed RNA polymerase	RNA.transcription	RNA	nearly identical (1524) AT3G23780 | Symbols: NRPD2A, DRD2, NRPD2, DMS2, NRPE2 | NRPD2A; DNA binding / DNA-directed RNA polymerase | chr3:8567971-8573819 REVERSEweakly similar to ( 120) RPOB_MESVI DNA-directed RNA polymerase beta chain (EC 2.7.7.6) (PEP) (Plastid-encoded RNA polymerase subunit beta) (RNA polymerase subunit beta) - Mesostigma viridenearly identical (1504) loc_os04g54840 12004.m1037…
Soltu.DM.08G022470	3.33538	1.73785	5.40113e-33	SNARE associated Golgi protein family	Conserved gene of unknown function	not assigned.unknown	Not assigned/Unknown	moderately similar to ( 368) AT4G17790 | Symbols: | INVOLVED IN: biological_process unknown; EXPRESSED IN: 23 plant structures; EXPRESSED DURING: 15 growth stages; CONTAINS InterPro DOMAIN/s: SNARE associated Golgi protein (InterPro:IPR015414); BEST Arabidopsis thaliana protein match is: unknown protein (TAIR:AT1G71940.1); Has 2258 Blast hits to 2258 proteins in 517 species: Archae - 4; Bacteria …
Soltu.DM.08G022500	4.87264	2.2847	3.89789e-29	Inositol 1,3,4-trisphosphate 5/6-kinase family protein	Inositol polyphosphate kinase	signalling.phosphinositides.inositol-1,3,4-trisphosphate 5/6-kinase	signalling	moderately similar to ( 360) AT5G16760 | Symbols: | inositol 1,3,4-trisphosphate 5/6-kinase | chr5:5509890-5510849 FORWARDmoderately similar to ( 371) ITPK1_MAIZE Inositol-tetrakisphosphate 1-kinase 1 (EC 2.7.1.134) (Inositol-triphosphate 5/6-kinase 1) (EC 2.7.1.159) (Inositol 1,3,4-trisphosphate 5/6-kinase 1) (Ins(1,3,4)P(3) 5/6-kinase 1) (ZmIpk) (Low phytic acid protein 2) - Zea mays (Maize)mod…
Soltu.DM.08G022540	4.28329	2.09872	2.24415e-09	Tetratricopeptide repeat (TPR)-like superfamily protein	Conserved gene of unknown function	not assigned.unknown	Not assigned/Unknown	weakly similar to ( 174) AT4G17940 | Symbols: | binding | chr4:9965787-9966778 FORWARDweakly similar to ( 130) loc_os10g42610 12010.m21808 protein TPR domain protein, putative, expressed PGSC0003DMT400045174
Soltu.DM.08G022680	2.30372	1.20396	7.19526e-10	PLATZ transcription factor family protein	Zinc-binding protein	RNA.regulation of transcription.unclassified	RNA	moderately similar to ( 279) AT4G17900 | Symbols: | zinc-binding family protein | chr4:9946813-9947697 FORWARDmoderately similar to ( 276) loc_os02g46610 12002.m09698 protein expressed proteinPLATZ PGSC0003DMT400045164
Soltu.DM.08G022800	5.85377	2.54937	2.73784e-18	Peptidase M20/M25/M40 family protein	Acetylornithine deacetylase	protein.degradation	Protein	highly similar to ( 660) AT4G17830 | Symbols: | peptidase M20/M25/M40 family protein | chr4:9915916-9918049 FORWARDhighly similar to ( 602) loc_os02g46520 12002.m09689 protein acetylornithine deacetylase, putative, expressedPRK08651 Peptidase_M20 ArgE PRK08588 PRK13013 PRK07522 PRK09133 PGSC0003DMT400045152
Soltu.DM.08G022820	7.31097	2.87006	1.92527e-12	Peptidase M20/M25/M40 family protein	Acetylornithine deacetylase	protein.degradation	Protein	highly similar to ( 660) AT4G17830 | Symbols: | peptidase M20/M25/M40 family protein | chr4:9915916-9918049 FORWARDhighly similar to ( 602) loc_os02g46520 12002.m09689 protein acetylornithine deacetylase, putative, expressedPRK08651 Peptidase_M20 ArgE PRK08588 PRK13013 PRK07522 PRK09133 PGSC0003DMT400045152
Soltu.DM.08G022980	5.57521	2.47903	3.44348e-11	nitrate transporter 1.5	Peptide transporter	transport.peptides and oligopeptides	Transport	highly similar to ( 803) AT1G32450 | Symbols: NRT1.5 | NRT1.5 (NITRATE TRANSPORTER 1.5); nitrate transmembrane transporter/ transporter | chr1:11715337-11719807 REVERSEhighly similar to ( 611) loc_os02g46460 12002.m09683 protein peptide transporter PTR2, putative, expressedPTR2 PTR2 PGSC0003DMT400052873
Soltu.DM.08G023220	2.31661	1.21202	6.44963e-21	Haloacid dehalogenase-like hydrolase (HAD) superfamily protein	2-deoxyglucose-6-phosphate phosphatase	not assigned.unknown	Not assigned/Unknown	moderately similar to ( 342) AT2G38740 | Symbols: | haloacid dehalogenase-like hydrolase family protein | chr2:16194639-16195995 REVERSEmoderately similar to ( 305) loc_os10g41930 12010.m065348 protein catalytic/ hydrolase, putative, expressedCOG0637 Gph Hydrolase PRK10725 PRK10563 COG1011 PGSC0003DMT400004718
Soltu.DM.08G023690	3.75081	1.9072	1.50194e-44	Protein kinase superfamily protein	PK11-C1	protein.postranslational modification	Protein	highly similar to ( 509) AT4G33950 | Symbols: OST1, SNRK2-6, SRK2E, SNRK2.6, P44 | OST1 (OPEN STOMATA 1); calcium-dependent protein serine/threonine kinase/ kinase/ protein kinase | chr4:16272819-16274657 FORWARDhighly similar to ( 522) SAPK3_ORYSA Serine/threonine-protein kinase SAPK3 (EC 2.7.11.1) (Osmotic stress/abscisic acid-activated protein kinase 3) (Protein kinase REK) - Oryza sativa (Ric…
Soltu.DM.08G023850	19.3004	4.27056	1.7197e-08	expansin-like B1	Major pollen allergen Ory s 1	cell wall.modification	Cell Wall	moderately similar to ( 234) AT4G17030 | Symbols: ATEXLB1, EXPR, AT-EXPR, ATEXPR1, ATHEXP BETA 3.1 | ATEXLB1 (ARABIDOPSIS THALIANA EXPANSIN-LIKE B1) | chr4:9581817-9583181 REVERSEweakly similar to ( 174) EXLA1_ORYSA Expansin-like A1 precursor (OsEXLA1) (OsEXPL1) (OsaEXPb2.1) - Oryza sativa (Rice)weakly similar to ( 174) loc_os03g04020 12003.m101177 protein expansin-like 3 precursor, putative, exp…
Soltu.DM.08G024190	2.84538	1.50862	4.06374e-40	nudix hydrolase homolog	Mutt domain protein	nucleotide metabolism.salvage.NUDIX hydrolases	nucleotide metabolism	moderately similar to ( 424) AT5G47240 | Symbols: atnudt8 | atnudt8 (Arabidopsis thaliana Nudix hydrolase homolog 8); hydrolase | chr5:19183806-19185467 FORWARDmoderately similar to ( 400) loc_os04g46280 12004.m35402 protein nudix hydrolase 8, putative, expressedNudix_Hydrolase_12 PGSC0003DMT400067474
Soltu.DM.08G024620	2.02186	1.01568	1.07758e-48	acyl-CoA oxidase	Peroxisomal acyl-CoA oxidase 1A	lipid metabolism.lipid degradation.beta-oxidation.acyl CoA DH	Lipid Metabolism	nearly identical (1124) AT4G16760 | Symbols: ACX1, ATACX1 | ACX1 (ACYL-COA OXIDASE 1); acyl-CoA oxidase | chr4:9424930-9428689 REVERSEmoderately similar to ( 269) ACOX2_CUCMA Acyl-coenzyme A oxidase, peroxisomal precursor (EC 1.3.3.6) (AOX) (Long-chain acyl-CoA oxidase) - Cucurbita maxima (Pumpkin) (Winter squash)nearly identical (1092) loc_os06g01390 12006.m04878 protein acyl-coenzyme A oxidase …
Soltu.DM.08G025090	2.13965	1.09738	1.50129e-08	conserved hypothetical protein	Conserved gene of unknown function	not assigned.unknown	Not assigned/Unknown	highly similar to ( 646) AT5G47580 | Symbols: | unknown protein | chr5:19294948-19297194 REVERSE PGSC0003DMT400012244
Soltu.DM.08G025140	2.25017	1.17004	1.31924e-22	Ubiquitin-like superfamily protein	Microtubule associated protein	protein.degradation.autophagy	Protein	weakly similar to ( 179) AT4G16520 | Symbols: ATG8F | ATG8F (autophagy 8f); microtubule binding | chr4:9306882-9308113 REVERSEweakly similar to ( 167) loc_os08g09240 12008.m26825 protein autophagy-related protein 8 precursor, putative, expressedGABARAP MAP1_LC3 PGSC0003DMT400012239
Soltu.DM.08G025430	5.05409	2.33745	7.50531e-07	SAUR-like auxin-responsive protein family	Auxin-induced protein X10A	hormone metabolism.auxin.induced-regulated-responsive-activated	hormone metabolism	weakly similar to ( 112) AT3G60690 | Symbols: | auxin-responsive family protein | chr3:22435262-22435774 FORWARDAuxin_inducible PGSC0003DMT400012210
Soltu.DM.08G025880	2.20335	1.1397	2.08661e-07	UDP-D-glucuronate 4-epimerase	UDP-D-glucuronate 4-epimerase 5	cell wall.precursor synthesis.GAE	Cell Wall	highly similar to ( 548) AT1G02000 | Symbols: GAE2 | GAE2 (UDP-D-GLUCURONATE 4-EPIMERASE 2); UDP-glucuronate 4-epimerase/ catalytic | chr1:346052-347356 FORWARDvery weakly similar to (90.1) GALE1_PEA UDP-glucose 4-epimerase (EC 5.1.3.2) (Galactowaldenase) (UDP-galactose 4-epimerase) - Pisum sativum (Garden pea)moderately similar to ( 478) loc_os02g54890 12002.m10517 protein expressed proteinWcaG …
Soltu.DM.08G026090	3.29946	1.72223	1.18348e-09	conserved hypothetical protein	Pentatricopeptide repeat-containing protein	not assigned.unknown	Not assigned/Unknown	weakly similar to ( 133) AT4G22760 | Symbols: | pentatricopeptide (PPR) repeat-containing protein | chr4:11958477-11962870 FORWARDweakly similar to ( 119) loc_os02g25080 12002.m07655 protein expressed protein PGSC0003DMT400010095
Soltu.DM.08G026700	10.3176	3.36703	1.61792e-27	leucoanthocyanidin dioxygenase	Anthocyanin synthase	hormone metabolism.ethylene.synthesis-degradation	hormone metabolism	highly similar to ( 504) AT4G22880 | Symbols: LDOX, TDS4, TT18, ANS | LDOX (LEUCOANTHOCYANIDIN DIOXYGENASE); leucocyanidin oxygenase | chr4:12004905-12006059 REVERSEhighly similar to ( 647) LDOX_PETHY Leucoanthocyanidin dioxygenase (EC 1.14.11.19) (LDOX) (Leucocyanidin oxygenase) (Leucoanthocyanidin hydroxylase) - Petunia hybrida (Petunia)moderately similar to ( 359) loc_os01g27490 12001.m09199 p…
Soltu.DM.08G026820	2.03584	1.02562	8.34295e-09	hydroxymethylglutaryl-CoA synthase / HMG-CoA synthase / 3-hydroxy-3-methylglutaryl coenzyme A synthase	HMG-CoA synthase	secondary metabolism.isoprenoids.mevalonate pathway.HMG-CoA synthase	secondary metabolism	highly similar to ( 781) AT4G11820 | Symbols: MVA1 | MVA1; acetyl-CoA C-acetyltransferase/ hydroxymethylglutaryl-CoA synthase | chr4:7109124-7111901 REVERSEhighly similar to ( 756) loc_os08g43170 12008.m08291 protein hydroxymethylglutaryl-CoA synthase, putative, expressedHMG_CoA_synt_C PksG HMG_CoA_synt_N init_cond_enzymes PRK04262 PGSC0003DMT400058564
Soltu.DM.08G027240	5.11934	2.35596	4.65197e-29	osmotin	Osmotin	stress.biotic	stress	moderately similar to ( 295) AT4G11650 | Symbols: ATOSM34 | ATOSM34 (osmotin 34) | chr4:7025127-7026113 REVERSEmoderately similar to ( 373) OSMO_TOBAC Osmotin precursor - Nicotiana tabacum (Common tobacco)moderately similar to ( 240) loc_os03g46070 12003.m09627 protein protein P21, putative, expressedThaumatin THN PGSC0003DMT400007865
Soltu.DM.08G027270	9.99226	3.32081	1.48385e-07	osmotin	Osmotin	stress.biotic	stress	moderately similar to ( 306) AT4G11650 | Symbols: ATOSM34 | ATOSM34 (osmotin 34) | chr4:7025127-7026113 REVERSEmoderately similar to ( 441) OSMO_TOBAC Osmotin precursor - Nicotiana tabacum (Common tobacco)moderately similar to ( 242) loc_os03g46070 12003.m09627 protein protein P21, putative, expressedThaumatin THN PGSC0003DMT400007869
Soltu.DM.08G028210	2.16821	1.11651	1.80048e-06	hypothetical protein	Conserved gene of unknown function	not assigned.unknown	Not assigned/Unknown	PGSC0003DMT400031775
Soltu.DM.08G028300	3.20944	1.68232	4.84437e-08	1-aminocyclopropane-1-carboxylic acid (acc) synthase	1-amino-cyclopropane-1-carboxylate synthase	hormone metabolism.ethylene.synthesis-degradation.1-aminocyclopropane-1-carboxylate synthase	hormone metabolism	highly similar to ( 649) AT4G11280 | Symbols: ACS6 | ACS6 (1-AMINOCYCLOPROPANE-1-CARBOXYLIC ACID (ACC) SYNTHASE 6); 1-aminocyclopropane-1-carboxylate synthase | chr4:6864168-6865922 FORWARDhighly similar to ( 680) 1A1C_SOYBN 1-aminocyclopropane-1-carboxylate synthase (EC 4.4.1.14) (ACC synthase) (S-adenosyl-L-methionine methylthioadenosine-lyase) - Glycine max (Soybean)highly similar to ( 613) lo…
Soltu.DM.08G028310	2.12063	1.08449	2.95473e-23	isoprenoid F	2-C-methyl-D-erythritol 2,4-cyclodiphosphate synthase, chloroplastic	secondary metabolism.isoprenoids.non-mevalonate pathway.MCS	secondary metabolism	moderately similar to ( 296) AT1G63970 | Symbols: ISPF, MECPS | ISPF; 2-C-methyl-D-erythritol 2,4-cyclodiphosphate synthase | chr1:23738923-23740336 REVERSEmoderately similar to ( 314) ISPF_CATRO 2-C-methyl-D-erythritol 2,4-cyclodiphosphate synthase, chloroplast precursor (EC 4.6.1.12) (MECPS) (MECDP-synthase) - Catharanthus roseus (Rosy periwinkle) (Madagascar periwinkle)moderately similar to ( …
Soltu.DM.08G028510	2.87676	1.52444	2.26267e-36	CPBP intramembrane metalloprotease domain containing protein	Transcription factor	stress.biotic	stress	highly similar to ( 527) AT1G64140 | Symbols: | FUNCTIONS IN: molecular_function unknown; INVOLVED IN: biological_process unknown; EXPRESSED IN: sperm cell, male gametophyte, pollen tube; EXPRESSED DURING: L mature pollen stage, M germinated pollen stage; BEST Arabidopsis thaliana protein match is: loricrin-related (TAIR:AT5G64550.1); Has 2298 Blast hits to 1429 proteins in 121 species: Archae - …
Soltu.DM.08G028620	3.13371	1.64787	9.24837e-15	multidrug resistance-associated protein	Multidrug resistance protein ABC transporter family	transport.ABC transporters and multidrug resistance systems	Transport	highly similar to ( 874) AT3G59140 | Symbols: ATMRP14 | ATMRP14; ATPase, coupled to transmembrane movement of substances | chr3:21863519-21868701 REVERSEvery weakly similar to (98.6) MDR_ORYSA Putative multidrug resistance protein (P-glycoprotein) - Oryza sativa (Rice)highly similar to ( 917) loc_os06g06440 12006.m05369 protein multidrug resistance-associated protein 14, putative, expressedABCC_M…
Soltu.DM.08G028820	2.54947	1.3502	1.39898e-24	Transmembrane amino acid transporter family protein	Proline transporter	transport.amino acids	Transport	moderately similar to ( 432) AT5G41800 | Symbols: | amino acid transporter family protein | chr5:16733842-16735888 FORWARDmoderately similar to ( 365) loc_os01g43320 12001.m10595 protein amino acid permease-like protein, putative, expressedAa_trans PGSC0003DMT400032045
Soltu.DM.08G028860	3.67537	1.87789	3.42597e-37	glycine-rich protein	Methanol inducible protein	not assigned.unknown	Not assigned/Unknown	PGSC0003DMT400032039
Soltu.DM.08G028870	3.92963	1.97439	9.5861e-21	hypothetical protein	Methanol inducible protein	not assigned.unknown	Not assigned/Unknown	PGSC0003DMT400032036
Soltu.DM.08G028950	3.15093	1.65578	3.3219e-36	hypothetical protein	Keratin-associated protein 6-2	not assigned.unknown	Not assigned/Unknown	PGSC0003DMT400032033
Soltu.DM.08G029290	4.30085	2.10462	3.02983e-54	UDP-D-glucose/UDP-D-galactose 4-epimerase	UDP-glucose 4-epimerase	cell wall.precursor synthesis.UGE	Cell Wall	highly similar to ( 570) AT4G10960 | Symbols: UGE5 | UGE5 (UDP-D-glucose/UDP-D-galactose 4-epimerase 5); UDP-glucose 4-epimerase/ protein dimerization | chr4:6716083-6718472 REVERSEmoderately similar to ( 482) GALE1_PEA UDP-glucose 4-epimerase (EC 5.1.3.2) (Galactowaldenase) (UDP-galactose 4-epimerase) - Pisum sativum (Garden pea)highly similar to ( 556) loc_os05g51670 12005.m27995 protein UDP-gl…
Soltu.DM.08G029300	4.95662	2.30936	3.54273e-56	alpha/beta-Hydrolases superfamily protein	Triacylglycerol lipase	lipid metabolism.lipid degradation.lipases.triacylglycerol lipase	Lipid Metabolism	moderately similar to ( 412) AT4G10955 | Symbols: | lipase class 3 family protein | chr4:6713778-6715372 REVERSEmoderately similar to ( 405) loc_os02g18480 12002.m07091 protein triacylglycerol lipase, putative, expressed PGSC0003DMT400031992
Soltu.DM.08G029830	15.0834	3.91489	3.39789e-32	myb domain protein	MYB transcription factor MYB185	RNA.regulation of transcription.MYB domain transcription factor family	RNA	moderately similar to ( 201) AT3G13540 | Symbols: ATMYB5 | ATMYB5 (MYB DOMAIN PROTEIN 5); DNA binding / transcription factor | chr3:4420239-4421443 FORWARDmoderately similar to ( 203) MYB1_HORVU Myb-related protein Hv1 - Hordeum vulgare (Barley)moderately similar to ( 204) loc_os07g37210 12007.m07971 protein MYB transcription factor, putative, expressed PGSC0003DMT400031607
Soltu.DM.08G030020	4.00618	2.00223	4.84598e-17	methionine gamma-lyase	Cystathionine gamma-synthase	amino acid metabolism.degradation.aspartate family.methionine.methionine gamma-lyase	AA metabolism	highly similar to ( 635) AT1G64660 | Symbols: ATMGL | ATMGL (ARABIDOPSIS THALIANA METHIONINE GAMMA-LYASE); catalytic/ methionine gamma-lyase | chr1:24028977-24030537 FORWARDhighly similar to ( 550) loc_os10g37340 12010.m06527 protein O-succinylhomoserine sulfhydrylase, putative, expressedMetC Cys_Met_Meta_PP MET17 PRK06234 PRK08133 PRK07503 PRK08249 PRK08574 PRK07671 PRK06460 PRK08064 PRK05968 PR…
Soltu.DM.09G000350	107.896	6.75349	3.17085e-08	MLP-like protein	Major latex	stress.abiotic.unspecified	stress	weakly similar to ( 119) AT1G70840 | Symbols: MLP31 | MLP31 (MLP-LIKE PROTEIN 31) | chr1:26713170-26714014 REVERSEBet_v_I PGSC0003DMT400021867
Soltu.DM.09G000370	1209.22	10.2399	9.82002e-23	MLP-like protein	Major latex	stress.abiotic.unspecified	stress	weakly similar to ( 111) AT1G70840 | Symbols: MLP31 | MLP31 (MLP-LIKE PROTEIN 31) | chr1:26713170-26714014 REVERSEBet_v_I PGSC0003DMT400021870
Soltu.DM.09G000440	3.656	1.87027	6.61694e-18	Clathrin light chain protein	Conserved gene of unknown function	not assigned.unknown	Not assigned/Unknown	weakly similar to ( 152) AT2G40060 | Symbols: | protein binding / structural molecule | chr2:16726564-16728001 FORWARDweakly similar to ( 126) loc_os04g58240 12004.m10706 protein expressed protein PGSC0003DMT400021919
Soltu.DM.09G000530	9.51754	3.25059	8.25799e-111	sulfoquinovosyldiacylglycerol	Glycosyltransferase	lipid metabolism.glycolipid synthesis.sulfolipid synthase	Lipid Metabolism	highly similar to ( 682) AT5G01220 | Symbols: SQD2 | SQD2 (sulfoquinovosyldiacylglycerol 2); UDP-glycosyltransferase/ UDP-sulfoquinovose:DAG sulfoquinovosyltransferase/ transferase, transferring glycosyl groups | chr5:86907-89885 REVERSEhighly similar to ( 684) loc_os07g01030 12007.m04584 protein glycosyl transferase, group 1 family protein, putative, expressedRfaG Glycos_transf_1 GlgA PGSC0003DM…
Soltu.DM.09G001300	3.31244	1.72789	6.1568e-07	glutathione S-transferase TAU	Glutathione-S-transferase	misc.glutathione S transferases	misc	moderately similar to ( 211) AT3G09270 | Symbols: ATGSTU8 | ATGSTU8 (GLUTATHIONE S-TRANSFERASE TAU 8); glutathione transferase | chr3:2848407-2849226 REVERSEmoderately similar to ( 317) GSTX3_TOBAC Probable glutathione S-transferase (EC 2.5.1.18) (Auxin-induced protein PCNT103) - Nicotiana tabacum (Common tobacco)moderately similar to ( 206) loc_os01g72130 12001.m13249 protein glutathione S-trans…
Soltu.DM.09G001540	2.40456	1.26577	7.26315e-13	RNI-like superfamily protein	F-box family protein	protein.degradation.ubiquitin.E3.SCF.FBOX	Protein	highly similar to ( 654) AT1G80570 | Symbols: | F-box family protein (FBL14) | chr1:30290828-30292231 FORWARDmoderately similar to ( 335) loc_os04g30210 12004.m08127 protein ubiquitin-protein ligase, putative, expressed PGSC0003DMT400062343
Soltu.DM.09G001550	3.72234	1.89621	7.43741e-46	Mitochondrial substrate carrier family protein	Mitochondrial carrier protein	transport.metabolite transporters at the mitochondrial membrane	Transport	moderately similar to ( 452) AT3G53940 | Symbols: | mitochondrial substrate carrier family protein | chr3:19971258-19973564 REVERSEweakly similar to ( 133) BT1_MAIZE Protein brittle-1, chloroplast precursor - Zea mays (Maize)moderately similar to ( 449) loc_os03g16080 12003.m101287 protein protein brittle-1, chloroplast precursor, putative, expressedMito_carr PGSC0003DMT400062351
Soltu.DM.09G001710	7.37205	2.88207	1.88681e-22	Glucose-1-phosphate adenylyltransferase family protein	GDP-mannose pyrophosphorylase	cell wall.precursor synthesis.NDP sugar pyrophosphorylase.GDP mannose	Cell Wall	highly similar to ( 612) AT2G39770 | Symbols: CYT1, VTC1, SOZ1, EMB101, GMP1 | CYT1 (CYTOKINESIS DEFECTIVE 1); mannose-1-phosphate guanylyltransferase/ nucleotidyltransferase | chr2:16589401-16590741 FORWARDhighly similar to ( 600) loc_os08g13930 12008.m26632 protein mannose-1-phosphate guanyltransferase, putative, expressedGCD1 NTP_transferase RfbA GlmU GlgC glgC GalU COG1213 PGSC0003DMT400022961
Soltu.DM.09G001950	6.08765	2.60589	2.1462e-74	Tetratricopeptide repeat (TPR)-like superfamily protein	Conserved gene of unknown function	cell.organisation	Cell	moderately similar to ( 365) AT5G02130 | Symbols: NDP1 | NDP1 (RANDOM POTATO CDNA CLONE); binding | chr5:419747-421958 REVERSEmoderately similar to ( 267) loc_os05g38330 12005.m27867 protein NDP1, putative, expressed PGSC0003DMT400022750
Soltu.DM.09G002030	3.50743	1.81042	1.15281e-17	Haloacid dehalogenase-like hydrolase (HAD) superfamily protein	Conserved gene of unknown function	not assigned.unknown	Not assigned/Unknown	moderately similar to ( 378) AT5G02230 | Symbols: | haloacid dehalogenase-like hydrolase family protein | chr5:449132-450507 FORWARDmoderately similar to ( 390) loc_os03g16670 12003.m35158 protein catalytic/ hydrolase, putative, expressed PGSC0003DMT400022761
Soltu.DM.09G002170	2.89231	1.53222	4.63216e-15	metallothionein 2A	Metallothionein	metal handling.binding, chelation and storage	other metabolism	PGSC0003DMT400023018
Soltu.DM.09G002180	3.26027	1.70499	5.21175e-18	metallothionein 2A	Metallothionein	metal handling.binding, chelation and storage	other metabolism	PGSC0003DMT400023015
Soltu.DM.09G002270	2.24922	1.16942	4.80998e-21	XB3 ortholog 1 in Arabidopsis thaliana	Ring zinc finger protein	cell.organisation	Cell	highly similar to ( 504) AT2G28840 | Symbols: | ankyrin repeat family protein | chr2:12378672-12380474 FORWARDmoderately similar to ( 476) loc_os05g02130 12005.m04749 protein ankyrin repeat domain-containing protein 28, putative, expressedANK PGSC0003DMT400023029
Soltu.DM.09G002310	3.03414	1.60129	9.50046e-07	RING/U-box superfamily protein	RING-H2 finger protein ATL2J	protein.degradation.ubiquitin.E3.RING	Protein	very weakly similar to (83.6) AT2G37580 | Symbols: | zinc finger (C3HC4-type RING finger) family protein | chr2:15764745-15765452 FORWARD PGSC0003DMT400023038
Soltu.DM.09G002490	3.31416	1.72865	1.02755e-54	Major facilitator superfamily protein	UNC93	not assigned.unknown	Not assigned/Unknown	moderately similar to ( 480) AT3G09470 | Symbols: | FUNCTIONS IN: molecular_function unknown; INVOLVED IN: biological_process unknown; LOCATED IN: cellular_component unknown; EXPRESSED IN: 23 plant structures; EXPRESSED DURING: 13 growth stages; CONTAINS InterPro DOMAIN/s: Protein of unknown function DUF895, eukaryotic (InterPro:IPR010291), Major facilitator superfamily, general substrate transpo…
Soltu.DM.09G002600	9.07846	3.18245	1.68884e-165	pyrophosphorylase	Magnesium dependent soluble inorganic pyrophosphatase	nucleotide metabolism.phosphotransfer and pyrophosphatases.misc	nucleotide metabolism	moderately similar to ( 368) AT3G53620 | Symbols: AtPPa4 | AtPPa4 (Arabidopsis thaliana pyrophosphorylase 4); inorganic diphosphatase | chr3:19881491-19883308 FORWARDmoderately similar to ( 341) IPYR_SOLTU Soluble inorganic pyrophosphatase (EC 3.6.1.1) (Pyrophosphate phospho-hydrolase) (PPase) - Solanum tuberosum (Potato)moderately similar to ( 358) loc_os05g02310 12005.m04767 protein soluble ino…
Soltu.DM.09G002870	3.62923	1.85967	3.44855e-52	chaperone protein dnaJ-related	Conserved gene of unknown function	protein.folding	Protein	moderately similar to ( 356) AT5G61670 | Symbols: | Encodes a close homolog of the Cauliflower OR (Orange) protein. The function of OR is to induce the differentiation of proplastids or other noncolored plastids into chromoplasts for carotenoid accumulation. Both proteins contain a Cysteine-rich zinc finger domain that is highly specific to DnaJ-like molecular chaperons. | chr5:24783629-24785201 …
Soltu.DM.09G003350	4.48583	2.16537	4.76354e-84	uridine-ribohydrolase	Inosine-uridine preferring nucleoside hydrolase	nucleotide metabolism.degradation.pyrimidine.uridine nucleosidase	nucleotide metabolism	highly similar to ( 537) AT2G36310 | Symbols: URH1 | URH1 (URIDINE-RIBOHYDROLASE 1); adenosine nucleosidase/ hydrolase/ inosine nucleosidase/ uridine nucleosidase | chr2:15224692-15226633 REVERSEhighly similar to ( 535) loc_os08g44370 12008.m26790 protein pyrimidine-specific ribonucleoside hydrolase rihA, putative, expressednuc_hydro_CaPnhB URH1 nuc_hydro_IU_UC_XIUA nuc_hydro IU_nuc_hydro nuc_hyd…
Soltu.DM.09G003410	5.56972	2.47761	8.82834e-12	Galactosyltransferase family protein	Galactosyltransferase family protein	protein.glycosylation	Protein	weakly similar to ( 101) AT1G77810 | Symbols: | galactosyltransferase family protein | chr1:29260899-29263001 REVERSEvery weakly similar to ( 100) loc_os02g35870 12002.m08675 protein avr9 elicitor response protein, putative, expressed PGSC0003DMT400050802
Soltu.DM.09G003620	521.748	9.02721	1.09588e-06	Basic-leucine zipper (bZIP) transcription factor family protein	DNA binding protein	RNA.regulation of transcription.bZIP transcription factor family	RNA	moderately similar to ( 290) AT2G36270 | Symbols: ABI5, GIA1 | ABI5 (ABA INSENSITIVE 5); DNA binding / transcription activator/ transcription factor | chr2:15204980-15206571 REVERSEweakly similar to ( 170) loc_os01g64000 12001.m150782 protein ABA response element binding factor, putative, expressed PGSC0003DMT400006851
Soltu.DM.09G004090	10.8526	3.43996	8.37686e-17	growth-regulating factor	GRF domain class transcription factor	RNA.regulation of transcription.General Transcription	RNA	moderately similar to ( 232) AT3G52910 | Symbols: AtGRF4 | AtGRF4 (GROWTH-REGULATING FACTOR 4); transcription activator | chr3:19616177-19618268 REVERSEweakly similar to ( 121) loc_os04g48510 12004.m09787 protein transcription activator, putative, expressedWRC PGSC0003DMT400072628
Soltu.DM.09G004100	10.5237	3.39556	9.25331e-184	starch branching enzyme 2.2	1,4-alpha-glucan branching enzyme	major CHO metabolism.synthesis.starch.starch branching	primary carbon metabolism	highly similar to ( 814) AT5G03650 | Symbols: SBE2.2 | SBE2.2 (starch branching enzyme 2.2); 1,4-alpha-glucan branching enzyme | chr5:931924-937470 FORWARDnearly identical (1568) GLGB_SOLTU 1,4-alpha-glucan branching enzyme (EC 2.4.1.18) (Starch branching enzyme) (Q-enzyme) - Solanum tuberosum (Potato)nearly identical (1176) loc_os06g51084 12006.m091801 protein 1,4-alpha-glucan branching enzyme, …
Soltu.DM.09G004270	3.49648	1.8059	1.86879e-55	Enolase	Enolase	glycolysis.cytosolic branch.enolase	primary carbon metabolism	highly similar to ( 803) AT2G36530 | Symbols: LOS2 | LOS2; copper ion binding / phosphopyruvate hydratase | chr2:15321081-15323786 REVERSEhighly similar to ( 788) ENO2_MAIZE Enolase 2 (EC 4.2.1.11) (2-phosphoglycerate dehydratase 2) (2-phospho-D-glycerate hydro-lyase 2) - Zea mays (Maize)highly similar to ( 786) loc_os10g08550 12010.m065231 protein enolase, putative, expressedenolase eno Eno Enol…
Soltu.DM.09G004280	3.08133	1.62355	4.52946e-17	Thioredoxin superfamily protein	Peroxiredoxin	redox.peroxiredoxin	Redox	moderately similar to ( 233) AT3G52960 | Symbols: | peroxiredoxin type 2, putative | chr3:19639699-19640403 FORWARDmoderately similar to ( 248) loc_os06g42000 12006.m08732 protein peroxiredoxin-5, mitochondrial precursor, putative, expressedPRX5_like AHP1 Redoxin PRX_family PGSC0003DMT400007046
Soltu.DM.09G004660	6.88691	2.78386	1.03652e-07	L-O-methylthreonine resistant	Threonine dehydratase biosynthetic, chloroplastic	amino acid metabolism.degradation.aspartate family.threonine	AA metabolism	highly similar to ( 541) AT3G10050 | Symbols: OMR1 | OMR1 (L-O-METHYLTHREONINE RESISTANT 1); L-threonine ammonia-lyase | chr3:3099164-3101741 REVERSEhighly similar to ( 686) THD1_SOLTU Threonine dehydratase biosynthetic (EC 4.3.1.19) (Threonine deaminase) (TD) (Fragment) - Solanum tuberosum (Potato)highly similar to ( 562) loc_os03g50510 12003.m10042 protein threonine dehydratase biosynthetic, ch…
Soltu.DM.09G005510	4.91471	2.2971	1.13695e-10	UDP-Glycosyltransferase superfamily protein	UDP-glucosyltransferase	misc.UDP glucosyl and glucoronyl transferases	misc	highly similar to ( 643) AT2G36970 | Symbols: | UDP-glucoronosyl/UDP-glucosyl transferase family protein | chr2:15529050-15530712 FORWARDweakly similar to ( 184) IAAG_MAIZE Indole-3-acetate beta-glucosyltransferase (EC 2.4.1.121) (IAA-Glu synthetase) ((Uridine 5'-diphosphate-glucose:indol-3-ylacetyl)-beta-D-glucosyl transferase) - Zea mays (Maize)highly similar to ( 525) loc_os10g30560 12010.m059…
Soltu.DM.09G005640	2.41559	1.27238	2.53431e-07	hypothetical protein	Conserved gene of unknown function	not assigned.unknown	Not assigned/Unknown	PGSC0003DMT400055549
Soltu.DM.09G005690	2.40447	1.26572	4.09639e-13	PHE ammonia lyase	Phenylalanine ammonia-lyase	secondary metabolism.phenylpropanoids.lignin biosynthesis.PAL	secondary metabolism	nearly identical (1187) AT2G37040 | Symbols: pal1, ATPAL1 | pal1 (Phe ammonia lyase 1); phenylalanine ammonia-lyase | chr2:15557602-15560237 REVERSEnearly identical (1361) PAL1_SOLTU Phenylalanine ammonia-lyase 1 (EC 4.3.1.5) - Solanum tuberosum (Potato)nearly identical (1092) loc_os04g43800 12004.m09339 protein phenylalanine ammonia-lyase, putative, expressedPAL PAL-HAL HutH PRK09367 PGSC0003DMT…
Soltu.DM.09G005700	3.55788	1.83102	1.49691e-19	PHE ammonia lyase	Phenylalanine ammonia-lyase	secondary metabolism.phenylpropanoids.lignin biosynthesis.PAL	secondary metabolism	nearly identical (1195) AT2G37040 | Symbols: pal1, ATPAL1 | pal1 (Phe ammonia lyase 1); phenylalanine ammonia-lyase | chr2:15557602-15560237 REVERSEnearly identical (1345) PAL1_TOBAC Phenylalanine ammonia-lyase (EC 4.3.1.5) - Nicotiana tabacum (Common tobacco)nearly identical (1095) loc_os02g41650 12002.m33781 protein phenylalanine ammonia-lyase, putative, expressedPAL PAL-HAL HutH PRK09367 PGSC0…
Soltu.DM.09G005710	2.943	1.55729	1.63032e-12	PHE ammonia lyase	Phenylalanine ammonia-lyase	secondary metabolism.phenylpropanoids.lignin biosynthesis.PAL	secondary metabolism	nearly identical (1187) AT2G37040 | Symbols: pal1, ATPAL1 | pal1 (Phe ammonia lyase 1); phenylalanine ammonia-lyase | chr2:15557602-15560237 REVERSEnearly identical (1361) PAL1_SOLTU Phenylalanine ammonia-lyase 1 (EC 4.3.1.5) - Solanum tuberosum (Potato)nearly identical (1092) loc_os04g43800 12004.m09339 protein phenylalanine ammonia-lyase, putative, expressedPAL PAL-HAL HutH PRK09367 PGSC0003DMT…
Soltu.DM.09G006030	2.78176	1.476	1.52176e-20	serine carboxypeptidase-like	Vitellogenic carboxypeptidase	protein.degradation.serine protease	Protein	moderately similar to ( 489) AT1G15000 | Symbols: scpl50 | scpl50 (serine carboxypeptidase-like 50); serine-type carboxypeptidase | chr1:5168613-5169947 FORWARDweakly similar to ( 189) CBPX_ORYSA Serine carboxypeptidase-like precursor (EC 3.4.16.-) - Oryza sativa (Rice)moderately similar to ( 466) loc_os05g50600 12005.m09129 protein serine carboxypeptidase CPVL precursor, putative, expressedPepti…
Soltu.DM.09G007220	2.62101	1.39012	5.65582e-35	Lipin family protein	Lipin family protein	protein.degradation.ubiquitin.E3.SCF.FBOX	Protein	highly similar to ( 745) AT3G09560 | Symbols: | lipin family protein | chr3:2934953-2938673 REVERSEhighly similar to ( 516) loc_os05g38710 12005.m27878 protein lipin, N-terminal conserved region family protein, expressedLNS2 SMP2 Lipin_N PGSC0003DMT400061503
Soltu.DM.09G008070	5.10371	2.35155	6.71229e-51	RING/U-box superfamily protein	Ubiquitin-protein ligase	RNA.regulation of transcription.C3H zinc finger family	RNA	weakly similar to ( 125) AT2G38185 | Symbols: | zinc finger (C3HC4-type RING finger) family protein | chr2:16000516-16002699 FORWARD PGSC0003DMT400059393
Soltu.DM.09G009070	191.044	7.57776	5.4007e-70	ferritin	Ferritin	metal handling.binding, chelation and storage	other metabolism	moderately similar to ( 254) AT2G40300 | Symbols: ATFER4 | ATFER4 (ferritin 4); binding / ferric iron binding / oxidoreductase/ transition metal ion binding | chr2:16831501-16833214 REVERSEmoderately similar to ( 265) FRI3_SOYBN Ferritin-3, chloroplast precursor (EC 1.16.3.1) (SFerH-3) - Glycine max (Soybean)moderately similar to ( 235) loc_os12g01530 12012.m26727 protein ferritin-1, chloroplast …
Soltu.DM.09G009470	8.39755	3.06997	9.65386e-07	heat shock protein 17.4	Chloroplast small heat shock protein class I	stress.abiotic.heat	stress	weakly similar to ( 178) AT3G46230 | Symbols: ATHSP17.4, HSP17.4 | ATHSP17.4 | chr3:16984263-16984733 REVERSEweakly similar to ( 178) HSP11_DAUCA 17.8 kDa class I heat shock protein (Clone DCHSP17.7) - Daucus carota (Carrot)weakly similar to ( 157) loc_os03g16020 12003.m101285 protein 17.4 kDa class I heat shock protein 2, putative, expressedHSP20 alpha-crystallin-Hsps IbpA PGSC0003DMT400030387
Soltu.DM.09G009900	3.08371	1.62467	2.45012e-12	Peroxidase superfamily protein	Class III peroxidase	misc.peroxidases	misc	moderately similar to ( 352) AT5G05340 | Symbols: | peroxidase, putative | chr5:1579142-1580819 REVERSEmoderately similar to ( 392) PER1_ARAHY Cationic peroxidase 1 precursor (EC 1.11.1.7) (PNPC1) - Arachis hypogaea (Peanut)moderately similar to ( 354) loc_os06g35520 12006.m08089 protein peroxidase 52 precursor, putative, expressedsecretory_peroxidase plant_peroxidase peroxidase ascorbate_peroxid…
Soltu.DM.09G009920	34.9409	5.12684	1.78961e-07	Peroxidase superfamily protein	Peroxidase 2	misc.peroxidases	misc	weakly similar to ( 172) AT5G05340 | Symbols: | peroxidase, putative | chr5:1579142-1580819 REVERSEweakly similar to ( 184) PER1_ARAHY Cationic peroxidase 1 precursor (EC 1.11.1.7) (PNPC1) - Arachis hypogaea (Peanut)weakly similar to ( 180) loc_os03g22020 12003.m07605 protein peroxidase 52 precursor, putative, expressedsecretory_peroxidase plant_peroxidase peroxidase PGSC0003DMT400087979
Soltu.DM.09G010290	2.62412	1.39183	4.25008e-10	serine/threonine protein kinase	CBL-interacting protein kinase 08	protein.postranslational modification	Protein	moderately similar to ( 484) AT5G01820 | Symbols: ATSR1, SnRK3.15, CIPK14, ATCIPK14 | ATSR1 (ARABIDOPSIS THALIANA SERINE/THREONINE PROTEIN KINASE 1); ATP binding / kinase/ protein kinase/ protein serine/threonine kinase | chr5:313423-314751 REVERSEmoderately similar to ( 351) CIPK1_ORYSA CIPK-like protein 1 (EC 2.7.11.1) (OsCK1) - Oryza sativa (Rice)moderately similar to ( 418) loc_os07g48100 120…
Soltu.DM.09G010700	3.24261	1.69716	1.12504e-30	Protein kinase superfamily protein	Protein kinase atn1	protein.postranslational modification	Protein	highly similar to ( 568) AT5G50180 | Symbols: | protein kinase, putative | chr5:20431116-20432883 FORWARDvery weakly similar to (94.4) CDC22_ORYSA Cell division control protein 2 homolog 2 (EC 2.7.11.22) - Oryza sativa (Rice)highly similar to ( 575) loc_os02g38080 12002.m100261 protein mitogen-activated protein kinase kinase kinase 7, putative, expressedTyrKc Pkinase_Tyr S_TKc PTKc S_TKc Pkinase …
Soltu.DM.09G010760	366.995	8.51961	9.05267e-16	hypothetical protein	Gene of unknown function	not assigned.unknown	Not assigned/Unknown	PGSC0003DMT400004793
Soltu.DM.09G010770	4.04887	2.01752	4.98347e-27	cytochrome P450, family 82, subfamily C, polypeptide	Cytochrome P450	misc.cytochrome P450	misc	moderately similar to ( 497) AT4G31940 | Symbols: CYP82C4 | CYP82C4; electron carrier/ heme binding / iron ion binding / monooxygenase/ oxygen binding | chr4:15452040-15453966 FORWARDmoderately similar to ( 460) C82A3_SOYBN Cytochrome P450 82A3 (EC 1.14.-.-) (P450 CP6) - Glycine max (Soybean)moderately similar to ( 331) loc_os09g26980 12009.m05850 protein flavonoid 3-monooxygenase, putative, expr…
Soltu.DM.09G011130	2.08983	1.06338	4.04262e-21	vacuolar sorting receptor homolog	Vacuolar sorting receptor protein PV72	protein.targeting.secretory pathway.vacuole	Protein	highly similar to ( 990) AT3G52850 | Symbols: VSR1, BP-80, ATELP, VSR-1, BP80, BP80B, ATELP1, ATVSR1 | VSR1 (VACUOLAR SORTING RECEPTOR HOMOLOG 1); amino-terminal vacuolar sorting propeptide binding | chr3:19587999-19591690 FORWARDhighly similar to ( 914) VSR1_PEA Vacuolar sorting receptor 1 precursor (BP-80) (80 kDa proaleurein-binding protein) - Pisum sativum (Garden pea)nearly identical (1016) …
Soltu.DM.09G016710	2.22557	1.15417	2.2073e-18	lipase class 3 family protein	Gene of unknown function	not assigned.unknown	Not assigned/Unknown	PGSC0003DMT400087572
Soltu.DM.09G016720	2.06839	1.04851	1.61198e-20	lipase class 3 family protein	Enhanced disease susceptibility 1 protein	stress.biotic.signalling	stress	moderately similar to ( 424) AT3G48090 | Symbols: EDS1 | EDS1 (enhanced disease susceptibility 1); lipase/ signal transducer/ triacylglycerol lipase | chr3:17755553-17757292 REVERSEmoderately similar to ( 449) loc_os09g22450 12009.m05451 protein EDS1-like protein, putative, expressedLipase_3 PGSC0003DMT400083030
Soltu.DM.09G016840	4.26559	2.09274	9.76477e-08	carboxyl terminus of HSC70-interacting protein	Heat shock protein 70 (HSP70)-interacting protein	protein.degradation.ubiquitin.E3.RING	Protein	moderately similar to ( 390) AT3G07370 | Symbols: ATCHIP, CHIP | CHIP (CARBOXYL TERMINUS OF HSC70-INTERACTING PROTEIN); ubiquitin-protein ligase | chr3:2358323-2360301 REVERSEmoderately similar to ( 353) loc_os08g02140 12008.m080065 protein STIP1 homology and U box-containing protein 1, expressedU-box Ubox PGSC0003DMT400051983
Soltu.DM.09G016880	2572.33	11.3289	1.74556e-26	Protein of unknown function (DUF506)	Conserved gene of unknown function	not assigned.unknown	Not assigned/Unknown	weakly similar to ( 194) AT3G07350 | Symbols: | unknown protein | chr3:2347674-2348570 FORWARDweakly similar to ( 120) loc_os01g54340 12001.m43190 protein plant-specific domain TIGR01615 family protein, expressedDUF506 PGSC0003DMT400008686
Soltu.DM.09G017560	3.06952	1.61801	7.23265e-10	ubiquitin-associated (UBA)/TS-N domain-containing protein	Ubiquitin-associated /TS-N domain-containing protein	protein.degradation.ubiquitin	Protein	moderately similar to ( 203) AT1G04850 | Symbols: | ubiquitin-associated (UBA)/TS-N domain-containing protein | chr1:1365311-1368706 REVERSEweakly similar to ( 189) loc_os02g30180 12002.m100040 protein PUG domain fused to an UBA domain, putative, expressed PGSC0003DMT400069104
Soltu.DM.09G017910	4.28519	2.09936	2.85732e-59	conserved hypothetical protein	Conserved gene of unknown function	not assigned.unknown	Not assigned/Unknown	moderately similar to ( 369) AT4G13150 | Symbols: | unknown protein | chr4:7650326-7652237 REVERSEmoderately similar to ( 318) loc_os02g09440 12002.m06241 protein expressed protein PGSC0003DMT400045534
Soltu.DM.09G017970	14.2348	3.83135	7.22428e-41	inhibitor/interactor with cyclin-dependent kinase	Cyclin-dependent kinase inhibitor 3	cell.cycle	Cell	very weakly similar to ( 100) AT5G48820 | Symbols: KRP3, ICK6 | ICK6 (INHIBITOR/INTERACTOR WITH CYCLIN-DEPENDENT KINASE); cyclin binding / cyclin-dependent protein kinase inhibitor | chr5:19792608-19794346 REVERSEvery weakly similar to (84.3) loc_os03g04490 12003.m05977 protein cyclin dependent kinase inhibitor, putative, expressed PGSC0003DMT400045507
Soltu.DM.09G018230	70.7227	6.1441	2.03764e-10	conserved hypothetical protein	Conserved gene of unknown function	not assigned.unknown	Not assigned/Unknown	PGSC0003DMT400008812
Soltu.DM.09G018310	2.66388	1.41353	9.98705e-42	peroxisomal 3-ketoacyl-CoA thiolase	3-ketoacyl CoA thiolase 1	amino acid metabolism.degradation.branched-chain group.shared	AA metabolism	highly similar to ( 645) AT2G33150 | Symbols: PKT3, PED1, KAT2 | PKT3 (PEROXISOMAL 3-KETOACYL-COA THIOLASE 3); acetyl-CoA C-acyltransferase | chr2:14047814-14050983 REVERSEhighly similar to ( 612) loc_os10g31950 12010.m06045 protein 3-ketoacyl-CoA thiolase 2, peroxisomal precursor, putative, expressedthiolase PRK09052 PRK07661 PRK06845 PRK07108 PRK09051 fadA PRK06445 PRK07025 PRK05790 PRK06205 PR…
Soltu.DM.09G019370	3.42517	1.77618	8.12236e-36	R3H-associated N-terminal domain containing protein	PB1 domain-containing protein	protein.postranslational modification	Protein	weakly similar to ( 178) AT5G09620 | Symbols: | octicosapeptide/Phox/Bem1p (PB1) domain-containing protein | chr5:2983757-2985352 REVERSEweakly similar to ( 132) loc_os02g56480 12002.m10670 protein PB1 domain containing protein, expressed PGSC0003DMT400016330
Soltu.DM.09G019380	4.02108	2.00758	1.03124e-101	conserved hypothetical protein	Conserved gene of unknown function	not assigned.unknown	Not assigned/Unknown	weakly similar to ( 162) loc_os01g01050 12001.m42816 protein R3H domain containing protein, expressed PGSC0003DMT400060335
Soltu.DM.09G019660	6.10439	2.60985	1.05032e-12	basic helix-loop-helix (bHLH) DNA-binding superfamily protein	Anthocyanin 1	RNA.regulation of transcription.bHLH,Basic Helix-Loop-Helix family	RNA	moderately similar to ( 345) AT4G09820 | Symbols: TT8 | TT8 (TRANSPARENT TESTA 8); DNA binding / transcription factor | chr4:6182067-6186261 FORWARDweakly similar to ( 106) ARRS_MAIZE Anthocyanin regulatory R-S protein - Zea mays (Maize)weakly similar to ( 184) loc_os04g47080 12004.m09654 protein anthocyanin regulatory Lc protein, putative, expressed PGSC0003DMT400033569
Soltu.DM.09G020230	12.2877	3.61914	1.49081e-80	chlorophyllase	Chlorophyllase 2	tetrapyrrole synthesis.unspecified	other metabolism	moderately similar to ( 205) AT5G43860 | Symbols: ATCLH2, CLH2 | ATCLH2; chlorophyllase | chr5:17630492-17632184 FORWARDweakly similar to ( 187) CLH1_CITSI Chlorophyllase-1, chloroplast precursor (EC 3.1.1.14) (Chlorophyll-chlorophyllido hydrolase 1) (Chlase 1) - Citrus sinensis (Sweet orange)weakly similar to ( 156) loc_os10g28370 12010.m05717 protein chlorophyllase-2, chloroplast precursor, put…
Soltu.DM.09G020460	2.23039	1.1573	6.36853e-10	Protein of unknown function (DUF506)	Conserved gene of unknown function	not assigned.unknown	Not assigned/Unknown	moderately similar to ( 275) AT3G22970 | Symbols: | unknown protein | chr3:8152923-8153881 FORWARDweakly similar to ( 181) loc_os03g06680 12003.m06186 protein plant-specific domain TIGR01615 family protein, expressedDUF506 PGSC0003DMT400049773
Soltu.DM.09G022140	4.34143	2.11817	1.65995e-07	hypothetical protein	NB-ARC domain containing protein	not assigned.unknown	Not assigned/Unknown	PGSC0003DMT400009697
Soltu.DM.09G022420	3.53868	1.82321	2.41115e-42	oxidoreductase, 2OG-Fe(II) oxygenase family protein	Oxidoreductase	0	Not assigned/Unknown	0
Soltu.DM.09G022610	3.98137	1.99327	8.00848e-17	alpha/beta-Hydrolases superfamily protein	GID1-like gibberellin receptor	0	Not assigned/Unknown	0
Soltu.DM.09G022630	13.4589	3.75049	5.36761e-14	Ankyrin repeat family protein	Ankyrin repeat-containing protein	cell.organisation	Cell	very weakly similar to (99.4) AT2G03430 | Symbols: | ankyrin repeat family protein | chr2:1036192-1037536 REVERSEweakly similar to ( 156) loc_os03g45290 12003.m09558 protein ankyrin repeat domain-containing protein 50, putative, expressedANK PGSC0003DMT400085209
Soltu.DM.09G023600	4.08465	2.03021	4.16475e-24	Protein of unknown function, DUF538	Conserved gene of unknown function	not assigned.unknown	Not assigned/Unknown	weakly similar to ( 137) AT4G02370 | Symbols: | unknown protein | chr4:1042458-1042961 FORWARDweakly similar to ( 131) loc_os05g29920 12005.m07228 protein expressed proteinDUF538 PGSC0003DMT400081439
Soltu.DM.09G024150	4.011	2.00396	3.78047e-15	Major facilitator superfamily protein	Hexose transporter	transport.sugars	Transport	highly similar to ( 816) AT5G26340 | Symbols: MSS1, STP13 | MSS1; carbohydrate transmembrane transporter/ hexose:hydrogen symporter/ high-affinity hydrogen:glucose symporter/ sugar:hydrogen symporter | chr5:9243851-9246994 REVERSEhighly similar to ( 562) STC_RICCO Sugar carrier protein C - Ricinus communis (Castor bean)highly similar to ( 812) loc_os03g11900 12003.m06642 protein sugar transport p…
Soltu.DM.09G024180	2.20789	1.14267	1.98123e-08	PLAT/LH2 domain-containing lipoxygenase family protein	Lipoxygenase	hormone metabolism.jasmonate.synthesis-degradation.lipoxygenase	hormone metabolism	nearly identical (1231) AT3G22400 | Symbols: LOX5 | LOX5; electron carrier/ iron ion binding / lipoxygenase/ metal ion binding / oxidoreductase, acting on single donors with incorporation of molecular oxygen, incorporation of two atoms of oxygen | chr3:7927011-7931167 FORWARDnearly identical (1216) LOX1_SOLTU Lipoxygenase 1 (EC 1.13.11.12) - Solanum tuberosum (Potato)nearly identical (1100) loc_o…
Soltu.DM.09G025040	12.6351	3.65937	1.79906e-22	caffeoyl-CoA 3-O-methyltransferase	Caffeoyl-CoA O-methyltransferase	secondary metabolism.phenylpropanoids.lignin biosynthesis.CCoAOMT	secondary metabolism	moderately similar to ( 263) AT1G67980 | Symbols: CCOAMT | CCoAMT; caffeoyl-CoA O-methyltransferase | chr1:25488239-25488934 FORWARDmoderately similar to ( 249) CAMT_MEDSA Caffeoyl-CoA O-methyltransferase (EC 2.1.1.104) (Trans-caffeoyl-CoA 3-O-methyltransferase) (CCoAMT) (CCoAOMT) - Medicago sativa (Alfalfa)moderately similar to ( 248) loc_os06g06980 12006.m31989 protein caffeoyl-CoA O-methyltran…
Soltu.DM.09G025570	2.01489	1.0107	3.0139e-09	CBL-interacting protein kinase	CBL-interacting protein kinase 20	protein.postranslational modification	Protein	moderately similar to ( 462) AT3G23000 | Symbols: CIPK7, SnRK3.10, PKS7, ATSRPK1, ATSR2 | CIPK7 (CBL-INTERACTING PROTEIN KINASE 7); ATP binding / kinase/ protein kinase/ protein serine/threonine kinase | chr3:8172654-8173943 FORWARDmoderately similar to ( 313) CIPK1_ORYSA CIPK-like protein 1 (EC 2.7.11.1) (OsCK1) - Oryza sativa (Rice)moderately similar to ( 386) loc_os12g41090 12012.m07891 protei…
Soltu.DM.09G025590	2.1677	1.11616	5.82973e-09	acylaminoacyl-peptidase-related	Acylamino-acid-releasing enzyme	protein.degradation	Protein	highly similar to ( 872) AT4G14570 | Symbols: | acylaminoacyl-peptidase-related | chr4:8362586-8366525 FORWARDhighly similar to ( 865) loc_os10g28020 12010.m065265 protein acylamino-acid-releasing enzyme, putative, expressedDAP2 Peptidase_S9 PGSC0003DMT400034976
Soltu.DM.09G025670	2.54919	1.35004	8.78546e-30	Protein of unknown function (DUF1012)	Ion channel CASTOR	not assigned.unknown	Not assigned/Unknown	highly similar to ( 887) AT5G49960 | Symbols: | binding / catalytic | chr5:20324173-20327687 REVERSEnearly identical (1079) CASTO_LOTJA Putative ion channel CASTOR, chloroplast precursor - Lotus japonicusnearly identical (1038) loc_os03g62650 12003.m35517 protein ion channel DMI1-like, chloroplast precursor, putative, expressed PGSC0003DMT400021992
Soltu.DM.09G025740	4.49466	2.16821	4.73194e-68	cytidinediphosphate diacylglycerol synthase	Phosphatidate cytidylyltransferase	lipid metabolism.Phospholipid synthesis	Lipid Metabolism	moderately similar to ( 437) AT1G62430 | Symbols: ATCDS1 | ATCDS1; phosphatidate cytidylyltransferase | chr1:23106274-23108923 REVERSEmoderately similar to ( 457) CDS1_SOLTU Phosphatidate cytidylyltransferase (EC 2.7.7.41) (CDP-diglyceride synthetase) (CDP-diglyceride pyrophosphorylase) (CDP-diacylglycerol synthase) (CDS) (CTP:phosphatidate cytidylyltransferase) (CDP-DAG synthase) (CDP-DG synthet…
Soltu.DM.09G025840	7.90688	2.98311	6.88023e-37	Serine protease inhibitor, potato inhibitor I-type family protein	Type I serine protease inhibitor	not assigned.unknown	Not assigned/Unknown	weakly similar to ( 132) ICI1_SOLTU Proteinase inhibitor 1 precursor (Proteinase inhibitor I) - Solanum tuberosum (Potato)potato_inhibit PGSC0003DMT400031525
Soltu.DM.09G025850	4.84551	2.27665	2.77168e-16	Serine protease inhibitor, potato inhibitor I-type family protein	Type I serine protease inhibitor	not assigned.unknown	Not assigned/Unknown	weakly similar to ( 132) ICI1_SOLTU Proteinase inhibitor 1 precursor (Proteinase inhibitor I) - Solanum tuberosum (Potato)potato_inhibit PGSC0003DMT400031525
Soltu.DM.09G025880	2.62025	1.3897	8.97143e-07	Serine protease inhibitor, potato inhibitor I-type family protein	Type I serine protease inhibitor	not assigned.unknown	Not assigned/Unknown	weakly similar to ( 132) ICI1_SOLTU Proteinase inhibitor 1 precursor (Proteinase inhibitor I) - Solanum tuberosum (Potato)potato_inhibit PGSC0003DMT400031525
Soltu.DM.09G025890	11.1569	3.47986	5.79942e-17	Ethylene-responsive proteinase inhibitor	Type I serine protease inhibitor	not assigned.unknown	Not assigned/Unknown	weakly similar to ( 132) ICI1_SOLTU Proteinase inhibitor 1 precursor (Proteinase inhibitor I) - Solanum tuberosum (Potato)potato_inhibit PGSC0003DMT400031525
Soltu.DM.09G025910	7.45914	2.89901	2.83668e-30	Serine protease inhibitor, potato inhibitor I-type family protein	Type I serine protease inhibitor	not assigned.unknown	Not assigned/Unknown	weakly similar to ( 132) ICI1_SOLTU Proteinase inhibitor 1 precursor (Proteinase inhibitor I) - Solanum tuberosum (Potato)potato_inhibit PGSC0003DMT400031525
Soltu.DM.09G025920	5.18104	2.37324	2.79176e-09	Serine protease inhibitor, potato inhibitor I-type family protein	Ethylene-responsive proteinase inhibitor 1	not assigned.unknown	Not assigned/Unknown	weakly similar to ( 147) IPIB_TOBAC Proteinase inhibitor I-B precursor (PI-IB) (Inhibitor of microbial serine proteinases major isoform) - Nicotiana tabacum (Common tobacco)potato_inhibit PGSC0003DMT400007904
Soltu.DM.09G025930	6.59322	2.72098	1.2826e-23	Serine protease inhibitor, potato inhibitor I-type family protein	Type I serine protease inhibitor	not assigned.unknown	Not assigned/Unknown	weakly similar to ( 132) ICI1_SOLTU Proteinase inhibitor 1 precursor (Proteinase inhibitor I) - Solanum tuberosum (Potato)potato_inhibit PGSC0003DMT400031525
Soltu.DM.09G025940	5.13577	2.36058	4.22342e-09	Serine protease inhibitor, potato inhibitor I-type family protein	Ethylene-responsive proteinase inhibitor 1	not assigned.unknown	Not assigned/Unknown	weakly similar to ( 147) IPIB_TOBAC Proteinase inhibitor I-B precursor (PI-IB) (Inhibitor of microbial serine proteinases major isoform) - Nicotiana tabacum (Common tobacco)potato_inhibit PGSC0003DMT400007904
Soltu.DM.09G025950	10.8633	3.44139	2.85318e-53	Serine protease inhibitor, potato inhibitor I-type family protein	Type I serine protease inhibitor	not assigned.unknown	Not assigned/Unknown	weakly similar to ( 132) ICI1_SOLTU Proteinase inhibitor 1 precursor (Proteinase inhibitor I) - Solanum tuberosum (Potato)potato_inhibit PGSC0003DMT400031525
Soltu.DM.09G025990	4.52755	2.17873	6.26939e-14	Agenet domain-containing protein	Agenet domain containing protein	not assigned.unknown	Not assigned/Unknown	weakly similar to ( 119) AT5G52070 | Symbols: | agenet domain-containing protein | chr5:21162116-21164717 FORWARDweakly similar to ( 110) loc_os05g04860 12005.m05017 protein agenet domain containing protein, expressed PGSC0003DMT400044463
Soltu.DM.09G026080	2.1214	1.08502	3.82915e-11	conserved hypothetical protein	ATBET12	not assigned.unknown	Not assigned/Unknown	PGSC0003DMT400044456
Soltu.DM.09G026280	4.25906	2.09053	1.06595e-11	2-oxoglutarate (2OG) and Fe(II)-dependent oxygenase superfamily protein	Desacetoxyvindoline 4-hydroxylase	hormone metabolism.ethylene.synthesis-degradation	hormone metabolism	moderately similar to ( 328) AT1G06620 | Symbols: | 2-oxoglutarate-dependent dioxygenase, putative | chr1:2025618-2027094 FORWARDmoderately similar to ( 333) DV4H_CATRO Desacetoxyvindoline 4-hydroxylase (EC 1.14.11.20) - Catharanthus roseus (Rosy periwinkle) (Madagascar periwinkle)moderately similar to ( 264) loc_os04g10350 12004.m06287 protein 1-aminocyclopropane-1-carboxylate oxidase, putative,…
Soltu.DM.09G026460	6.1955	2.63122	2.24625e-46	nodulin MtN21 /EamA-like transporter family protein	Auxin-induced protein 5NG4	development.unspecified	Development	moderately similar to ( 226) AT4G08290 | Symbols: | nodulin MtN21 family protein | chr4:5239088-5240861 FORWARDmoderately similar to ( 364) loc_os03g05530 12003.m06076 protein nodulin-like protein, putative, expressed PGSC0003DMT400044387
Soltu.DM.09G026520	6.06911	2.60148	1.53812e-08	ethylene response factor	Transcription factor TSRF1	hormone metabolism.ethylene.signal transduction	hormone metabolism	weakly similar to ( 135) AT3G23240 | Symbols: ERF1, ATERF1 | ERF1 (ETHYLENE RESPONSE FACTOR 1); DNA binding / transcription activator/ transcription factor | chr3:8295705-8296361 FORWARDvery weakly similar to (93.6) ERF2_NICSY Ethylene-responsive transcription factor 2 (Ethylene-responsive element-binding factor 2) (EREBP-2) (NsERF2) - Nicotiana sylvestris (Wood tobacco)weakly similar to ( 119) l…
Soltu.DM.09G026550	2.24958	1.16965	2.46467e-08	conserved hypothetical protein	Conserved gene of unknown function	not assigned.unknown	Not assigned/Unknown	highly similar to ( 760) AT5G43400 | Symbols: | unknown protein | chr5:17426182-17428149 REVERSEhighly similar to ( 623) loc_os06g44240 12006.m08952 protein gp165, putative PGSC0003DMT400044378
Soltu.DM.09G026670	6.74	2.75275	4.04986e-54	phosphate transporter 1;4	Inorganic phosphate transporter 1	transport.phosphate	Transport	highly similar to ( 818) AT2G38940 | Symbols: ATPT2, PHT1;4 | ATPT2 (ARABIDOPSIS THALIANA PHOSPHATE TRANSPORTER 2); carbohydrate transmembrane transporter/ inorganic phosphate transmembrane transporter/ phosphate transmembrane transporter/ sugar:hydrogen symporter | chr2:16258500-16260104 FORWARDhighly similar to ( 776) loc_os10g30790 12010.m21787 protein inorganic phosphate transporter 1-4, puta…
Soltu.DM.09G026730	2.76348	1.46649	1.51436e-06	myb domain protein	Protein 2	RNA.regulation of transcription.MYB domain transcription factor family	RNA	moderately similar to ( 251) AT3G23250 | Symbols: MYB15, ATY19, ATMYB15 | MYB15 (MYB DOMAIN PROTEIN 15); DNA binding / transcription factor | chr3:8309742-8310624 FORWARDmoderately similar to ( 245) MYB4_ORYSA Myb-related protein Myb4 (OsMyb4) (Transcription factor RLTR1) - Oryza sativa (Rice)moderately similar to ( 245) loc_os04g43680 12004.m09327 protein myb-related protein Myb4, putative, expr…
Soltu.DM.09G026900	4.76196	2.25155	1.3674e-08	conserved hypothetical protein	MazG nucleotide pyrophosphohydrolase domain protein	not assigned.unknown	Not assigned/Unknown	weakly similar to ( 152) AT3G25400 | Symbols: | FUNCTIONS IN: molecular_function unknown; INVOLVED IN: biological_process unknown; LOCATED IN: cellular_component unknown; EXPRESSED IN: 11 plant structures; EXPRESSED DURING: 6 growth stages; CONTAINS InterPro DOMAIN/s: NTP Pyrophosphohydrolase MazG-related, RS21-C6 (InterPro:IPR011394), EAR (InterPro:IPR009039), NTP pyrophosphohydrolase MazG, puta…
Soltu.DM.09G026960	10.4456	3.38483	1.18432e-59	phosphate	Xenotropic and polytropic murine leukemia virus receptor pho1	transport.phosphate	Transport	highly similar to ( 943) AT3G23430 | Symbols: PHO1, ATPHO1 | PHO1 (phosphate 1) | chr3:8387818-8393242 REVERSEhighly similar to ( 709) loc_os02g56510 12002.m10672 protein phosphate transporter 1, putative, expressedEXS COG5409 PGSC0003DMT400044207
Soltu.DM.09G027350	2.63649	1.39862	2.0975e-15	TLD-domain containing nucleolar protein	Conserved gene of unknown function	RNA.regulation of transcription.unclassified	RNA	moderately similar to ( 279) AT2G05590 | Symbols: | FUNCTIONS IN: molecular_function unknown; INVOLVED IN: biological_process unknown; LOCATED IN: chloroplast; EXPRESSED IN: 23 plant structures; EXPRESSED DURING: 15 growth stages; CONTAINS InterPro DOMAIN/s: TLDc (InterPro:IPR006571); BEST Arabidopsis thaliana protein match is: unknown protein (TAIR:AT4G39870.1); Has 697 Blast hits to 689 protein…
Soltu.DM.09G027790	2.62589	1.39281	1.82177e-33	triglyceride lipases;triglyceride lipases	Lipase class 3 family protein	lipid metabolism.lipid degradation.lipases.triacylglycerol lipase	Lipid Metabolism	moderately similar to ( 264) AT4G13550 | Symbols: | triacylglycerol lipase | chr4:7871251-7876160 REVERSEmoderately similar to ( 214) loc_os04g43030 12004.m09267 protein triacylglycerol lipase, putative, expressed PGSC0003DMT400003929
Soltu.DM.09G027860	2.21707	1.14865	8.73728e-07	triglyceride lipases;triglyceride lipases	Triacylglycerol lipase	lipid metabolism.lipid degradation.lipases.triacylglycerol lipase	Lipid Metabolism	moderately similar to ( 236) AT4G13550 | Symbols: | triacylglycerol lipase | chr4:7871251-7876160 REVERSEmoderately similar to ( 223) loc_os04g43030 12004.m09267 protein triacylglycerol lipase, putative, expressed PGSC0003DMT400003925
Soltu.DM.09G028560	2.85885	1.51544	9.90178e-08	Chalcone and stilbene synthase family protein	Chalcone synthase 1B	secondary metabolism.flavonoids.chalcones	secondary metabolism	highly similar to ( 655) AT5G13930 | Symbols: CHS, TT4, ATCHS | TT4 (TRANSPARENT TESTA 4); naringenin-chalcone synthase | chr5:4488762-4490035 FORWARDhighly similar to ( 759) CHSB_SOLTU Chalcone synthase 1B (EC 2.3.1.74) (Naringenin-chalcone synthase 1B) - Solanum tuberosum (Potato)highly similar to ( 672) loc_os11g32650 12011.m07166 protein chalcone synthase, putative, expressedChal_sti_synt_N C…
Soltu.DM.09G028720	22.8037	4.51119	9.54892e-15	pleiotropic drug resistance	Pleiotropic drug resistance protein 1	transport.ABC transporters and multidrug resistance systems	Transport	nearly identical (1961) AT1G15520 | Symbols: PDR12, ATPDR12 | PDR12 (PLEIOTROPIC DRUG RESISTANCE 12); ATPase, coupled to transmembrane movement of substances | chr1:5331993-5338175 REVERSEnearly identical (2440) PDR1_NICPL Pleiotropic drug resistance protein 1 (NpPDR1) - Nicotiana plumbaginifolia (Leadwort-leaved tobacco)nearly identical (1917) loc_os02g11760 12002.m06425 protein PDR5-like ABC tr…
Soltu.DM.09G028840	3.44784	1.78569	3.56247e-25	Cyclin-dependent kinase inhibitor family protein	Cyclin dependent kinase inhibitor	cell.cycle	Cell	weakly similar to ( 111) AT5G48820 | Symbols: KRP3, ICK6 | ICK6 (INHIBITOR/INTERACTOR WITH CYCLIN-DEPENDENT KINASE); cyclin binding / cyclin-dependent protein kinase inhibitor | chr5:19792608-19794346 REVERSEweakly similar to ( 108) loc_os10g33310 12010.m06161 protein cyclin-dependent kinase inhibitor 1, putative, expressed PGSC0003DMT400076291
Soltu.DM.09G028970	254.475	7.99138	5.66834e-45	purple acid phosphatase	Purple acid phosphatase	misc.acid and other phosphatases	misc	highly similar to ( 813) AT3G07130 | Symbols: ATPAP15, PAP15 | PAP15 (PURPLE ACID PHOSPHATASE 15); acid phosphatase/ protein serine/threonine phosphatase | chr3:2255763-2257981 REVERSEmoderately similar to ( 229) PPAF_SOYBN Purple acid phosphatase precursor (EC 3.1.3.2) (Manganese(II) purple acid phosphatase) - Glycine max (Soybean)highly similar to ( 805) loc_os03g63074 12003.m35532 protein Ser/…
Soltu.DM.09G029220	2.40963	1.26881	4.76864e-25	Alkaline phytoceramidase (aPHC)	Acyl-CoA independent ceramide synthase	lipid metabolism.''exotics'' (steroids, squalene etc).sphingolipids	Lipid Metabolism	moderately similar to ( 404) AT4G22330 | Symbols: ATCES1 | ATCES1; catalytic/ hydrolase, acting on carbon-nitrogen (but not peptide) bonds, in linear amides | chr4:11798483-11799549 FORWARDmoderately similar to ( 376) loc_os03g49180 12003.m09920 protein alkaline phytoceramidase, putative, expressedaPHC PGSC0003DMT400067949
Soltu.DM.09G029950	4.86658	2.28291	1.08449e-13	indole-3-acetate beta-D-glucosyltransferase	Cold-induced glucosyl transferase	misc.UDP glucosyl and glucoronyl transferases	misc	moderately similar to ( 346) AT4G15550 | Symbols: IAGLU | IAGLU (INDOLE-3-ACETATE BETA-D-GLUCOSYLTRANSFERASE); UDP-glycosyltransferase/ transferase, transferring glycosyl groups | chr4:8877877-8879301 REVERSEmoderately similar to ( 216) IAAG_MAIZE Indole-3-acetate beta-glucosyltransferase (EC 2.4.1.121) (IAA-Glu synthetase) ((Uridine 5'-diphosphate-glucose:indol-3-ylacetyl)-beta-D-glucosyl transf…
Soltu.DM.09G030260	5.01839	2.32722	1.7794e-16	cytochrome P450, family 83, subfamily B, polypeptide	Conserved gene of unknown function	misc.cytochrome P450	misc	moderately similar to ( 452) AT4G31500 | Symbols: CYP83B1, SUR2, RNT1, RED1, ATR4 | CYP83B1 (CYTOCHROME P450 MONOOXYGENASE 83B1); oxidoreductase, acting on paired donors, with incorporation or reduction of molecular oxygen, NADH or NADPH as one donor, and incorporation of one atom of oxygen / oxygen binding | chr4:15273677-15275271 REVERSEmoderately similar to ( 401) C71A9_SOYBN Cytochrome P450 7…
Soltu.DM.09G030370	4.82793	2.2714	1.26458e-18	hypothetical protein	Plus agglutinin	not assigned.unknown	Not assigned/Unknown	PGSC0003DMT400080940
Soltu.DM.09G030440	3.40108	1.76599	4.03414e-14	Glycine-rich protein	Glycine-rich protein	not assigned.unknown	Not assigned/Unknown	PGSC0003DMT400046159
Soltu.DM.09G030450	2.08542	1.06034	5.88837e-07	Glycine-rich protein	Glycine-rich protein	not assigned.unknown	Not assigned/Unknown	PGSC0003DMT400046159
Soltu.DM.09G030550	2.67171	1.41777	4.19061e-07	Glycine-rich protein family	Glycine-rich protein	not assigned.unknown	Not assigned/Unknown	PGSC0003DMT400046159
Soltu.DM.09G031320	5.23886	2.38925	5.51105e-10	RmlC-like cupins superfamily protein	Pirin	signalling.G-proteins	signalling	moderately similar to ( 398) AT2G43120 | Symbols: | pirin, putative | chr2:17927339-17928871 FORWARDmoderately similar to ( 454) loc_os03g62790 12003.m11157 protein pirin-like protein, putative, expressedCOG1741 Pirin_C Pirin PGSC0003DMT400031070
Soltu.DM.09G031520	2.76812	1.46891	2.33385e-34	hypothetical protein
Soltu.DM.09G031730	3.58816	1.84324	2.77731e-18	Pollen Ole e 1 allergen and extensin family protein	Hydroxyproline-rich glycoprotein (HRGP)	not assigned.unknown	Not assigned/Unknown	weakly similar to ( 108) loc_os01g67390 12001.m12843 protein extensin-1 precursor, putative, expressedPollen_Ole_e_I PGSC0003DMT400055632
Soltu.DM.09G031780	2.35659	1.2367	6.72648e-37	conserved hypothetical protein	Conserved gene of unknown function	not assigned.unknown	Not assigned/Unknown	moderately similar to ( 258) AT2G43235 | Symbols: | unknown protein | chr2:17968910-17970822 REVERSEweakly similar to ( 181) loc_os05g23420 12005.m06636 protein expressed protein PGSC0003DMT400055661
[truncated: 241 more rows]

## Sheet: S2b. MPD vs. SPA_3W_Leaf
Table S2b. List of up-regulated genes with at least two-fold change (P-values < .05) in ‘Medium P-deficiency vs. Sufficient P-availability’ (‘MPD vs. SPA’) comparison in the leaves of 3-week potato plants
[truncated: 575 more rows]

[truncated: 2 more sheets: S2c. SPD vs. SPA_6W_Leaf, S2d. MPD vs. SPA_6W_Leaf]
