# Supplementary material for: Organ‐specific transcriptional and metabolic adaptations of potato plants to limited phosphate availability prior and after tuberization
Source: Plant J. 2025 Sep 5;123(5):e70445. doi: 10.1111/tpj.70445 (PMC12413192; doi:10.1111/tpj.70445)
Supplement: Supplementary file 4 — Table S3. List of down‐regulated genes in the roots in response to P‐deficieny. [file TPJ-123-0-s006.xlsx]

## Sheet: S3a. SPD vs. SPA_3W_Root
Table S3a. List of down-regulated genes with at least two-fold change (P-values < 0.05) in ‘Severe P-deficiency vs. Sufficient P-availability’ (SPD vs. SPA) comparison in the roots of 3-week potato plants
Geneid	Fold change	Fold change	log2(FoldChange)	pvalue	v6.1_Description	v3.4 Description	MAPMan functional group basieredn auf v3.1	Functional category (compiled)	Mapman description
Soltu.DM.01G000330	0.324614	-3.08058	-1.6232	1.62476e-07	S-adenosyl-L-methionine-dependent methyltransferases superfamily protein	Conserved gene of unknown function	hormone metabolism.salicylic acid.synthesis-degradation	hormone metabolism	moderately similar to ( 243) AT1G68040 | Symbols: | S-adenosyl-L-methionine:carboxyl methyltransferase family protein | chr1:25502876-25505224 FORWARDweakly similar to ( 144) BAMT_ANTMA Benzoate carboxyl methyltransferase (EC 2.1.1.-) (S-adenosyl-L-methionine:benzoic acid carboxyl methyltransferase) - Antirrhinum majus (Garden snapdragon)weakly similar to ( 164) loc_os04g57050 12004.m10591 protei…
Soltu.DM.01G000560	0.162948	-6.13692	-2.61751	1.84463e-13	S-adenosyl-L-methionine-dependent methyltransferases superfamily protein	Loganic acid methyltransferase	hormone metabolism.salicylic acid.synthesis-degradation	hormone metabolism	moderately similar to ( 277) AT1G68040 | Symbols: | S-adenosyl-L-methionine:carboxyl methyltransferase family protein | chr1:25502876-25505224 FORWARDweakly similar to ( 170) BAMT_ANTMA Benzoate carboxyl methyltransferase (EC 2.1.1.-) (S-adenosyl-L-methionine:benzoic acid carboxyl methyltransferase) - Antirrhinum majus (Garden snapdragon)weakly similar to ( 181) loc_os04g57090 12004.m10595 protei…
Soltu.DM.01G000570	0.349276	-2.86306	-1.51756	1.89733e-15	S-adenosyl-L-methionine-dependent methyltransferases superfamily protein	Conserved gene of unknown function	hormone metabolism.salicylic acid.synthesis-degradation	hormone metabolism	moderately similar to ( 274) AT1G68040 | Symbols: | S-adenosyl-L-methionine:carboxyl methyltransferase family protein | chr1:25502876-25505224 FORWARDweakly similar to ( 171) BAMT_ANTMA Benzoate carboxyl methyltransferase (EC 2.1.1.-) (S-adenosyl-L-methionine:benzoic acid carboxyl methyltransferase) - Antirrhinum majus (Garden snapdragon)weakly similar to ( 180) loc_os01g50610 12001.m150693 prote…
Soltu.DM.01G012180	0.468204	-2.13582	-1.09479	3.93084e-16	Family of unknown function (DUF716)	Proteinase inhibitor I4, serpin	not assigned.unknown	Not assigned/Unknown	moderately similar to ( 346) AT1G55230 | Symbols: | unknown protein | chr1:20602895-20603797 FORWARDmoderately similar to ( 308) loc_os09g27260 12009.m05878 protein TMV response-related gene product, putative, expressedDUF716 PGSC0003DMT400048713
Soltu.DM.01G015000	0.493073	-2.0281	-1.02013	8.52346e-08	cytochrome P450, family 716, subfamily A, polypeptide	Taxane 13-alpha-hydroxylase cytochrome P450	misc.cytochrome P450	misc	moderately similar to ( 434) AT5G36110 | Symbols: CYP716A1 | CYP716A1; electron carrier/ heme binding / iron ion binding / monooxygenase/ oxygen binding | chr5:14195377-14197613 FORWARDmoderately similar to ( 203) C724B_ORYSA Cytochrome P450 724B1 (EC 1.14.-.-) (OsDWARF11) (Dwarf protein 11) - Oryza sativa (Rice)moderately similar to ( 327) loc_os07g33580 12007.m07618 protein taxane 10-beta-hydro…
Soltu.DM.01G035260	0.481507	-2.07681	-1.05437	1.57965e-08	Aluminium activated malate transporter family protein	Conserved gene of unknown function	not assigned.unknown	Not assigned/Unknown	moderately similar to ( 337) AT4G00910 | Symbols: | unknown protein | chr4:389370-391287 REVERSEmoderately similar to ( 298) loc_os02g45160 12002.m09555 protein ALMT1, putative, expressedUPF0005 PGSC0003DMT400000350
Soltu.DM.01G036420	0.427088	-2.34144	-1.2274	1.65523e-09	pathogenesis-related	Pathogen-and wound-inducible antifungal protein CBP20	stress.biotic	stress	weakly similar to ( 188) AT3G04720 | Symbols: PR4, HEL, PR-4 | PR4 (PATHOGENESIS-RELATED 4); chitin binding | chr3:1285691-1286531 REVERSEmoderately similar to ( 223) PR4B_TOBAC Pathogenesis-related protein PR-4B precursor - Nicotiana tabacum (Common tobacco)weakly similar to ( 175) loc_os11g37970 12011.m07644 protein win1 precursor, putative, expressedBarwin PGSC0003DMT400050024
Soltu.DM.01G039710	0.0256592	-38.9724	-5.28438	1.00172e-115	phloem protein 2-B15	Conserved gene of unknown function	cell.organisation	Cell	moderately similar to ( 230) AT1G09155 | Symbols: AtPP2-B15 | AtPP2-B15 (Phloem protein 2-B15); carbohydrate binding | chr1:2949831-2950842 REVERSEweakly similar to ( 173) loc_os12g03740 12012.m04371 protein ATPP2-B10, putative, expressed PGSC0003DMT400063740
Soltu.DM.01G039830	0.285653	-3.50075	-1.80766	1.63137e-12	RING/U-box superfamily protein	RING-H2 finger protein ATL18	not assigned.unknown	Not assigned/Unknown	PGSC0003DMT400063786
Soltu.DM.01G040240	0.254092	-3.93558	-1.97658	1.77217e-49	nicotianamine synthase	Nicotianamine synthase	metal handling.binding, chelation and storage	other metabolism	moderately similar to ( 378) AT1G09240 | Symbols: NAS3, ATNAS3 | NAS3 (NICOTIANAMINE SYNTHASE 3); nicotianamine synthase | chr1:2984950-2985912 FORWARDmoderately similar to ( 314) NAS3_ORYSA Nicotianamine synthase 3 (EC 2.5.1.43) (S-adenosyl-L-methionine:S-adenosyl-L-methionine:S-adenosyl-methionine 3-amino-3-carboxypropyltransferase 3) (OsNAS3) - Oryza sativa (Rice)moderately similar to ( 314) l…
Soltu.DM.01G040670	0.432833	-2.31036	-1.20812	3.94301e-12	nodulin MtN21 /EamA-like transporter family protein	Nodulin protein	development.unspecified	Development	moderately similar to ( 344) AT1G09380 | Symbols: | integral membrane family protein / nodulin MtN21-related | chr1:3026351-3029322 REVERSEmoderately similar to ( 286) loc_os01g19290 12001.m42978 protein nodulin-like protein, putative, expressed PGSC0003DMT400010825
Soltu.DM.01G040980	0.15668	-6.38242	-2.6741	2.51372e-27	terpene synthase	Vetispiradiene synthase 1	secondary metabolism.isoprenoids.terpenoids	secondary metabolism	moderately similar to ( 412) AT5G23960 | Symbols: ATTPS21, TPS21 | TPS21 (TERPENE SYNTHASE 21); (-)-E-beta-caryophyllene synthase/ alpha-humulene synthase | chr5:8092969-8095128 FORWARDhighly similar to ( 829) 5EAS_TOBAC Aristolochene synthase (EC 4.2.3.9) (5-epi-aristolochene synthase) (EAS) - Nicotiana tabacum (Common tobacco)moderately similar to ( 332) loc_os08g04500 12008.m04593 protein terp…
Soltu.DM.01G041030	0.194515	-5.14098	-2.36204	2.85931e-13	terpene synthase	Vetispiradiene synthase 1	secondary metabolism.isoprenoids.terpenoids	secondary metabolism	moderately similar to ( 412) AT5G23960 | Symbols: ATTPS21, TPS21 | TPS21 (TERPENE SYNTHASE 21); (-)-E-beta-caryophyllene synthase/ alpha-humulene synthase | chr5:8092969-8095128 FORWARDhighly similar to ( 829) 5EAS_TOBAC Aristolochene synthase (EC 4.2.3.9) (5-epi-aristolochene synthase) (EAS) - Nicotiana tabacum (Common tobacco)moderately similar to ( 332) loc_os08g04500 12008.m04593 protein terp…
Soltu.DM.01G044470	0.383323	-2.60877	-1.38337	7.3418e-07	Vacuolar iron transporter (VIT) family protein	Nodulin	development.unspecified	Development	moderately similar to ( 204) AT3G43660 | Symbols: | nodulin, putative | chr3:15565332-15565928 FORWARDweakly similar to ( 153) NO21_SOYBN Nodulin 21 (N-21) - Glycine max (Soybean)weakly similar to ( 139) loc_os08g05720 12008.m04715 protein integral membrane proteinDUF125 Nodulin-21 Nodulin-21_like_1 Nodulin-21_like_2 CCC1_like PGSC0003DMT400032701
Soltu.DM.01G046370	0.425491	-2.35023	-1.2328	7.69201e-09	F-box family protein	F-box protein family	not assigned.unknown	Not assigned/Unknown	PGSC0003DMT400013124
Soltu.DM.01G048250	0.355439	-2.81342	-1.49233	4.73801e-12	methyl esterase	Methylketone synthase Ib	misc.nitrilases, *nitrile lyases, berberine bridge enzymes, reticuline oxidases, troponine reductases	misc	moderately similar to ( 222) AT2G23610 | Symbols: ATMES3, MES3 | MES3 (METHYL ESTERASE 3); hydrolase, acting on ester bonds / methyl indole-3-acetate esterase/ methyl jasmonate esterase | chr2:10044410-10046403 REVERSEweakly similar to ( 199) PIR7A_ORYSA Probable esterase PIR7A (EC 3.1.-.-) - Oryza sativa (Rice)weakly similar to ( 200) loc_os01g70860 12001.m13131 protein esterase PIR7A, putative,…
Soltu.DM.01G049280	0.0446089	-22.4171	-4.48653	1.09243e-16	conserved hypothetical protein	Dehydration-responsive protein RD22	cell wall.degradation.pectate lyases and polygalacturonases	Cell Wall	weakly similar to ( 182) AT1G49320 | Symbols: | BURP domain-containing protein | chr1:18246441-18247817 FORWARDvery weakly similar to (82.4) EA30_VICFA Embryonic abundant protein VF30.1 precursor - Vicia faba (Broad bean)weakly similar to ( 167) loc_os11g06980 12011.m079946 protein BURP domain containing protein, expressedBURP PGSC0003DMT400064879
Soltu.DM.02G003650	0.388138	-2.57641	-1.36536	1.57828e-24	zinc transporter 5 precursor	Zinc/iron transporter	transport.metal	Transport	moderately similar to ( 322) AT1G05300 | Symbols: ZIP5 | ZIP5; cation transmembrane transporter/ metal ion transmembrane transporter | chr1:1546161-1547709 REVERSEmoderately similar to ( 323) loc_os07g12890 12007.m28960 protein ZIP zinc/iron transport family protein, expressedZip PGSC0003DMT400038659
Soltu.DM.02G008230	0.399017	-2.50616	-1.32548	9.9113e-09	PATATIN-like protein	Patatin 3	development.storage proteins	Development	moderately similar to ( 376) AT4G37050 | Symbols: PLP4, PLA V | PLP4 (PATATIN-LIKE PROTEIN 4); nutrient reservoir | chr4:17457261-17459642 REVERSEmoderately similar to ( 267) PAT5_SOLTU Patatin T5 precursor (Potato tuber protein) - Solanum tuberosum (Potato)moderately similar to ( 416) loc_os11g39990 12011.m07846 protein patatin T5 precursor, putative, expressedPatatin COG3621 PGSC0003DMT400002019
Soltu.DM.02G013700	0.38836	-2.57493	-1.36453	7.44347e-39	urease accessory protein G	Urease accessory protein G	amino acid metabolism.degradation.glutamate family.arginine	AA metabolism	moderately similar to ( 473) AT2G34470 | Symbols: UREG, PSKF109 | UREG (UREASE ACCESSORY PROTEIN G); ATP binding / metal ion binding / nickel ion binding / nucleotide binding | chr2:14530900-14532411 REVERSEmoderately similar to ( 469) loc_os05g49050 12005.m08975 protein urease accessory protein ureG, putative, expressedHypB cobW PGSC0003DMT400021364
Soltu.DM.02G014520	0.483806	-2.06695	-1.0475	1.17069e-08	senescence-related gene	Leucoanthocyanidin dioxygenase	hormone metabolism.ethylene.synthesis-degradation	hormone metabolism	moderately similar to ( 382) AT1G17020 | Symbols: SRG1, ATSRG1 | SRG1 (SENESCENCE-RELATED GENE 1); oxidoreductase, acting on diphenols and related substances as donors, oxygen as acceptor / oxidoreductase, acting on paired donors, with incorporation or reduction of molecular oxygen, 2-oxoglutarate as one donor, and inc | chr1:5820258-5821741 FORWARDweakly similar to ( 190) FLS_PETHY Flavonol synt…
Soltu.DM.02G016120	0.360319	-2.77531	-1.47265	1.00626e-06	Protein of unknown function, DUF538	Conserved gene of unknown function	not assigned.unknown	Not assigned/Unknown	weakly similar to ( 105) AT5G46230 | Symbols: | unknown protein | chr5:18742593-18743024 REVERSEweakly similar to ( 166) loc_os01g46390 12001.m10837 protein conserved hypothetical proteinDUF538 PGSC0003DMT400026444
Soltu.DM.02G016980	0.345398	-2.89521	-1.53367	9.97178e-08	homeobox	Homeobox-leucine zipper protein ATHB-52	RNA.regulation of transcription.HB,Homeobox transcription factor family	RNA	very weakly similar to (88.6) AT3G01470 | Symbols: ATHB-1, ATHB1, HD-ZIP-1, HAT5 | ATHB-1 (ARABIDOPSIS THALIANA HOMEOBOX 1); DNA binding / protein homodimerization/ sequence-specific DNA binding / transcription activator/ transcription factor | chr3:182648-184034 REVERSEvery weakly similar to (92.0) loc_os10g26500 12010.m05590 protein homeodomain-leucine zipper transcription factor TaHDZipI-2, pu…
Soltu.DM.02G020620	0.479244	-2.08662	-1.06117	1.45762e-07	KNOX/ELK homeobox transcription factor	Homeobox protein knotted-1-like LET6	RNA.regulation of transcription.HB,Homeobox transcription factor family	RNA	moderately similar to ( 367) AT1G62360 | Symbols: STM, BUM1, SHL, WAM1, BUM, WAM | STM (SHOOT MERISTEMLESS); transcription factor | chr1:23058796-23061722 REVERSEmoderately similar to ( 387) HSBH1_SOYBN Homeobox protein SBH1 - Glycine max (Soybean)moderately similar to ( 250) loc_os03g51690 12003.m35624 protein homeobox protein OSH1, putative, expressedKNOX2 KNOX1 PGSC0003DMT400043083
Soltu.DM.02G022850	0.497098	-2.01168	-1.0084	8.05651e-07	serine acetyltransferase 3;2	Serine acetyltransferase 2	amino acid metabolism.synthesis.serine-glycine-cysteine group.cysteine.SAT	AA metabolism	moderately similar to ( 414) AT4G35640 | Symbols: ATSERAT3;2 | ATSERAT3;2 (Serine acetyltransferase 3;2); acetyltransferase/ serine O-acetyltransferase | chr4:16905755-16907977 REVERSEmoderately similar to ( 412) loc_os03g04140 12003.m35002 protein serine acetyltransferase 2, putative, expressedcysE CysE SATase_N WbbJ PGSC0003DMT400003992
Soltu.DM.02G023780	0.396762	-2.5204	-1.33365	3.32514e-09	Pathogenesis-related thaumatin superfamily protein	Thaumatin protein	stress.biotic	stress	moderately similar to ( 315) AT4G36010 | Symbols: | pathogenesis-related thaumatin family protein | chr4:17039472-17040976 REVERSEmoderately similar to ( 219) TLP1_PRUPE Thaumatin-like protein 1 precursor (PpAZ44) - Prunus persica (Peach)moderately similar to ( 278) loc_os10g05660 12010.m03970 protein thaumatin-like protein 1a precursor, putative, expressedTHN Thaumatin PGSC0003DMT400009196
Soltu.DM.02G023800	0.129206	-7.73956	-2.95225	6.00639e-21	ferredoxin-NADP()-oxidoreductase	Ferredoxin--NADP reductase, leaf-type isozyme, chloroplastic	PS.lightreaction.other electron carrier (ox/red).ferredoxin reductase	Photosynthesis	highly similar to ( 574) AT1G20020 | Symbols: ATLFNR2 | FNR2 (FERREDOXIN-NADP(+)-OXIDOREDUCTASE 2); NADPH dehydrogenase/ oxidoreductase/ poly(U) binding | chr1:6942851-6944868 FORWARDhighly similar to ( 673) FENR1_TOBAC Ferredoxin--NADP reductase, leaf-type isozyme, chloroplast precursor (EC 1.18.1.2) (FNR) - Nicotiana tabacum (Common tobacco)highly similar to ( 562) loc_os06g01850 12006.m04921 p…
Soltu.DM.02G025750	0.478022	-2.09196	-1.06485	3.53661e-07	cytochrome P450, family 735, subfamily A, polypeptide	Cytochrome P450	misc.cytochrome P450	misc	highly similar to ( 733) AT5G38450 | Symbols: CYP735A1 | CYP735A1; electron carrier/ heme binding / iron ion binding / monooxygenase/ oxygen binding | chr5:15394000-15397233 REVERSEmoderately similar to ( 324) C72A1_CATRO Cytochrome P450 72A1 (EC 1.3.3.9) (CYPLXXII) (Secologanin synthase) (SLS) - Catharanthus roseus (Rosy periwinkle) (Madagascar periwinkle)highly similar to ( 627) loc_os08g33300 …
Soltu.DM.02G026320	0.215005	-4.65106	-2.21756	1.22978e-11	Potato type II proteinase inhibitor family domain containing protein	Proteinase inhibitor IIa	not assigned.unknown	Not assigned/Unknown	weakly similar to ( 153) IP2X_SOLTU Proteinase inhibitor type-2 precursor (Proteinase inhibitor type II) - Solanum tuberosum (Potato) PGSC0003DMT400078609
Soltu.DM.02G026850	0.420559	-2.37779	-1.24962	9.40373e-07	AGAMOUS-like	Mads box protein	RNA.regulation of transcription.MADS box transcription factor family	RNA	weakly similar to ( 162) AT3G57230 | Symbols: AGL16 | AGL16 (AGAMOUS-LIKE 16); transcription factor | chr3:21177710-21180671 FORWARDweakly similar to ( 180) MAD27_ORYSA MADS-box transcription factor 27 (OsMADS27) (RMADS218) - Oryza sativa (Rice)weakly similar to ( 180) loc_os02g36924 12002.m08779 protein MADS-box transcription factor 27, putative, expressed PGSC0003DMT400024193
Soltu.DM.02G028180	0.498823	-2.00472	-1.0034	1.90645e-29	heavy metal atpase	Heavy metal cation transport atpase	transport.metal	Transport	highly similar to ( 921) AT4G37270 | Symbols: HMA1, ATHMA1 | HMA1; ATPase/ cadmium-transporting ATPase/ calcium-transporting ATPase/ copper-exporting ATPase/ zinc transporting ATPase | chr4:17541987-17546352 REVERSEhighly similar to ( 883) loc_os06g47550 12006.m091770 protein cadmium/zinc-transporting ATPase HMA1, chloroplast precursor, putative, expressedZntA zntA PRK10671 MgtA E1-E2_ATPase KdpB…
Soltu.DM.02G028500	0.106905	-9.35407	-3.22559	2.42343e-75	F-box/RNI-like superfamily protein	Ubiquitin-protein ligase	protein.degradation.ubiquitin.E3.SCF.FBOX	Protein	moderately similar to ( 318) AT5G67140 | Symbols: | F-box family protein | chr5:26794009-26795213 REVERSEmoderately similar to ( 267) loc_os06g07000 12006.m31842 protein F-box domain containing protein, expressed PGSC0003DMT400010308
Soltu.DM.02G029300	0.339031	-2.94958	-1.56051	3.1237e-10	Homeodomain-like superfamily protein	DNA binding protein	RNA.regulation of transcription.G2-like transcription factor family, GARP	RNA	weakly similar to ( 174) AT4G37180 | Symbols: | myb family transcription factor | chr4:17504648-17506107 FORWARDweakly similar to ( 158) loc_os01g08160 12001.m07441 protein myb-like DNA-binding domain, SHAQKYF class family protein, expressed PGSC0003DMT400026096
Soltu.DM.02G032930	0.005909	-169.233	-7.40287	2.38079e-52	carbonic anhydrase	Carbonic anhydrase	TCA / org. transformation.carbonic anhydrases	energy metabolism	moderately similar to ( 395) AT3G01500 | Symbols: CA1 | CA1 (CARBONIC ANHYDRASE 1); carbonate dehydratase/ zinc ion binding | chr3:195173-197873 REVERSEhighly similar to ( 507) CAHC_TOBAC Carbonic anhydrase, chloroplast precursor (EC 4.2.1.1) (Carbonate dehydratase) - Nicotiana tabacum (Common tobacco)moderately similar to ( 233) loc_os01g45274 12001.m150428 protein carbonic anhydrase, chloroplas…
Soltu.DM.02G033310	0.457642	-2.18512	-1.12771	5.13491e-09	WEB family protein At4g27595, chloroplastic	Microtubule-associated protein futsch	not assigned.unknown	Not assigned/Unknown	PGSC0003DMT400032880
Soltu.DM.03G005730	0.404991	-2.46919	-1.30404	1.58157e-06	Granulin repeat cysteine protease family protein	Cysteine proteinase	protein.degradation.cysteine protease	Protein	moderately similar to ( 466) AT5G43060 | Symbols: | cysteine proteinase, putative / thiol protease, putative | chr5:17269784-17272117 REVERSEmoderately similar to ( 448) ORYA_ORYSA Oryzain alpha chain precursor (EC 3.4.22.-) - Oryza sativa (Rice)moderately similar to ( 415) loc_os04g57440 12004.m101443 protein cysteine protease 1 precursor, putative, expressedPeptidase_C1 Peptidase_C1A Pept_C1 Pe…
Soltu.DM.03G006230	0.444861	-2.24789	-1.16857	5.314e-07	Inositol monophosphatase family protein	Inositol monophosphatase 2	minor CHO metabolism.myo-inositol.inositol phosphatase	minor CHO metabolism	moderately similar to ( 385) AT3G02870 | Symbols: VTC4 | VTC4; 3'(2'),5'-bisphosphate nucleotidase/ L-galactose-1-phosphate phosphatase/ inositol or phosphatidylinositol phosphatase/ inositol-1(or 4)-monophosphatase | chr3:627742-629682 REVERSEmoderately similar to ( 360) IMPP_MESCR Inositol monophosphatase (EC 3.1.3.25) (IMPase) (IMP) (Inositol-1(or 4)-monophosphatase) - Mesembryanthemum crystal…
Soltu.DM.03G012570	0.221013	-4.52461	-2.17779	2.95558e-07	Ethylene insensitive 3 family protein	Transcription factor	RNA.regulation of transcription.EIN3-like(EIL) transcription factor family	RNA	weakly similar to ( 127) AT1G73730 | Symbols: EIL3, SLIM1 | EIL3 (ETHYLENE-INSENSITIVE3-LIKE3); DNA binding / transcription factor | chr1:27730434-27732363 REVERSEweakly similar to ( 120) loc_os03g20790 12003.m07486 protein ETHYLENE-INSENSITIVE3-like 1 protein, putative, expressedEIN3 PGSC0003DMT400043160
Soltu.DM.03G018350	0.162761	-6.14398	-2.61917	7.35688e-13	ferric reduction oxidase	Ferric-chelate reductase	metal handling.acquisition	other metabolism	moderately similar to ( 406) AT5G23990 | Symbols: ATFRO5, FRO5 | FRO5 (FERRIC REDUCTION OXIDASE 5); ferric-chelate reductase | chr5:8105565-8108590 REVERSEmoderately similar to ( 220) loc_os04g48930 12004.m101632 protein ferric-chelate reductase, putative, expressedFAD_binding_8 PGSC0003DMT400026253
Soltu.DM.03G020060	0.391097	-2.55691	-1.3544	1.51558e-08	Nodulin MtN3 family protein	UPA16	development.unspecified	Development	moderately similar to ( 256) AT3G48740 | Symbols: | nodulin MtN3 family protein | chr3:18052814-18054663 REVERSEmoderately similar to ( 247) loc_os11g31190 12011.m07024 protein mtN3-like protein, putative, expressedMtN3_slv PGSC0003DMT400081212
Soltu.DM.03G020240	0.434863	-2.29957	-1.20137	2.6667e-08	hypothetical protein	Gene of unknown function	not assigned.unknown	Not assigned/Unknown	PGSC0003DMT400068093
Soltu.DM.03G021910	0.409157	-2.44405	-1.28927	9.52955e-31	YELLOW STRIPE like	Yellow stripe	transport.peptides and oligopeptides	Transport	highly similar to ( 895) AT5G24380 | Symbols: YSL2, ATYSL2 | YSL2 (YELLOW STRIPE LIKE 2); oligopeptide transporter | chr5:8324098-8326525 FORWARDhighly similar to ( 871) loc_os04g45860 12004.m101436 protein transposon protein, putative, unclassified, expressedOPT COG1297 PGSC0003DMT400047690
Soltu.DM.03G022500	0.255842	-3.90866	-1.96667	5.00073e-19	Calcium-binding EF-hand family protein	Calcium sensor calcineurin B	signalling.calcium	signalling	moderately similar to ( 290) AT5G24270 | Symbols: SOS3, CBL4 | SOS3 (SALT OVERLY SENSITIVE 3); calcium ion binding / calcium-dependent protein serine/threonine phosphatase | chr5:8238781-8240179 REVERSEmoderately similar to ( 296) loc_os02g18880 12002.m07131 protein calcineurin B-like protein 4, putative, expressed PGSC0003DMT400023568
Soltu.DM.03G023160	0.362512	-2.75853	-1.4639	4.10462e-12	SLAC1 homologue	Tellurite resistance protein tehA	transport.metabolite transporters at the mitochondrial membrane	Transport	highly similar to ( 600) AT5G24030 | Symbols: SLAH3 | SLAH3 (SLAC1 HOMOLOGUE 3); transporter | chr5:8118618-8120993 REVERSEhighly similar to ( 602) loc_os01g28840 12001.m09324 protein C4-dicarboxylate transporter/malic acid transport protein, expressedC4dic_mal_tran TehA PRK10764 PGSC0003DMT400051388
Soltu.DM.03G024520	0.26072	-3.83554	-1.93943	7.53624e-17	malate synthase	Malate synthase	gluconeogenese/ glyoxylate cycle.malate synthase	primary carbon metabolism	highly similar to ( 945) AT5G03860 | Symbols: MLS | MLS (MALATE SYNTHASE); malate synthase | chr5:1032276-1034527 REVERSEnearly identical (1002) MASY_RICCO Malate synthase, glyoxysomal (EC 2.3.3.9) - Ricinus communis (Castor bean)highly similar to ( 785) loc_os04g40990 12004.m09079 protein malate synthase, glyoxysomal, putative, expressedmalate_synt_A PRK09255 Malate_synthase malate_synt AceB PGS…
Soltu.DM.04G000010	0.182984	-5.46495	-2.45021	9.81543e-12	hypothetical protein	Gene of unknown function	not assigned.unknown	Not assigned/Unknown	PGSC0003DMT400004894
Soltu.DM.04G002740	0.463143	-2.15916	-1.11047	5.28585e-12	MLP-like protein	Sn-2 protein	stress.abiotic.unspecified	stress	weakly similar to ( 102) AT1G70840 | Symbols: MLP31 | MLP31 (MLP-LIKE PROTEIN 31) | chr1:26713170-26714014 REVERSEBet_v_I PGSC0003DMT400006208
Soltu.DM.04G008530	0.464253	-2.154	-1.10702	8.9363e-07	RING/U-box superfamily protein	Ring finger protein	protein.degradation.ubiquitin.E3.RING	Protein	weakly similar to ( 130) AT4G33565 | Symbols: | protein binding / zinc ion binding | chr4:16136821-16137924 FORWARDweakly similar to ( 110) loc_os04g37740 12004.m08763 protein RING-H2 finger protein ATL5G, putative, expressed PGSC0003DMT400060757
Soltu.DM.04G009220	0.119151	-8.39269	-3.06913	3.80372e-11	conserved hypothetical protein	Gene of unknown function	not assigned.unknown	Not assigned/Unknown	PGSC0003DMT400004894
Soltu.DM.04G012790	0.283951	-3.52174	-1.81629	2.68941e-07	nodulin MtN21 /EamA-like transporter family protein	Nodulin MtN21 family protein	development.unspecified	Development	moderately similar to ( 288) AT1G70260 | Symbols: | nodulin MtN21 family protein | chr1:26457067-26459338 REVERSEweakly similar to ( 134) loc_os08g44750 12008.m08447 protein nodulin-like protein 5NG4, putative, expressed PGSC0003DMT400061666
Soltu.DM.04G020660	0.341927	-2.9246	-1.54824	1.79481e-06	cytochrome P450, family 71, subfamily B, polypeptide	Cytochrome P450	misc.cytochrome P450	misc	moderately similar to ( 386) AT3G26310 | Symbols: CYP71B35 | CYP71B35; electron carrier/ heme binding / iron ion binding / monooxygenase/ oxygen binding | chr3:9641089-9642779 REVERSEhighly similar to ( 517) C71D8_SOYBN Cytochrome P450 71D8 (EC 1.14.-.-) (P450 CP7) - Glycine max (Soybean)moderately similar to ( 421) loc_os09g10340 12009.m04299 protein cytochrome P450 71D7, putative, expressedp450…
Soltu.DM.04G022800	0.0126476	-79.0662	-6.30499	2.78296e-08	cytochrome P450, family 71, subfamily B, polypeptide	Cytochrome P450 monooxygenase CYP736B	misc.cytochrome P450	misc	moderately similar to ( 361) AT5G57260 | Symbols: CYP71B10 | CYP71B10; electron carrier/ heme binding / iron ion binding / monooxygenase/ oxygen binding | chr5:23198694-23200273 REVERSEmoderately similar to ( 346) C71A2_SOLME Cytochrome P450 71A2 (EC 1.14.-.-) (CYPLXXIA2) (P-450EG4) - Solanum melongena (Eggplant) (Aubergine)moderately similar to ( 391) loc_os09g26960 12009.m05848 protein flavonoi…
Soltu.DM.04G026550	0.476042	-2.10065	-1.07084	3.24701e-38	Pyridoxal phosphate (PLP)-dependent transferases superfamily protein	Histidine decarboxylase	amino acid metabolism.degradation.histidine	AA metabolism	highly similar to ( 826) AT1G43710 | Symbols: emb1075 | emb1075 (embryo defective 1075); carboxy-lyase/ catalytic/ pyridoxal phosphate binding | chr1:16486534-16488298 REVERSEhighly similar to ( 793) loc_os02g33710 12002.m08462 protein histidine decarboxylase, putative, expressedPRK02769 GadB Pyridoxal_deC PGSC0003DMT400002057
Soltu.DM.04G026780	0.40078	-2.49513	-1.31912	1.10201e-23	Pyridoxal phosphate (PLP)-dependent transferases superfamily protein	Histidine decarboxylase	amino acid metabolism.degradation.histidine	AA metabolism	highly similar to ( 826) AT1G43710 | Symbols: emb1075 | emb1075 (embryo defective 1075); carboxy-lyase/ catalytic/ pyridoxal phosphate binding | chr1:16486534-16488298 REVERSEhighly similar to ( 793) loc_os02g33710 12002.m08462 protein histidine decarboxylase, putative, expressedPRK02769 GadB Pyridoxal_deC PGSC0003DMT400002057
Soltu.DM.04G026790	0.474338	-2.1082	-1.07601	1.08283e-18	Pyridoxal phosphate (PLP)-dependent transferases superfamily protein	Histidine decarboxylase	amino acid metabolism.degradation.histidine	AA metabolism	moderately similar to ( 406) AT1G43710 | Symbols: emb1075 | emb1075 (embryo defective 1075); carboxy-lyase/ catalytic/ pyridoxal phosphate binding | chr1:16486534-16488298 REVERSEmoderately similar to ( 389) loc_os02g33710 12002.m08462 protein histidine decarboxylase, putative, expressedPRK02769 PGSC0003DMT400074890
Soltu.DM.04G037270	0.0573235	-17.4449	-4.12473	4.13783e-194	Prolyl oligopeptidase family protein	Prolyl endopeptidase	protein.degradation	Protein	nearly identical (1052) AT1G76140 | Symbols: | serine-type endopeptidase/ serine-type peptidase | chr1:28571187-28574852 FORWARDnearly identical (1001) loc_os01g01830 12001.m06826 protein prolyl endopeptidase, putative, expressedCOG1505 Peptidase_S9_N PtrB Peptidase_S9 PRK10115 DAP2 PGSC0003DMT400025603
Soltu.DM.04G037420	0.339097	-2.94901	-1.56023	4.84994e-07	Arabidopsis protein of unknown function (DUF241)	Conserved gene of unknown function	not assigned.unknown	Not assigned/Unknown	weakly similar to ( 106) AT1G76210 | Symbols: | unknown protein | chr1:28595202-28595882 REVERSEDUF241 PGSC0003DMT400025814
Soltu.DM.05G000460	0.390809	-2.5588	-1.35546	8.52966e-32	Ankyrin repeat family protein	Ankyrin repeat family protein	cell.organisation	Cell	moderately similar to ( 315) AT2G03430 | Symbols: | ankyrin repeat family protein | chr2:1036192-1037536 REVERSEvery weakly similar to (88.6) AKT1_ORYSA Potassium channel AKT1 (OsAKT1) - Oryza sativa (Rice)moderately similar to ( 268) loc_os03g55110 12003.m35422 protein 26S proteasome non-ATPase regulatory subunit 10, putative, expressedANK Arp PGSC0003DMT400072805
Soltu.DM.05G007940	0.145774	-6.85991	-2.77819	9.11116e-09	nodulin MtN21 /EamA-like transporter family protein	Nodulin MtN21 family protein	development.unspecified	Development	moderately similar to ( 288) AT1G70260 | Symbols: | nodulin MtN21 family protein | chr1:26457067-26459338 REVERSEweakly similar to ( 134) loc_os08g44750 12008.m08447 protein nodulin-like protein 5NG4, putative, expressed PGSC0003DMT400061666
Soltu.DM.05G017380	0.30224	-3.30863	-1.72623	4.34796e-08	Ankyrin repeat family protein	Conserved gene of unknown function	not assigned.unknown	Not assigned/Unknown	PGSC0003DMT400059298
Soltu.DM.05G018750	0.346162	-2.88882	-1.53048	1.91982e-09	glucose-6-phosphate/phosphate translocator	Glucose-6-phosphate/phosphate translocator 2	transport.metabolite transporters at the envelope membrane	Transport	moderately similar to ( 431) AT1G61800 | Symbols: GPT2 | GPT2; antiporter/ glucose-6-phosphate transmembrane transporter | chr1:22824527-22826459 FORWARDweakly similar to ( 196) TPT_PEA Triose phosphate/phosphate translocator, chloroplast precursor (cTPT) (p36) (E30) - Pisum sativum (Garden pea)moderately similar to ( 409) loc_os08g08840 12008.m080099 protein glucose-6-phosphate/phosphate translo…
Soltu.DM.06G004450	0.456077	-2.19261	-1.13265	2.38747e-07	myb domain protein	R2r3-myb transcription factor	RNA.regulation of transcription.MYB domain transcription factor family	RNA	weakly similar to ( 108) AT3G46130 | Symbols: MYB111, PFG3, ATMYB48-2 | MYB111 (MYB DOMAIN PROTEIN 111); DNA binding / transcription factor | chr3:16945465-16946376 FORWARDweakly similar to ( 108) MYBA1_ORYSA Myb-related protein MYBAS1 - Oryza sativa (Rice)weakly similar to ( 109) loc_os11g47460 12011.m28697 protein MYB59, putative, expressed PGSC0003DMT400028227
Soltu.DM.06G006480	0.45768	-2.18493	-1.12759	1.1531e-06	nitrate transporter 2.4	High-affinity nitrate transporter	transport.nitrate	Transport	highly similar to ( 654) AT5G60770 | Symbols: ATNRT2.4, NRT2.4 | ATNRT2.4; nitrate transmembrane transporter | chr5:24444396-24447026 FORWARDhighly similar to ( 620) loc_os02g02190 12002.m05569 protein high affinity nitrate transporter, putative, expressedNarK PGSC0003DMT400040689
Soltu.DM.06G012170	0.246101	-4.06338	-2.02268	3.79353e-40	Fe superoxide dismutase	Superoxide dismutase	redox.dismutases and catalases	Redox	moderately similar to ( 274) AT5G51100 | Symbols: FSD2 | FSD2 (FE SUPEROXIDE DISMUTASE 2); superoxide dismutase | chr5:20773357-20775635 REVERSEmoderately similar to ( 357) SODF_NICPL Superoxide dismutase [Fe], chloroplast (EC 1.15.1.1) (Fragment) - Nicotiana plumbaginifolia (Leadwort-leaved tobacco)moderately similar to ( 226) loc_os06g02500 12006.m04983 protein superoxide dismutase, chloroplast…
Soltu.DM.06G012180	0.467012	-2.14127	-1.09847	5.48886e-28	Fe superoxide dismutase	Superoxide dismutase	redox.dismutases and catalases	Redox	moderately similar to ( 287) AT5G51100 | Symbols: FSD2 | FSD2 (FE SUPEROXIDE DISMUTASE 2); superoxide dismutase | chr5:20773357-20775635 REVERSEmoderately similar to ( 364) SODF_NICPL Superoxide dismutase [Fe], chloroplast (EC 1.15.1.1) (Fragment) - Nicotiana plumbaginifolia (Leadwort-leaved tobacco)moderately similar to ( 220) loc_os06g02500 12006.m04983 protein superoxide dismutase, chloroplast…
Soltu.DM.06G018650	0.336172	-2.97467	-1.57273	9.53218e-17	hypothetical protein	Gene of unknown function	not assigned.unknown	Not assigned/Unknown	PGSC0003DMT400019839
Soltu.DM.06G022320	0.473281	-2.11291	-1.07923	9.43807e-23	RING-box	RBX1	protein.degradation.ubiquitin.E3.SCF.RBX	Protein	weakly similar to ( 174) AT5G20570 | Symbols: ROC1, RBX1, HRT1, ATRBX1 | RBX1 (RING-BOX 1); protein binding | chr5:6956905-6958221 REVERSEweakly similar to ( 184) loc_os02g47870 12002.m09821 protein RING-box protein 1a, putative, expressedAPC11 PGSC0003DMT400012415
Soltu.DM.06G030370	0.0714671	-13.9925	-3.80658	7.11516e-12	nitrate transporter 2:1	High-affinity nitrate transporter	transport.nitrate	Transport	highly similar to ( 779) AT1G08090 | Symbols: ATNRT2:1, NRT2, NRT2;1AT, ACH1, LIN1, ATNRT2.1, NRT2.1 | ATNRT2:1 (NITRATE TRANSPORTER 2:1); nitrate transmembrane transporter | chr1:2524139-2525920 FORWARDhighly similar to ( 726) loc_os02g02190 12002.m05569 protein high affinity nitrate transporter, putative, expressedNarK PGSC0003DMT400031304
Soltu.DM.06G030380	0.0267919	-37.3248	-5.22206	1.97601e-21	nitrate transporter 2:1	High-affinity nitrate transporter	transport.nitrate	Transport	highly similar to ( 779) AT1G08090 | Symbols: ATNRT2:1, NRT2, NRT2;1AT, ACH1, LIN1, ATNRT2.1, NRT2.1 | ATNRT2:1 (NITRATE TRANSPORTER 2:1); nitrate transmembrane transporter | chr1:2524139-2525920 FORWARDhighly similar to ( 726) loc_os02g02190 12002.m05569 protein high affinity nitrate transporter, putative, expressedNarK PGSC0003DMT400031304
Soltu.DM.06G033440	0.413693	-2.41725	-1.27337	1.93759e-09	conserved hypothetical protein	Conserved gene of unknown function	not assigned.unknown	Not assigned/Unknown	weakly similar to ( 150) AT3G25400 | Symbols: | FUNCTIONS IN: molecular_function unknown; INVOLVED IN: biological_process unknown; LOCATED IN: cellular_component unknown; EXPRESSED IN: 11 plant structures; EXPRESSED DURING: 6 growth stages; CONTAINS InterPro DOMAIN/s: NTP Pyrophosphohydrolase MazG-related, RS21-C6 (InterPro:IPR011394), EAR (InterPro:IPR009039), NTP pyrophosphohydrolase MazG, puta…
Soltu.DM.06G034240	0.474003	-2.10969	-1.07703	4.91431e-07	Protein of unknown function (DUF640)	Conserved gene of unknown function	signalling.light	signalling	moderately similar to ( 219) AT2G31160 | Symbols: LSH3 | LSH3 (LIGHT SENSITIVE HYPOCOTYLS 3) | chr2:13277903-13278562 FORWARDmoderately similar to ( 215) loc_os02g56610 12002.m10683 protein expressed proteinDUF640 PGSC0003DMT400051692
Soltu.DM.07G005000	0.443431	-2.25514	-1.17322	1.00217e-21	heavy metal atpase	Heavy metal ATPase	transport.metal	Transport	nearly identical (1419) AT5G44790 | Symbols: RAN1, HMA7 | RAN1 (RESPONSIVE-TO-ANTAGONIST 1); ATPase, coupled to transmembrane movement of ions, phosphorylative mechanism / copper ion transmembrane transporter | chr5:18075846-18079817 REVERSEweakly similar to ( 119) ACA2_ORYSA Calcium-transporting ATPase 2, plasma membrane-type (EC 3.6.3.8) (Ca(2+)-ATPase isoform 2) - Oryza sativa (Rice)nearly ide…
Soltu.DM.07G005700	0.413219	-2.42002	-1.27502	2.25562e-07	high-affinity K transporter	Sodium transporter hkt1	transport.unspecified cations	Transport	moderately similar to ( 358) AT4G10310 | Symbols: HKT1, ATHKT1 | HKT1 (HIGH-AFFINITY K+ TRANSPORTER 1); sodium ion transmembrane transporter | chr4:6392008-6395667 FORWARDmoderately similar to ( 364) HKT6_ORYSA Probable cation transporter HKT6 (OsHKT6) - Oryza sativa (Rice)moderately similar to ( 370) loc_os02g07830 12002.m06129 protein cation transporter HKT6, putative, expressedTrkH PGSC0003DMT…
Soltu.DM.07G013990	0.0374455	-26.7055	-4.73906	3.57378e-30	zinc transporter 5 precursor	Metal transporter	transport.metal	Transport	moderately similar to ( 336) AT1G05300 | Symbols: ZIP5 | ZIP5; cation transmembrane transporter/ metal ion transmembrane transporter | chr1:1546161-1547709 REVERSEmoderately similar to ( 315) loc_os07g12890 12007.m28960 protein ZIP zinc/iron transport family protein, expressedZip PGSC0003DMT400034119
Soltu.DM.07G014000	0.202492	-4.93846	-2.30406	4.73743e-36	zinc transporter 5 precursor	Metal transporter	transport.metal	Transport	moderately similar to ( 316) AT1G05300 | Symbols: ZIP5 | ZIP5; cation transmembrane transporter/ metal ion transmembrane transporter | chr1:1546161-1547709 REVERSEmoderately similar to ( 305) loc_os07g12890 12007.m28960 protein ZIP zinc/iron transport family protein, expressedZip PGSC0003DMT400034117
Soltu.DM.07G017230	0.220387	-4.53748	-2.18189	3.04525e-20	terpene synthase	Sesquiterpene synthase	secondary metabolism.isoprenoids.terpenoids	secondary metabolism	moderately similar to ( 357) AT5G23960 | Symbols: ATTPS21, TPS21 | TPS21 (TERPENE SYNTHASE 21); (-)-E-beta-caryophyllene synthase/ alpha-humulene synthase | chr5:8092969-8095128 FORWARDmoderately similar to ( 423) DCS1_GOSHI (+)-delta-cadinene synthase (EC 4.2.3.13) (D-cadinene synthase) - Gossypium hirsutum (Upland cotton)moderately similar to ( 331) loc_os08g04500 12008.m04593 protein terpene s…
Soltu.DM.07G017240	0.344969	-2.89881	-1.53546	4.40463e-08	terpene synthase	Sesquiterpene synthase	secondary metabolism.isoprenoids.terpenoids	secondary metabolism	moderately similar to ( 357) AT5G23960 | Symbols: ATTPS21, TPS21 | TPS21 (TERPENE SYNTHASE 21); (-)-E-beta-caryophyllene synthase/ alpha-humulene synthase | chr5:8092969-8095128 FORWARDmoderately similar to ( 423) DCS1_GOSHI (+)-delta-cadinene synthase (EC 4.2.3.13) (D-cadinene synthase) - Gossypium hirsutum (Upland cotton)moderately similar to ( 331) loc_os08g04500 12008.m04593 protein terpene s…
Soltu.DM.07G017270	0.245069	-4.08049	-2.02874	1.34697e-15	terpene synthase	Sesquiterpene synthase	secondary metabolism.isoprenoids.terpenoids	secondary metabolism	moderately similar to ( 385) AT5G23960 | Symbols: ATTPS21, TPS21 | TPS21 (TERPENE SYNTHASE 21); (-)-E-beta-caryophyllene synthase/ alpha-humulene synthase | chr5:8092969-8095128 FORWARDmoderately similar to ( 493) DCS1_GOSHI (+)-delta-cadinene synthase (EC 4.2.3.13) (D-cadinene synthase) - Gossypium hirsutum (Upland cotton)moderately similar to ( 390) loc_os08g04500 12008.m04593 protein terpene s…
Soltu.DM.07G018640	0.41307	-2.4209	-1.27554	4.35881e-40	Protein of unknown function (DUF1644)	Pm27	protein.degradation.ubiquitin.E3.RING	Protein	moderately similar to ( 218) AT4G08460 | Symbols: | protein binding / zinc ion binding | chr4:5377378-5378202 REVERSEmoderately similar to ( 228) loc_os02g53110 12002.m10340 protein expressed proteinDUF1644 PGSC0003DMT400067249
Soltu.DM.07G018650	0.479322	-2.08628	-1.06093	3.21479e-20	NagB/RpiA/CoA transferase-like superfamily protein	6-phosphogluconolactonase	OPP.oxidative PP.6-phosphogluconolactonase	primary carbon metabolism	moderately similar to ( 326) AT5G24400 | Symbols: emb2024 | emb2024 (embryo defective 2024); 6-phosphogluconolactonase/ catalytic | chr5:8330532-8331784 REVERSEmoderately similar to ( 334) loc_os09g35970 12009.m06548 protein 6-phosphogluconolactonase, putative, expressed6PGL NagB GlcN6P_deaminase nagB PGSC0003DMT400067245
Soltu.DM.07G018660	0.320814	-3.11707	-1.64019	2.64988e-09	MAPK/ERK kinase kinase	Mitogen-activated protein kinase kinase kinase	protein.postranslational modification	Protein	moderately similar to ( 366) AT4G08500 | Symbols: MEKK1, ATMEKK1, MAPKKK8, ARAKIN | MEKK1 (MAP KINASE KINASE KINASE 1); DNA binding / MAP kinase kinase kinase/ kinase/ kinase binding / protein binding | chr4:5404272-5407062 REVERSEweakly similar to ( 121) M2K1_ORYSA Mitogen-activated protein kinase kinase 1 (EC 2.7.12.2) (MAP kinase kinase 1) (MAPKK1) (OsMEK1) - Oryza sativa (Rice)moderately simi…
Soltu.DM.07G018670	0.482292	-2.07343	-1.05202	6.59707e-40	NagB/RpiA/CoA transferase-like superfamily protein	6-phosphogluconolactonase	OPP.oxidative PP.6-phosphogluconolactonase	primary carbon metabolism	moderately similar to ( 345) AT5G24400 | Symbols: emb2024 | emb2024 (embryo defective 2024); 6-phosphogluconolactonase/ catalytic | chr5:8330532-8331784 REVERSEmoderately similar to ( 343) loc_os09g35970 12009.m06548 protein 6-phosphogluconolactonase, putative, expressed6PGL NagB GlcN6P_deaminase nagB PGSC0003DMT400067247
Soltu.DM.07G028210	0.348903	-2.86613	-1.5191	3.70314e-07	GRAS family transcription factor	Lateral suppressor	RNA.regulation of transcription.GRAS transcription factor family	RNA	moderately similar to ( 365) AT1G55580 | Symbols: LAS, SCL18 | LAS (Lateral Suppressor); transcription factor | chr1:20764106-20765443 FORWARDmoderately similar to ( 245) MOC_ORYSA Protein MONOCULM 1 - Oryza sativa (Rice)moderately similar to ( 259) loc_os02g10360 12002.m06334 protein protein MONOCULM 1, putativeGRAS PGSC0003DMT400057265
Soltu.DM.08G002940	0.416449	-2.40125	-1.26379	2.17047e-09	HXXXD-type acyl-transferase family protein	Anthranilate N-benzoyltransferase protein	secondary metabolism.phenylpropanoids	secondary metabolism	moderately similar to ( 368) AT5G67150 | Symbols: | transferase family protein | chr5:26795880-26797226 REVERSEvery weakly similar to (84.3) HCBT1_DIACA Anthranilate N-benzoyltransferase protein 1 (EC 2.3.1.144) (Anthranilate N-hydroxycinnamoyl/benzoyltransferase 1) - Dianthus caryophyllus (Carnation) (Clove pink)moderately similar to ( 324) loc_os08g02020 12008.m04350 protein conserved hypotheti…
Soltu.DM.08G004210	0.364168	-2.74598	-1.45732	6.15915e-17	cytochrome P450, family 87, subfamily A, polypeptide	Cytochrome P450	misc.cytochrome P450	misc	moderately similar to ( 394) AT1G12740 | Symbols: CYP87A2 | CYP87A2; electron carrier/ heme binding / iron ion binding / monooxygenase/ oxygen binding | chr1:4342462-4344569 FORWARDmoderately similar to ( 350) C87A3_ORYSA Cytochrome P450 87A3 (EC 1.14.-.-) - Oryza sativa (Rice)moderately similar to ( 350) loc_os04g48170 12004.m09755 protein cytochrome P450 87A3, putative, expressedp450 CypX PGSC0…
Soltu.DM.08G011070	0.413855	-2.41631	-1.2728	2.05253e-07	Ankyrin repeat family protein	Ankyrin repeat-containing protein	cell.organisation	Cell	weakly similar to ( 144) AT4G10720 | Symbols: | ankyrin repeat family protein | chr4:6607879-6609358 FORWARDweakly similar to ( 107) loc_os03g17240 12003.m07154 protein protein binding protein, putative, expressedANK PGSC0003DMT400035767
Soltu.DM.08G013360	0.380187	-2.63028	-1.39522	5.33609e-34	zinc transporter 4 precursor	ZIP family metal transporter	transport.metal	Transport	moderately similar to ( 358) AT1G10970 | Symbols: ZIP4, ATZIP4 | ZIP4 (ZINC TRANSPORTER 4 PRECURSOR); cation transmembrane transporter/ copper ion transmembrane transporter | chr1:3665201-3666933 REVERSEweakly similar to ( 178) loc_os06g37010 12006.m08236 protein zinc transporter 4, chloroplast precursor, putative, expressedZip PGSC0003DMT400076962
Soltu.DM.08G013720	0.127757	-7.82737	-2.96853	4.71763e-22	Protein phosphatase 2C family protein	Protein phosphatase-2c	protein.postranslational modification	Protein	moderately similar to ( 226) AT4G32950 | Symbols: | protein phosphatase 2C, putative / PP2C, putative | chr4:15904444-15906010 REVERSEmoderately similar to ( 223) loc_os04g25570 12004.m07683 protein protein phosphatase 2c, putative, expressedPP2Cc PP2Cc PP2C PTC1 PGSC0003DMT400005637
Soltu.DM.08G013810	0.283794	-3.52368	-1.81708	4.631e-39	gamma vacuolar processing enzyme	Vacoular processing enzyme 1	protein.targeting.secretory pathway.vacuole	Protein	highly similar to ( 728) AT4G32940 | Symbols: GAMMA-VPE, GAMMAVPE | GAMMA-VPE (GAMMA VACUOLAR PROCESSING ENZYME); cysteine-type endopeptidase | chr4:15900557-15903161 REVERSEhighly similar to ( 750) VPE_CITSI Vacuolar-processing enzyme precursor (EC 3.4.22.-) (VPE) - Citrus sinensis (Sweet orange)highly similar to ( 691) loc_os01g37910 12001.m42664 protein vacuolar processing enzyme precursor, pu…
Soltu.DM.08G016390	0.264152	-3.7857	-1.92056	2.13978e-17	conserved hypothetical protein	Conserved gene of unknown function	not assigned.unknown	Not assigned/Unknown	PGSC0003DMT400005782
Soltu.DM.08G028360	0.494271	-2.02318	-1.01663	5.14632e-13	glycosyl hydrolase 9B14	Endo-1,4-beta-glucanase	cell wall.degradation.cellulases and beta -1,4-glucanases	Cell Wall	highly similar to ( 602) AT4G09740 | Symbols: AtGH9B14 | AtGH9B14 (Arabidopsis thaliana glycosyl hydrolase 9B14); catalytic/ hydrolase, hydrolyzing O-glycosyl compounds | chr4:6142706-6145003 REVERSEhighly similar to ( 639) GUN_PHAVU Endoglucanase precursor (EC 3.2.1.4) (Endo-1,4-beta-glucanase) (Abscission cellulase) - Phaseolus vulgaris (Kidney bean) (French bean)highly similar to ( 548) loc_os…
Soltu.DM.09G009690	0.103917	-9.62302	-3.26649	3.32152e-08	Ctr copper transporter family	Copper transporter	transport.metal	Transport	weakly similar to ( 111) AT5G59030 | Symbols: COPT1 | COPT1 (copper transporter 1); copper ion transmembrane transporter | chr5:23833945-23834457 REVERSEvery weakly similar to (95.5) loc_os01g56420 12001.m11798 protein copper transporter 1, putative, expressed PGSC0003DMT400059564
Soltu.DM.09G027160	0.247878	-4.03424	-2.0123	1.0552e-10	Cyclopropane-fatty-acyl-phospholipid synthase	Cyclopropane fatty acid synthase	lipid metabolism.Phospholipid synthesis.cyclopropane-fatty-acyl-phospholipid synthase	Lipid Metabolism	highly similar to ( 862) AT3G23510 | Symbols: | cyclopropane fatty acid synthase, putative / CPA-FA synthase, putative | chr3:8428071-8433159 FORWARDhighly similar to ( 713) loc_os12g16650 12012.m073808 protein cyclopropane fatty acid synthase, putative, expressedCfa COG2907 CMAS PRK11705 PGSC0003DMT400018746
Soltu.DM.09G027170	0.233822	-4.27676	-2.09652	2.49941e-29	Cyclopropane-fatty-acyl-phospholipid synthase	Cyclopropane fatty acid synthase	lipid metabolism.Phospholipid synthesis.cyclopropane-fatty-acyl-phospholipid synthase	Lipid Metabolism	highly similar to ( 741) AT3G23510 | Symbols: | cyclopropane fatty acid synthase, putative / CPA-FA synthase, putative | chr3:8428071-8433159 FORWARDhighly similar to ( 654) loc_os12g16650 12012.m073808 protein cyclopropane fatty acid synthase, putative, expressedCfa CMAS PRK11705 PGSC0003DMT400018734
Soltu.DM.09G030470	0.395479	-2.52858	-1.33833	8.84695e-08	Glycine rich protein family domain containing protein
Soltu.DM.10G002100	0.447046	-2.2369	-1.1615	2.4384e-12	pinoid-binding protein	Ccd1	signalling.calcium	signalling	weakly similar to ( 101) AT4G27280 | Symbols: | calcium-binding EF hand family protein | chr4:13663770-13664162 REVERSEweakly similar to ( 108) loc_os01g57470 12001.m11898 protein caltractin, putative, expressed PGSC0003DMT400064350
Soltu.DM.10G003400	0.415517	-2.40664	-1.26702	7.94173e-08	Plant basic secretory protein (BSP) family protein	Conserved gene of unknown function	stress.biotic	stress	weakly similar to ( 155) AT2G42900 | Symbols: | FUNCTIONS IN: molecular_function unknown; INVOLVED IN: biological_process unknown; LOCATED IN: cellular_component unknown; EXPRESSED IN: 22 plant structures; EXPRESSED DURING: 13 growth stages; CONTAINS InterPro DOMAIN/s: Plant Basic Secretory Protein (InterPro:IPR007541); Has 25 Blast hits to 25 proteins in 11 species: Archae - 0; Bacteria - 0; Met…
Soltu.DM.10G010160	0.330288	-3.02766	-1.5982	7.27845e-23	nitrate transporter 1.5	Peptide transporter	transport.peptides and oligopeptides	Transport	highly similar to ( 838) AT1G32450 | Symbols: NRT1.5 | NRT1.5 (NITRATE TRANSPORTER 1.5); nitrate transmembrane transporter/ transporter | chr1:11715337-11719807 REVERSEhighly similar to ( 678) loc_os02g46460 12002.m09683 protein peptide transporter PTR2, putative, expressedPTR2 PTR2 PGSC0003DMT400061974
Soltu.DM.10G017860	0.437982	-2.2832	-1.19106	2.62328e-07	NAC domain containing protein	NAC domain protein	development.unspecified	Development	moderately similar to ( 291) AT2G17040 | Symbols: anac036 | anac036 (Arabidopsis NAC domain containing protein 36); transcription factor | chr2:7407123-7408120 FORWARDweakly similar to ( 165) NAC68_ORYSA NAC domain-containing protein 68 (ONAC068) - Oryza sativa (Rice)moderately similar to ( 283) loc_os03g04070 12003.m05939 protein NAC domain-containing protein 68, putative, expressedNAM PGSC0003D…
Soltu.DM.10G024950	0.446458	-2.23985	-1.16341	7.62456e-15	A20/AN1-like zinc finger family protein	Stress-associated protein 9	RNA.regulation of transcription.unclassified	RNA	weakly similar to ( 142) AT2G36320 | Symbols: | zinc finger (AN1-like) family protein | chr2:15229388-15229873 FORWARDvery weakly similar to (97.1) ISAP1_ORYSA Multiple stress-responsive zinc-finger protein ISAP1 (Stress-associated protein 1) (OsISAP1) - Oryza sativa (Rice)weakly similar to ( 120) loc_os07g07350 12007.m28950 protein zinc finger A20 and AN1 domains-containing protein, putative, ex…
Soltu.DM.10G027730	0.00839055	-119.182	-6.89702	2.10323e-10	basic helix-loop-helix protein	Conserved gene of unknown function	RNA.regulation of transcription.bHLH,Basic Helix-Loop-Helix family	RNA	weakly similar to ( 113) AT2G41240 | Symbols: BHLH100 | BHLH100 (BASIC HELIX-LOOP-HELIX PROTEIN 100); DNA binding / transcription factor | chr2:17198331-17199320 REVERSEvery weakly similar to (82.0) loc_os01g72370 12001.m13272 protein ORG3, putative, expressed PGSC0003DMT400076759
Soltu.DM.10G027750	0.0686372	-14.5694	-3.86487	1.19044e-22	basic helix-loop-helix (bHLH) DNA-binding superfamily protein	Gene of unknown function	RNA.regulation of transcription.bHLH,Basic Helix-Loop-Helix family	RNA	PGSC0003DMT400076775
Soltu.DM.10G027760	0.171862	-5.81862	-2.54068	2.3979e-35	basic helix-loop-helix (bHLH) DNA-binding superfamily protein	Gene of unknown function	RNA.regulation of transcription.bHLH,Basic Helix-Loop-Helix family	RNA	PGSC0003DMT400076775
Soltu.DM.10G029270	0.403345	-2.47927	-1.30991	6.30888e-12	myb-like HTH transcriptional regulator family protein	Transcription factor	RNA.regulation of transcription.G2-like transcription factor family, GARP	RNA	weakly similar to ( 198) AT5G06800 | Symbols: | myb family transcription factor | chr5:2103374-2105680 FORWARDweakly similar to ( 193) loc_os04g56990 12004.m101684 protein transfactor, putative, expressed PGSC0003DMT400029758
Soltu.DM.11G000570	0.371686	-2.69044	-1.42784	1.60858e-18	tonoplast dicarboxylate transporter	Tonoplast dicarboxylate transporter	transport.unspecified cations	Transport	highly similar to ( 679) AT5G47560 | Symbols: ATTDT, ATSDAT, TDT | TDT (TONOPLAST DICARBOXYLATE TRANSPORTER); malate transmembrane transporter/ sodium:dicarboxylate symporter | chr5:19287895-19290347 REVERSEhighly similar to ( 623) loc_os09g31130 12009.m06229 protein tonoplast dicarboxylate transporter, putative, expressedSLC13_permease CitT Na_sulph_symp ArsB_NhaD_permease PGSC0003DMT400034555
Soltu.DM.11G000590	0.394141	-2.53716	-1.34321	5.15852e-30	hypothetical protein
Soltu.DM.11G000830	0.00700074	-142.842	-7.15828	4.12146e-11	Protein of unknown function (DUF506)	Conserved gene of unknown function	not assigned.unknown	Not assigned/Unknown	moderately similar to ( 219) AT3G07350 | Symbols: | unknown protein | chr3:2347674-2348570 FORWARDweakly similar to ( 122) loc_os03g58230 12003.m10734 protein plant-specific domain TIGR01615 family protein, expressedDUF506 PGSC0003DMT400051812
Soltu.DM.11G000840	0.0252975	-39.5296	-5.30486	7.01651e-16	Protein of unknown function (DUF506)	Conserved gene of unknown function	not assigned.unknown	Not assigned/Unknown	moderately similar to ( 219) AT3G07350 | Symbols: | unknown protein | chr3:2347674-2348570 FORWARDweakly similar to ( 122) loc_os03g58230 12003.m10734 protein plant-specific domain TIGR01615 family protein, expressedDUF506 PGSC0003DMT400051812
Soltu.DM.11G000850	0.0179303	-55.7715	-5.80146	5.15904e-07	Protein of unknown function (DUF506)	Conserved gene of unknown function	not assigned.unknown	Not assigned/Unknown	moderately similar to ( 219) AT3G07350 | Symbols: | unknown protein | chr3:2347674-2348570 FORWARDweakly similar to ( 122) loc_os03g58230 12003.m10734 protein plant-specific domain TIGR01615 family protein, expressedDUF506 PGSC0003DMT400051812
Soltu.DM.11G001290	0.454607	-2.1997	-1.13731	7.67766e-08	ethylene-responsive element binding factor	ERF transcription factor 5	hormone metabolism.ethylene.signal transduction	hormone metabolism	weakly similar to ( 124) AT2G31230 | Symbols: ATERF15 | ATERF15 (Ethylene-responsive element binding factor 15); DNA binding / transcription activator/ transcription factor | chr2:13306676-13307407 REVERSEvery weakly similar to (96.3) ERF2_TOBAC Ethylene-responsive transcription factor 2 (Ethylene-responsive element-binding factor 2) (EREBP-2) (NtERF2) - Nicotiana tabacum (Common tobacco)weakly s…
Soltu.DM.11G006190	0.331617	-3.01552	-1.59241	6.64235e-39	copper chaperone	Copper chaperone	metal handling.binding, chelation and storage	other metabolism	weakly similar to ( 109) AT1G66240 | Symbols: ATX1, ATATX1 | ATX1 (ARABIDOPSIS HOMOLOG OF ANTI-OXIDANT 1); metal ion binding | chr1:24686445-24686832 REVERSEweakly similar to ( 110) loc_os02g32814 12002.m08373 protein heavy metal-associated domain containing protein, expressed PGSC0003DMT400050141
Soltu.DM.11G006260	0.36071	-2.77231	-1.47109	2.98732e-39	Major facilitator superfamily protein	Hippocampus abundant transcript 1 protein	not assigned.unknown	Not assigned/Unknown	moderately similar to ( 214) AT2G16980 | Symbols: | tetracycline transporter | chr2:7376376-7380944 FORWARDmoderately similar to ( 384) loc_os11g05390 12011.m04736 protein tetracycline transporter protein, putative, expressed PGSC0003DMT400050126
Soltu.DM.11G006510	0.437464	-2.2859	-1.19277	9.12855e-11	hypothetical protein	Gene of unknown function	not assigned.unknown	Not assigned/Unknown	PGSC0003DMT400061611
Soltu.DM.11G023220	0.0100401	-99.6009	-6.63809	1.33437e-21	nitrate transporter 2.4	High-affinity nitrate transporter	transport.nitrate	Transport	highly similar to ( 817) AT1G08090 | Symbols: ATNRT2:1, NRT2, NRT2;1AT, ACH1, LIN1, ATNRT2.1, NRT2.1 | ATNRT2:1 (NITRATE TRANSPORTER 2:1); nitrate transmembrane transporter | chr1:2524139-2525920 FORWARDhighly similar to ( 770) loc_os02g02190 12002.m05569 protein high affinity nitrate transporter, putative, expressedNarK PGSC0003DMT400002924
Soltu.DM.11G023240	0.377071	-2.65202	-1.40709	1.59232e-06	nitrate transporter 2.4	High-affinity nitrate transporter	transport.nitrate	Transport	highly similar to ( 689) AT5G60770 | Symbols: ATNRT2.4, NRT2.4 | ATNRT2.4; nitrate transmembrane transporter | chr5:24444396-24447026 FORWARDhighly similar to ( 672) loc_os02g02190 12002.m05569 protein high affinity nitrate transporter, putative, expressedNarK PGSC0003DMT400050654
Soltu.DM.11G023250	0.0145471	-68.7421	-6.10312	2.64269e-07	nitrate transporter 2.4	High-affinity nitrate transporter	transport.nitrate	Transport	highly similar to ( 817) AT1G08090 | Symbols: ATNRT2:1, NRT2, NRT2;1AT, ACH1, LIN1, ATNRT2.1, NRT2.1 | ATNRT2:1 (NITRATE TRANSPORTER 2:1); nitrate transmembrane transporter | chr1:2524139-2525920 FORWARDhighly similar to ( 770) loc_os02g02190 12002.m05569 protein high affinity nitrate transporter, putative, expressedNarK PGSC0003DMT400002924
Soltu.DM.11G026060	0.4101	-2.43843	-1.28595	1.6896e-07	phototropin	Phototropin-1	protein.postranslational modification	Protein	nearly identical (1310) AT3G45780 | Symbols: PHOT1, NPH1, JK224, RPT1 | PHOT1 (PHOTOTROPIN 1); FMN binding / blue light photoreceptor/ kinase/ protein binding / protein serine/threonine kinase | chr3:16818557-16823960 FORWARDmoderately similar to ( 324) KPK1_PHAVU Protein kinase PVPK-1 (EC 2.7.11.1) - Phaseolus vulgaris (Kidney bean) (French bean)nearly identical (1168) loc_os12g01140 12012.m0737…
Soltu.DM.12G001170	0.1938	-5.15996	-2.36736	1.63968e-15	RPM1-interacting protein 4 (RIN4) family protein	Trichohyalin	signalling.in sugar and nutrient physiology	signalling	PGSC0003DMT400012011
Soltu.DM.12G002120	0.472258	-2.11749	-1.08235	2.03099e-08	conserved hypothetical protein	Soluble diacylglycerol acyltransferase	not assigned.unknown	Not assigned/Unknown	very weakly similar to (87.4) AT1G48300 | Symbols: | unknown protein | chr1:17847391-17848338 FORWARD PGSC0003DMT400011705
Soltu.DM.12G007220	0.244064	-4.09729	-2.03467	6.26712e-09	Kunitz family trypsin and protease inhibitor protein	Miraculin	not assigned.unknown	Not assigned/Unknown	STI STI Kunitz_legume PGSC0003DMT400022017
Soltu.DM.12G007230	0.367665	-2.71987	-1.44354	1.34782e-11	kunitz trypsin inhibitor	Miraculin	not assigned.unknown	Not assigned/Unknown	very weakly similar to (82.0) SPORB_IPOBA Sporamin B precursor - Ipomoea batatas (Sweet potato) (Batate)STI STI Kunitz_legume PGSC0003DMT400022042
Soltu.DM.12G007470	0.457823	-2.18425	-1.12714	1.74725e-11	carboxyesterase	Pepper esterase	Biodegradation of Xenobiotics	other metabolism	moderately similar to ( 233) AT5G62180 | Symbols: AtCXE20 | AtCXE20 (Arabidopsis thaliana carboxyesterase 20); carboxylesterase | chr5:24978866-24979849 REVERSEvery weakly similar to (91.7) GID1_ORYSA Gibberellin receptor GID1 (EC 3.-.-.-) (Gibberellin-insensitive dwarf protein 1) (Protein GIBBERELLIN INSENSITIVE DWARF1) - Oryza sativa (Rice)weakly similar to ( 194) loc_os08g43430 12008.m08317 pr…
Soltu.DM.12G020410	0.331617	-3.01553	-1.59241	1.34062e-06	DUF4228 domain containing protein	Conserved gene of unknown function	not assigned.unknown	Not assigned/Unknown	PGSC0003DMT400073980
Soltu.DM.12G023830	0.104528	-9.56685	-3.25804	3.85173e-07	SAUR-like auxin-responsive protein family	Auxin responsive protein	hormone metabolism.auxin.induced-regulated-responsive-activated	hormone metabolism	PGSC0003DMT400085945
Soltu.DM.12G025620	0.483187	-2.06959	-1.04935	3.00614e-12	myo-inositol oxygenase	Myo-inositol oxygenase	minor CHO metabolism.myo-inositol.myo inositol oxygenases	minor CHO metabolism	moderately similar to ( 462) AT4G26260 | Symbols: MIOX4 | MIOX4; inositol oxygenase | chr4:13297939-13300146 FORWARDmoderately similar to ( 445) MIOX_ORYSA Probable inositol oxygenase (EC 1.13.99.1) (Myo-inositol oxygenase) - Oryza sativa (Rice)moderately similar to ( 445) loc_os06g36560 12006.m32098 protein inositol oxygenase, putative, expressedDUF706 PGSC0003DMT400000780

## Sheet: S3b. MPD vs. SPA_3W_Root
Table S3b. List of down-regulated genes with at least two-fold change (P-values < 0.05) in ‘Medium P-deficiency vs. Sufficient P-availability’ (‘MPD vs. SPA’) comparison in the roots of 3-week potato plants
Geneid	Fold change	Fold change	Log2(FoldChange)	P-value	v6.1_Description	v3.4 Description	MAPMan functional group basieredn auf v3.1	Functional category (compiled)	Mapman description
Soltu.DM.01G000560	0.245139	-4.07932	-2.02833	8.35829e-11	S-adenosyl-L-methionine-dependent methyltransferases superfamily protein	Loganic acid methyltransferase	hormone metabolism.salicylic acid.synthesis-degradation	hormone metabolism	moderately similar to ( 277) AT1G68040 | Symbols: | S-adenosyl-L-methionine:carboxyl methyltransferase family protein | chr1:25502876-25505224 FORWARDweakly similar to ( 170) BAMT_ANTMA Benzoate carboxyl methyltransferase (EC 2.1.1.-) (S-adenosyl-L-methionine:benzoic acid carboxyl methyltransferase) - Antirrhinum majus (Garden snapdragon)weakly similar to ( 181) loc_os04g57090 12004.m10595 protei…
Soltu.DM.01G000570	0.344953	-2.89894	-1.53553	6.64066e-16	S-adenosyl-L-methionine-dependent methyltransferases superfamily protein	Conserved gene of unknown function	hormone metabolism.salicylic acid.synthesis-degradation	hormone metabolism	moderately similar to ( 274) AT1G68040 | Symbols: | S-adenosyl-L-methionine:carboxyl methyltransferase family protein | chr1:25502876-25505224 FORWARDweakly similar to ( 171) BAMT_ANTMA Benzoate carboxyl methyltransferase (EC 2.1.1.-) (S-adenosyl-L-methionine:benzoic acid carboxyl methyltransferase) - Antirrhinum majus (Garden snapdragon)weakly similar to ( 180) loc_os01g50610 12001.m150693 prote…
Soltu.DM.01G000790	0.486729	-2.05453	-1.03881	4.4373e-07	PLANT CADMIUM RESISTANCE	Conserved gene of unknown function	not assigned.unknown	Not assigned/Unknown	weakly similar to ( 180) AT1G14870 | Symbols: | FUNCTIONS IN: molecular_function unknown; INVOLVED IN: response to oxidative stress; LOCATED IN: plasma membrane; EXPRESSED IN: callus; CONTAINS InterPro DOMAIN/s: EGF-type aspartate/asparagine hydroxylation conserved site (InterPro:IPR000152), Protein of unknown function Cys-rich (InterPro:IPR006461); BEST Arabidopsis thaliana protein match is: unk…
Soltu.DM.01G039710	0.341891	-2.92491	-1.54839	1.85215e-18	phloem protein 2-B15	Conserved gene of unknown function	cell.organisation	Cell	moderately similar to ( 230) AT1G09155 | Symbols: AtPP2-B15 | AtPP2-B15 (Phloem protein 2-B15); carbohydrate binding | chr1:2949831-2950842 REVERSEweakly similar to ( 173) loc_os12g03740 12012.m04371 protein ATPP2-B10, putative, expressed PGSC0003DMT400063740
Soltu.DM.02G007730	0.47363	-2.11135	-1.07817	1.3858e-08	transducin family protein / WD-40 repeat family protein	Nucleotide binding protein	not assigned.unknown	Not assigned/Unknown	highly similar to ( 612) AT4G34280 | Symbols: | transducin family protein / WD-40 repeat family protein | chr4:16407084-16410644 FORWARD PGSC0003DMT400033876
Soltu.DM.02G008230	0.429584	-2.32783	-1.21899	6.55958e-08	PATATIN-like protein	Patatin 3	development.storage proteins	Development	moderately similar to ( 376) AT4G37050 | Symbols: PLP4, PLA V | PLP4 (PATATIN-LIKE PROTEIN 4); nutrient reservoir | chr4:17457261-17459642 REVERSEmoderately similar to ( 267) PAT5_SOLTU Patatin T5 precursor (Potato tuber protein) - Solanum tuberosum (Potato)moderately similar to ( 416) loc_os11g39990 12011.m07846 protein patatin T5 precursor, putative, expressedPatatin COG3621 PGSC0003DMT400002019
Soltu.DM.02G008740	0.274289	-3.64579	-1.86623	1.47499e-08	photosystem II subunit O-2	Oxygen-evolving enhancer protein 1, chloroplastic	PS.lightreaction.photosystem II.PSII polypeptide subunits	Photosynthesis	moderately similar to ( 499) AT3G50820 | Symbols: PSBO2, PSBO-2, OEC33 | PSBO2 (PHOTOSYSTEM II SUBUNIT O-2); oxygen evolving/ poly(U) binding | chr3:18891008-18892311 REVERSEhighly similar to ( 560) PSBO_SOLTU Oxygen-evolving enhancer protein 1, chloroplast precursor (OEE1) (33 kDa subunit of oxygen evolving system of photosystem II) (OEC 33 kDa subunit) (33 kDa thylakoid membrane protein) - Sola…
Soltu.DM.02G023800	0.314217	-3.18251	-1.67017	3.06091e-08	ferredoxin-NADP()-oxidoreductase	Ferredoxin--NADP reductase, leaf-type isozyme, chloroplastic	PS.lightreaction.other electron carrier (ox/red).ferredoxin reductase	Photosynthesis	highly similar to ( 574) AT1G20020 | Symbols: ATLFNR2 | FNR2 (FERREDOXIN-NADP(+)-OXIDOREDUCTASE 2); NADPH dehydrogenase/ oxidoreductase/ poly(U) binding | chr1:6942851-6944868 FORWARDhighly similar to ( 673) FENR1_TOBAC Ferredoxin--NADP reductase, leaf-type isozyme, chloroplast precursor (EC 1.18.1.2) (FNR) - Nicotiana tabacum (Common tobacco)highly similar to ( 562) loc_os06g01850 12006.m04921 p…
Soltu.DM.02G028500	0.328333	-3.04569	-1.60677	3.34349e-23	F-box/RNI-like superfamily protein	Ubiquitin-protein ligase	protein.degradation.ubiquitin.E3.SCF.FBOX	Protein	moderately similar to ( 318) AT5G67140 | Symbols: | F-box family protein | chr5:26794009-26795213 REVERSEmoderately similar to ( 267) loc_os06g07000 12006.m31842 protein F-box domain containing protein, expressed PGSC0003DMT400010308
Soltu.DM.02G032930	0.246322	-4.05972	-2.02138	1.6924e-06	carbonic anhydrase	Carbonic anhydrase	TCA / org. transformation.carbonic anhydrases	energy metabolism	moderately similar to ( 395) AT3G01500 | Symbols: CA1 | CA1 (CARBONIC ANHYDRASE 1); carbonate dehydratase/ zinc ion binding | chr3:195173-197873 REVERSEhighly similar to ( 507) CAHC_TOBAC Carbonic anhydrase, chloroplast precursor (EC 4.2.1.1) (Carbonate dehydratase) - Nicotiana tabacum (Common tobacco)moderately similar to ( 233) loc_os01g45274 12001.m150428 protein carbonic anhydrase, chloroplas…
Soltu.DM.03G000420	0.487966	-2.04932	-1.03515	4.84931e-07	CBL-interacting protein kinase	CBL-interacting protein kinase 20	protein.postranslational modification	Protein	moderately similar to ( 419) AT3G23000 | Symbols: CIPK7, SnRK3.10, PKS7, ATSRPK1, ATSR2 | CIPK7 (CBL-INTERACTING PROTEIN KINASE 7); ATP binding / kinase/ protein kinase/ protein serine/threonine kinase | chr3:8172654-8173943 FORWARDmoderately similar to ( 296) CIPK1_ORYSA CIPK-like protein 1 (EC 2.7.11.1) (OsCK1) - Oryza sativa (Rice)moderately similar to ( 359) loc_os03g43440 12003.m09390 protei…
Soltu.DM.03G017160	0.333184	-3.00134	-1.58561	2.78389e-07	hypothetical protein	Conserved gene of unknown function	not assigned.unknown	Not assigned/Unknown	PGSC0003DMT400037065
Soltu.DM.03G021500	0.459156	-2.17791	-1.12294	1.25195e-11	pseudo-response regulator	Pseudo-response regulator 5	RNA.regulation of transcription.Psudo ARR transcription factor family	RNA	moderately similar to ( 257) AT5G24470 | Symbols: APRR5, PRR5 | APRR5 (ARABIDOPSIS PSEUDO-RESPONSE REGULATOR 5); transcription regulator/ two-component response regulator | chr5:8356204-8358873 REVERSEmoderately similar to ( 313) PRR95_ORYSA Two-component response regulator-like PRR95 (Pseudo-response regulator 95) (OsPRR95) - Oryza sativa (Rice)moderately similar to ( 313) loc_os09g36220 12009.m…
Soltu.DM.03G025100	0.480233	-2.08232	-1.05819	1.54483e-08	BTB and TAZ domain protein	BTB/POZ domain-containing protein	protein.degradation.ubiquitin.E3.BTB/POZ Cullin3.BTB/POZ	Protein	moderately similar to ( 366) AT5G63160 | Symbols: BT1 | BT1 (BTB AND TAZ DOMAIN PROTEIN 1); protein binding / transcription regulator | chr5:25333485-25335399 REVERSEmoderately similar to ( 243) loc_os01g68020 12001.m12906 protein protein binding protein, putative, expressed PGSC0003DMT400039384
Soltu.DM.03G035340	0.275978	-3.62348	-1.85738	7.32669e-07	photosystem I subunit H2	Photosystem I psaH protein	PS.lightreaction.photosystem I.PSI polypeptide subunits	Photosynthesis	weakly similar to ( 155) AT1G52230 | Symbols: PSAH2, PSAH-2, PSI-H | PSAH2 (PHOTOSYSTEM I SUBUNIT H2) | chr1:19454902-19455508 FORWARDweakly similar to ( 159) PSAH_SPIOL Photosystem I reaction center subunit VI, chloroplast precursor (PSI-H) (Light-harvesting complex I 11 kDa protein) - Spinacia oleracea (Spinach)weakly similar to ( 137) loc_os05g48630 12005.m08934 protein expressed proteinPSI_Ps…
Soltu.DM.04G007640	0.384187	-2.6029	-1.38012	6.05673e-10	glycerol-3-phosphate acyltransferase	ER glycerol-phosphate acyltransferase	lipid metabolism.Phospholipid synthesis	Lipid Metabolism	highly similar to ( 568) AT3G11430 | Symbols: ATGPAT5, GPAT5 | GPAT5 (GLYCEROL-3-PHOSPHATE ACYLTRANSFERASE 5); 1-acylglycerol-3-phosphate O-acyltransferase/ acyltransferase/ organic anion transmembrane transporter | chr3:3595911-3597678 FORWARDmoderately similar to ( 456) loc_os05g38350 12005.m08014 protein glycerol-3-phosphate acyltransferase 8, putative, expressed PGSC0003DMT400016230
Soltu.DM.04G020660	0.331457	-3.01698	-1.59311	5.56027e-07	cytochrome P450, family 71, subfamily B, polypeptide	Cytochrome P450	misc.cytochrome P450	misc	moderately similar to ( 386) AT3G26310 | Symbols: CYP71B35 | CYP71B35; electron carrier/ heme binding / iron ion binding / monooxygenase/ oxygen binding | chr3:9641089-9642779 REVERSEhighly similar to ( 517) C71D8_SOYBN Cytochrome P450 71D8 (EC 1.14.-.-) (P450 CP7) - Glycine max (Soybean)moderately similar to ( 421) loc_os09g10340 12009.m04299 protein cytochrome P450 71D7, putative, expressedp450…
Soltu.DM.04G034060	0.482006	-2.07466	-1.05288	1.57071e-17	PATATIN-like protein	Conserved gene of unknown function	development.storage proteins	Development	moderately similar to ( 464) AT2G26560 | Symbols: PLP2, PLA IIA, PLA2A | PLA2A (PHOSPHOLIPASE A 2A); lipase/ nutrient reservoir | chr2:11293912-11295708 REVERSEmoderately similar to ( 293) PAT0_SOLTU Patatin precursor (Potato tuber protein) - Solanum tuberosum (Potato)moderately similar to ( 485) loc_os09g28770 12009.m06028 protein patatin class 1 precursor, putative, expressedPatatin COG3621 PGS…
Soltu.DM.04G037270	0.327918	-3.04955	-1.60859	3.19988e-33	Prolyl oligopeptidase family protein	Prolyl endopeptidase	protein.degradation	Protein	nearly identical (1052) AT1G76140 | Symbols: | serine-type endopeptidase/ serine-type peptidase | chr1:28571187-28574852 FORWARDnearly identical (1001) loc_os01g01830 12001.m06826 protein prolyl endopeptidase, putative, expressedCOG1505 Peptidase_S9_N PtrB Peptidase_S9 PRK10115 DAP2 PGSC0003DMT400025603
Soltu.DM.05G022920	0.319672	-3.12821	-1.64534	3.85635e-09	conserved hypothetical protein	Conserved gene of unknown function	not assigned.unknown	Not assigned/Unknown	PGSC0003DMT400069922
Soltu.DM.05G025440	0.440788	-2.26866	-1.18184	1.83144e-09	ABC-2 type transporter family protein	ATP-binding cassette transporter	transport.ABC transporters and multidrug resistance systems	Transport	highly similar to ( 939) AT2G39350 | Symbols: | ABC transporter family protein | chr2:16430174-16432396 REVERSEweakly similar to ( 168) PDR15_ORYSA Pleiotropic drug resistance protein 15 - Oryza sativa (Rice)highly similar to ( 791) loc_os03g17350 12003.m07163 protein ATPase, coupled to transmembrane movement of substances, putative, expressedABCG_White ABCG_EPDR CcmA ABC_PDR_domain2 ABC_PDR_doma…
Soltu.DM.06G018650	0.447756	-2.23336	-1.15921	5.72324e-10	hypothetical protein	Gene of unknown function	not assigned.unknown	Not assigned/Unknown	PGSC0003DMT400019839
Soltu.DM.06G022210	0.340028	-2.94093	-1.55627	1.07825e-07	Dormancy/auxin associated family protein	Auxin-repressed protein	not assigned.unknown	Not assigned/Unknown	PGSC0003DMT400012546
Soltu.DM.06G029820	0.485199	-2.06101	-1.04335	1.61641e-07	Jojoba acyl CoA reductase-related male sterility protein	Fatty acyl-CoA reductase 3	lipid metabolism.lipid degradation.beta-oxidation.acyl CoA reductase	Lipid Metabolism	highly similar to ( 639) AT4G33790 | Symbols: CER4, G7, FAR3 | CER4 (ECERIFERUM 4); fatty acyl-CoA reductase (alcohol-forming)/ oxidoreductase, acting on the CH-CH group of donors | chr4:16204325-16207891 REVERSEhighly similar to ( 509) loc_os08g20200 12008.m06087 protein male sterility protein 2, putative, expressedNAD_binding_4 PGSC0003DMT400018310
Soltu.DM.07G013990	0.223006	-4.48419	-2.16485	6.06085e-08	zinc transporter 5 precursor	Metal transporter	transport.metal	Transport	moderately similar to ( 336) AT1G05300 | Symbols: ZIP5 | ZIP5; cation transmembrane transporter/ metal ion transmembrane transporter | chr1:1546161-1547709 REVERSEmoderately similar to ( 315) loc_os07g12890 12007.m28960 protein ZIP zinc/iron transport family protein, expressedZip PGSC0003DMT400034119
Soltu.DM.07G014000	0.374995	-2.6667	-1.41506	6.74792e-17	zinc transporter 5 precursor	Metal transporter	transport.metal	Transport	moderately similar to ( 316) AT1G05300 | Symbols: ZIP5 | ZIP5; cation transmembrane transporter/ metal ion transmembrane transporter | chr1:1546161-1547709 REVERSEmoderately similar to ( 305) loc_os07g12890 12007.m28960 protein ZIP zinc/iron transport family protein, expressedZip PGSC0003DMT400034117
Soltu.DM.07G017230	0.456778	-2.18925	-1.13043	1.47742e-06	terpene synthase	Sesquiterpene synthase	secondary metabolism.isoprenoids.terpenoids	secondary metabolism	moderately similar to ( 357) AT5G23960 | Symbols: ATTPS21, TPS21 | TPS21 (TERPENE SYNTHASE 21); (-)-E-beta-caryophyllene synthase/ alpha-humulene synthase | chr5:8092969-8095128 FORWARDmoderately similar to ( 423) DCS1_GOSHI (+)-delta-cadinene synthase (EC 4.2.3.13) (D-cadinene synthase) - Gossypium hirsutum (Upland cotton)moderately similar to ( 331) loc_os08g04500 12008.m04593 protein terpene s…
Soltu.DM.07G017270	0.385633	-2.59314	-1.3747	2.7695e-09	terpene synthase	Sesquiterpene synthase	secondary metabolism.isoprenoids.terpenoids	secondary metabolism	moderately similar to ( 385) AT5G23960 | Symbols: ATTPS21, TPS21 | TPS21 (TERPENE SYNTHASE 21); (-)-E-beta-caryophyllene synthase/ alpha-humulene synthase | chr5:8092969-8095128 FORWARDmoderately similar to ( 493) DCS1_GOSHI (+)-delta-cadinene synthase (EC 4.2.3.13) (D-cadinene synthase) - Gossypium hirsutum (Upland cotton)moderately similar to ( 390) loc_os08g04500 12008.m04593 protein terpene s…
Soltu.DM.07G019640	0.38572	-2.59255	-1.37437	1.77839e-06	protochlorophyllide oxidoreductase B	NADPH:protochlorophyllide oxidoreductase	tetrapyrrole synthesis.protochlorophyllide reductase	other metabolism	highly similar to ( 533) AT5G54190 | Symbols: PORA | PORA; oxidoreductase/ protochlorophyllide reductase | chr5:21991183-21992238 REVERSEhighly similar to ( 554) POR_PEA Protochlorophyllide reductase, chloroplast precursor (EC 1.3.1.33) (PCR) (NADPH-protochlorophyllide oxidoreductase) (POR) - Pisum sativum (Garden pea)moderately similar to ( 500) loc_os10g35370 12010.m06361 protein protochlorophy…
Soltu.DM.08G000940	0.483606	-2.0678	-1.0481	1.39427e-07	nudix hydrolase homolog	Mutt domain protein	nucleotide metabolism.salvage.NUDIX hydrolases	nucleotide metabolism	moderately similar to ( 357) AT5G47240 | Symbols: atnudt8 | atnudt8 (Arabidopsis thaliana Nudix hydrolase homolog 8); hydrolase | chr5:19183806-19185467 FORWARDmoderately similar to ( 343) loc_os04g46280 12004.m35402 protein nudix hydrolase 8, putative, expressedNudix_Hydrolase_12 PGSC0003DMT400005804
Soltu.DM.08G014110	0.492368	-2.031	-1.02219	1.08385e-07	Zinc finger C-x8-C-x5-C-x3-H type family protein	C3HL domain class transcription factor	RNA.regulation of transcription.C3H zinc finger family	RNA	moderately similar to ( 305) AT2G19810 | Symbols: | zinc finger (CCCH-type) family protein | chr2:8550419-8551498 FORWARDmoderately similar to ( 248) loc_os01g09620 12001.m42903 protein nucleic acid binding protein, putative, expressed PGSC0003DMT400065463
Soltu.DM.08G016390	0.467295	-2.13998	-1.09759	9.31876e-08	conserved hypothetical protein	Conserved gene of unknown function	not assigned.unknown	Not assigned/Unknown	PGSC0003DMT400005782
Soltu.DM.09G024030	0.427823	-2.33742	-1.22492	4.77422e-09	carboxyesterase	CXE carboxylesterase	Biodegradation of Xenobiotics	other metabolism	weakly similar to ( 152) AT3G48700 | Symbols: ATCXE13 | ATCXE13 (ARABIDOPSIS THALIANA CARBOXYESTERASE 13); hydrolase | chr3:18038825-18039814 REVERSEweakly similar to ( 154) loc_os09g28750 12009.m06026 protein gibberellin receptor GID1L2, putative, expressedAbhydrolase_3 Aes PGSC0003DMT400081449
Soltu.DM.09G028720	0.35858	-2.78878	-1.47963	6.26612e-08	pleiotropic drug resistance	Pleiotropic drug resistance protein 1	transport.ABC transporters and multidrug resistance systems	Transport	nearly identical (1961) AT1G15520 | Symbols: PDR12, ATPDR12 | PDR12 (PLEIOTROPIC DRUG RESISTANCE 12); ATPase, coupled to transmembrane movement of substances | chr1:5331993-5338175 REVERSEnearly identical (2440) PDR1_NICPL Pleiotropic drug resistance protein 1 (NpPDR1) - Nicotiana plumbaginifolia (Leadwort-leaved tobacco)nearly identical (1917) loc_os02g11760 12002.m06425 protein PDR5-like ABC tr…
Soltu.DM.09G030470	0.300832	-3.32412	-1.73297	5.05116e-12	Glycine rich protein family domain containing protein
Soltu.DM.10G003400	0.458253	-2.1822	-1.12578	6.96295e-07	Plant basic secretory protein (BSP) family protein	Conserved gene of unknown function	stress.biotic	stress	weakly similar to ( 155) AT2G42900 | Symbols: | FUNCTIONS IN: molecular_function unknown; INVOLVED IN: biological_process unknown; LOCATED IN: cellular_component unknown; EXPRESSED IN: 22 plant structures; EXPRESSED DURING: 13 growth stages; CONTAINS InterPro DOMAIN/s: Plant Basic Secretory Protein (InterPro:IPR007541); Has 25 Blast hits to 25 proteins in 11 species: Archae - 0; Bacteria - 0; Met…
Soltu.DM.10G023590	0.449073	-2.22681	-1.15498	1.18145e-07	cytochrome P450, family 71, subfamily B, polypeptide	Cytochrome P450 hydroxylase	misc.cytochrome P450	misc	moderately similar to ( 314) AT3G26300 | Symbols: CYP71B34 | CYP71B34; electron carrier/ heme binding / iron ion binding / monooxygenase/ oxygen binding | chr3:9639199-9640866 REVERSEmoderately similar to ( 409) C71D8_SOYBN Cytochrome P450 71D8 (EC 1.14.-.-) (P450 CP7) - Glycine max (Soybean)moderately similar to ( 355) loc_os02g09240 12002.m06221 protein cytochrome P450 71D8, putative, expressed…
Soltu.DM.10G027730	0.200905	-4.97747	-2.31541	1.68524e-06	basic helix-loop-helix protein	Conserved gene of unknown function	RNA.regulation of transcription.bHLH,Basic Helix-Loop-Helix family	RNA	weakly similar to ( 113) AT2G41240 | Symbols: BHLH100 | BHLH100 (BASIC HELIX-LOOP-HELIX PROTEIN 100); DNA binding / transcription factor | chr2:17198331-17199320 REVERSEvery weakly similar to (82.0) loc_os01g72370 12001.m13272 protein ORG3, putative, expressed PGSC0003DMT400076759
Soltu.DM.10G027750	0.316361	-3.16094	-1.66036	7.9705e-07	basic helix-loop-helix (bHLH) DNA-binding superfamily protein	Gene of unknown function	RNA.regulation of transcription.bHLH,Basic Helix-Loop-Helix family	RNA	PGSC0003DMT400076775
Soltu.DM.11G000830	0.208677	-4.7921	-2.26066	9.74017e-07	Protein of unknown function (DUF506)	Conserved gene of unknown function	not assigned.unknown	Not assigned/Unknown	moderately similar to ( 219) AT3G07350 | Symbols: | unknown protein | chr3:2347674-2348570 FORWARDweakly similar to ( 122) loc_os03g58230 12003.m10734 protein plant-specific domain TIGR01615 family protein, expressedDUF506 PGSC0003DMT400051812
Soltu.DM.11G000840	0.205903	-4.85666	-2.27996	4.30829e-11	Protein of unknown function (DUF506)	Conserved gene of unknown function	not assigned.unknown	Not assigned/Unknown	moderately similar to ( 219) AT3G07350 | Symbols: | unknown protein | chr3:2347674-2348570 FORWARDweakly similar to ( 122) loc_os03g58230 12003.m10734 protein plant-specific domain TIGR01615 family protein, expressedDUF506 PGSC0003DMT400051812
Soltu.DM.11G003540	0.387971	-2.57751	-1.36598	3.06955e-07	white-brown complex homolog protein	ATP-binding cassette transporter	transport.ABC transporters and multidrug resistance systems	Transport	highly similar to ( 616) AT1G17840 | Symbols: WBC11, ABCG11, DSO, COF1, ATWBC11 | WBC11 (WHITE-BROWN COMPLEX HOMOLOG PROTEIN 11); ATPase, coupled to transmembrane movement of substances / fatty acid transporter | chr1:6142870-6145894 FORWARDweakly similar to ( 180) PDR3_TOBAC Pleiotropic drug resistance protein 3 (NtPDR3) - Nicotiana tabacum (Common tobacco)highly similar to ( 818) loc_os09g29660…
Soltu.DM.11G006210	0.234577	-4.26299	-2.09187	1.32963e-06	GDSL-like Lipase/Acylhydrolase superfamily protein	Carboxylic ester hydrolase	misc.GDSL-motif lipase	misc	moderately similar to ( 329) AT5G03610 | Symbols: | GDSL-motif lipase/hydrolase family protein | chr5:915650-918326 FORWARDweakly similar to ( 112) APG_BRANA Anter-specific proline-rich protein APG (Protein CEX) (Fragment) - Brassica napus (Rape)weakly similar to ( 193) loc_os09g39430 12009.m06881 protein carboxylic ester hydrolase/ hydrolase, acting on ester bonds, putative, expressedSGNH_plant_…
Soltu.DM.11G006260	0.437712	-2.28461	-1.19195	2.8634e-27	Major facilitator superfamily protein	Hippocampus abundant transcript 1 protein	not assigned.unknown	Not assigned/Unknown	moderately similar to ( 214) AT2G16980 | Symbols: | tetracycline transporter | chr2:7376376-7380944 FORWARDmoderately similar to ( 384) loc_os11g05390 12011.m04736 protein tetracycline transporter protein, putative, expressed PGSC0003DMT400050126
Soltu.DM.12G001290	0.105863	-9.44617	-3.23973	1.29689e-06	Photosystem II 5 kD protein	Photosystem II 5 kDa protein, chloroplastic	not assigned.unknown	Not assigned/Unknown	PGSC0003DMT400011811
Soltu.DM.12G029610	0.289899	-3.44947	-1.78638	2.08923e-09	protochlorophyllide oxidoreductase B	NADPH:protochlorophyllide oxidoreductase	tetrapyrrole synthesis.protochlorophyllide reductase	other metabolism	highly similar to ( 575) AT5G54190 | Symbols: PORA | PORA; oxidoreductase/ protochlorophyllide reductase | chr5:21991183-21992238 REVERSEhighly similar to ( 601) POR_DAUCA Protochlorophyllide reductase, chloroplast precursor (EC 1.3.1.33) (PCR) (NADPH-protochlorophyllide oxidoreductase) (POR) - Daucus carota (Carrot)highly similar to ( 536) loc_os10g35370 12010.m06361 protein protochlorophyllide …

## Sheet: S3c. SPD vs. SPA_6W_Root
Table S3c. List of down-regulated genes with at least two-fold change (P-values < 0.05) in ‘Severe P-deficiency vs. Sufficient P-availability’ (SPD vs. SPA) comparison in the roots of 6-week potato plants
Geneid	Fold change	Fold change	Log2(FoldChange)	pvalue	v6.1_Description	v3.4 Description	MAPMan functional group basieredn auf v3.1	Functional category (compiled)	Mapman description
Soltu.DM.01G000310	0.453358	-2.20576	-1.14128	3.50919e-07	S-adenosyl-L-methionine-dependent methyltransferases superfamily protein	Conserved gene of unknown function	hormone metabolism.salicylic acid.synthesis-degradation	hormone metabolism	weakly similar to ( 169) AT1G15125 | Symbols: | S-adenosylmethionine-dependent methyltransferase/ methyltransferase | chr1:5204625-5205912 FORWARDweakly similar to ( 146) BAMT_ANTMA Benzoate carboxyl methyltransferase (EC 2.1.1.-) (S-adenosyl-L-methionine:benzoic acid carboxyl methyltransferase) - Antirrhinum majus (Garden snapdragon)weakly similar to ( 122) loc_os01g50610 12001.m150693 protein j…
Soltu.DM.01G000570	0.215671	-4.63669	-2.21309	4.19615e-07	S-adenosyl-L-methionine-dependent methyltransferases superfamily protein	Conserved gene of unknown function	hormone metabolism.salicylic acid.synthesis-degradation	hormone metabolism	moderately similar to ( 274) AT1G68040 | Symbols: | S-adenosyl-L-methionine:carboxyl methyltransferase family protein | chr1:25502876-25505224 FORWARDweakly similar to ( 171) BAMT_ANTMA Benzoate carboxyl methyltransferase (EC 2.1.1.-) (S-adenosyl-L-methionine:benzoic acid carboxyl methyltransferase) - Antirrhinum majus (Garden snapdragon)weakly similar to ( 180) loc_os01g50610 12001.m150693 prote…
Soltu.DM.01G000630	0.0203486	-49.1434	-5.61893	6.27117e-07	S-adenosyl-L-methionine-dependent methyltransferases superfamily protein	Conserved gene of unknown function	hormone metabolism.salicylic acid.synthesis-degradation	hormone metabolism	moderately similar to ( 262) AT1G68040 | Symbols: | S-adenosyl-L-methionine:carboxyl methyltransferase family protein | chr1:25502876-25505224 FORWARDweakly similar to ( 176) BAMT_ANTMA Benzoate carboxyl methyltransferase (EC 2.1.1.-) (S-adenosyl-L-methionine:benzoic acid carboxyl methyltransferase) - Antirrhinum majus (Garden snapdragon)weakly similar to ( 183) loc_os11g15060 12011.m05641 protei…
Soltu.DM.01G001010	0.372589	-2.68392	-1.42434	3.65578e-09	ARM repeat superfamily protein	EMB2734	protein.targeting.nucleus	Protein	nearly identical (1642) AT5G19820 | Symbols: emb2734 | emb2734 (embryo defective 2734); binding / lyase | chr5:6695731-6701247 REVERSEnearly identical (1464) loc_os07g38760 12007.m08121 protein importin beta-3, putative, expressed PGSC0003DMT400041005
Soltu.DM.01G001030	0.267255	-3.74174	-1.90371	1.46229e-08	ARM repeat superfamily protein	EMB2734	protein.targeting.nucleus	Protein	nearly identical (1642) AT5G19820 | Symbols: emb2734 | emb2734 (embryo defective 2734); binding / lyase | chr5:6695731-6701247 REVERSEnearly identical (1464) loc_os07g38760 12007.m08121 protein importin beta-3, putative, expressed PGSC0003DMT400041005
Soltu.DM.01G001070	0.352905	-2.83362	-1.50265	3.3237e-07	ARM repeat superfamily protein	EMB2734	protein.targeting.nucleus	Protein	nearly identical (1642) AT5G19820 | Symbols: emb2734 | emb2734 (embryo defective 2734); binding / lyase | chr5:6695731-6701247 REVERSEnearly identical (1464) loc_os07g38760 12007.m08121 protein importin beta-3, putative, expressed PGSC0003DMT400041005
Soltu.DM.01G001080	0.395454	-2.52874	-1.33842	2.3536e-07	ARM repeat superfamily protein	EMB2734	protein.targeting.nucleus	Protein	nearly identical (1642) AT5G19820 | Symbols: emb2734 | emb2734 (embryo defective 2734); binding / lyase | chr5:6695731-6701247 REVERSEnearly identical (1464) loc_os07g38760 12007.m08121 protein importin beta-3, putative, expressed PGSC0003DMT400041005
Soltu.DM.01G001120	0.260305	-3.84165	-1.94173	5.72992e-16	Disease resistance protein (CC-NBS-LRR class) family	Late blight resistance protein Rpi-blb2	stress.biotic	stress	weakly similar to ( 151) AT3G46530 | Symbols: RPP13 | RPP13 (RECOGNITION OF PERONOSPORA PARASITICA 13); ATP binding | chr3:17130739-17133246 REVERSEweakly similar to ( 159) loc_os11g41540 12011.m080051 protein disease resistance RPP8-like protein 3, putative, expressedNB-ARC PGSC0003DMT400056552
Soltu.DM.01G001150	0.225601	-4.4326	-2.14815	1.59357e-09	ARM repeat superfamily protein	EMB2734	protein.targeting.nucleus	Protein	nearly identical (1642) AT5G19820 | Symbols: emb2734 | emb2734 (embryo defective 2734); binding / lyase | chr5:6695731-6701247 REVERSEnearly identical (1464) loc_os07g38760 12007.m08121 protein importin beta-3, putative, expressed PGSC0003DMT400041005
Soltu.DM.01G002360	0.466411	-2.14403	-1.10033	1.09537e-07	2-oxoglutarate (2OG) and Fe(II)-dependent oxygenase superfamily protein	Transcription factor	RNA.regulation of transcription.JUMONJI family	RNA	highly similar to ( 526) AT3G20810 | Symbols: | transcription factor jumonji (jmjC) domain-containing protein | chr3:7275814-7278182 FORWARDmoderately similar to ( 344) loc_os09g31380 12009.m06252 protein conserved hypothetical protein PGSC0003DMT400055008
Soltu.DM.01G002470	0.490801	-2.03749	-1.02679	1.46123e-07	Polynucleotidyl transferase, ribonuclease H-like superfamily protein	Exonuclease	DNA.unspecified	DNA	moderately similar to ( 235) AT1G74390 | Symbols: | exonuclease family protein | chr1:27961760-27963826 REVERSEmoderately similar to ( 242) loc_os10g26720 12010.m05611 protein exonuclease family protein, expressedEXOIII PGSC0003DMT400055088
Soltu.DM.01G002770	0.128876	-7.75942	-2.95595	2.29444e-12	plant U-box	U-box protein	0	Not assigned/Unknown	0
Soltu.DM.01G002800	0.251096	-3.98253	-1.99369	1.37738e-06	plant U-box	U-box protein	RNA.regulation of transcription.PHOR1	RNA	moderately similar to ( 459) AT2G35930 | Symbols: PUB23 | PUB23 (PLANT U-BOX 23); ubiquitin-protein ligase | chr2:15083101-15084336 REVERSEweakly similar to ( 116) SPL11_ORYSA Spotted leaf protein 11 (Spotted leaf11) (Cell death-related protein SPL11) - Oryza sativa (Rice)moderately similar to ( 345) loc_os02g33590 12002.m08452 protein ubiquitin-protein ligase, putative, expressedUbox PGSC0003DMT…
Soltu.DM.01G002930	0.378226	-2.64392	-1.40268	4.79779e-25	transmembrane kinase	Serine/threonine-protein kinase PBS1	protein.postranslational modification.kinase.receptor like cytoplasmatic kinase VII	Protein	highly similar to ( 510) AT2G01820 | Symbols: | leucine-rich repeat protein kinase, putative | chr2:357664-360681 REVERSEweakly similar to ( 197) CRI4_MAIZE Putative receptor protein kinase CRINKLY4 precursor (EC 2.7.11.1) - Zea mays (Maize)highly similar to ( 924) loc_os04g58910 12004.m10771 protein receptor protein kinase TMK1 precursor, putative, expressedTyrKc Pkinase_Tyr S_TKc PTKc Pkinase S…
Soltu.DM.01G003400	0.430319	-2.32386	-1.21652	2.12406e-10	NB-ARC domain-containing disease resistance protein	Resistance protein PSH-RGH7	stress.biotic	stress	moderately similar to ( 227) AT1G50180 | Symbols: | disease resistance protein (CC-NBS-LRR class), putative | chr1:18584235-18587136 FORWARDmoderately similar to ( 245) loc_os07g08890 12007.m05345 protein disease resistance protein RPM1, putative, expressedNB-ARC PGSC0003DMT400042194
Soltu.DM.01G006670	0.26308	-3.80112	-1.92643	4.8566e-08	receptor like protein	Serine/threonine-protein kinase bri1	signalling.receptor kinases.leucine rich repeat XI	signalling	moderately similar to ( 222) AT2G34930 | Symbols: | disease resistance family protein | chr2:14737169-14739886 REVERSEweakly similar to ( 163) RPK1_IPONI Receptor-like protein kinase precursor (EC 2.7.11.1) - Ipomoea nil (Japanese morning glory) (Pharbitis nil)moderately similar to ( 293) loc_os02g17400 12002.m06983 protein conserved hypothetical protein PGSC0003DMT400038216
Soltu.DM.01G006990	0.177271	-5.64107	-2.49597	5.22074e-11	PEBP (phosphatidylethanolamine-binding protein) family protein	CEN 1	development.unspecified	Development	moderately similar to ( 239) AT2G27550 | Symbols: ATC | ATC (ARABIDOPSIS THALIANA CENTRORADIALIS); phosphatidylethanolamine binding | chr2:11773417-11774509 FORWARDmoderately similar to ( 311) CET1_TOBAC CEN-like protein 1 - Nicotiana tabacum (Common tobacco)moderately similar to ( 266) loc_os12g05590 12012.m04552 protein RCN3 - Rice Centroradialis-like1 homogous to Arabidopsis TFL1 gene, express…
Soltu.DM.01G007010	0.152158	-6.57213	-2.71636	1.27577e-10	hypothetical protein	Disease resistance protein	signalling.receptor kinases.leucine rich repeat XI	signalling	moderately similar to ( 439) AT1G45616 | Symbols: AtRLP6 | AtRLP6 (Receptor Like Protein 6); protein binding | chr1:17183550-17186534 REVERSEmoderately similar to ( 223) RPK1_IPONI Receptor-like protein kinase precursor (EC 2.7.11.1) - Ipomoea nil (Japanese morning glory) (Pharbitis nil)moderately similar to ( 367) loc_os12g12120 12012.m05186 protein verticillium wilt disease resistance protein p…
Soltu.DM.01G007020	0.197048	-5.07491	-2.34338	3.87248e-11	receptor like protein	Conserved gene of unknown function	stress.biotic.PR-proteins	stress	weakly similar to ( 133) AT2G33060 | Symbols: AtRLP27 | AtRLP27 (Receptor Like Protein 27); kinase/ protein binding | chr2:14025661-14028087 FORWARDweakly similar to ( 128) loc_os01g04070 12001.m07042 protein verticillium wilt disease resistance protein, putative, expressed PGSC0003DMT400030581
Soltu.DM.01G007030	0.165658	-6.03653	-2.59372	8.48275e-23	PEBP (phosphatidylethanolamine-binding protein) family protein	CEN 1	development.unspecified	Development	moderately similar to ( 239) AT2G27550 | Symbols: ATC | ATC (ARABIDOPSIS THALIANA CENTRORADIALIS); phosphatidylethanolamine binding | chr2:11773417-11774509 FORWARDmoderately similar to ( 311) CET1_TOBAC CEN-like protein 1 - Nicotiana tabacum (Common tobacco)moderately similar to ( 266) loc_os12g05590 12012.m04552 protein RCN3 - Rice Centroradialis-like1 homogous to Arabidopsis TFL1 gene, express…
Soltu.DM.01G007610	0.446297	-2.24066	-1.16392	2.44886e-07	SAUR-like auxin-responsive protein family	SAUR family protein	hormone metabolism.auxin.induced-regulated-responsive-activated	hormone metabolism	very weakly similar to (90.9) AT5G50760 | Symbols: | auxin-responsive family protein | chr5:20644780-20645331 FORWARDvery weakly similar to (97.4) loc_os01g70050 12001.m13054 protein OsSAUR3 - Auxin-responsive SAUR gene family memberAuxin_inducible PGSC0003DMT400013426
Soltu.DM.01G007750	0.369515	-2.70625	-1.4363	2.66609e-16	ACT domain repeat	Amino acid binding protein	amino acid metabolism.misc	AA metabolism	moderately similar to ( 453) AT1G69040 | Symbols: ACR4 | ACR4 (ACT REPEAT 4); amino acid binding | chr1:25957843-25960079 FORWARDmoderately similar to ( 472) loc_os08g42080 12008.m08186 protein ACR5, putative, expressedACT_ACR_3 ACT_ACR_1 ACT_ACR_4 ACT_ACR_2 PGSC0003DMT400041341
Soltu.DM.01G008040	0.466922	-2.14169	-1.09875	5.41185e-12	ACT domain repeat	Amino acid binding protein	amino acid metabolism.misc	AA metabolism	highly similar to ( 654) AT1G69040 | Symbols: ACR4 | ACR4 (ACT REPEAT 4); amino acid binding | chr1:25957843-25960079 FORWARDhighly similar to ( 608) loc_os03g29980 12003.m34884 protein ACR4, putative, expressedACT_ACR_3 ACT_ACR_1 ACT_ACR_4 ACT_ACR_2 ACT_ACR-UUR-like_2 PGSC0003DMT400065999
Soltu.DM.01G008270	0.17666	-5.66059	-2.50095	2.14161e-19	ureide permease	Ureide permease	0	Not assigned/Unknown	0
Soltu.DM.01G008290	0.30052	-3.32757	-1.73447	1.69741e-12	Glucose-6-phosphate/phosphate translocator-related	Triose phosphate/phosphate translocator, chloroplastic	transport.metabolite transporters at the envelope membrane	Transport	highly similar to ( 564) AT5G46110 | Symbols: APE2, TPT | APE2 (ACCLIMATION OF PHOTOSYNTHESIS TO ENVIRONMENT 2); antiporter/ triose-phosphate transmembrane transporter | chr5:18697606-18700223 FORWARDhighly similar to ( 742) TPT_SOLTU Triose phosphate/phosphate translocator, chloroplast precursor (cTPT) (E29) - Solanum tuberosum (Potato)highly similar to ( 539) loc_os01g13770 12001.m150534 protei…
Soltu.DM.01G009230	0.0253252	-39.4864	-5.30328	7.66634e-14	PQQ-like domain containing protein	Quinonprotein alcohol dehydrogenase	not assigned.unknown	Not assigned/Unknown	PQQ_DH PGSC0003DMT400002273
Soltu.DM.01G011900	0.214775	-4.65604	-2.2191	1.29667e-09	Peroxidase superfamily protein	Peroxidase N	misc.peroxidases	misc	moderately similar to ( 357) AT5G19890 | Symbols: | peroxidase, putative | chr5:6724372-6725877 REVERSEmoderately similar to ( 282) PERX_TOBAC Lignin-forming anionic peroxidase precursor (EC 1.11.1.7) (TOPA) - Nicotiana tabacum (Common tobacco)moderately similar to ( 331) loc_os10g02070 12010.m03630 protein peroxidase N precursor, putative, expressedsecretory_peroxidase plant_peroxidase peroxidas…
Soltu.DM.01G012120	0.415404	-2.40729	-1.26741	2.20785e-12	hypothetical protein	Thaumatin	stress.biotic	stress	weakly similar to ( 163) AT4G11650 | Symbols: ATOSM34 | ATOSM34 (osmotin 34) | chr4:7025127-7026113 REVERSEweakly similar to ( 168) P21_SOYBN Protein P21 - Glycine max (Soybean)weakly similar to ( 158) loc_os03g46070 12003.m09627 protein protein P21, putative, expressedThaumatin THN PGSC0003DMT400010892
Soltu.DM.01G012130	0.294169	-3.3994	-1.76528	1.20678e-08	hypothetical protein	Hippocampus abundant transcript 1 protein	not assigned.unknown	Not assigned/Unknown	moderately similar to ( 233) AT2G16980 | Symbols: | tetracycline transporter | chr2:7376376-7380944 FORWARDmoderately similar to ( 357) loc_os11g05390 12011.m04736 protein tetracycline transporter protein, putative, expressed PGSC0003DMT400050130
Soltu.DM.01G012140	0.355518	-2.8128	-1.49201	6.14211e-09	hypothetical protein	N-6 Adenine-specific DNA methylase	not assigned.unknown	Not assigned/Unknown	PGSC0003DMT400056406
Soltu.DM.01G012470	0.461436	-2.16715	-1.1158	7.23423e-14	hypothetical protein	F-box/kelch protein	protein.degradation.ubiquitin.E3.SCF.FBOX	Protein	moderately similar to ( 293) AT1G23390 | Symbols: | kelch repeat-containing F-box family protein | chr1:8309449-8310633 REVERSEweakly similar to ( 114) loc_os09g12150 12009.m04477 protein expressed protein PGSC0003DMT400035085
Soltu.DM.01G012500	0.253195	-3.94952	-1.98168	5.67759e-07	hypothetical protein	ABC transporter family protein	transport.ABC transporters and multidrug resistance systems	Transport	moderately similar to ( 498) AT5G02270 | Symbols: ATNAP9, NAP9 | ATNAP9; transporter | chr5:467269-469041 REVERSEmoderately similar to ( 479) loc_os03g20170 12003.m07427 protein ATP-dependent transporter YFL028C, putative, expressedCOG4586 ABC_cobalt_CbiO_domain1 CcmA CbiO ABC_DR_subfamily_A FepC ABC_tran COG1123 ABC_NatA_like ABC_subfamily_A ABC_ATPase DppF NatA ABC_NikE_OppD_transporters Uup AB…
Soltu.DM.01G014950	0.469023	-2.13209	-1.09227	3.53882e-17	cytochrome P450, family 716, subfamily A, polypeptide	Taxane 13-alpha-hydroxylase cytochrome P450	misc.cytochrome P450	misc	moderately similar to ( 404) AT5G36110 | Symbols: CYP716A1 | CYP716A1; electron carrier/ heme binding / iron ion binding / monooxygenase/ oxygen binding | chr5:14195377-14197613 FORWARDmoderately similar to ( 208) KAO1_HORVU Ent-kaurenoic acid oxidase 1 (EC 1.14.13.79) (gpr5) - Hordeum vulgare (Barley)moderately similar to ( 322) loc_os07g33580 12007.m07618 protein taxane 10-beta-hydroxylase, put…
Soltu.DM.01G022530	0.269445	-3.71133	-1.89194	5.4934e-18	2-oxoglutarate (2OG) and Fe(II)-dependent oxygenase superfamily protein	Flavonol synthase/flavanone 3-hydroxylase	hormone metabolism.ethylene.synthesis-degradation	hormone metabolism	highly similar to ( 510) AT3G21420 | Symbols: | oxidoreductase, 2OG-Fe(II) oxygenase family protein | chr3:7541579-7543221 FORWARDmoderately similar to ( 201) FLS_SOLTU Flavonol synthase/flavanone 3-hydroxylase (EC 1.14.11.23) (EC 1.14.11.9) (FLS) - Solanum tuberosum (Potato)moderately similar to ( 449) loc_os01g70930 12001.m13137 protein flavonol synthase/flavanone 3-hydroxylase, putative, expre…
Soltu.DM.01G023180	0.36581	-2.73366	-1.45083	3.47132e-22	Leucine-rich receptor-like protein kinase family protein	Receptor protein kinase CLAVATA1	signalling.receptor kinases.leucine rich repeat XI	signalling	nearly identical (1120) AT4G20270 | Symbols: BAM3 | BAM3 (BARELY ANY MERISTEM 3); ATP binding / protein binding / protein kinase/ protein serine/threonine kinase | chr4:10949822-10952924 FORWARDmoderately similar to ( 442) RPK1_IPONI Receptor-like protein kinase precursor (EC 2.7.11.1) - Ipomoea nil (Japanese morning glory) (Pharbitis nil)highly similar to ( 981) loc_os03g56270 12003.m35431 prote…
Soltu.DM.01G024300	0.348164	-2.87221	-1.52216	1.50939e-16	Aluminium induced protein with YGL and LRDR motifs	Aluminum-induced protein	hormone metabolism.auxin.induced-regulated-responsive-activated	hormone metabolism	moderately similar to ( 392) AT5G19140 | Symbols: ATAILP1, AILP1 | AILP1 | chr5:6423398-6425785 FORWARDweakly similar to ( 137) TSJT1_TOBAC Stem-specific protein TSJT1 - Nicotiana tabacum (Common tobacco)moderately similar to ( 320) loc_os11g05050 12011.m28725 protein stem-specific protein TSJT1, putative, expressedWali7 Gn_AT_II PGSC0003DMT400023208
Soltu.DM.01G025000	0.336513	-2.97166	-1.57127	3.43639e-15	hypothetical protein
Soltu.DM.01G026450	0.183903	-5.43763	-2.44298	2.23269e-14	aldehyde oxidase	Aldehyde oxidase	hormone metabolism.abscisic acid.synthesis-degradation	hormone metabolism	nearly identical (1553) AT2G27150 | Symbols: AAO3 | AAO3 (Abscisic ALDEHYDE OXIDASE 3); abscisic aldehyde oxidase/ aldehyde oxidase/ indole-3-acetaldehyde oxidase | chr2:11601952-11607014 FORWARDnearly identical (1454) ALDOL_ORYSA Putative aldehyde oxidase-like protein - Oryza sativa (Rice)nearly identical (1491) loc_os07g18120 12007.m06252 protein abscisic-aldehyde oxidase, putative, expressedAl…
Soltu.DM.01G026650	0.285079	-3.5078	-1.81057	1.9183e-08	Protein of unknown function (DUF793)	Conserved gene of unknown function	not assigned.unknown	Not assigned/Unknown	PGSC0003DMT400092423
Soltu.DM.01G028640	0.210736	-4.74527	-2.24649	1.11629e-57	Major facilitator superfamily protein	Conserved gene of unknown function	not assigned.unknown	Not assigned/Unknown	moderately similar to ( 280) AT2G44280 | Symbols: | unknown protein | chr2:18301563-18303339 REVERSEmoderately similar to ( 277) loc_os07g39010 12007.m29237 protein expressed protein PGSC0003DMT400074550
Soltu.DM.01G028650	0.390151	-2.56311	-1.35789	1.07904e-26	Major facilitator superfamily protein	Conserved gene of unknown function	not assigned.unknown	Not assigned/Unknown	highly similar to ( 561) AT2G44280 | Symbols: | unknown protein | chr2:18301563-18303339 REVERSEhighly similar to ( 531) loc_os07g39010 12007.m29237 protein expressed proteinMelB PGSC0003DMT400079942
Soltu.DM.01G029290	0.457031	-2.18804	-1.12964	1.83041e-06	Tetratricopeptide repeat (TPR)-like superfamily protein	Pentatricopeptide repeat-containing protein, chloroplastic	0	Not assigned/Unknown	0
Soltu.DM.01G033860	0.391353	-2.55524	-1.35346	3.84327e-28	ubiquitin conjugating enzyme	Ubiquitin carrier protein	protein.degradation.ubiquitin.E2	Protein	moderately similar to ( 280) AT1G63800 | Symbols: UBC5 | UBC5 (ubiquitin-conjugating enzyme 5); ubiquitin-protein ligase | chr1:23667888-23669003 REVERSEmoderately similar to ( 273) UBC4_WHEAT Ubiquitin-conjugating enzyme E2-23 kDa (EC 6.3.2.19) (Ubiquitin-protein ligase) (Ubiquitin carrier protein) - Triticum aestivum (Wheat)moderately similar to ( 280) loc_os10g31000 12010.m21788 protein ubiqui…
Soltu.DM.01G033950	0.407346	-2.45492	-1.29567	8.78669e-08	ferric reduction oxidase	Ferric-chelate reductase	metal handling.acquisition	other metabolism	highly similar to ( 775) AT1G01580 | Symbols: FRO2, FRD1, ATFRO2 | FRO2 (FERRIC REDUCTION OXIDASE 2); ferric-chelate reductase | chr1:209395-212810 FORWARDmoderately similar to ( 480) loc_os04g48930 12004.m101632 protein ferric-chelate reductase, putative, expressedFAD_binding_8 Ferric_reduct PGSC0003DMT400000536
Soltu.DM.01G033960	0.36827	-2.7154	-1.44116	4.63499e-10	ferric reduction oxidase	Ferric-chelate reductase	metal handling.acquisition	other metabolism	highly similar to ( 775) AT1G01580 | Symbols: FRO2, FRD1, ATFRO2 | FRO2 (FERRIC REDUCTION OXIDASE 2); ferric-chelate reductase | chr1:209395-212810 FORWARDmoderately similar to ( 480) loc_os04g48930 12004.m101632 protein ferric-chelate reductase, putative, expressedFAD_binding_8 Ferric_reduct PGSC0003DMT400000536
Soltu.DM.01G033970	0.021274	-47.0058	-5.55477	3.6875e-15	ferric reduction oxidase	Ferric-chelate reductase	metal handling.acquisition	other metabolism	highly similar to ( 775) AT1G01580 | Symbols: FRO2, FRD1, ATFRO2 | FRO2 (FERRIC REDUCTION OXIDASE 2); ferric-chelate reductase | chr1:209395-212810 FORWARDmoderately similar to ( 480) loc_os04g48930 12004.m101632 protein ferric-chelate reductase, putative, expressedFAD_binding_8 Ferric_reduct PGSC0003DMT400000536
Soltu.DM.01G034920	0.450446	-2.22002	-1.15057	3.51351e-20	RING/U-box superfamily protein	Zinc finger (C3HC4-type RING finger) family protein	protein.degradation.ubiquitin.E3.RING	Protein	weakly similar to ( 126) AT1G28040 | Symbols: | protein binding / zinc ion binding | chr1:9773580-9774910 REVERSEvery weakly similar to (85.5) loc_os12g42540 12012.m08033 protein RING-H2 finger protein ATL2I, putative PGSC0003DMT400000620
Soltu.DM.01G036520	0.485029	-2.06173	-1.04386	6.53149e-13	GDP-D-mannose 3',5'-epimerase	GDP-mannose 3',5'-epimerase	cell wall.precursor synthesis.UXS	Cell Wall	highly similar to ( 720) AT5G28840 | Symbols: GME | GME (GDP-D-MANNOSE 3',5'-EPIMERASE); GDP-mannose 3,5-epimerase/ NAD or NADH binding / catalytic | chr5:10862472-10864024 REVERSEhighly similar to ( 729) GME1_ORYSA GDP-mannose 3,5-epimerase 1 (EC 5.1.3.18) (GDP-Man 3,5-epimerase 1) (OsGME-1) - Oryza sativa (Rice)highly similar to ( 729) loc_os10g28200 12010.m21888 protein GDP-mannose 3,5-epimera…
Soltu.DM.01G038980	0.336563	-2.97122	-1.57105	3.35465e-17	Chaperone DnaJ-domain superfamily protein	Pentatricopeptide repeat-containing protein	not assigned.unknown	Not assigned/Unknown	moderately similar to ( 291) AT3G05345 | Symbols: | heat shock protein binding | chr3:1522449-1523847 REVERSEweakly similar to ( 185) loc_os05g33010 12005.m64235 protein dnaJ domain containing protein, expressed PGSC0003DMT400063491
Soltu.DM.01G039710	0.0680915	-14.6861	-3.87638	2.67927e-23	phloem protein 2-B15	Conserved gene of unknown function	cell.organisation	Cell	moderately similar to ( 230) AT1G09155 | Symbols: AtPP2-B15 | AtPP2-B15 (Phloem protein 2-B15); carbohydrate binding | chr1:2949831-2950842 REVERSEweakly similar to ( 173) loc_os12g03740 12012.m04371 protein ATPP2-B10, putative, expressed PGSC0003DMT400063740
Soltu.DM.01G040240	0.371284	-2.69336	-1.42941	2.9269e-12	nicotianamine synthase	Nicotianamine synthase	metal handling.binding, chelation and storage	other metabolism	moderately similar to ( 378) AT1G09240 | Symbols: NAS3, ATNAS3 | NAS3 (NICOTIANAMINE SYNTHASE 3); nicotianamine synthase | chr1:2984950-2985912 FORWARDmoderately similar to ( 314) NAS3_ORYSA Nicotianamine synthase 3 (EC 2.5.1.43) (S-adenosyl-L-methionine:S-adenosyl-L-methionine:S-adenosyl-methionine 3-amino-3-carboxypropyltransferase 3) (OsNAS3) - Oryza sativa (Rice)moderately similar to ( 314) l…
Soltu.DM.01G040980	0.081046	-12.3387	-3.62512	5.64681e-35	terpene synthase	Vetispiradiene synthase 1	secondary metabolism.isoprenoids.terpenoids	secondary metabolism	moderately similar to ( 412) AT5G23960 | Symbols: ATTPS21, TPS21 | TPS21 (TERPENE SYNTHASE 21); (-)-E-beta-caryophyllene synthase/ alpha-humulene synthase | chr5:8092969-8095128 FORWARDhighly similar to ( 829) 5EAS_TOBAC Aristolochene synthase (EC 4.2.3.9) (5-epi-aristolochene synthase) (EAS) - Nicotiana tabacum (Common tobacco)moderately similar to ( 332) loc_os08g04500 12008.m04593 protein terp…
Soltu.DM.01G041030	0.17725	-5.64175	-2.49614	1.14972e-10	terpene synthase	Vetispiradiene synthase 1	secondary metabolism.isoprenoids.terpenoids	secondary metabolism	moderately similar to ( 412) AT5G23960 | Symbols: ATTPS21, TPS21 | TPS21 (TERPENE SYNTHASE 21); (-)-E-beta-caryophyllene synthase/ alpha-humulene synthase | chr5:8092969-8095128 FORWARDhighly similar to ( 829) 5EAS_TOBAC Aristolochene synthase (EC 4.2.3.9) (5-epi-aristolochene synthase) (EAS) - Nicotiana tabacum (Common tobacco)moderately similar to ( 332) loc_os08g04500 12008.m04593 protein terp…
Soltu.DM.01G041040	0.236726	-4.22429	-2.07871	1.49501e-07	terpene synthase	Vetispiradiene synthase	secondary metabolism.isoprenoids.terpenoids	secondary metabolism	weakly similar to ( 106) AT5G23960 | Symbols: ATTPS21, TPS21 | TPS21 (TERPENE SYNTHASE 21); (-)-E-beta-caryophyllene synthase/ alpha-humulene synthase | chr5:8092969-8095128 FORWARDweakly similar to ( 188) 5EAS_TOBAC Aristolochene synthase (EC 4.2.3.9) (5-epi-aristolochene synthase) (EAS) - Nicotiana tabacum (Common tobacco)Terpene_cyclase_plant_C1 Terpene_cyclase_C1 PGSC0003DMT400047089
Soltu.DM.01G042960	0.285703	-3.50014	-1.80741	7.09645e-35	potassium transport 2/3	Potassium channel NKT2	transport.potassium	Transport	nearly identical (1028) AT4G22200 | Symbols: AKT2/3, AKT3, AKT2 | AKT2/3 (ARABIDOPSIS POTASSIUM TRANSPORT 2/3); cyclic nucleotide binding / inward rectifier potassium channel/ protein binding | chr4:11746666-11750091 REVERSEhighly similar to ( 606) AKT1_ORYSA Potassium channel AKT1 (OsAKT1) - Oryza sativa (Rice)highly similar to ( 810) loc_os05g35410 12005.m07771 protein potassium channel AKT2/3,…
Soltu.DM.01G043990	0.433513	-2.30674	-1.20585	1.29508e-10	actin	Actin-101	cell.organisation	Cell	moderately similar to ( 389) AT5G09810 | Symbols: ACT2, ACT7 | ACT7 (ACTIN 7); structural constituent of cytoskeleton | chr5:3052809-3054220 FORWARDmoderately similar to ( 392) ACT13_SOLTU Actin-101 - Solanum tuberosum (Potato)moderately similar to ( 389) loc_os11g06390 12011.m28655 protein actin-7, putative, expressedActin ACTIN ACTIN COG5277 PGSC0003DMT400076499
Soltu.DM.01G044150	0.132425	-7.55145	-2.91675	8.22608e-100	loricrin-related	Conserved gene of unknown function	stress.biotic	stress	highly similar to ( 523) AT5G64550 | Symbols: | loricrin-related | chr5:25801794-25803698 REVERSEhighly similar to ( 509) loc_os04g38520 12004.m08842 protein expressed protein PGSC0003DMT400076479
Soltu.DM.01G044920	0.468547	-2.13426	-1.09373	4.77916e-27	sequence-specific DNA binding transcription factors;transcription regulators	Transcription factor	not assigned.unknown	Not assigned/Unknown	PGSC0003DMT400083776
Soltu.DM.01G044930	0.374538	-2.66996	-1.41682	6.28188e-10	hypothetical protein	Chromosome-associated kinesin KIF4A	cell.organisation	Cell	nearly identical (1090) AT5G60930 | Symbols: | chromosome-associated kinesin, putative | chr5:24515398-24522511 REVERSEmoderately similar to ( 242) FLA10_CHLRE Kinesin-like protein FLA10 (Protein KHP1) - Chlamydomonas reinhardtiihighly similar to ( 773) loc_os09g02650 12009.m03637 protein chromosome-associated kinesin KLP1, putative, expressedKISc_KIF4 KISc Kinesin KISc KISc_KIP3_like KISc_KIF3 K…
Soltu.DM.01G045380	0.468395	-2.13495	-1.0942	2.45026e-09	Class I glutamine amidotransferase-like superfamily protein	GMP synthase	nucleotide metabolism.synthesis.unspecified	nucleotide metabolism	moderately similar to ( 275) AT2G23970 | Symbols: | defense-related protein, putative | chr2:10199698-10201081 FORWARDmoderately similar to ( 278) loc_os03g48060 12003.m09817 protein defense-related protein, putative, expressedGATase1_1 PRK05665 GuaA PRK09065 PGSC0003DMT400027692
Soltu.DM.01G047590	0.205798	-4.85914	-2.2807	5.17704e-29	conserved hypothetical protein	Conserved gene of unknown function	not assigned.unknown	Not assigned/Unknown	PGSC0003DMT400066300
Soltu.DM.01G048190	0.242712	-4.12012	-2.04269	1.71219e-12	nitrite reductase	Nitrite reductase	N-metabolism.nitrate metabolism.nitrite reductase	N-metabolism	highly similar to ( 942) AT2G15620 | Symbols: NIR1, NIR, ATHNIR | NIR1 (NITRITE REDUCTASE 1); ferredoxin-nitrate reductase/ nitrite reductase (NO-forming) | chr2:6810552-6812666 FORWARDhighly similar to ( 958) NIR_BETVE Ferredoxin--nitrite reductase, chloroplast precursor (EC 1.7.7.1) - Betula verrucosa (White birch) (Betula pendula)highly similar to ( 870) loc_os01g25484 12001.m43466 protein fer…
Soltu.DM.01G049590	0.0821979	-12.1658	-3.60475	5.5352e-53	Glucose-1-phosphate adenylyltransferase family protein	Glucose-1-phosphate adenylyltransferase	major CHO metabolism.synthesis.starch.AGPase	primary carbon metabolism	highly similar to ( 712) AT4G39210 | Symbols: APL3 | APL3; glucose-1-phosphate adenylyltransferase | chr4:18260332-18263181 FORWARDhighly similar to ( 898) GLGL1_SOLTU Glucose-1-phosphate adenylyltransferase large subunit 1 (EC 2.7.7.27) (ADP-glucose synthase) (ADP-glucose pyrophosphorylase) (AGPase S) (Alpha-D-glucose-1-phosphate adenyl transferase) (Fragment) - Solanum tuberosum (Potato)highly …
Soltu.DM.01G049680	0.398504	-2.50939	-1.32733	5.74105e-13	SEC14-like	Sec14 cytosolic factor	transport.misc	Transport	highly similar to ( 634) AT2G21540 | Symbols: ATSFH3, SFH3 | SFH3 (SEC14-LIKE 3); phosphatidylinositol transporter | chr2:9220831-9223737 REVERSEhighly similar to ( 558) loc_os02g04020 12002.m05751 protein phosphatidylinositol transfer-like protein III, putative, expressedCRAL_TRIO SEC14 SEC14 PGSC0003DMT400001903
Soltu.DM.01G051840	0.0669555	-14.9353	-3.90065	3.71089e-284	Plant regulator RWP-RK family protein	NIN 1	RNA.regulation of transcription.NIN-like bZIP-related family	RNA	highly similar to ( 752) AT1G20640 | Symbols: | RWP-RK domain-containing protein | chr1:7155201-7157986 FORWARDhighly similar to ( 639) loc_os03g03900 12003.m05922 protein nodule inception protein, putative, expressedRWP-RK PGSC0003DMT400025657
Soltu.DM.02G001450	0.13268	-7.53694	-2.91398	3.44809e-11	DNAJ heat shock N-terminal domain-containing protein	DNAJ heat shock N-terminal domain-containing protein	stress.abiotic.heat	stress	moderately similar to ( 434) AT5G23240 | Symbols: | DNAJ heat shock N-terminal domain-containing protein | chr5:7826857-7828534 REVERSEmoderately similar to ( 352) loc_os04g57880 12004.m10672 protein dnaJ domain containing protein, expressed PGSC0003DMT400017284
Soltu.DM.02G003650	0.239404	-4.17704	-2.06248	5.90838e-14	zinc transporter 5 precursor	Zinc/iron transporter	transport.metal	Transport	moderately similar to ( 322) AT1G05300 | Symbols: ZIP5 | ZIP5; cation transmembrane transporter/ metal ion transmembrane transporter | chr1:1546161-1547709 REVERSEmoderately similar to ( 323) loc_os07g12890 12007.m28960 protein ZIP zinc/iron transport family protein, expressedZip PGSC0003DMT400038659
Soltu.DM.02G007370	0.406255	-2.46151	-1.29954	8.17719e-13	Protein of unknown function (duplicated DUF1399)	Glycine-rich protein	not assigned.unknown	Not assigned/Unknown	highly similar to ( 736) AT2G22660 | Symbols: | FUNCTIONS IN: molecular_function unknown; INVOLVED IN: biological_process unknown; LOCATED IN: plasma membrane; EXPRESSED IN: 24 plant structures; EXPRESSED DURING: 13 growth stages; CONTAINS InterPro DOMAIN/s: Protein of unknown function DUF1399 (InterPro:IPR009836); BEST Arabidopsis thaliana protein match is: glycine-rich protein (TAIR:AT4G37900.1…
Soltu.DM.02G009940	0.370022	-2.70254	-1.43432	5.52537e-07	Protein of unknown function (DUF1637)	UPA19	amino acid metabolism.synthesis.serine-glycine-cysteine group.cysteine	AA metabolism	moderately similar to ( 319) AT5G39890 | Symbols: | unknown protein | chr5:15974543-15976013 FORWARDmoderately similar to ( 222) loc_os05g51470 12005.m09212 protein cupin, RmlC-type, putative, expressedDUF1637 PGSC0003DMT400017861
Soltu.DM.02G012160	0.0780462	-12.8129	-3.67953	3.56456e-12	zinc transporter 10 precursor	Iron-regulated transporter 2	transport.metal	Transport	moderately similar to ( 363) AT1G31260 | Symbols: ZIP10 | ZIP10 (ZINC TRANSPORTER 10 PRECURSOR); cation transmembrane transporter/ metal ion transmembrane transporter | chr1:11175559-11177362 REVERSEmoderately similar to ( 302) loc_os03g46470 12003.m09667 protein zinc transporter 10 precursor, putative, expressedZip PGSC0003DMT400026786
Soltu.DM.02G012930	0.287742	-3.47533	-1.79715	1.71595e-06	alpha/beta-Hydrolases superfamily protein	Esterase/lipase/thioesterase family protein	lipid metabolism.lipid degradation.lipases	Lipid Metabolism	moderately similar to ( 335) AT5G14980 | Symbols: | esterase/lipase/thioesterase family protein | chr5:4849600-4850583 FORWARDmoderately similar to ( 319) loc_os01g21560 12001.m08640 protein monoglyceride lipase, putative, expressedPldB PGSC0003DMT400054412
Soltu.DM.02G013050	0.240015	-4.16641	-2.05881	9.41043e-08	ethylene-responsive nuclear protein / ethylene-regulated nuclear protein (ERT2)	Ethylene-responsive nuclear protein	not assigned.unknown	Not assigned/Unknown	PGSC0003DMT400054399
Soltu.DM.02G013700	0.055241	-18.1025	-4.17812	9.27057e-206	urease accessory protein G	Urease accessory protein G	amino acid metabolism.degradation.glutamate family.arginine	AA metabolism	moderately similar to ( 473) AT2G34470 | Symbols: UREG, PSKF109 | UREG (UREASE ACCESSORY PROTEIN G); ATP binding / metal ion binding / nickel ion binding / nucleotide binding | chr2:14530900-14532411 REVERSEmoderately similar to ( 469) loc_os05g49050 12005.m08975 protein urease accessory protein ureG, putative, expressedHypB cobW PGSC0003DMT400021364
Soltu.DM.02G013850	0.186596	-5.35917	-2.42201	4.87753e-10	DUF561 domain containing protein	Conserved gene of unknown function	not assigned.unknown	Not assigned/Unknown	moderately similar to ( 262) loc_os05g49060 12005.m08976 protein expressed proteinDUF561 PGSC0003DMT400021426
Soltu.DM.02G014090	0.349007	-2.86528	-1.51867	4.12661e-09	cation/H exchanger	Na(+)/H(+) antiporter	transport.metal	Transport	highly similar to ( 888) AT5G41610 | Symbols: ATCHX18, CHX18 | ATCHX18; monovalent cation:proton antiporter/ sodium:hydrogen antiporter | chr5:16638554-16641146 REVERSEhighly similar to ( 809) loc_os05g19500 12005.m083674 protein ATCHX19, putative, expressedKefB Na_H_Exchanger RosB PRK03562 PGSC0003DMT400025130
Soltu.DM.02G014110	0.15831	-6.3167	-2.65917	5.76379e-37	purine permease	Purine transporter	transport.nucleotides	Transport	moderately similar to ( 266) AT4G18220 | Symbols: | purine permease family protein | chr4:10078768-10080109 FORWARDmoderately similar to ( 238) loc_os04g49739 12004.m35055 protein ATPUP11, putative, expressed PGSC0003DMT400025122
Soltu.DM.02G014120	0.0556221	-17.9785	-4.1682	3.73308e-20	purine permease	Purine transporter	transport.nucleotides	Transport	moderately similar to ( 257) AT4G18210 | Symbols: ATPUP10 | ATPUP10; purine transmembrane transporter | chr4:10076175-10077495 FORWARDmoderately similar to ( 235) loc_os04g49739 12004.m35055 protein ATPUP11, putative, expressed PGSC0003DMT400025118
Soltu.DM.02G014420	0.30058	-3.3269	-1.73418	1.37883e-07	senescence-related gene	Leucoanthocyanidin dioxygenase	hormone metabolism.ethylene.synthesis-degradation	hormone metabolism	moderately similar to ( 368) AT1G17020 | Symbols: SRG1, ATSRG1 | SRG1 (SENESCENCE-RELATED GENE 1); oxidoreductase, acting on diphenols and related substances as donors, oxygen as acceptor / oxidoreductase, acting on paired donors, with incorporation or reduction of molecular oxygen, 2-oxoglutarate as one donor, and inc | chr1:5820258-5821741 FORWARDweakly similar to ( 189) FLS_PETHY Flavonol synt…
Soltu.DM.02G015230	0.295738	-3.38137	-1.75761	6.16353e-07	plant U-box	ACRE 276	protein.degradation.ubiquitin.E3.RING	Protein	highly similar to ( 808) AT1G29340 | Symbols: PUB17, ATPUB17 | PUB17 (PLANT U-BOX 17); ubiquitin-protein ligase | chr1:10264412-10266601 FORWARDmoderately similar to ( 231) SPL11_ORYSA Spotted leaf protein 11 (Spotted leaf11) (Cell death-related protein SPL11) - Oryza sativa (Rice)moderately similar to ( 439) loc_os02g13960 12002.m06642 protein spotted leaf protein 11, putative, expressedUbox U-b…
Soltu.DM.02G015390	0.193573	-5.16601	-2.36905	3.98725e-12	conserved hypothetical protein	Conserved gene of unknown function	not assigned.unknown	Not assigned/Unknown	very weakly similar to (85.1) AT2G42760 | Symbols: | unknown protein | chr2:17796382-17797185 REVERSE PGSC0003DMT400073080
Soltu.DM.02G016400	0.295377	-3.38551	-1.75937	6.10062e-11	GDSL-like Lipase/Acylhydrolase superfamily protein	GDSL esterase/lipase	misc.GDSL-motif lipase	misc	moderately similar to ( 380) AT1G28600 | Symbols: | lipase, putative | chr1:10051604-10053073 REVERSEweakly similar to ( 191) EST_HEVBR Esterase precursor (EC 3.1.1.-) (Early nodule-specific protein homolog) (Latex allergen Hev b 13) - Hevea brasiliensis (Para rubber tree)moderately similar to ( 338) loc_os01g11710 12001.m07788 protein esterase precursor, putative, expressedSGNH_plant_lipase_like…
Soltu.DM.02G016530	0.429933	-2.32594	-1.21782	1.65737e-15	IQ-domain	Calmodulin binding protein	signalling.calcium	signalling	weakly similar to ( 179) AT3G15050 | Symbols: IQD10 | IQD10 (IQ-domain 10); calmodulin binding | chr3:5066879-5067892 REVERSEweakly similar to ( 193) loc_os06g06160 12006.m31840 protein calmodulin binding protein, putative, expressed PGSC0003DMT400059119
Soltu.DM.02G017110	0.276726	-3.61368	-1.85347	2.01149e-07	hypothetical protein	Conserved gene of unknown function	not assigned.unknown	Not assigned/Unknown	PGSC0003DMT400081264
Soltu.DM.02G017280	0.25246	-3.96103	-1.98588	5.66193e-08	ERF domain protein	Putative ethylene responsive element binding protein 1	RNA.regulation of transcription.AP2/EREBP, APETALA2/Ethylene-responsive element binding protein family	RNA	weakly similar to ( 117) AT1G28360 | Symbols: ERF12, ATERF12 | ERF12 (ERF DOMAIN PROTEIN 12); DNA binding / transcription factor/ transcription repressor | chr1:9951934-9952503 FORWARDvery weakly similar to ( 100) ERF4_NICSY Ethylene-responsive transcription factor 4 (Ethylene-responsive element-binding factor 4 homolog) (EREBP-3) (NsERF3) - Nicotiana sylvestris (Wood tobacco)very weakly similar …
Soltu.DM.02G017370	0.464029	-2.15504	-1.10771	2.80424e-10	squamosa promoter binding protein-like	Squamosa promoter binding	0	Not assigned/Unknown	0
Soltu.DM.02G017630	0.300545	-3.32728	-1.73434	8.19606e-22	phosphate	PHO2	protein.degradation.ubiquitin.E2	Protein	highly similar to ( 792) AT2G33770 | Symbols: UBC24, ATUBC24, PHO2 | PHO2 (PHOSPHATE 2); ubiquitin-protein ligase | chr2:14277785-14281482 REVERSEhighly similar to ( 671) loc_os05g48390 12005.m08910 protein ubiquitin conjugating enzyme, putative, expressedUBCc UQ_con UBCc COG5078 PGSC0003DMT400076435
Soltu.DM.02G018500	0.184995	-5.40555	-2.43444	3.72101e-23	Protein of unknown function (DUF761)	Fiber expressed protein	not assigned.unknown	Not assigned/Unknown	weakly similar to ( 180) AT1G61260 | Symbols: | unknown protein | chr1:22593756-22594986 REVERSEweakly similar to ( 125) loc_os07g37620 12007.m08012 protein fiber expressed protein, putative, expressedDUF761 PGSC0003DMT400057734
Soltu.DM.02G019320	0.436263	-2.2922	-1.19673	2.65554e-15	conserved hypothetical protein	Conserved gene of unknown function	not assigned.unknown	Not assigned/Unknown	PGSC0003DMT400055884
Soltu.DM.02G019900	0.2	-4.99999	-2.32193	2.76869e-15	beta-glucosidase	Beta-glucosidase	misc.gluco-, galacto- and mannosidases	misc	moderately similar to ( 466) AT4G21760 | Symbols: BGLU47 | BGLU47 (Beta-glucosidase 47); catalytic/ cation binding / hydrolase, hydrolyzing O-glycosyl compounds | chr4:11561229-11563871 FORWARDmoderately similar to ( 294) BGLC_MAIZE Beta-glucosidase, chloroplast precursor (EC 3.2.1.21) (Gentiobiase) (Cellobiase) (Beta-D-glucoside glucohydrolase) - Zea mays (Maize)moderately similar to ( 448) loc_…
Soltu.DM.02G020370	0.188709	-5.29917	-2.40577	2.82566e-08	F-box family protein with a domain of unknown function (DUF295)	Conserved gene of unknown function	protein.degradation.ubiquitin.E3.SCF.FBOX	Protein	moderately similar to ( 338) AT4G22030 | Symbols: | F-box family protein | chr4:11672396-11675575 FORWARDmoderately similar to ( 266) loc_os02g13220 12002.m06569 protein expressed protein PGSC0003DMT400042476
Soltu.DM.02G021960	0.331599	-3.01569	-1.59249	2.96139e-09	CLAVATA3/ESR-RELATED	Gene of unknown function	not assigned.unknown	Not assigned/Unknown	PGSC0003DMT400035554
Soltu.DM.02G022070	0.207145	-4.82753	-2.27129	8.38872e-20	purine permease	Purine transporter	transport.nucleotides	Transport	moderately similar to ( 301) AT1G30840 | Symbols: ATPUP4 | ATPUP4; purine transmembrane transporter | chr1:10974581-10975729 FORWARDmoderately similar to ( 251) loc_os01g48800 12001.m11069 protein ATPUP11, putative, expressedTPT PGSC0003DMT400035529
Soltu.DM.02G022850	0.24612	-4.06305	-2.02256	2.87495e-19	serine acetyltransferase 3;2	Serine acetyltransferase 2	amino acid metabolism.synthesis.serine-glycine-cysteine group.cysteine.SAT	AA metabolism	moderately similar to ( 414) AT4G35640 | Symbols: ATSERAT3;2 | ATSERAT3;2 (Serine acetyltransferase 3;2); acetyltransferase/ serine O-acetyltransferase | chr4:16905755-16907977 REVERSEmoderately similar to ( 412) loc_os03g04140 12003.m35002 protein serine acetyltransferase 2, putative, expressedcysE CysE SATase_N WbbJ PGSC0003DMT400003992
Soltu.DM.02G022880	0.0606827	-16.4792	-4.04257	1.90785e-41	AMP-dependent synthetase and ligase family protein	AMP dependent ligase	lipid metabolism.FA synthesis and FA elongation.acyl coa ligase	Lipid Metabolism	highly similar to ( 761) AT2G17650 | Symbols: | AMP-dependent synthetase and ligase family protein | chr2:7671041-7672936 FORWARDweakly similar to ( 135) 4CL1_TOBAC 4-coumarate--CoA ligase 1 (EC 6.2.1.12) (4CL 1) (4-coumaroyl-CoA synthase 1) - Nicotiana tabacum (Common tobacco)highly similar to ( 707) loc_os03g04120 12003.m05944 protein AMP binding protein, putative, expressedPRK08162 CaiC PRK077…
Soltu.DM.02G023340	0.4499	-2.22272	-1.15232	5.2797e-09	NEP-interacting protein	RING-H2 finger protein ATL4M	protein.degradation.ubiquitin.E3.RING	Protein	moderately similar to ( 320) AT2G17730 | Symbols: | zinc finger (C3HC4-type RING finger) family protein | chr2:7704142-7705312 FORWARDmoderately similar to ( 231) loc_os10g39770 12010.m06748 protein RING-H2 finger protein ATL2B, putative, expressed PGSC0003DMT400009422
Soltu.DM.02G023780	0.166155	-6.01849	-2.5894	7.05509e-30	Pathogenesis-related thaumatin superfamily protein	Thaumatin protein	stress.biotic	stress	moderately similar to ( 315) AT4G36010 | Symbols: | pathogenesis-related thaumatin family protein | chr4:17039472-17040976 REVERSEmoderately similar to ( 219) TLP1_PRUPE Thaumatin-like protein 1 precursor (PpAZ44) - Prunus persica (Peach)moderately similar to ( 278) loc_os10g05660 12010.m03970 protein thaumatin-like protein 1a precursor, putative, expressedTHN Thaumatin PGSC0003DMT400009196
Soltu.DM.02G023800	0.293093	-3.41189	-1.77057	8.36491e-08	ferredoxin-NADP()-oxidoreductase	Ferredoxin--NADP reductase, leaf-type isozyme, chloroplastic	PS.lightreaction.other electron carrier (ox/red).ferredoxin reductase	Photosynthesis	highly similar to ( 574) AT1G20020 | Symbols: ATLFNR2 | FNR2 (FERREDOXIN-NADP(+)-OXIDOREDUCTASE 2); NADPH dehydrogenase/ oxidoreductase/ poly(U) binding | chr1:6942851-6944868 FORWARDhighly similar to ( 673) FENR1_TOBAC Ferredoxin--NADP reductase, leaf-type isozyme, chloroplast precursor (EC 1.18.1.2) (FNR) - Nicotiana tabacum (Common tobacco)highly similar to ( 562) loc_os06g01850 12006.m04921 p…
Soltu.DM.02G025700	0.153062	-6.53328	-2.70781	1.57552e-08	Regulator of Vps4 activity in the MVB pathway protein	Conserved gene of unknown function	not assigned.unknown	Not assigned/Unknown	weakly similar to ( 159) AT1G13340 | Symbols: | unknown protein | chr1:4569622-4571043 REVERSEweakly similar to ( 132) loc_os03g50210 12003.m10014 protein expressed proteinDUF292 PGSC0003DMT400032944
Soltu.DM.02G026150	0.363562	-2.75057	-1.45973	3.64974e-07	conserved hypothetical protein	Conserved gene of unknown function	development.unspecified	Development	weakly similar to ( 133) AT3G20070 | Symbols: TTN9 | TTN9 (TITAN9) | chr3:7004950-7006625 REVERSEvery weakly similar to (93.2) loc_os01g04600 12001.m07095 protein expressed protein PGSC0003DMT400067836
Soltu.DM.02G026240	0.422803	-2.36517	-1.24194	4.5656e-13	Octicosapeptide/Phox/Bem1p family protein	ATP binding protein	protein.postranslational modification	Protein	weakly similar to ( 120) AT5G16220 | Symbols: | octicosapeptide/Phox/Bem1p (PB1) domain-containing protein | chr5:5298604-5300579 REVERSEweakly similar to ( 111) loc_os01g04650 12001.m07100 protein PB1 domain containing protein, expressed PGSC0003DMT400067817
Soltu.DM.02G026250	0.348139	-2.87241	-1.52226	1.14665e-20	lipid phosphate phosphatase	Phosphatidic acid phosphatase alpha	misc.acid and other phosphatases	misc	moderately similar to ( 382) AT3G02600 | Symbols: LPP3, ATLPP3 | LPP3 (LIPID PHOSPHATE PHOSPHATASE 3); phosphatidate phosphatase | chr3:552937-554411 FORWARDmoderately similar to ( 312) loc_os08g27040 12008.m080042 protein lipid phosphate phosphatase 3, chloroplast precursor, putative, expressedPAP2_containing_1_like PAP2_wunen PAP2 PAP2_like acidPPc PGSC0003DMT400078581
Soltu.DM.02G026480	0.106342	-9.40363	-3.23322	9.32367e-08	DUF4228 domain containing protein	Conserved gene of unknown function	not assigned.unknown	Not assigned/Unknown	weakly similar to ( 148) AT3G03280 | Symbols: | unknown protein | chr3:765559-766059 FORWARDweakly similar to ( 113) loc_os05g47960 12005.m08868 protein expressed protein PGSC0003DMT400078616
Soltu.DM.02G026570	0.195432	-5.11687	-2.35526	1.30982e-11	conserved hypothetical protein	Conserved gene of unknown function	not assigned.unknown	Not assigned/Unknown	very weakly similar to (99.8) AT2G01300 | Symbols: | unknown protein | chr2:151221-151691 REVERSE PGSC0003DMT400078753
Soltu.DM.02G026860	0.352887	-2.83377	-1.50272	1.74783e-06	hypothetical protein	Conserved gene of unknown function	not assigned.unknown	Not assigned/Unknown	PGSC0003DMT400078787
Soltu.DM.02G027060	0.451005	-2.21727	-1.14879	2.80426e-13	basic helix-loop-helix (bHLH) DNA-binding superfamily protein	DNA binding protein	RNA.regulation of transcription.bHLH,Basic Helix-Loop-Helix family	RNA	weakly similar to ( 110) AT4G37850 | Symbols: | basic helix-loop-helix (bHLH) family protein | chr4:17796362-17797647 REVERSEweakly similar to ( 103) loc_os03g51580 12003.m10136 protein symbiotic ammonium transporter, putative, expressed PGSC0003DMT400078696
Soltu.DM.02G027500	0.402685	-2.48333	-1.31228	1.03436e-12	conserved hypothetical protein	Conserved gene of unknown function	not assigned.unknown	Not assigned/Unknown	PGSC0003DMT400055166
Soltu.DM.02G027560	0.311432	-3.21097	-1.68301	1.90293e-10	DUF4228 domain containing protein	Conserved gene of unknown function	not assigned.unknown	Not assigned/Unknown	weakly similar to ( 169) AT5G67620 | Symbols: | unknown protein | chr5:26964891-26965720 REVERSEweakly similar to ( 125) loc_os03g10320 12003.m06485 protein expressed protein PGSC0003DMT400055171
Soltu.DM.02G028250	0.316473	-3.15983	-1.65985	4.44816e-08	SKP1/ASK1-interacting protein	Avr9/Cf-9 rapidly elicited protein 189	protein.degradation.ubiquitin.E3.SCF.FBOX	Protein	highly similar to ( 556) AT1G47056 | Symbols: VFB1 | VFB1 (VIER F-BOX PROTEINE 1); ubiquitin-protein ligase | chr1:17276103-17277659 REVERSEmoderately similar to ( 409) loc_os04g42670 12004.m09232 protein cyclin-like F-box, putative, expressed PGSC0003DMT400064250
Soltu.DM.02G028350	0.318472	-3.13999	-1.65076	5.9673e-34	2-oxoglutarate (2OG) and Fe(II)-dependent oxygenase superfamily protein	Flavonol synthase	hormone metabolism.ethylene.synthesis-degradation	hormone metabolism	moderately similar to ( 498) AT3G50210 | Symbols: | 2-oxoacid-dependent oxidase, putative | chr3:18614338-18616229 REVERSEweakly similar to ( 110) ACCO1_BRAJU 1-aminocyclopropane-1-carboxylate oxidase (EC 1.14.17.4) (ACC oxidase) (Ethylene-forming enzyme) (EFE) - Brassica juncea (Leaf mustard) (Indian mustard)moderately similar to ( 472) loc_os09g07020 12009.m22046 protein flavonol synthase-like …
Soltu.DM.02G028500	0.114523	-8.73186	-3.12629	4.46722e-31	F-box/RNI-like superfamily protein	Ubiquitin-protein ligase	protein.degradation.ubiquitin.E3.SCF.FBOX	Protein	moderately similar to ( 318) AT5G67140 | Symbols: | F-box family protein | chr5:26794009-26795213 REVERSEmoderately similar to ( 267) loc_os06g07000 12006.m31842 protein F-box domain containing protein, expressed PGSC0003DMT400010308
Soltu.DM.02G029080	0.207061	-4.82949	-2.27187	1.02495e-14	phospholipase A 2A	Conserved gene of unknown function	development.storage proteins	Development	moderately similar to ( 464) AT2G26560 | Symbols: PLP2, PLA IIA, PLA2A | PLA2A (PHOSPHOLIPASE A 2A); lipase/ nutrient reservoir | chr2:11293912-11295708 REVERSEmoderately similar to ( 293) PAT0_SOLTU Patatin precursor (Potato tuber protein) - Solanum tuberosum (Potato)moderately similar to ( 485) loc_os09g28770 12009.m06028 protein patatin class 1 precursor, putative, expressedPatatin COG3621 PGS…
Soltu.DM.02G029160	0.407508	-2.45394	-1.2951	5.85963e-07	ATPase E1-E2 type family protein / haloacid dehalogenase-like hydrolase family protein	Autoinhibited calcium ATPase	signalling.calcium	signalling	weakly similar to ( 159) AT3G63380 | Symbols: | calcium-transporting ATPase, plasma membrane-type, putative / Ca(2+)-ATPase, putative (ACA12) | chr3:23407112-23410213 REVERSEweakly similar to ( 104) ACA2_ORYSA Calcium-transporting ATPase 2, plasma membrane-type (EC 3.6.3.8) (Ca(2+)-ATPase isoform 2) - Oryza sativa (Rice)weakly similar to ( 127) loc_os10g28240 12010.m05706 protein calcium-transpor…
Soltu.DM.02G029320	0.485529	-2.05961	-1.04237	1.9065e-13	sucrose nonfermenting 1(SNF1)-related protein kinase 2.3	Serine/threonine-protein kinase SAPK10	protein.postranslational modification	Protein	highly similar to ( 634) AT4G33950 | Symbols: OST1, SNRK2-6, SRK2E, SNRK2.6, P44 | OST1 (OPEN STOMATA 1); calcium-dependent protein serine/threonine kinase/ kinase/ protein kinase | chr4:16272819-16274657 FORWARDhighly similar to ( 614) SAPKA_ORYSA Serine/threonine-protein kinase SAPK10 (EC 2.7.11.1) (Osmotic stress/abscisic acid-activated protein kinase 10) - Oryza sativa (Rice)highly similar to…
Soltu.DM.02G029350	0.472633	-2.11581	-1.08121	1.38708e-07	Protein kinase superfamily protein	Serine/threonine-protein kinase SAPK10	protein.postranslational modification	Protein	highly similar to ( 634) AT4G33950 | Symbols: OST1, SNRK2-6, SRK2E, SNRK2.6, P44 | OST1 (OPEN STOMATA 1); calcium-dependent protein serine/threonine kinase/ kinase/ protein kinase | chr4:16272819-16274657 FORWARDhighly similar to ( 614) SAPKA_ORYSA Serine/threonine-protein kinase SAPK10 (EC 2.7.11.1) (Osmotic stress/abscisic acid-activated protein kinase 10) - Oryza sativa (Rice)highly similar to…
Soltu.DM.02G030100	0.425232	-2.35166	-1.23368	5.06451e-10	TRICHOME BIREFRINGENCE-LIKE	Conserved gene of unknown function	development.unspecified	Development	moderately similar to ( 453) AT5G15900 | Symbols: | unknown protein | chr5:5189524-5192070 REVERSEmoderately similar to ( 413) loc_os01g46400 12001.m10838 protein expressed proteinDUF231 PGSC0003DMT400026200
Soltu.DM.02G030140	0.378687	-2.64071	-1.40092	9.60061e-08	Protein of unknown function (DUF1262)	Conserved gene of unknown function	not assigned.unknown	Not assigned/Unknown	moderately similar to ( 283) AT1G61600 | Symbols: | unknown protein | chr1:22729816-22731182 FORWARDmoderately similar to ( 249) loc_os08g31910 12008.m07185 protein expressed proteinDUF1262 PGSC0003DMT400026205
Soltu.DM.02G030170	0.272215	-3.67357	-1.87718	2.39276e-30	Methylenetetrahydrofolate reductase family protein	Proline oxidase/dehydrogenase 1	amino acid metabolism.degradation.glutamate family.proline	AA metabolism	highly similar to ( 523) AT5G38710 | Symbols: | proline oxidase, putative / osmotic stress-responsive proline dehydrogenase, putative | chr5:15501340-15503899 FORWARDmoderately similar to ( 392) loc_os10g40360 12010.m06805 protein proline oxidase, mitochondrial precursor, putative, expressedPro_dh PGSC0003DMT400026051
Soltu.DM.02G031490	0.34371	-2.90943	-1.54073	9.86597e-20	EXS (ERD1/XPR1/SYG1) family protein	SPX, N-terminal; EXS, C-terminal	transport.phosphate	Transport	highly similar to ( 760) AT1G14040 | Symbols: | LOCATED IN: integral to membrane; EXPRESSED IN: 21 plant structures; EXPRESSED DURING: 12 growth stages; CONTAINS InterPro DOMAIN/s: SPX, N-terminal (InterPro:IPR004331), EXS, C-terminal (InterPro:IPR004342); BEST Arabidopsis thaliana protein match is: unknown protein (TAIR:AT2G03240.1); Has 732 Blast hits to 696 proteins in 144 species: Archae - 0;…
Soltu.DM.02G032090	0.452568	-2.20961	-1.14379	5.19602e-15	Phosphoglycerate mutase-like family protein	Histidine acid phosphatase	not assigned.unknown	Not assigned/Unknown	nearly identical (1706) AT5G15070 | Symbols: | acid phosphatase/ oxidoreductase/ transition metal ion binding | chr5:4876898-4885615 FORWARDnearly identical (1617) loc_os03g48300 12003.m35353 protein acid phosphatase, putative, expressedAcid_phosphat_A PGSC0003DMT400003302
Soltu.DM.02G032930	0.00643547	-155.389	-7.27974	3.12224e-39	carbonic anhydrase	Carbonic anhydrase	TCA / org. transformation.carbonic anhydrases	energy metabolism	moderately similar to ( 395) AT3G01500 | Symbols: CA1 | CA1 (CARBONIC ANHYDRASE 1); carbonate dehydratase/ zinc ion binding | chr3:195173-197873 REVERSEhighly similar to ( 507) CAHC_TOBAC Carbonic anhydrase, chloroplast precursor (EC 4.2.1.1) (Carbonate dehydratase) - Nicotiana tabacum (Common tobacco)moderately similar to ( 233) loc_os01g45274 12001.m150428 protein carbonic anhydrase, chloroplas…
Soltu.DM.02G033310	0.309022	-3.23602	-1.69422	6.73144e-11	WEB family protein At4g27595, chloroplastic	Microtubule-associated protein futsch	not assigned.unknown	Not assigned/Unknown	PGSC0003DMT400032880
Soltu.DM.02G034350	0.380421	-2.62866	-1.39433	4.40034e-15	ACT domain repeat	Amino acid binding protein	amino acid metabolism.misc	AA metabolism	highly similar to ( 536) AT3G01990 | Symbols: ACR6 | ACR6; amino acid binding | chr3:330256-332066 FORWARDmoderately similar to ( 497) loc_os03g29980 12003.m34884 protein ACR4, putative, expressedACT_ACR_3 ACT_ACR_1 ACT_ACR_2 ACT_ACR_4 PRK05092 PGSC0003DMT400052202
Soltu.DM.03G001110	0.319147	-3.13336	-1.64771	6.09828e-08	NOD26-like intrinsic protein 1;2	Aquaporin NIP1.1	transport.Major Intrinsic Proteins.NIP	Transport	moderately similar to ( 354) AT4G18910 | Symbols: NIP1;2, NLM2 | NIP1;2 (NOD26-LIKE INTRINSIC PROTEIN 1;2); arsenite transmembrane transporter/ water channel | chr4:10366211-10368179 FORWARDmoderately similar to ( 342) NO26_SOYBN Nodulin-26 (N-26) - Glycine max (Soybean)moderately similar to ( 360) loc_os02g13870 12002.m06633 protein aquaporin NIP1.2, putative, expressedMIP MIP GlpF PRK05420 PGSC…
Soltu.DM.03G001190	0.211165	-4.73563	-2.24356	1.78681e-17	Leucine-rich repeat protein kinase family protein	Conserved gene of unknown function	signalling.receptor kinases.leucine rich repeat XI	signalling	highly similar to ( 545) AT4G20140 | Symbols: GSO1 | GSO1 (GASSHO1); ATP binding / protein binding / protein kinase/ protein serine/threonine kinase/ protein tyrosine kinase | chr4:10884220-10888045 FORWARDmoderately similar to ( 421) RPK1_IPONI Receptor-like protein kinase precursor (EC 2.7.11.1) - Ipomoea nil (Japanese morning glory) (Pharbitis nil)highly similar to ( 614) loc_os06g16070 12006.…
Soltu.DM.03G001760	0.253234	-3.94892	-1.98146	1.18003e-09	Homeodomain-like superfamily protein	MYB transcription factor	RNA.regulation of transcription.G2-like transcription factor family, GARP	RNA	weakly similar to ( 120) AT2G38300 | Symbols: | DNA binding / transcription factor | chr2:16044175-16045679 REVERSEweakly similar to ( 131) loc_os12g01490 12012.m04153 protein DNA binding protein, putative, expressed PGSC0003DMT400011207
Soltu.DM.03G002110	0.0420195	-23.7985	-4.5728	5.35663e-25	Cystathionine beta-synthase (CBS) family protein	Conserved gene of unknown function	not assigned.unknown	Not assigned/Unknown	moderately similar to ( 280) AT5G53750 | Symbols: | FUNCTIONS IN: molecular_function unknown; INVOLVED IN: response to wounding; LOCATED IN: cellular_component unknown; EXPRESSED IN: male gametophyte, pollen tube; EXPRESSED DURING: L mature pollen stage; CONTAINS InterPro DOMAIN/s: Cystathionine beta-synthase, core (InterPro:IPR000644); BEST Arabidopsis thaliana protein match is: CBS domain-conta…
Soltu.DM.03G002450	0.171978	-5.81471	-2.53971	2.85606e-10	HXXXD-type acyl-transferase family protein	Anthranilate N-benzoyltransferase protein	secondary metabolism.phenylpropanoids	secondary metabolism	moderately similar to ( 478) AT1G32910 | Symbols: | transferase family protein | chr1:11925426-11926908 FORWARDvery weakly similar to (93.6) HCBT3_DIACA Anthranilate N-benzoyltransferase protein 3 (EC 2.3.1.144) (Anthranilate N-hydroxycinnamoyl/benzoyltransferase 3) - Dianthus caryophyllus (Carnation) (Clove pink)moderately similar to ( 294) loc_os04g51980 12004.m10093 protein transferase, putati…
Soltu.DM.03G002460	0.0438179	-22.8217	-4.51234	3.47405e-28	HXXXD-type acyl-transferase family protein	Anthranilate N-benzoyltransferase protein	secondary metabolism.phenylpropanoids	secondary metabolism	moderately similar to ( 478) AT1G32910 | Symbols: | transferase family protein | chr1:11925426-11926908 FORWARDvery weakly similar to (93.6) HCBT3_DIACA Anthranilate N-benzoyltransferase protein 3 (EC 2.3.1.144) (Anthranilate N-hydroxycinnamoyl/benzoyltransferase 3) - Dianthus caryophyllus (Carnation) (Clove pink)moderately similar to ( 294) loc_os04g51980 12004.m10093 protein transferase, putati…
Soltu.DM.03G002470	0.164961	-6.06205	-2.59981	1.3942e-06	HXXXD-type acyl-transferase family protein	Anthranilate N-benzoyltransferase protein	secondary metabolism.phenylpropanoids	secondary metabolism	moderately similar to ( 467) AT1G32910 | Symbols: | transferase family protein | chr1:11925426-11926908 FORWARDvery weakly similar to (84.0) HCBT3_DIACA Anthranilate N-benzoyltransferase protein 3 (EC 2.3.1.144) (Anthranilate N-hydroxycinnamoyl/benzoyltransferase 3) - Dianthus caryophyllus (Carnation) (Clove pink)moderately similar to ( 286) loc_os04g51980 12004.m10093 protein transferase, putati…
Soltu.DM.03G002480	0.0422439	-23.672	-4.56511	1.50928e-30	HXXXD-type acyl-transferase family protein	Anthranilate N-benzoyltransferase protein	secondary metabolism.phenylpropanoids	secondary metabolism	moderately similar to ( 478) AT1G32910 | Symbols: | transferase family protein | chr1:11925426-11926908 FORWARDvery weakly similar to (93.6) HCBT3_DIACA Anthranilate N-benzoyltransferase protein 3 (EC 2.3.1.144) (Anthranilate N-hydroxycinnamoyl/benzoyltransferase 3) - Dianthus caryophyllus (Carnation) (Clove pink)moderately similar to ( 294) loc_os04g51980 12004.m10093 protein transferase, putati…
Soltu.DM.03G003030	0.393036	-2.5443	-1.34727	5.17305e-09	P-loop containing nucleoside triphosphate hydrolases superfamily protein	Conserved gene of unknown function	DNA.synthesis/chromatin structure	DNA	highly similar to ( 530) AT1G65810 | Symbols: | tRNA-splicing endonuclease positive effector-related | chr1:24477043-24480728 REVERSEmoderately similar to ( 360) loc_os04g49320 12004.m09867 protein expressed protein PGSC0003DMT400061881
Soltu.DM.03G003460	0.306031	-3.26765	-1.70825	1.84751e-09	NEP-interacting protein	RING-H2 finger protein ATL4M	protein.degradation.ubiquitin.E3.RING	Protein	moderately similar to ( 314) AT4G35840 | Symbols: | zinc finger (C3HC4-type RING finger) family protein | chr4:16981083-16982266 FORWARDmoderately similar to ( 218) loc_os10g39770 12010.m06748 protein RING-H2 finger protein ATL2B, putative, expressed PGSC0003DMT400058015
Soltu.DM.03G005290	0.41729	-2.39641	-1.26088	1.67849e-06	basic leucine-zipper	Ocs element-binding factor	RNA.regulation of transcription.bZIP transcription factor family	RNA	very weakly similar to (86.7) AT2G22850 | Symbols: AtbZIP6 | AtbZIP6 (Arabidopsis thaliana basic leucine-zipper 6); DNA binding / transcription factor | chr2:9732601-9733284 REVERSE PGSC0003DMT400013972
Soltu.DM.03G007710	0.308489	-3.24161	-1.69671	3.62931e-11	Glycosyl transferase, family	Alpha-1,4 glucan phosphorylase L-1 isozyme, chloroplastic/amyloplastic	major CHO metabolism.degradation.starch.starch phosphorylase	primary carbon metabolism	moderately similar to ( 319) AT3G29320 | Symbols: | glucan phosphorylase, putative | chr3:11252871-11257587 FORWARDmoderately similar to ( 391) PHSL1_SOLTU Alpha-1,4 glucan phosphorylase L-1 isozyme, chloroplast precursor (EC 2.4.1.1) (Starch phosphorylase L-1) - Solanum tuberosum (Potato)moderately similar to ( 312) loc_os03g55090 12003.m10424 protein alpha-1,4 glucan phosphorylase, L isozyme, c…
Soltu.DM.03G007720	0.34969	-2.85968	-1.51585	2.70647e-07	Glycosyl transferase, family	Alpha-1,4 glucan phosphorylase L-2 isozyme, chloroplastic/amyloplastic	major CHO metabolism.degradation.starch.starch phosphorylase	primary carbon metabolism	highly similar to ( 719) AT3G29320 | Symbols: | glucan phosphorylase, putative | chr3:11252871-11257587 FORWARDnearly identical (1686) PHSL2_SOLTU Alpha-1,4 glucan phosphorylase L-2 isozyme, chloroplast precursor (EC 2.4.1.1) (Starch phosphorylase L-2) - Solanum tuberosum (Potato)highly similar to ( 694) loc_os03g55090 12003.m10424 protein alpha-1,4 glucan phosphorylase, L isozyme, chloroplast pr…
Soltu.DM.03G010070	0.494765	-2.02116	-1.01518	7.44355e-20	KH domain-containing protein / zinc finger (CCCH type) family protein	Conserved gene of unknown function	RNA.regulation of transcription.C3H zinc finger family	RNA	moderately similar to ( 223) AT5G06770 | Symbols: | KH domain-containing protein / zinc finger (CCCH type) family protein | chr5:2090937-2092787 REVERSEmoderately similar to ( 267) loc_os02g10080 12002.m33595 protein zinc finger C-x8-C-x5-C-x3-H type family protein, expressed PGSC0003DMT400025445
Soltu.DM.03G013290	0.238835	-4.18699	-2.06592	3.96628e-17	PLAC8 family protein	Conserved gene of unknown function	signalling.receptor kinases.DUF 26	signalling	moderately similar to ( 296) AT4G35920 | Symbols: MCA1 | MCA1 (mid1-complementing activity 1) | chr4:17012106-17014192 REVERSEmoderately similar to ( 284) loc_os03g06120 12003.m101195 protein domain of unknown function DUF614 containing protein, expressedPLAC8 PGSC0003DMT400053095
Soltu.DM.03G014560	0.434375	-2.30216	-1.20299	1.0808e-07	Integrase-type DNA-binding superfamily protein	Ethylene response factor 5	hormone metabolism.ethylene.signal transduction	hormone metabolism	weakly similar to ( 128) AT5G51190 | Symbols: | AP2 domain-containing transcription factor, putative | chr5:20800708-20801373 REVERSEmoderately similar to ( 245) ERF5_TOBAC Ethylene-responsive transcription factor 5 (Ethylene-responsive element-binding factor 5 homolog) (EREBP-4) (NtERF4) - Nicotiana tabacum (Common tobacco)very weakly similar to (97.8) loc_os10g41330 12010.m06897 protein ethylen…
Soltu.DM.03G014570	0.387699	-2.57932	-1.36699	4.13295e-10	Integrase-type DNA-binding superfamily protein	Ethylene response factor 5	hormone metabolism.ethylene.signal transduction	hormone metabolism	weakly similar to ( 137) AT5G51190 | Symbols: | AP2 domain-containing transcription factor, putative | chr5:20800708-20801373 REVERSEmoderately similar to ( 239) ERF5_TOBAC Ethylene-responsive transcription factor 5 (Ethylene-responsive element-binding factor 5 homolog) (EREBP-4) (NtERF4) - Nicotiana tabacum (Common tobacco)weakly similar to ( 107) loc_os10g41330 12010.m06897 protein ethylene-res…
Soltu.DM.03G014580	0.348084	-2.87287	-1.52249	1.83447e-07	Integrase-type DNA-binding superfamily protein	Ethylene response factor 5	hormone metabolism.ethylene.signal transduction	hormone metabolism	weakly similar to ( 146) AT5G51190 | Symbols: | AP2 domain-containing transcription factor, putative | chr5:20800708-20801373 REVERSEmoderately similar to ( 243) ERF5_TOBAC Ethylene-responsive transcription factor 5 (Ethylene-responsive element-binding factor 5 homolog) (EREBP-4) (NtERF4) - Nicotiana tabacum (Common tobacco)very weakly similar to ( 100) loc_os10g41330 12010.m06897 protein ethylen…
Soltu.DM.03G016410	0.316422	-3.16033	-1.66008	4.22678e-24	phosphoglucomutase	F-box and wd40 domain protein	DNA.synthesis/chromatin structure	DNA	highly similar to ( 502) AT2G26490 | Symbols: | transducin family protein / WD-40 repeat family protein | chr2:11268035-11269432 FORWARDmoderately similar to ( 433) loc_os03g52870 12003.m10260 protein nucleotide binding protein, putative, expressedWD40 PGSC0003DMT400039941
Soltu.DM.03G016420	0.252457	-3.96107	-1.98589	1.86124e-33	phosphoglucomutase	Conserved gene of unknown function	protein.folding	Protein	weakly similar to ( 109) AT1G43760 | Symbols: | FUNCTIONS IN: molecular_function unknown; INVOLVED IN: biological_process unknown; LOCATED IN: cellular_component unknown; CONTAINS InterPro DOMAIN/s: RNA-directed DNA polymerase (reverse transcriptase), related (InterPro:IPR015706), Endonuclease/exonuclease/phosphatase (InterPro:IPR005135); BEST Arabidopsis thaliana protein match is: unknown protei…
Soltu.DM.03G016560	0.450497	-2.21977	-1.15041	1.52568e-18	urease accessory protein F	Urease accessory protein F	N-metabolism.misc	N-metabolism	moderately similar to ( 318) AT1G21840 | Symbols: UREF | UREF (urease accessory protein F); nickel ion binding | chr1:7666859-7667581 FORWARDmoderately similar to ( 303) loc_os02g07150 12002.m33571 protein urease accessory protein F, putative, expressedUreF PGSC0003DMT400062329
Soltu.DM.03G016720	0.00760527	-131.488	-7.03878	6.94353e-11	dehydration response element B1A	CRT binding factor 2	RNA.regulation of transcription.AP2/EREBP, APETALA2/Ethylene-responsive element binding protein family	RNA	weakly similar to ( 191) AT4G25480 | Symbols: DREB1A, CBF3, ATCBF3 | DREB1A (DEHYDRATION RESPONSE ELEMENT B1A); DNA binding / transcription activator/ transcription factor | chr4:13018353-13019003 REVERSEweakly similar to ( 127) loc_os04g48350 12004.m09771 protein dehydration-responsive element-binding protein 1D, putative, expressedAP2 AP2 PGSC0003DMT400037120
Soltu.DM.03G016730	0.0240686	-41.5479	-5.3767	1.99757e-14	dehydration response element B1A	CRT binding factor 2	RNA.regulation of transcription.AP2/EREBP, APETALA2/Ethylene-responsive element binding protein family	RNA	weakly similar to ( 191) AT4G25480 | Symbols: DREB1A, CBF3, ATCBF3 | DREB1A (DEHYDRATION RESPONSE ELEMENT B1A); DNA binding / transcription activator/ transcription factor | chr4:13018353-13019003 REVERSEweakly similar to ( 127) loc_os04g48350 12004.m09771 protein dehydration-responsive element-binding protein 1D, putative, expressedAP2 AP2 PGSC0003DMT400037120
Soltu.DM.03G016740	0.0854823	-11.6983	-3.54823	1.27533e-07	dehydration response element B1A	AP2 domain CBF protein	RNA.regulation of transcription.AP2/EREBP, APETALA2/Ethylene-responsive element binding protein family	RNA	weakly similar to ( 179) AT4G25480 | Symbols: DREB1A, CBF3, ATCBF3 | DREB1A (DEHYDRATION RESPONSE ELEMENT B1A); DNA binding / transcription activator/ transcription factor | chr4:13018353-13019003 REVERSEweakly similar to ( 126) loc_os04g48350 12004.m09771 protein dehydration-responsive element-binding protein 1D, putative, expressedAP2 AP2 PGSC0003DMT400037121
Soltu.DM.03G016750	0.0598797	-16.7001	-4.06179	6.27882e-07	dehydration response element B1A	CRT binding factor 3	RNA.regulation of transcription.AP2/EREBP, APETALA2/Ethylene-responsive element binding protein family	RNA	moderately similar to ( 217) AT4G25470 | Symbols: CBF2, DREB1C, FTQ4, ATCBF2 | CBF2 (C-REPEAT/DRE BINDING FACTOR 2); DNA binding / transcription activator/ transcription factor | chr4:13015436-13016086 REVERSEweakly similar to ( 153) loc_os04g48350 12004.m09771 protein dehydration-responsive element-binding protein 1D, putative, expressedAP2 AP2 PGSC0003DMT400037122
Soltu.DM.03G017110	0.0611027	-16.3659	-4.03262	1.99414e-14	PEBP (phosphatidylethanolamine-binding protein) family protein	CEN 1	development.unspecified	Development	moderately similar to ( 243) AT5G62040 | Symbols: | brother of FT and TFL1 protein (BFT) | chr5:24922810-24923709 FORWARDmoderately similar to ( 290) CET1_TOBAC CEN-like protein 1 - Nicotiana tabacum (Common tobacco)moderately similar to ( 254) loc_os12g05590 12012.m04552 protein RCN3 - Rice Centroradialis-like1 homogous to Arabidopsis TFL1 gene, expressedRKIP PBP PEBP_RKIP PGSC0003DMT400037143
Soltu.DM.03G017820	0.374913	-2.66728	-1.41537	1.9055e-14	Pectinacetylesterase family protein	Pectinacetylesterase	cell wall.pectin*esterases.acetyl esterase	Cell Wall	moderately similar to ( 452) AT5G23870 | Symbols: | pectinacetylesterase family protein | chr5:8046309-8049999 REVERSEmoderately similar to ( 338) loc_os02g47400 12002.m100327 protein carboxylic ester hydrolase, putative, expressedPAE PGSC0003DMT400051440
Soltu.DM.03G018070	0.364424	-2.74406	-1.45631	6.82305e-12	Divalent ion symporter	Arsenite transport protein	not assigned.unknown	Not assigned/Unknown	moderately similar to ( 363) AT1G02260 | Symbols: | transmembrane protein, putative | chr1:440757-442459 REVERSEmoderately similar to ( 355) loc_os03g05390 12003.m34779 protein citrate transporter family protein, expressedYbiR_permease ArsB_NhaD_permease CitMHS ArsB P_permease ArsB_permease PGSC0003DMT400040871
Soltu.DM.03G018350	0.0610487	-16.3804	-4.0339	1.20865e-74	ferric reduction oxidase	Ferric-chelate reductase	metal handling.acquisition	other metabolism	moderately similar to ( 406) AT5G23990 | Symbols: ATFRO5, FRO5 | FRO5 (FERRIC REDUCTION OXIDASE 5); ferric-chelate reductase | chr5:8105565-8108590 REVERSEmoderately similar to ( 220) loc_os04g48930 12004.m101632 protein ferric-chelate reductase, putative, expressedFAD_binding_8 PGSC0003DMT400026253
Soltu.DM.03G018410	0.217359	-4.60068	-2.20185	5.73003e-11	beta-hydroxylase	Beta-carotene hydroxylase	secondary metabolism.isoprenoids.carotenoids.carotenoid beta ring hydroxylase	secondary metabolism	moderately similar to ( 330) AT4G25700 | Symbols: BETA-OHASE 1, B1, chy1 | BETA-OHASE 1 (BETA-HYDROXYLASE 1); carotene beta-ring hydroxylase | chr4:13094965-13095866 REVERSEmoderately similar to ( 306) loc_os03g03370 12003.m34991 protein beta-carotene hydroxylase, putative, expressed PGSC0003DMT400026363
Soltu.DM.03G018450	0.028624	-34.9358	-5.12663	1.84557e-06	Kunitz family trypsin and protease inhibitor protein	Miraculin	not assigned.unknown	Not assigned/Unknown	STI Kunitz_legume STI PGSC0003DMT400026364
Soltu.DM.03G018820	0.17081	-5.85447	-2.54954	1.30359e-13	Protein of unknown function (DUF761)	Conserved gene of unknown function	not assigned.unknown	Not assigned/Unknown	PGSC0003DMT400026311
Soltu.DM.03G019410	0.0810968	-12.3309	-3.62421	7.07979e-08	hypothetical protein	F-box protein interaction domain containing protein	not assigned.unknown	Not assigned/Unknown	PGSC0003DMT400065847
Soltu.DM.03G019420	0.25161	-3.97441	-1.99074	1.11917e-15	DNAse I-like superfamily protein	Inositol polyphosphate-5-phosphatase	DNA.synthesis/chromatin structure	DNA	moderately similar to ( 384) AT2G01900 | Symbols: | endonuclease/exonuclease/phosphatase family protein | chr2:406136-408933 FORWARDmoderately similar to ( 376) loc_os09g23140 12009.m22080 protein type I inositol-1,4,5-trisphosphate 5-phosphatase CVP2, putative, expressedIPPc COG5411 Exo_endo_phos PGSC0003DMT400069298
Soltu.DM.03G019550	0.467071	-2.141	-1.09829	2.28901e-44	pyrimidine	Dehydrogenase	nucleotide metabolism.degradation.pyrimidine.dihydrouracil dehydrogenase	nucleotide metabolism	highly similar to ( 679) AT3G17810 | Symbols: | dihydroorotate dehydrogenase family protein / dihydroorotate oxidase family protein | chr3:6094279-6096289 FORWARDhighly similar to ( 697) loc_os02g50350 12002.m10069 protein dihydropyrimidine dehydrogenase precursor, putative, expressedDHPD_FMN PRK08318 PyrD DHOD_1B_like PRK07259 DHOD_DHPD_FMN DHO_dh DHOD_like PRK07565 DHOD_1A_like PRK02506 DHOD_2_…
Soltu.DM.03G019730	0.458448	-2.18127	-1.12517	1.23184e-30	ARM repeat superfamily protein	Armadillo/beta-catenin repeat family protein	not assigned.unknown	Not assigned/Unknown	highly similar to ( 564) AT5G50900 | Symbols: | armadillo/beta-catenin repeat family protein | chr5:20705051-20706718 REVERSEmoderately similar to ( 278) loc_os10g37850 12010.m21947 protein armadillo-repeat containing protein, putative, expressed PGSC0003DMT400031364
Soltu.DM.03G019820	0.287329	-3.48033	-1.79922	1.20144e-08	O-methyltransferase family protein	Conserved gene of unknown function	secondary metabolism.phenylpropanoids	secondary metabolism	moderately similar to ( 217) AT4G35160 | Symbols: | O-methyltransferase family 2 protein | chr4:16730989-16732808 REVERSEmoderately similar to ( 290) 7OMT6_MEDSA Isoflavone-7-O-methyltransferase 6 (EC 2.1.1.150) (Isoflavone-O-methyltransferase 6) (7-IOMT-6) - Medicago sativa (Alfalfa)moderately similar to ( 272) loc_os08g35310 12008.m07520 protein isoflavone-7-O-methytransferase 9, putativeMethyl…
Soltu.DM.03G019880	0.255847	-3.90859	-1.96665	9.99166e-11	O-methyltransferase family protein	Conserved gene of unknown function	secondary metabolism.phenylpropanoids	secondary metabolism	moderately similar to ( 217) AT4G35160 | Symbols: | O-methyltransferase family 2 protein | chr4:16730989-16732808 REVERSEmoderately similar to ( 290) 7OMT6_MEDSA Isoflavone-7-O-methyltransferase 6 (EC 2.1.1.150) (Isoflavone-O-methyltransferase 6) (7-IOMT-6) - Medicago sativa (Alfalfa)moderately similar to ( 272) loc_os08g35310 12008.m07520 protein isoflavone-7-O-methytransferase 9, putativeMethyl…
Soltu.DM.03G019900	0.296691	-3.37051	-1.75297	2.76349e-16	O-methyltransferase family protein	Conserved gene of unknown function	secondary metabolism.phenylpropanoids	secondary metabolism	moderately similar to ( 224) AT4G35160 | Symbols: | O-methyltransferase family 2 protein | chr4:16730989-16732808 REVERSEmoderately similar to ( 333) 7OMT8_MEDSA Isoflavone-7-O-methyltransferase 8 (EC 2.1.1.150) (Isoflavone-O-methyltransferase 8) (7-IOMT-8) - Medicago sativa (Alfalfa)moderately similar to ( 318) loc_os07g27970 12007.m07070 protein O-methyltransferase ZRP4, putative, expressedMeth…
Soltu.DM.03G019910	0.332673	-3.00596	-1.58782	3.4172e-11	O-methyltransferase family protein	Conserved gene of unknown function	secondary metabolism.phenylpropanoids	secondary metabolism	moderately similar to ( 217) AT4G35160 | Symbols: | O-methyltransferase family 2 protein | chr4:16730989-16732808 REVERSEmoderately similar to ( 290) 7OMT6_MEDSA Isoflavone-7-O-methyltransferase 6 (EC 2.1.1.150) (Isoflavone-O-methyltransferase 6) (7-IOMT-6) - Medicago sativa (Alfalfa)moderately similar to ( 272) loc_os08g35310 12008.m07520 protein isoflavone-7-O-methytransferase 9, putativeMethyl…
Soltu.DM.03G019950	0.345562	-2.89384	-1.53298	1.00178e-09	DNA binding;ATP binding	DNA binding protein	not assigned.unknown	Not assigned/Unknown	weakly similar to ( 106) AT3G48770 | Symbols: | ATP binding / DNA binding | chr3:18079261-18086817 REVERSEweakly similar to ( 119) loc_os11g31480 12011.m07051 protein DNA binding protein, putative, expressed PGSC0003DMT400081696
Soltu.DM.03G019960	0.368951	-2.71039	-1.4385	6.72377e-11	DNA binding;ATP binding	DNA binding protein	not assigned.unknown	Not assigned/Unknown	weakly similar to ( 106) AT3G48770 | Symbols: | ATP binding / DNA binding | chr3:18079261-18086817 REVERSEweakly similar to ( 119) loc_os11g31480 12011.m07051 protein DNA binding protein, putative, expressed PGSC0003DMT400081696
Soltu.DM.03G021500	0.423924	-2.35891	-1.23812	8.6802e-10	pseudo-response regulator	Pseudo-response regulator 5	RNA.regulation of transcription.Psudo ARR transcription factor family	RNA	moderately similar to ( 257) AT5G24470 | Symbols: APRR5, PRR5 | APRR5 (ARABIDOPSIS PSEUDO-RESPONSE REGULATOR 5); transcription regulator/ two-component response regulator | chr5:8356204-8358873 REVERSEmoderately similar to ( 313) PRR95_ORYSA Two-component response regulator-like PRR95 (Pseudo-response regulator 95) (OsPRR95) - Oryza sativa (Rice)moderately similar to ( 313) loc_os09g36220 12009.m…
Soltu.DM.03G021830	0.357708	-2.79558	-1.48315	6.54209e-10	conserved hypothetical protein	Conserved gene of unknown function	not assigned.unknown	Not assigned/Unknown	very weakly similar to (82.0) AT1G57680 | Symbols: | FUNCTIONS IN: molecular_function unknown; INVOLVED IN: biological_process unknown; LOCATED IN: endomembrane system; EXPRESSED IN: 24 plant structures; EXPRESSED DURING: 15 growth stages; CONTAINS InterPro DOMAIN/s: Uncharacterised conserved protein UCP031277 (InterPro:IPR016971); Has 35 Blast hits to 35 proteins in 10 species: Archae - 0; Bacte…
Soltu.DM.03G021910	0.412436	-2.42462	-1.27776	3.51646e-09	YELLOW STRIPE like	Yellow stripe	transport.peptides and oligopeptides	Transport	highly similar to ( 895) AT5G24380 | Symbols: YSL2, ATYSL2 | YSL2 (YELLOW STRIPE LIKE 2); oligopeptide transporter | chr5:8324098-8326525 FORWARDhighly similar to ( 871) loc_os04g45860 12004.m101436 protein transposon protein, putative, unclassified, expressedOPT COG1297 PGSC0003DMT400047690
Soltu.DM.03G023190	0.403756	-2.47674	-1.30844	1.32826e-19	P-loop containing nucleoside triphosphate hydrolases superfamily protein	ATP binding protein	protein.degradation.AAA type	Protein	nearly identical (1002) AT5G52882 | Symbols: | ATP binding / nucleoside-triphosphatase/ nucleotide binding | chr5:21434155-21438362 REVERSEweakly similar to ( 173) CDC48_SOYBN Cell division cycle protein 48 homolog (Valosin-containing protein homolog) (VCP) - Glycine max (Soybean)highly similar to ( 920) loc_os01g12660 12001.m07879 protein ATP binding protein, putative, expressedSpoVK RPT1 PRK039…
Soltu.DM.03G023340	0.00969518	-103.144	-6.68852	8.9381e-28	ferric reduction oxidase	Ferric-chelate reductase	metal handling.acquisition	other metabolism	highly similar to ( 737) AT5G23980 | Symbols: ATFRO4, FRO4 | FRO4 (FERRIC REDUCTION OXIDASE 4); ferric-chelate reductase | chr5:8098167-8101282 REVERSEmoderately similar to ( 421) loc_os04g48930 12004.m101632 protein ferric-chelate reductase, putative, expressedFerric_reduct FAD_binding_8 PGSC0003DMT400024558
Soltu.DM.03G024520	0.245308	-4.07651	-2.02733	1.04449e-06	malate synthase	Malate synthase	gluconeogenese/ glyoxylate cycle.malate synthase	primary carbon metabolism	highly similar to ( 945) AT5G03860 | Symbols: MLS | MLS (MALATE SYNTHASE); malate synthase | chr5:1032276-1034527 REVERSEnearly identical (1002) MASY_RICCO Malate synthase, glyoxysomal (EC 2.3.3.9) - Ricinus communis (Castor bean)highly similar to ( 785) loc_os04g40990 12004.m09079 protein malate synthase, glyoxysomal, putative, expressedmalate_synt_A PRK09255 Malate_synthase malate_synt AceB PGS…
Soltu.DM.03G024640	0.479624	-2.08497	-1.06002	8.2601e-07	RNA-metabolising metallo-beta-lactamase family protein	EMB2746	development.unspecified	Development	highly similar to ( 827) AT5G63420 | Symbols: emb2746 | emb2746 (embryo defective 2746); DNA binding / catalytic/ hydrolase | chr5:25400515-25405807 FORWARDhighly similar to ( 778) loc_os02g33610 12002.m33715 protein expressed proteinCOG0595 YSH1 PGSC0003DMT400039419
Soltu.DM.03G025310	0.217672	-4.59407	-2.19977	1.1857e-11	glyoxal oxidase-related protein	Copine	protein.degradation.ubiquitin.E3.RING	Protein	highly similar to ( 540) AT5G14420 | Symbols: RGLG2 | RGLG2 (RING domain Ligase2); ubiquitin-protein ligase | chr5:4648355-4650563 REVERSEhighly similar to ( 515) loc_os01g68060 12001.m12910 protein copine-6, putative, expressedGlyoxal_oxid_N vWA_copine_like Copine DUF1929 PGSC0003DMT400039186
Soltu.DM.03G025670	0.236031	-4.23674	-2.08295	8.68316e-37	nitrate transmembrane transporters	High-affinity nitrate transport system component	0	Not assigned/Unknown	0
Soltu.DM.03G026320	0.481836	-2.0754	-1.05339	2.63849e-09	UBX domain-containing protein	UBX domain-containing protein 8-B	protein.degradation	Protein	moderately similar to ( 244) AT4G10790 | Symbols: | UBX domain-containing protein | chr4:6640752-6643035 REVERSEmoderately similar to ( 266) loc_os09g30411 12009.m059912 protein fas-associated factor 1-like protein, putative, expressedUAS UAS PGSC0003DMT400046787
Soltu.DM.03G026560	0.423206	-2.36292	-1.24057	1.85189e-06	Wall-associated receptor kinase galacturonan-binding domain containing protein	Conserved gene of unknown function	amino acid metabolism.synthesis.aromatic aa.tryptophan.anthranilate phosphoribosyltransferase	AA metabolism	moderately similar to ( 209) AT5G50290 | Symbols: | unknown protein | chr5:20461814-20463896 FORWARDweakly similar to ( 192) loc_os05g33860 12005.m07618 protein conserved hypothetical proteintrpD Glycos_transf_3 TrpD PRK09522 PGSC0003DMT400046609
Soltu.DM.03G027010	0.417753	-2.39376	-1.25928	1.30703e-06	Protein of unknown function (DUF1637)	Conserved gene of unknown function	amino acid metabolism.synthesis.serine-glycine-cysteine group.cysteine	AA metabolism	moderately similar to ( 248) AT5G39890 | Symbols: | unknown protein | chr5:15974543-15976013 FORWARDweakly similar to ( 190) loc_os05g51470 12005.m09212 protein cupin, RmlC-type, putative, expressedDUF1637 PGSC0003DMT400046567
Soltu.DM.03G028230	0.451328	-2.21569	-1.14775	4.71636e-07	Phosphoglycerate mutase family protein	Phosphoglycerate mutase	not assigned.unknown	Not assigned/Unknown	moderately similar to ( 382) AT5G62840 | Symbols: | phosphoglycerate/bisphosphoglycerate mutase family protein | chr5:25228296-25229672 REVERSEmoderately similar to ( 323) loc_os01g47190 12001.m10914 protein phosphoglycerate mutase family protein, expressed PGSC0003DMT400062939
Soltu.DM.03G028410	0.362216	-2.76078	-1.46508	2.28325e-23	Protein of unknown function, DUF617	Conserved gene of unknown function	not assigned.unknown	Not assigned/Unknown	moderately similar to ( 263) AT5G23100 | Symbols: | unknown protein | chr5:7753557-7754390 FORWARDmoderately similar to ( 221) loc_os05g50160 12005.m09085 protein plant-specific domain TIGR01570 family protein, expressedDUF617 PGSC0003DMT400063253
Soltu.DM.03G029330	0.335515	-2.98049	-1.57555	4.17065e-09	plasmodesmata callose-binding protein	Glucan endo-1,3-beta-glucosidase 3	misc.beta 1,3 glucan hydrolases	misc	weakly similar to ( 152) AT1G18650 | Symbols: PDCB3 | PDCB3 (PLASMODESMATA CALLOSE-BINDING PROTEIN 3); callose binding / polysaccharide binding | chr1:6419036-6420413 REVERSEvery weakly similar to (85.1) E13B_WHEAT Glucan endo-1,3-beta-glucosidase precursor (EC 3.2.1.39) ((1->3)-beta-glucan endohydrolase) ((1->3)-beta-glucanase) (Beta-1,3-endoglucanase) - Triticum aestivum (Wheat)weakly similar t…
Soltu.DM.03G030060	0.332661	-3.00607	-1.58788	1.47571e-09	Calcium-binding EF-hand family protein	Calcium ion binding protein	signalling.calcium	signalling	very weakly similar to (87.4) AT3G29000 | Symbols: | calcium-binding EF hand family protein | chr3:11005791-11006375 FORWARD PGSC0003DMT400050271
Soltu.DM.03G030530	0.229858	-4.3505	-2.12118	1.15053e-32	aspartate-glutamate racemase family	Racemase and epimerase, acting on amino acids and derivatives	amino acid metabolism.synthesis.glutamate family.arginine.aspartate racemase	AA metabolism	moderately similar to ( 303) AT1G15410 | Symbols: | aspartate-glutamate racemase family | chr1:5299577-5300681 FORWARDmoderately similar to ( 217) loc_os01g37470 12001.m150628 protein asp/Glu racemase, putative, expressedRacX PGSC0003DMT400001685
Soltu.DM.03G030540	0.370882	-2.69627	-1.43097	1.64937e-11	conserved hypothetical protein	Conserved gene of unknown function	not assigned.unknown	Not assigned/Unknown	weakly similar to ( 128) AT5G11280 | Symbols: | unknown protein | chr5:3597321-3598347 FORWARDweakly similar to ( 135) loc_os01g37480 12001.m10037 protein expressed protein PGSC0003DMT400001683
Soltu.DM.03G030730	0.499729	-2.00108	-1.00078	3.96017e-15	Tetratricopeptide repeat (TPR)-like superfamily protein	Conserved gene of unknown function	not assigned.unknown	Not assigned/Unknown	weakly similar to ( 150) AT5G20190 | Symbols: | binding | chr5:6814093-6815171 FORWARDweakly similar to ( 136) loc_os06g40440 12006.m08580 protein expressed protein PGSC0003DMT400001660
Soltu.DM.03G030770	0.468766	-2.13326	-1.09306	4.23426e-11	Protein of unknown function (DUF567)	GTP binding protein	not assigned.unknown	Not assigned/Unknown	moderately similar to ( 248) AT3G15810 | Symbols: | unknown protein | chr3:5348054-5349178 REVERSEweakly similar to ( 148) loc_os01g56450 12001.m11801 protein expressed proteinDUF567 PGSC0003DMT400001705
Soltu.DM.03G032200	0.484471	-2.06411	-1.04552	2.08343e-14	poly(ADP-ribose) polymerase	Poly [ADP-ribose] polymerase	protein.postranslational modification	Protein	nearly identical (1068) AT5G22470 | Symbols: | NAD+ ADP-ribosyltransferase | chr5:7447045-7450743 FORWARDnearly identical (1105) PARP3_SOYBN Poly [ADP-ribose] polymerase 3 (EC 2.4.2.30) (PARP-3) (ADPRT 3) (NAD(+) ADP-ribosyltransferase 3) (Poly[ADP-ribose] synthetase 3) - Glycine max (Soybean)highly similar to ( 927) loc_os02g32860 12002.m08379 protein poly synthetase 1, putative, expressedparp_l…
Soltu.DM.03G032450	0.455871	-2.1936	-1.1333	8.62524e-07	Integrase-type DNA-binding superfamily protein	Ethylene-responsive transcription factor ERF114	RNA.regulation of transcription.AP2/EREBP, APETALA2/Ethylene-responsive element binding protein family	RNA	weakly similar to ( 112) AT5G61890 | Symbols: | AP2 domain-containing transcription factor family protein | chr5:24852639-24853744 REVERSEvery weakly similar to (80.9) ERF1_ORYSA Ethylene-responsive transcription factor 1 (Ethylene-responsive element-binding factor 1) (EREBP-1) (OsEREBP1) - Oryza sativa (Rice)weakly similar to ( 105) loc_os04g32620 12004.m08360 protein DNA binding protein, putati…
Soltu.DM.03G033800	0.300673	-3.32588	-1.73374	6.40568e-07	myb domain protein	MYB	RNA.regulation of transcription.MYB domain transcription factor family	RNA	moderately similar to ( 224) AT1G68320 | Symbols: MYB62, AtMYB62, BW62B, BW62C | MYB62 (myb domain protein 62); DNA binding / transcription factor | chr1:25603842-25604884 FORWARDweakly similar to ( 154) MYB2_PHYPA Myb-related protein Pp2 - Physcomitrella patens (Moss)moderately similar to ( 234) loc_os01g03720 12001.m07009 protein MYB transcription factor, putative, expressed PGSC0003DMT400014383
Soltu.DM.03G034030	0.20006	-4.9985	-2.3215	8.90357e-14	B-box type zinc finger protein with CCT domain	Conserved gene of unknown function	RNA.regulation of transcription.C2C2(Zn) CO-like, Constans-like zinc finger family	RNA	moderately similar to ( 265) AT1G68520 | Symbols: | zinc finger (B-box type) family protein | chr1:25709331-25710749 REVERSEmoderately similar to ( 228) loc_os06g15330 12006.m06246 protein zinc finger protein CONSTANS-LIKE 16, putative, expressed PGSC0003DMT400014362
Soltu.DM.03G034270	0.391536	-2.55404	-1.35278	9.19455e-12	Duplicated homeodomain-like superfamily protein	DNA binding protein	RNA.regulation of transcription.MYB-related transcription factor family	RNA	moderately similar to ( 216) AT1G49010 | Symbols: | myb family transcription factor | chr1:18132714-18133778 FORWARDweakly similar to ( 194) loc_os04g58020 12004.m10684 protein DNA binding protein, putative, expressed PGSC0003DMT400014350
Soltu.DM.03G034440	0.28747	-3.47863	-1.79852	4.17158e-31	Protein with RNI-like/FBD-like domains	F-box family protein	not assigned.unknown	Not assigned/Unknown	PGSC0003DMT400014561
Soltu.DM.03G035320	0.265601	-3.76505	-1.91267	7.42635e-17	HD-ZIP IV family of homeobox-leucine zipper protein with lipid-binding START domain	Homeobox protein	RNA.regulation of transcription.HB,Homeobox transcription factor family	RNA	highly similar to ( 852) AT1G79840 | Symbols: GL2 | GL2 (GLABRA 2); DNA binding / transcription factor | chr1:30037526-30041013 FORWARDhighly similar to ( 630) loc_os01g55549 12001.m150954 protein homeobox protein GLABRA2, putative, expressedSTART START START PGSC0003DMT400006770
Soltu.DM.03G036040	0.270262	-3.70011	-1.88757	3.02013e-07	Mannose-binding lectin superfamily protein	Jacalin-domain protein	misc.myrosinases-lectin-jacalin	misc	moderately similar to ( 208) AT1G73040 | Symbols: | jacalin lectin family protein | chr1:27475159-27475777 REVERSEweakly similar to ( 150) loc_os05g43240 12005.m08452 protein jacalin-like lectin domain containing protein, expressedJacalin PGSC0003DMT400006686
Soltu.DM.03G036090	0.41532	-2.40778	-1.26771	1.6453e-06	vacuolar protein sorting 46.1	Developmental protein	RNA.regulation of transcription.SNF7	RNA	moderately similar to ( 275) AT1G17730 | Symbols: VPS46.1 | VPS46.1 (VACUOLAR PROTEIN SORTING 46.1) | chr1:6099210-6100153 FORWARDmoderately similar to ( 241) loc_os06g43590 12006.m091745 protein charged multivesicular body protein 1b, putative, expressed PGSC0003DMT400006680
Soltu.DM.03G037140	0.318284	-3.14185	-1.65162	1.96491e-07	cytochrome P450, family 93, subfamily D, polypeptide	Elicitor-inducible cytochrome P450	misc.cytochrome P450	misc	moderately similar to ( 220) AT5G06900 | Symbols: CYP93D1 | CYP93D1; electron carrier/ heme binding / iron ion binding / monooxygenase/ oxygen binding | chr5:2136160-2137925 REVERSEmoderately similar to ( 218) C93A3_SOYBN Cytochrome P450 93A3 (EC 1.14.-.-) (P450 CP5) - Glycine max (Soybean)moderately similar to ( 474) loc_os09g26960 12009.m05848 protein flavonoid 3-monooxygenase, putative, expres…
Soltu.DM.03G037340	0.153647	-6.50841	-2.70231	1.80109e-25	SAUR-like auxin-responsive protein family	SAUR family protein	hormone metabolism.auxin.induced-regulated-responsive-activated	hormone metabolism	PGSC0003DMT400023715
Soltu.DM.04G000010	0.145177	-6.88815	-2.78412	8.39461e-18	hypothetical protein	Gene of unknown function	not assigned.unknown	Not assigned/Unknown	PGSC0003DMT400004894
Soltu.DM.04G000240	0.287369	-3.47985	-1.79902	3.39073e-09	DNA glycosylase superfamily protein	DNA-3-methyladenine glycosylase	DNA.repair	DNA	moderately similar to ( 325) AT5G57970 | Symbols: | methyladenine glycosylase family protein | chr5:23467316-23468910 FORWARDmoderately similar to ( 310) loc_os04g42290 12004.m09201 protein DNA-3-methyladenine glycosylase I, putative, expressedAdenine_glyco Tag PRK10353 PGSC0003DMT400051040
Soltu.DM.04G002280	0.331602	-3.01566	-1.59248	1.76512e-17	NAD(P)-binding Rossmann-fold superfamily protein	Tropinone reductase II	misc.nitrilases, *nitrile lyases, berberine bridge enzymes, reticuline oxidases, troponine reductases	misc	moderately similar to ( 291) AT5G06060 | Symbols: | tropinone reductase, putative / tropine dehydrogenase, putative | chr5:1824066-1825833 REVERSEweakly similar to ( 105) FABG4_BRANA 3-oxoacyl-[acyl-carrier-protein] reductase 4 (EC 1.1.1.100) (3-ketoacyl-acyl carrier protein reductase 4) (Fragment) - Brassica napus (Rape)moderately similar to ( 281) loc_os03g16210 12003.m34831 protein tropinone r…
Soltu.DM.04G002740	0.363638	-2.74999	-1.45942	3.26334e-10	MLP-like protein	Sn-2 protein	stress.abiotic.unspecified	stress	weakly similar to ( 102) AT1G70840 | Symbols: MLP31 | MLP31 (MLP-LIKE PROTEIN 31) | chr1:26713170-26714014 REVERSEBet_v_I PGSC0003DMT400006208
Soltu.DM.04G003770	0.462788	-2.16082	-1.11158	7.70369e-14	purple acid phosphatase	Tartrate-resistant acid phosphatase type 5	misc.acid and other phosphatases	misc	moderately similar to ( 421) AT1G14700 | Symbols: PAP3, ATPAP3 | PAP3 (PURPLE ACID PHOSPHATASE 3); acid phosphatase/ protein serine/threonine phosphatase | chr1:5058680-5060988 FORWARDmoderately similar to ( 395) loc_os03g13540 12003.m06799 protein purple acid phosphatase 1, putative, expressed PGSC0003DMT400069276
Soltu.DM.04G004120	0.401256	-2.49217	-1.3174	1.17774e-18	K uptake transporter	KUP1	transport.potassium	Transport	highly similar to ( 730) AT4G13420 | Symbols: HAK5, ATHAK5 | HAK5 (HIGH AFFINITY K+ TRANSPORTER 5); potassium ion transmembrane transporter/ potassium:sodium symporter | chr4:7797038-7802174 REVERSEhighly similar to ( 686) HAK1_ORYSA Potassium transporter 1 (OsHAK1) - Oryza sativa (Rice)highly similar to ( 733) loc_os01g70490 12001.m13096 protein potassium transporter 5, putative, expressedK_tran…
Soltu.DM.04G004170	0.478539	-2.0897	-1.06329	3.28567e-08	K uptake transporter	Potassium transporter	transport.potassium	Transport	nearly identical (1107) AT3G02050 | Symbols: KUP3, ATKUP3, ATKT4 | KUP3 (K+ UPTAKE TRANSPORTER 3); potassium ion transmembrane transporter | chr3:350815-354135 FORWARDnearly identical (1016) HAK2_ORYSA Probable potassium transporter 2 (OsHAK2) - Oryza sativa (Rice)nearly identical (1016) loc_os01g70940 12001.m42802 protein potassium transporter 2, putative, expressedK_trans Kup trkD PGSC0003DMT40…
Soltu.DM.04G004220	0.403722	-2.47695	-1.30857	4.80027e-11	Potassium transporter family protein	Potassium transporter	transport.potassium	Transport	nearly identical (1107) AT3G02050 | Symbols: KUP3, ATKUP3, ATKT4 | KUP3 (K+ UPTAKE TRANSPORTER 3); potassium ion transmembrane transporter | chr3:350815-354135 FORWARDnearly identical (1016) HAK2_ORYSA Probable potassium transporter 2 (OsHAK2) - Oryza sativa (Rice)nearly identical (1016) loc_os01g70940 12001.m42802 protein potassium transporter 2, putative, expressedK_trans Kup trkD PGSC0003DMT40…
Soltu.DM.04G007210	0.466335	-2.14438	-1.10056	2.17994e-08	alpha/beta-Hydrolases superfamily protein	Esterase/lipase/thioesterase family protein	lipid metabolism.lipid degradation.lipases	Lipid Metabolism	moderately similar to ( 450) AT2G39420 | Symbols: | esterase/lipase/thioesterase family protein | chr2:16460442-16462872 FORWARDmoderately similar to ( 407) loc_os12g16180 12012.m05576 protein phospholipase, putative, expressedPldB PGSC0003DMT400077598
Soltu.DM.04G008490	0.269455	-3.7112	-1.89188	9.39791e-08	Leucine-rich receptor-like protein kinase family protein	Conserved gene of unknown function	signalling.receptor kinases.leucine rich repeat XI	signalling	highly similar to ( 534) AT5G46330 | Symbols: FLS2 | FLS2 (FLAGELLIN-SENSITIVE 2); ATP binding / kinase/ protein binding / protein serine/threonine kinase/ transmembrane receptor protein serine/threonine kinase | chr5:18791802-18795407 FORWARDmoderately similar to ( 431) RPK1_IPONI Receptor-like protein kinase precursor (EC 2.7.11.1) - Ipomoea nil (Japanese morning glory) (Pharbitis nil)highly si…
Soltu.DM.04G008530	0.332955	-3.00341	-1.5866	1.81823e-06	RING/U-box superfamily protein	Ring finger protein	protein.degradation.ubiquitin.E3.RING	Protein	weakly similar to ( 130) AT4G33565 | Symbols: | protein binding / zinc ion binding | chr4:16136821-16137924 FORWARDweakly similar to ( 110) loc_os04g37740 12004.m08763 protein RING-H2 finger protein ATL5G, putative, expressed PGSC0003DMT400060757
Soltu.DM.04G009070	0.355793	-2.81062	-1.49089	5.79961e-07	Leucine-rich repeat protein kinase family protein	Conserved gene of unknown function	signalling.receptor kinases.leucine rich repeat XI	signalling	highly similar to ( 534) AT5G46330 | Symbols: FLS2 | FLS2 (FLAGELLIN-SENSITIVE 2); ATP binding / kinase/ protein binding / protein serine/threonine kinase/ transmembrane receptor protein serine/threonine kinase | chr5:18791802-18795407 FORWARDmoderately similar to ( 431) RPK1_IPONI Receptor-like protein kinase precursor (EC 2.7.11.1) - Ipomoea nil (Japanese morning glory) (Pharbitis nil)highly si…
Soltu.DM.04G009170	0.0595565	-16.7908	-4.0696	1.06608e-33	fumarylacetoacetase, putative	Fumarylacetoacetate hydrolase	amino acid metabolism.degradation.aromatic aa.tyrosine	AA metabolism	highly similar to ( 670) AT1G12050 | Symbols: | fumarylacetoacetase, putative | chr1:4072904-4075856 FORWARDhighly similar to ( 605) loc_os02g10310 12002.m100035 protein fumarylacetoacetase, putative, expressedDUF1969 FAA_hydrolase MhpD PGSC0003DMT400060696
Soltu.DM.04G009220	0.0681368	-14.6764	-3.87542	1.67469e-17	conserved hypothetical protein	Gene of unknown function	not assigned.unknown	Not assigned/Unknown	PGSC0003DMT400004894
Soltu.DM.04G010980	0.447681	-2.23373	-1.15946	4.33451e-08	Protein of unknown function, DUF617	Conserved gene of unknown function	not assigned.unknown	Not assigned/Unknown	moderately similar to ( 243) AT2G41660 | Symbols: MIZ1 | MIZ1 (mizu-kussei 1) | chr2:17367945-17368838 FORWARDmoderately similar to ( 204) loc_os02g47980 12002.m09832 protein plant-specific domain TIGR01570 family protein, expressedDUF617 PGSC0003DMT400093652
Soltu.DM.04G012790	0.11675	-8.56533	-3.09851	3.24909e-11	nodulin MtN21 /EamA-like transporter family protein	Nodulin MtN21 family protein	development.unspecified	Development	moderately similar to ( 288) AT1G70260 | Symbols: | nodulin MtN21 family protein | chr1:26457067-26459338 REVERSEweakly similar to ( 134) loc_os08g44750 12008.m08447 protein nodulin-like protein 5NG4, putative, expressed PGSC0003DMT400061666
Soltu.DM.04G012800	0.0294924	-33.907	-5.08351	1.28906e-34	nodulin MtN21 /EamA-like transporter family protein	Nodulin MtN21 family protein	development.unspecified	Development	moderately similar to ( 288) AT1G70260 | Symbols: | nodulin MtN21 family protein | chr1:26457067-26459338 REVERSEweakly similar to ( 134) loc_os08g44750 12008.m08447 protein nodulin-like protein 5NG4, putative, expressed PGSC0003DMT400061666
Soltu.DM.04G018970	0.480559	-2.08091	-1.05721	3.81849e-09	pseudo-response regulator	Pseudo-response regulator 5	RNA.regulation of transcription.Psudo ARR transcription factor family	RNA	moderately similar to ( 257) AT5G24470 | Symbols: APRR5, PRR5 | APRR5 (ARABIDOPSIS PSEUDO-RESPONSE REGULATOR 5); transcription regulator/ two-component response regulator | chr5:8356204-8358873 REVERSEmoderately similar to ( 313) PRR95_ORYSA Two-component response regulator-like PRR95 (Pseudo-response regulator 95) (OsPRR95) - Oryza sativa (Rice)moderately similar to ( 313) loc_os09g36220 12009.m…
Soltu.DM.04G019420	0.427552	-2.3389	-1.22583	8.62204e-44	phosphate starvation response	DNA binding protein	RNA.regulation of transcription.G2-like transcription factor family, GARP	RNA	moderately similar to ( 230) AT3G04450 | Symbols: | transcription factor | chr3:1184302-1186264 FORWARDweakly similar to ( 200) loc_os07g25710 12007.m28972 protein CDPK substrate protein 1, putative, expressed PGSC0003DMT400060324
Soltu.DM.04G020580	0.490621	-2.03823	-1.02732	5.71067e-08	LRR and NB-ARC domains-containing disease resistance protein	Disease resistance protein; Calcium-binding EF-hand; AAA ATPase	stress.biotic	stress	moderately similar to ( 228) AT1G12280 | Symbols: | disease resistance protein (CC-NBS-LRR class), putative | chr1:4174875-4177559 REVERSEmoderately similar to ( 244) loc_os11g29090 12011.m06821 protein NB-ARC domain containing proteinNB-ARC PGSC0003DMT400043611
Soltu.DM.04G021330	0.419131	-2.38589	-1.25453	1.10697e-60	annexin	Annexin p35	cell.organisation	Cell	moderately similar to ( 396) AT5G65020 | Symbols: ANNAT2 | ANNAT2 (Annexin Arabidopsis 2); calcium ion binding / calcium-dependent phospholipid binding | chr5:25974366-25975554 FORWARDmoderately similar to ( 284) ANX4_FRAAN Annexin-like protein RJ4 - Fragaria ananassa (Strawberry)moderately similar to ( 323) loc_os06g11800 12006.m05897 protein annexin-like protein RJ4, putative, expressed PGSC000…
Soltu.DM.04G021760	0.321771	-3.1078	-1.63589	1.07286e-12	Protein of unknown function (DUF581)	Conserved gene of unknown function	development.unspecified	Development	weakly similar to ( 108) AT1G22160 | Symbols: | senescence-associated protein-related | chr1:7823238-7823774 FORWARD PGSC0003DMT400017167
Soltu.DM.04G021850	0.295766	-3.38105	-1.75747	2.05057e-14	slufate transporter 2;1	Sulfate/bicarbonate/oxalate exchanger and transporter sat-1	transport.sulphate	Transport	highly similar to ( 743) AT5G10180 | Symbols: AST68, SULTR2;1 | AST68; sulfate transmembrane transporter | chr5:3193225-3196818 FORWARDmoderately similar to ( 421) NO70_SOYBN Early nodulin 70 - Glycine max (Soybean)highly similar to ( 639) loc_os03g09930 12003.m35070 protein sulfate transporter 2.1, putative, expressedSulfate_transp SUL1 PRK11660 PGSC0003DMT400071749
Soltu.DM.04G022220	0.298043	-3.35522	-1.74641	1.22794e-25	Heavy metal transport/detoxification superfamily protein	Metal ion binding protein	metal handling.binding, chelation and storage	other metabolism	weakly similar to ( 195) AT4G39700 | Symbols: | heavy-metal-associated domain-containing protein / copper chaperone (CCH)-related | chr4:18424265-18424906 FORWARDweakly similar to ( 167) loc_os03g26650 12003.m35252 protein metal ion binding protein, putative, expressed PGSC0003DMT400056666
Soltu.DM.04G024840	0.426863	-2.34267	-1.22816	1.60357e-06	metallothionein 2B	Metallothionein type 2	metal handling.binding, chelation and storage	other metabolism	PGSC0003DMT400077957
Soltu.DM.04G024930	0.0994725	-10.053	-3.32956	2.24343e-14	Calcium-binding EF-hand family protein	Calcium-binding protein	signalling.calcium	signalling	weakly similar to ( 104) AT1G21550 | Symbols: | calcium-binding protein, putative | chr1:7553317-7553784 REVERSEvery weakly similar to (83.6) loc_os04g41540 12004.m09132 protein calmodulin, putative, expressed PGSC0003DMT400059272
Soltu.DM.04G026330	0.280488	-3.56522	-1.83399	1.50004e-07	CYS, MET, PRO, and GLY protein	Photoperiod responsive protein	RNA.regulation of transcription.PHOR1	RNA	moderately similar to ( 270) AT5G64660 | Symbols: ATCMPG2, CMPG2 | U-box domain-containing protein | chr5:25842119-25843381 REVERSEvery weakly similar to (87.0) SPL11_ORYSA Spotted leaf protein 11 (Spotted leaf11) (Cell death-related protein SPL11) - Oryza sativa (Rice)weakly similar to ( 117) loc_os02g33680 12002.m08459 protein U-box domain containing protein, expressedUbox PGSC0003DMT400002079
Soltu.DM.04G026550	0.376315	-2.65735	-1.40999	8.38588e-38	Pyridoxal phosphate (PLP)-dependent transferases superfamily protein	Histidine decarboxylase	amino acid metabolism.degradation.histidine	AA metabolism	highly similar to ( 826) AT1G43710 | Symbols: emb1075 | emb1075 (embryo defective 1075); carboxy-lyase/ catalytic/ pyridoxal phosphate binding | chr1:16486534-16488298 REVERSEhighly similar to ( 793) loc_os02g33710 12002.m08462 protein histidine decarboxylase, putative, expressedPRK02769 GadB Pyridoxal_deC PGSC0003DMT400002057
Soltu.DM.04G026760	0.204236	-4.8963	-2.29169	1.57303e-23	cytochrome P450, family 722, subfamily A, polypeptide	Cytochrome P450	misc.cytochrome P450	misc	moderately similar to ( 208) AT1G19630 | Symbols: CYP722A1 | CYP722A1; electron carrier/ heme binding / iron ion binding / monooxygenase/ oxygen binding | chr1:6785427-6787967 REVERSEweakly similar to ( 159) KAO1_HORVU Ent-kaurenoic acid oxidase 1 (EC 1.14.13.79) (gpr5) - Hordeum vulgare (Barley)moderately similar to ( 432) loc_os03g61980 12003.m11077 protein CYP707A3, putative, expressedp450 Cyp…
Soltu.DM.04G026770	0.280844	-3.56069	-1.83216	3.96915e-10	hypothetical protein	Gene of unknown function	not assigned.unknown	Not assigned/Unknown	PGSC0003DMT400093982
Soltu.DM.04G026780	0.487881	-2.04968	-1.0354	9.54386e-14	Pyridoxal phosphate (PLP)-dependent transferases superfamily protein	Histidine decarboxylase	amino acid metabolism.degradation.histidine	AA metabolism	highly similar to ( 826) AT1G43710 | Symbols: emb1075 | emb1075 (embryo defective 1075); carboxy-lyase/ catalytic/ pyridoxal phosphate binding | chr1:16486534-16488298 REVERSEhighly similar to ( 793) loc_os02g33710 12002.m08462 protein histidine decarboxylase, putative, expressedPRK02769 GadB Pyridoxal_deC PGSC0003DMT400002057
Soltu.DM.04G026790	0.311522	-3.21004	-1.68259	1.11922e-16	Pyridoxal phosphate (PLP)-dependent transferases superfamily protein	Histidine decarboxylase	amino acid metabolism.degradation.histidine	AA metabolism	moderately similar to ( 406) AT1G43710 | Symbols: emb1075 | emb1075 (embryo defective 1075); carboxy-lyase/ catalytic/ pyridoxal phosphate binding | chr1:16486534-16488298 REVERSEmoderately similar to ( 389) loc_os02g33710 12002.m08462 protein histidine decarboxylase, putative, expressedPRK02769 PGSC0003DMT400074890
Soltu.DM.04G027140	0.13658	-7.32172	-2.87218	1.75348e-08	Protein of unknown function (DUF793)	Conserved gene of unknown function	not assigned.unknown	Not assigned/Unknown	moderately similar to ( 467) AT1G18740 | Symbols: | unknown protein | chr1:6464125-6465273 FORWARDmoderately similar to ( 293) loc_os04g59140 12004.m10791 protein expressed proteinDUF793 PGSC0003DMT400061927
Soltu.DM.04G027760	0.325577	-3.07147	-1.61893	2.42264e-12	gigantea protein (GI)	Protein GIGANTEA	development.unspecified	Development	nearly identical (1134) AT1G22770 | Symbols: GI, FB | GI (GIGANTEA) | chr1:8062398-8067447 FORWARDnearly identical (1084) GIGAN_ORYSA Protein GIGANTEA - Oryza sativa (Rice)nearly identical (1084) loc_os01g08700 12001.m42893 protein GIGANTEA protein, putative, expressed PGSC0003DMT400048370
Soltu.DM.04G028990	0.289349	-3.45603	-1.78912	1.84405e-52	Protein of unknown function (DUF581)	Conserved gene of unknown function	development.unspecified	Development	very weakly similar to (95.1) AT1G22160 | Symbols: | senescence-associated protein-related | chr1:7823238-7823774 FORWARDvery weakly similar to (82.4) loc_os08g31510 12008.m07147 protein expressed proteinDUF581 PGSC0003DMT400024491
Soltu.DM.04G029500	0.31473	-3.17733	-1.66781	1.70913e-11	Protein kinase family protein with leucine-rich repeat domain	Receptor protein kinase	signalling.receptor kinases.leucine rich repeat XI	signalling	moderately similar to ( 436) AT1G35710 | Symbols: | leucine-rich repeat transmembrane protein kinase, putative | chr1:13220940-13224386 FORWARDmoderately similar to ( 305) RPK1_IPONI Receptor-like protein kinase precursor (EC 2.7.11.1) - Ipomoea nil (Japanese morning glory) (Pharbitis nil)moderately similar to ( 395) loc_os10g02970 12010.m03714 protein receptor-like protein kinase precursor, puta…
Soltu.DM.04G029510	0.426821	-2.3429	-1.2283	3.14027e-09	Leucine-rich repeat receptor-like protein kinase family protein	Receptor protein kinase	signalling.receptor kinases.leucine rich repeat XI	signalling	highly similar to ( 789) AT4G08850 | Symbols: | kinase | chr4:5637467-5640496 REVERSEmoderately similar to ( 407) RPK1_IPONI Receptor-like protein kinase precursor (EC 2.7.11.1) - Ipomoea nil (Japanese morning glory) (Pharbitis nil)highly similar to ( 611) loc_os10g02970 12010.m03714 protein receptor-like protein kinase precursor, putativeS_TKc Pkinase TyrKc Pkinase_Tyr PTKc S_TKc PTKc_EphR PTKc_…
Soltu.DM.04G030380	0.242562	-4.12265	-2.04357	1.81748e-07	ENTH/ANTH/VHS superfamily protein	Clathrin assembly protein	not assigned.unknown	Not assigned/Unknown	weakly similar to ( 171) AT4G40080 | Symbols: | epsin N-terminal homology (ENTH) domain-containing protein / clathrin assembly protein-related | chr4:18579371-18580542 FORWARD PGSC0003DMT400005471
Soltu.DM.04G030450	0.0445484	-22.4475	-4.48848	2.86317e-37	purine permease	Purine transporter	transport.nucleotides	Transport	moderately similar to ( 253) AT1G28220 | Symbols: ATPUP3 | ATPUP3; purine transmembrane transporter | chr1:9860303-9861434 REVERSEmoderately similar to ( 241) loc_os09g29239 12009.m22243 protein ATPUP3, putative, expressed PGSC0003DMT400005467
Soltu.DM.04G031660	0.2809	-3.55999	-1.83187	6.07783e-09	MATE efflux family protein	Multidrug resistance pump	transport.misc	Transport	highly similar to ( 603) AT1G58340 | Symbols: ZF14 | ZF14; antiporter/ drug transporter/ transporter | chr1:21653162-21655117 FORWARDmoderately similar to ( 469) loc_os02g45380 12002.m09575 protein antiporter/ drug transporter/ transporter, putative, expressedNorM PRK01766 MatE PRK00187 PGSC0003DMT400016320
Soltu.DM.04G032470	0.175384	-5.70177	-2.51141	9.97206e-09	NB-ARC domain-containing disease resistance protein	R2	stress.biotic	stress	moderately similar to ( 249) AT3G46530 | Symbols: RPP13 | RPP13 (RECOGNITION OF PERONOSPORA PARASITICA 13); ATP binding | chr3:17130739-17133246 REVERSEweakly similar to ( 173) loc_os07g08890 12007.m05345 protein disease resistance protein RPM1, putative, expressedNB-ARC PGSC0003DMT400027536
Soltu.DM.04G032480	0.302257	-3.30844	-1.72615	4.10309e-19	NB-ARC domain-containing disease resistance protein	HJTR2GH1 protein	stress.biotic	stress	moderately similar to ( 465) AT3G46530 | Symbols: RPP13 | RPP13 (RECOGNITION OF PERONOSPORA PARASITICA 13); ATP binding | chr3:17130739-17133246 REVERSEmoderately similar to ( 340) loc_os07g08890 12007.m05345 protein disease resistance protein RPM1, putative, expressedNB-ARC PGSC0003DMT400027529
Soltu.DM.04G033210	0.271679	-3.68081	-1.88003	1.12847e-06	N-terminal nucleophile aminohydrolases (Ntn hydrolases) superfamily protein	L-asparaginase	amino acid metabolism.degradation.aspartate family.asparagine.L-asparaginase	AA metabolism	highly similar to ( 534) AT3G16150 | Symbols: | L-asparaginase, putative / L-asparagine amidohydrolase, putative | chr3:5471794-5473033 FORWARDmoderately similar to ( 366) ASPG_LUPLU L-asparaginase precursor (EC 3.5.1.1) (L-asparagine amidohydrolase) [Contains: L-asparaginase subunit alpha; L-asparaginase subunit beta] - Lupinus luteus (European yellow lupin)moderately similar to ( 496) loc_os04g…
Soltu.DM.04G033400	0.312725	-3.1977	-1.67703	5.42333e-10	WUSCHEL related homeobox	WOX4	RNA.regulation of transcription.HB,Homeobox transcription factor family	RNA	moderately similar to ( 205) AT1G46480 | Symbols: WOX4 | WOX4 (WUSCHEL RELATED HOMEOBOX 4); transcription factor | chr1:17236903-17237953 REVERSEvery weakly similar to (96.7) WUS_PETHY Protein WUSCHEL (PhWUS) (Protein TERMINATOR) - Petunia hybrida (Petunia)weakly similar to ( 144) loc_os04g55590 12004.m10450 protein WUSCHEL-related homeobox 4, putative PGSC0003DMT400020662
Soltu.DM.04G033490	0.487519	-2.0512	-1.03647	8.01576e-08	Subtilisin-like serine endopeptidase family protein	Subtilisin-like protease preproenzyme	protein.degradation.subtilases	Protein	highly similar to ( 610) AT5G67090 | Symbols: | subtilase family protein | chr5:26774111-26776321 REVERSEhighly similar to ( 756) loc_os05g36010 12005.m07831 protein subtilisin-like protease precursor, putative, expressed PGSC0003DMT400020546
Soltu.DM.04G033630	0.201342	-4.96667	-2.31228	1.91508e-34	glutamate receptor 2.9	Glutamate-gated kainate-type ion channel receptor subunit GluR5	signalling.in sugar and nutrient physiology	signalling	moderately similar to ( 331) AT2G29100 | Symbols: ATGLR2.9, GLR2.9 | ATGLR2.9; intracellular ligand-gated ion channel | chr2:12501092-12504912 REVERSEmoderately similar to ( 269) GLR31_ORYSA Glutamate receptor 3.1 precursor (Ligand-gated ion channel 3.1) - Oryza sativa (Rice)moderately similar to ( 364) loc_os06g06130 12006.m05339 protein glutamate receptor 2.1 precursor, putativeLig_chan ANF_rec…
Soltu.DM.04G033650	0.18246	-5.48066	-2.45435	1.19173e-12	cold regulated gene	Conserved gene of unknown function	not assigned.unknown	Not assigned/Unknown	very weakly similar to (93.6) AT5G42900 | Symbols: | unknown protein | chr5:17198366-17199712 REVERSE PGSC0003DMT400020581
Soltu.DM.04G034060	0.399254	-2.50467	-1.32462	3.71263e-27	PATATIN-like protein	Conserved gene of unknown function	development.storage proteins	Development	moderately similar to ( 464) AT2G26560 | Symbols: PLP2, PLA IIA, PLA2A | PLA2A (PHOSPHOLIPASE A 2A); lipase/ nutrient reservoir | chr2:11293912-11295708 REVERSEmoderately similar to ( 293) PAT0_SOLTU Patatin precursor (Potato tuber protein) - Solanum tuberosum (Potato)moderately similar to ( 485) loc_os09g28770 12009.m06028 protein patatin class 1 precursor, putative, expressedPatatin COG3621 PGS…
Soltu.DM.04G034090	0.330204	-3.02843	-1.59857	1.88107e-07	phospholipase A 2A	Conserved gene of unknown function	development.storage proteins	Development	moderately similar to ( 464) AT2G26560 | Symbols: PLP2, PLA IIA, PLA2A | PLA2A (PHOSPHOLIPASE A 2A); lipase/ nutrient reservoir | chr2:11293912-11295708 REVERSEmoderately similar to ( 293) PAT0_SOLTU Patatin precursor (Potato tuber protein) - Solanum tuberosum (Potato)moderately similar to ( 485) loc_os09g28770 12009.m06028 protein patatin class 1 precursor, putative, expressedPatatin COG3621 PGS…
Soltu.DM.04G034380	0.25332	-3.94757	-1.98097	1.23908e-07	Serine protease inhibitor (SERPIN) family protein	Serpin	protein.degradation.serine protease	Protein	moderately similar to ( 440) AT1G47710 | Symbols: | serpin, putative / serine protease inhibitor, putative | chr1:17558271-17560061 FORWARDmoderately similar to ( 363) PRTZ_HORVU Protein Z (Z4) (Major endosperm albumin) - Hordeum vulgare (Barley)moderately similar to ( 360) loc_os03g41438 12003.m09209 protein protein Z, putative, expressedplant_SERPIN SERPIN SERPIN Serpin bacterial_SERPIN COG4826…
Soltu.DM.04G034780	0.4957	-2.01735	-1.01246	2.00684e-19	BEL1-like homeodomain	BIPINNATA	RNA.regulation of transcription.HB,Homeobox transcription factor family	RNA	moderately similar to ( 438) AT4G36870 | Symbols: BLH2, SAW1 | BLH2 (BEL1-LIKE HOMEODOMAIN 2); DNA binding / transcription factor | chr4:17369423-17373723 FORWARDmoderately similar to ( 377) loc_os03g52239 12003.m101484 protein homeodomain protein JUBEL1, putative, expressedPOX POX PGSC0003DMT400026172
Soltu.DM.04G035670	0.357571	-2.79665	-1.4837	7.01761e-40	pfkB-like carbohydrate kinase family protein	Adenosine kinase	minor CHO metabolism.others	minor CHO metabolism	moderately similar to ( 475) AT1G19600 | Symbols: | pfkB-type carbohydrate kinase family protein | chr1:6779085-6780898 FORWARDmoderately similar to ( 470) loc_os01g01620 12001.m06807 protein ribokinase, putative, expressedadenosine_kinase PfkB RbsK KdgK ribokinase_group_A ribokinase YeiC_kinase_like bac_FRK RfaE_like PGSC0003DMT400009476
Soltu.DM.04G035780	0.253477	-3.94514	-1.98008	2.44519e-08	cytochrome BC1 synthesis	ATP binding protein	protein.degradation.AAA type	Protein	moderately similar to ( 431) AT3G50940 | Symbols: | AAA-type ATPase family protein | chr3:18934086-18935528 FORWARDmoderately similar to ( 418) loc_os01g42030 12001.m10470 protein mitochondrial chaperone BCS1, putative, expressedAAA RPT1 PGSC0003DMT400009489
Soltu.DM.04G036840	0.219561	-4.55453	-2.1873	2.75191e-17	hypothetical protein	Conserved gene of unknown function	not assigned.unknown	Not assigned/Unknown	PGSC0003DMT400025559
Soltu.DM.04G036910	0.253052	-3.95176	-1.9825	1.32617e-08	GDSL-like Lipase/Acylhydrolase superfamily protein	Zinc finger protein	misc.GDSL-motif lipase	misc	moderately similar to ( 400) AT1G75900 | Symbols: | family II extracellular lipase 3 (EXL3) | chr1:28499179-28500943 FORWARDmoderately similar to ( 261) APG_BRANA Anter-specific proline-rich protein APG (Protein CEX) (Fragment) - Brassica napus (Rape)moderately similar to ( 341) loc_os10g30290 12010.m05891 protein anther-specific proline-rich protein APG precursor, putative, expressedSGNH_plant_l…
Soltu.DM.04G037120	0.457385	-2.18634	-1.12852	7.33922e-10	Major facilitator superfamily protein	Tetracycline transporter	not assigned.unknown	Not assigned/Unknown	moderately similar to ( 385) AT2G16980 | Symbols: | tetracycline transporter | chr2:7376376-7380944 FORWARDmoderately similar to ( 244) loc_os11g05390 12011.m04736 protein tetracycline transporter protein, putative, expressed PGSC0003DMT400025588
Soltu.DM.04G037260	0.446943	-2.23742	-1.16184	4.45321e-10	rho guanyl-nucleotide exchange factor	Rop guanine nucleotide exchange factor	signalling.G-proteins	signalling	highly similar to ( 538) AT4G38430 | Symbols: ATROPGEF1, ROPGEF1 | ROPGEF1; Rho guanyl-nucleotide exchange factor/ protein binding | chr4:17986643-17988659 FORWARDhighly similar to ( 516) loc_os09g37270 12009.m22184 protein pollen-specific kinase partner protein, putative, expressedPRONE PGSC0003DMT400025800
Soltu.DM.04G037270	0.119046	-8.40014	-3.07041	3.32013e-32	Prolyl oligopeptidase family protein	Prolyl endopeptidase	protein.degradation	Protein	nearly identical (1052) AT1G76140 | Symbols: | serine-type endopeptidase/ serine-type peptidase | chr1:28571187-28574852 FORWARDnearly identical (1001) loc_os01g01830 12001.m06826 protein prolyl endopeptidase, putative, expressedCOG1505 Peptidase_S9_N PtrB Peptidase_S9 PRK10115 DAP2 PGSC0003DMT400025603
Soltu.DM.04G037400	0.312232	-3.20275	-1.67931	1.62201e-10	Transmembrane amino acid transporter family protein	Lysine/histidine transporter	transport.amino acids	Transport	moderately similar to ( 496) AT1G47670 | Symbols: | amino acid transporter family protein | chr1:17536834-17539486 REVERSEhighly similar to ( 511) loc_os04g47420 12004.m09687 protein expressed proteinAa_trans PGSC0003DMT400025813
Soltu.DM.04G037620	0.322566	-3.10014	-1.63233	2.07932e-25	starch branching enzyme 2.1	1,4-alpha-glucan branching enzyme	major CHO metabolism.synthesis.starch.starch branching	primary carbon metabolism	highly similar to ( 814) AT5G03650 | Symbols: SBE2.2 | SBE2.2 (starch branching enzyme 2.2); 1,4-alpha-glucan branching enzyme | chr5:931924-937470 FORWARDnearly identical (1568) GLGB_SOLTU 1,4-alpha-glucan branching enzyme (EC 2.4.1.18) (Starch branching enzyme) (Q-enzyme) - Solanum tuberosum (Potato)nearly identical (1176) loc_os06g51084 12006.m091801 protein 1,4-alpha-glucan branching enzyme, …
Soltu.DM.04G037680	0.342916	-2.91617	-1.54407	1.51801e-60	Plant regulator RWP-RK family protein	NIN 1	RNA.regulation of transcription.NIN-like bZIP-related family	RNA	highly similar to ( 752) AT1G20640 | Symbols: | RWP-RK domain-containing protein | chr1:7155201-7157986 FORWARDhighly similar to ( 639) loc_os03g03900 12003.m05922 protein nodule inception protein, putative, expressedRWP-RK PGSC0003DMT400025657
Soltu.DM.04G038190	0.213429	-4.6854	-2.22817	4.81347e-10	Cysteine/Histidine-rich C1 domain family protein	Conserved gene of unknown function	not assigned.unknown	Not assigned/Unknown	weakly similar to ( 196) AT1G20990 | Symbols: | DC1 domain-containing protein | chr1:7330524-7331946 REVERSEweakly similar to ( 167) loc_os09g31980 12009.m06288 protein C1-like domain containing protein PGSC0003DMT400025924
Soltu.DM.05G000760	0.27318	-3.66059	-1.87208	1.30222e-18	ureide permease	Ureide permease	0	Not assigned/Unknown	0
Soltu.DM.05G000840	0.433149	-2.30868	-1.20707	3.81405e-22	magnesium transporter	RNA splicing protein mrs2, mitochondrial	transport.unspecified cations	Transport	highly similar to ( 620) AT1G16010 | Symbols: | magnesium transporter CorA-like family protein (MRS2-1) | chr1:5495462-5497082 REVERSEmoderately similar to ( 494) loc_os06g44150 12006.m08943 protein MRS2-10, putative, expressedCorA PGSC0003DMT400073310
Soltu.DM.05G001140	0.267112	-3.74375	-1.90448	5.3725e-25	hypothetical protein	Conserved gene of unknown function	not assigned.unknown	Not assigned/Unknown	PGSC0003DMT400072882
Soltu.DM.05G001180	0.258447	-3.86927	-1.95206	8.87041e-14	hypothetical protein	Keratin Kb40	not assigned.unknown	Not assigned/Unknown	PGSC0003DMT400073011
Soltu.DM.05G001190	0.266389	-3.75391	-1.90839	4.80445e-24	hypothetical protein	Conserved gene of unknown function	not assigned.unknown	Not assigned/Unknown	PGSC0003DMT400093623
Soltu.DM.05G001850	0.457433	-2.18611	-1.12837	5.23637e-14	NSP-interacting kinase	Leucine-rich repeat receptor-like kinase	protein.postranslational modification.kinase.receptor like cytoplasmatic kinase VII	Protein	highly similar to ( 860) AT5G16000 | Symbols: NIK1 | NIK1 (NSP-INTERACTING KINASE 1); kinase | chr5:5224264-5227003 FORWARDmoderately similar to ( 249) PSKR_DAUCA Phytosulfokine receptor precursor (EC 2.7.11.1) (Phytosulfokine LRR receptor kinase) - Daucus carota (Carrot)highly similar to ( 781) loc_os06g16330 12006.m06346 protein BRASSINOSTEROID INSENSITIVE 1-associated receptor kinase 1 precurs…
Soltu.DM.05G004570	0.41623	-2.40252	-1.26455	1.63983e-14	conserved hypothetical protein	Conserved gene of unknown function	not assigned.unknown	Not assigned/Unknown	highly similar to ( 606) AT1G71110 | Symbols: | unknown protein | chr1:26818244-26820852 FORWARDmoderately similar to ( 431) loc_os01g03110 12001.m06950 protein expressed protein PGSC0003DMT400078360
Soltu.DM.05G004760	0.447854	-2.23287	-1.1589	3.08013e-29	FORMS APLOID AND BINUCLEATE CELLS 1C	Fyve finger-containing phosphoinositide kinase, fyv1	signalling.phosphinositides.phosphatidylinositol-4-phosphate 5-kinase	signalling	nearly identical (1600) AT1G71010 | Symbols: | phosphatidylinositol-4-phosphate 5-kinase family protein | chr1:26782839-26788712 FORWARDnearly identical (1355) loc_os08g33200 12008.m07311 protein 1-phosphatidylinositol-4-phosphate 5-kinase/ zinc ion binding protein, putative, expressedFab1_TCP PIPKc PIPKc MSS4 PIP5K chaperonin_like TCP1_gamma chaperonin_type_I_II cpn60 Cpn60_TCP1 GroL PGSC0003DMT…
Soltu.DM.05G005460	0.27237	-3.67147	-1.87636	1.3175e-15	Protein of unknown function (DUF1666)	60S ribosomal protein L34	protein.synthesis.ribosomal protein.eukaryotic.60S subunit.L34	Protein	moderately similar to ( 256) AT5G39785 | Symbols: | structural constituent of ribosome | chr5:15929257-15932215 FORWARDmoderately similar to ( 306) loc_os09g24700 12009.m05624 protein expressed proteinDUF1666 PGSC0003DMT400080290
Soltu.DM.05G005540	0.488459	-2.04725	-1.03369	3.66388e-14	RNA-dependent RNA polymerase	RNA-dependent RNA-polymerase	RNA.transcription	RNA	nearly identical (1333) AT1G14790 | Symbols: RDR1, ATRDRP1 | RDR1 (RNA-DEPENDENT RNA POLYMERASE 1); RNA-directed RNA polymerase/ nucleic acid binding | chr1:5094317-5097817 REVERSEhighly similar to ( 964) loc_os02g50330 12002.m10067 protein RNA-directed RNA polymerase 2, putative, expressedRdRP PGSC0003DMT400080319
Soltu.DM.05G005560	0.418435	-2.38986	-1.25692	1.21189e-14	RNA-dependent RNA polymerase	RNA-dependent RNA-polymerase	RNA.transcription	RNA	nearly identical (1324) AT1G14790 | Symbols: RDR1, ATRDRP1 | RDR1 (RNA-DEPENDENT RNA POLYMERASE 1); RNA-directed RNA polymerase/ nucleic acid binding | chr1:5094317-5097817 REVERSEhighly similar to ( 963) loc_os02g50330 12002.m10067 protein RNA-directed RNA polymerase 2, putative, expressedRdRP PGSC0003DMT400080295
Soltu.DM.05G005740	0.481945	-2.07493	-1.05306	1.41878e-12	NB-ARC domain-containing disease resistance protein	Late blight resistance protein homolog R1A-4	stress.biotic	stress	weakly similar to ( 191) AT3G46530 | Symbols: RPP13 | RPP13 (RECOGNITION OF PERONOSPORA PARASITICA 13); ATP binding | chr3:17130739-17133246 REVERSEmoderately similar to ( 205) loc_os08g10440 12008.m05177 protein NBS-LRR disease resistance protein, putative, expressedNB-ARC PGSC0003DMT400008721
Soltu.DM.05G006190	0.370765	-2.69712	-1.43142	1.74934e-11	Homeobox-leucine zipper protein family	Homeobox-leucine zipper protein HAT7	RNA.regulation of transcription.HB,Homeobox transcription factor family	RNA	moderately similar to ( 311) AT1G69780 | Symbols: ATHB13 | ATHB13; DNA binding / sequence-specific DNA binding / transcription factor | chr1:26259166-26260465 FORWARDmoderately similar to ( 272) loc_os03g07450 12003.m06259 protein homeobox-leucine zipper protein HAT7, putative, expressed PGSC0003DMT400065805
Soltu.DM.05G006640	0.166401	-6.0096	-2.58727	1.35723e-12	Actin cross-linking protein	Conserved gene of unknown function	not assigned.unknown	Not assigned/Unknown	moderately similar to ( 419) AT1G27100 | Symbols: | FUNCTIONS IN: molecular_function unknown; INVOLVED IN: biological_process unknown; LOCATED IN: vacuole; EXPRESSED IN: 23 plant structures; EXPRESSED DURING: 13 growth stages; CONTAINS InterPro DOMAIN/s: Protein of unknown function DUF569 (InterPro:IPR007679), Actin_cross-linking (InterPro:IPR008999); BEST Arabidopsis thaliana protein match is: u…
Soltu.DM.05G006820	0.308034	-3.24639	-1.69884	2.91225e-11	transmembrane receptors;ATP binding	ATP binding / protein binding / transmembrane receptor	stress.biotic.PR-proteins	stress	highly similar to ( 930) AT1G27170 | Symbols: | ATP binding / protein binding / transmembrane receptor | chr1:9433577-9439219 FORWARDweakly similar to ( 113) RPK1_IPONI Receptor-like protein kinase precursor (EC 2.7.11.1) - Ipomoea nil (Japanese morning glory) (Pharbitis nil)weakly similar to ( 165) loc_os01g71106 12001.m97573 protein NBS-LRR disease resistance protein, putative, expressedNB-ARC …
Soltu.DM.05G006840	0.20731	-4.82369	-2.27014	1.94621e-07	disease resistance protein (TIR-NBS-LRR class), putative	ATP binding / protein binding / transmembrane receptor	stress.biotic.PR-proteins	stress	weakly similar to ( 147) AT1G27180 | Symbols: | disease resistance protein (TIR-NBS-LRR class), putative | chr1:9439859-9445818 FORWARDvery weakly similar to (87.0) loc_os07g37950 12007.m08044 protein transmembrane receptor, putative, expressedTIR TIR PGSC0003DMT400058212
Soltu.DM.05G006930	0.402156	-2.4866	-1.31417	2.36203e-25	DEAD/DEAH box helicase, putative	Increased size exclusion limit 2	DNA.synthesis/chromatin structure	DNA	nearly identical (1462) AT1G70070 | Symbols: EMB25, PDE317, ISE2 | EMB25 (EMBRYO DEFECTIVE 25); ATP-dependent helicase/ RNA helicase | chr1:26390016-26394148 REVERSEnearly identical (1392) loc_os02g50560 12002.m100353 protein PDE317, putative, expressedCOG4581 COG1204 PRK02362 DEAD DSHCT COG1202 DEXDc PRK01172 PRK00254 PGSC0003DMT400058295
Soltu.DM.05G007060	0.450481	-2.21985	-1.15046	8.60083e-12	formin	Actin binding protein	cell.organisation	Cell	highly similar to ( 547) AT1G70140 | Symbols: ATFH8 | ATFH8 (formin 8); actin binding / actin filament binding / profilin binding | chr1:26412688-26415048 REVERSEmoderately similar to ( 409) loc_os02g50570 12002.m10091 protein actin binding protein, putative, expressedFH2 FH2 PGSC0003DMT400058304
Soltu.DM.05G007940	0.0158294	-63.1736	-5.98125	1.31388e-104	nodulin MtN21 /EamA-like transporter family protein	Nodulin MtN21 family protein	development.unspecified	Development	moderately similar to ( 288) AT1G70260 | Symbols: | nodulin MtN21 family protein | chr1:26457067-26459338 REVERSEweakly similar to ( 134) loc_os08g44750 12008.m08447 protein nodulin-like protein 5NG4, putative, expressed PGSC0003DMT400061666
Soltu.DM.05G008150	0.141643	-7.05999	-2.81967	6.42642e-58	plant U-box	Spotted leaf protein	protein.degradation.ubiquitin.E3.RING	Protein	moderately similar to ( 427) AT1G10560 | Symbols: PUB18, ATPUB18 | PUB18 (PLANT U-BOX 18); ubiquitin-protein ligase | chr1:3484613-3486706 FORWARDmoderately similar to ( 228) SPL11_ORYSA Spotted leaf protein 11 (Spotted leaf11) (Cell death-related protein SPL11) - Oryza sativa (Rice)moderately similar to ( 363) loc_os08g32060 12008.m07200 protein spotted leaf protein 11, putative, expressedUbox P…
Soltu.DM.05G008330	0.224164	-4.46103	-2.15738	1.068e-11	plant U-box	Spotted leaf protein	protein.degradation.ubiquitin.E3.RING	Protein	moderately similar to ( 427) AT1G10560 | Symbols: PUB18, ATPUB18 | PUB18 (PLANT U-BOX 18); ubiquitin-protein ligase | chr1:3484613-3486706 FORWARDmoderately similar to ( 228) SPL11_ORYSA Spotted leaf protein 11 (Spotted leaf11) (Cell death-related protein SPL11) - Oryza sativa (Rice)moderately similar to ( 363) loc_os08g32060 12008.m07200 protein spotted leaf protein 11, putative, expressedUbox P…
Soltu.DM.05G008490	0.303196	-3.2982	-1.72168	1.80758e-16	polygalacturonase	Polygalacturonase non-catalytic subunit AroGP3	cell wall.degradation.pectate lyases and polygalacturonases	Cell Wall	highly similar to ( 615) AT1G70370 | Symbols: | BURP domain-containing protein / polygalacturonase, putative | chr1:26513003-26514998 REVERSEmoderately similar to ( 471) loc_os08g29200 12008.m06924 protein polygalacturonase-1 non-catalytic beta subunit precursor, putative, expressedBURP PGSC0003DMT400079563
Soltu.DM.05G008500	0.367077	-2.72423	-1.44585	1.42078e-12	polygalacturonase	Polygalacturonase non-catalytic subunit AroGP3	cell wall.degradation.pectate lyases and polygalacturonases	Cell Wall	highly similar to ( 620) AT1G70370 | Symbols: | BURP domain-containing protein / polygalacturonase, putative | chr1:26513003-26514998 REVERSEmoderately similar to ( 484) loc_os08g29200 12008.m06924 protein polygalacturonase-1 non-catalytic beta subunit precursor, putative, expressedBURP PGSC0003DMT400079565
Soltu.DM.05G009500	0.00152262	-656.761	-9.35922	9.05742e-18	nitrate transporter2.5	Nitrate transporter	transport.nitrate	Transport	highly similar to ( 644) AT1G12940 | Symbols: ATNRT2.5 | ATNRT2.5 (nitrate transporter2.5); nitrate transmembrane transporter | chr1:4416405-4418337 FORWARDhighly similar to ( 613) loc_os01g50820 12001.m11263 protein nitrate transporter, putative, expressedNarK PGSC0003DMT400043794
Soltu.DM.05G011130	0.419181	-2.3856	-1.25435	1.83378e-21	PLAT/LH2 domain-containing lipoxygenase family protein	Lipoxygenase	hormone metabolism.jasmonate.synthesis-degradation.lipoxygenase	hormone metabolism	highly similar to ( 733) AT1G67560 | Symbols: | lipoxygenase family protein | chr1:25319926-25324117 FORWARDhighly similar to ( 654) LOX6_ORYSA Probable lipoxygenase 6 (EC 1.13.11.12) - Oryza sativa (Rice)highly similar to ( 654) loc_os03g08220 12003.m06331 protein lipoxygenase 6, putative, expressedLipoxygenase PLAT_LH2 PGSC0003DMT400045045
Soltu.DM.05G011760	0.0149567	-66.8595	-6.06306	1.2449e-08	cytochrome P450, family 78, subfamily A, polypeptide	Cytochrome P450	misc.cytochrome P450	misc	moderately similar to ( 492) AT1G13710 | Symbols: CYP78A5 | CYP78A5; electron carrier/ heme binding / iron ion binding / monooxygenase/ oxygen binding | chr1:4702932-4704592 REVERSEmoderately similar to ( 445) C78A3_SOYBN Cytochrome P450 78A3 (EC 1.14.-.-) - Glycine max (Soybean)moderately similar to ( 449) loc_os07g41240 12007.m08360 protein cytochrome P450 78A4, putative, expressedp450 CypX PGS…
Soltu.DM.05G016050	0.36844	-2.71414	-1.4405	6.65549e-07	tryptophan aminotransferase of Arabidopsis	Alliin lyase	secondary metabolism.sulfur-containing.misc.alliinase	secondary metabolism	weakly similar to ( 127) AT1G70560 | Symbols: WEI8, TAA1, SAV3 | TAA1 (TRYPTOPHAN AMINOTRANSFERASE OF ARABIDOPSIS 1); L-alanine:2-oxoglutarate aminotransferase/ L-glutamine:2-oxoglutarate aminotransferase/ L-leucine:2-oxoglutarate aminotransferase/ L-methionine:2-oxoglutarate aminotransferase/ L-phenylalanine:2-oxoglut | chr1:26604894-26607319 FORWARDweakly similar to ( 123) loc_os05g07720 12005.…
Soltu.DM.05G018750	0.0107438	-93.0766	-6.54035	5.94428e-50	glucose-6-phosphate/phosphate translocator	Glucose-6-phosphate/phosphate translocator 2	transport.metabolite transporters at the envelope membrane	Transport	moderately similar to ( 431) AT1G61800 | Symbols: GPT2 | GPT2; antiporter/ glucose-6-phosphate transmembrane transporter | chr1:22824527-22826459 FORWARDweakly similar to ( 196) TPT_PEA Triose phosphate/phosphate translocator, chloroplast precursor (cTPT) (p36) (E30) - Pisum sativum (Garden pea)moderately similar to ( 409) loc_os08g08840 12008.m080099 protein glucose-6-phosphate/phosphate translo…
Soltu.DM.05G019290	0.286227	-3.49372	-1.80477	1.1979e-13	Heavy metal transport/detoxification superfamily protein	Heavy metal-associated domain containing protein	not assigned.unknown	Not assigned/Unknown	PGSC0003DMT400035571
Soltu.DM.05G019670	0.207998	-4.80775	-2.26536	1.01253e-13	1-amino-cyclopropane-1-carboxylate synthase	1-aminocyclopropane-1-carboxylate synthase 2	hormone metabolism.ethylene.synthesis-degradation.1-aminocyclopropane-1-carboxylate synthase	hormone metabolism	highly similar to ( 655) AT3G61510 | Symbols: ACS1, AT-ACS1 | ACS1 (ACC SYNTHASE 1); 1-aminocyclopropane-1-carboxylate synthase | chr3:22763495-22765730 REVERSEhighly similar to ( 861) 1A1C_TOBAC 1-aminocyclopropane-1-carboxylate synthase (EC 4.4.1.14) (ACC synthase) (S-adenosyl-L-methionine methylthioadenosine-lyase) - Nicotiana tabacum (Common tobacco)highly similar to ( 619) loc_os04g48850 120…
Soltu.DM.05G021160	0.407572	-2.45356	-1.29487	5.46674e-08	uncoupling protein	Mitochondrial dicarboxylate carrier protein	transport.metabolite transporters at the mitochondrial membrane	Transport	moderately similar to ( 394) AT2G22500 | Symbols: UCP5, ATPUMP5, DIC1 | UCP5 (UNCOUPLING PROTEIN 5); binding | chr2:9563531-9564472 REVERSEmoderately similar to ( 371) loc_os08g37370 12008.m07723 protein mitochondrial 2-oxoglutarate/malate carrier protein, putative, expressedMito_carr PGSC0003DMT400037834
Soltu.DM.05G021270	0.2501	-3.9984	-1.99942	7.53318e-10	conserved hypothetical protein	Avr9/Cf-9 rapidly elicited protein 75	not assigned.unknown	Not assigned/Unknown	PGSC0003DMT400043253
Soltu.DM.05G021880	0.173572	-5.76131	-2.5264	5.36603e-18	Protein of unknown function (DUF581)	Conserved gene of unknown function	development.unspecified	Development	very weakly similar to (82.0) AT4G39795 | Symbols: | senescence-associated protein-related | chr4:18466621-18467325 FORWARD PGSC0003DMT400056164
Soltu.DM.05G022550	0.104119	-9.60436	-3.26369	2.24425e-08	phosphatase 2C5	Protein phosphatase 2c	protein.postranslational modification	Protein	moderately similar to ( 348) AT2G30020 | Symbols: | protein phosphatase 2C, putative / PP2C, putative | chr2:12814437-12815904 FORWARDmoderately similar to ( 285) loc_os03g18150 12003.m07240 protein protein phosphatase 2C isoform epsilon, putative, expressedPP2Cc PP2Cc PP2C PTC1 PGSC0003DMT400069883
Soltu.DM.05G022650	0.258239	-3.87238	-1.95322	1.37322e-41	conserved hypothetical protein	Conserved gene of unknown function	not assigned.unknown	Not assigned/Unknown	moderately similar to ( 342) AT2G39950 | Symbols: | unknown protein | chr2:16676758-16679961 REVERSEmoderately similar to ( 315) loc_os07g01060 12007.m04587 protein expressed protein PGSC0003DMT400069893
Soltu.DM.05G022780	0.385538	-2.59378	-1.37505	1.58227e-07	Alpha/beta hydrolase related protein	Hydrolase	not assigned.unknown	Not assigned/Unknown	weakly similar to ( 134) AT2G40095 | Symbols: | unknown protein | chr2:16743107-16744455 FORWARD PGSC0003DMT400069908
Soltu.DM.05G022840	0.176399	-5.66897	-2.50309	3.88542e-29	proline transporter	Proline transporter 3	transport.amino acids	Transport	highly similar to ( 519) AT2G39890 | Symbols: PROT1, ATPROT1 | PROT1 (PROLINE TRANSPORTER 1); L-proline transmembrane transporter/ amino acid transmembrane transporter | chr2:16656022-16658202 FORWARDmoderately similar to ( 491) loc_os07g01090 12007.m29032 protein proline transporter, putative, expressedAa_trans PGSC0003DMT400069917
Soltu.DM.05G022850	0.103354	-9.67552	-3.27434	8.69057e-19	proline transporter	Proline transporter 2	transport.amino acids	Transport	highly similar to ( 528) AT3G55740 | Symbols: PROT2, ATPROT2 | PROT2 (PROLINE TRANSPORTER 2); L-proline transmembrane transporter/ amino acid transmembrane transporter | chr3:20696573-20698157 FORWARDmoderately similar to ( 491) loc_os07g01090 12007.m29032 protein proline transporter, putative, expressedAa_trans PGSC0003DMT400069919
Soltu.DM.05G023170	0.0391037	-25.5731	-4.67655	5.92092e-15	Chalcone and stilbene synthase family protein	Chalcone synthase B	secondary metabolism.flavonoids.chalcones	secondary metabolism	highly similar to ( 538) AT5G13930 | Symbols: CHS, TT4, ATCHS | TT4 (TRANSPARENT TESTA 4); naringenin-chalcone synthase | chr5:4488762-4490035 FORWARDhighly similar to ( 701) CHSB_PETHY Chalcone synthase B (EC 2.3.1.74) (Naringenin-chalcone synthase B) - Petunia hybrida (Petunia)highly similar to ( 536) loc_os11g32650 12011.m07166 protein chalcone synthase, putative, expressedChal_sti_synt_N CHS_…
Soltu.DM.05G023970	0.425433	-2.35054	-1.233	5.0794e-07	DNA repair-recombination protein (RAD50)	White-brown-complex ABC transporter family	transport.ABC transporters and multidrug resistance systems	Transport	highly similar to ( 606) AT1G53270 | Symbols: | ABC transporter family protein | chr1:19862878-19864650 FORWARDmoderately similar to ( 204) PDR3_TOBAC Pleiotropic drug resistance protein 3 (NtPDR3) - Nicotiana tabacum (Common tobacco)highly similar to ( 570) loc_os01g42900 12001.m10554 protein ATPase, coupled to transmembrane movement of substances, putative, expressedABCG_EPDR ABCG_White CcmA AB…
Soltu.DM.05G024640	0.0954003	-10.4821	-3.38986	7.78984e-10	Heavy metal transport/detoxification superfamily protein	Metal ion binding protein	transport.metal	Transport	PGSC0003DMT400021739
Soltu.DM.05G025920	0.286211	-3.49393	-1.80485	9.49348e-07	pleiotropic drug resistance	Pleiotropic drug resistance protein 2	transport.ABC transporters and multidrug resistance systems	Transport	nearly identical (2029) AT2G36380 | Symbols: PDR6, ATPDR6 | PDR6; ATPase, coupled to transmembrane movement of substances | chr2:15257583-15263627 FORWARDnearly identical (2033) PDR2_NICPL Pleiotropic drug resistance protein 2 (NpPDR2) - Nicotiana plumbaginifolia (Leadwort-leaved tobacco)nearly identical (1705) loc_os02g11760 12002.m06425 protein PDR5-like ABC transporter, putative, expressedABC_…
Soltu.DM.05G027140	0.479287	-2.08643	-1.06104	1.63137e-17	diacylglycerol kinase	ATDGK2	lipid metabolism.Phospholipid synthesis.diacylglycerol kinase	Lipid Metabolism	nearly identical (1011) AT5G63770 | Symbols: ATDGK2 | ATDGK2 (Diacylglycerol kinase 2); diacylglycerol kinase | chr5:25519755-25522404 FORWARDhighly similar to ( 856) loc_os12g12260 12012.m05200 protein diacylglycerol kinase 1, putative, expressedDAGKa DAGK_acc DAGKc DAGK_cat PGSC0003DMT400059949
Soltu.DM.06G002500	0.349662	-2.85991	-1.51597	2.64898e-08	UDP-glucosyltransferase 74F2	UDP-glucosyltransferase family 1 protein	misc.UDP glucosyl and glucoronyl transferases	misc	moderately similar to ( 452) AT2G43820 | Symbols: GT, UGT74F2 | UGT74F2 (UDP-GLUCOSYLTRANSFERASE 74F2); UDP-glucose:4-aminobenzoate acylglucosyltransferase/ UDP-glucosyltransferase/ UDP-glycosyltransferase/ transferase, transferring glycosyl groups / transferase, transferring hexosyl groups | chr2:18152279-18153715 FORWARDmoderately similar to ( 333) IAAG_MAIZE Indole-3-acetate beta-glucosyltrans…
Soltu.DM.06G003230	0.00438438	-228.082	-7.83341	3.23073e-13	hypothetical protein	Transcription factor ICE1	RNA.regulation of transcription.bHLH,Basic Helix-Loop-Helix family	RNA	weakly similar to ( 159) AT1G06170 | Symbols: | basic helix-loop-helix (bHLH) family protein | chr1:1885146-1886564 REVERSEweakly similar to ( 139) loc_os04g51070 12004.m10004 protein helix-loop-helix DNA-binding domain containing protein, expressed PGSC0003DMT400086863
Soltu.DM.06G003240	0.101983	-9.80554	-3.2936	3.75094e-57	thiaminC	Thiamine biosynthesis protein ThiC variant L1	Co-factor and vitamine metabolism.thiamine	other metabolism	nearly identical (1141) AT2G29630 | Symbols: THIC | THIC (ThiaminC); ADP-ribose pyrophosphohydrolase/ catalytic/ iron-sulfur cluster binding | chr2:12667395-12669569 FORWARDnearly identical (1115) loc_os03g47610 12003.m101437 protein thiamine biosynthesis protein thiC, putative, expressedPRK09284 ThiC ThiC PGSC0003DMT400010632
Soltu.DM.06G003590	0.41909	-2.38612	-1.25467	6.04339e-08	Leucine-rich receptor-like protein kinase family protein	Conserved gene of unknown function	signalling.receptor kinases.leucine rich repeat XI	signalling	highly similar to ( 532) AT5G46330 | Symbols: FLS2 | FLS2 (FLAGELLIN-SENSITIVE 2); ATP binding / kinase/ protein binding / protein serine/threonine kinase/ transmembrane receptor protein serine/threonine kinase | chr5:18791802-18795407 FORWARDmoderately similar to ( 412) RPK1_IPONI Receptor-like protein kinase precursor (EC 2.7.11.1) - Ipomoea nil (Japanese morning glory) (Pharbitis nil)highly si…
Soltu.DM.06G003960	0.271048	-3.68938	-1.88338	1.00049e-11	zinc finger (C3HC4-type RING finger) family protein	Zinc finger protein	protein.degradation.ubiquitin.E3.RING	Protein	moderately similar to ( 242) AT5G59550 | Symbols: | zinc finger (C3HC4-type RING finger) family protein | chr5:23998422-23999645 REVERSEmoderately similar to ( 276) loc_os05g01940 12005.m04730 protein zinc finger, RING-type, putative, expressedDUF1117 PGSC0003DMT400005512
Soltu.DM.06G004200	0.384757	-2.59904	-1.37798	5.03782e-17	outer plastid envelope protein 16-1	Pom14 protein	protein.targeting.mitochondria	Protein	weakly similar to ( 160) AT2G28900 | Symbols: OEP16, ATOEP16-L, ATOEP16-1 | ATOEP16-1 (OUTER PLASTID ENVELOPE PROTEIN 16-1); P-P-bond-hydrolysis-driven protein transmembrane transporter/ protein transporter | chr2:12414423-12415459 REVERSEmoderately similar to ( 202) loc_os05g02060 12005.m04742 protein amino acid selective channel protein, putative, expressedTim17 PGSC0003DMT400025043
Soltu.DM.06G009240	0.373964	-2.67406	-1.41903	9.3337e-09	Protein of unknown function (DUF1313)	EARLY flowering 4 protein	signalling.light	signalling	very weakly similar to (84.0) AT2G40080 | Symbols: ELF4 | ELF4 (EARLY FLOWERING 4) | chr2:16734545-16734880 REVERSEDUF1313 PGSC0003DMT400089865
Soltu.DM.06G009480	0.341643	-2.92703	-1.54944	1.55765e-13	Double Clp-N motif-containing P-loop nucleoside triphosphate hydrolases superfamily protein	Conserved gene of unknown function	stress.abiotic.heat	stress	highly similar to ( 606) AT2G29970 | Symbols: | heat shock protein-related | chr2:12776601-12779784 FORWARDmoderately similar to ( 310) loc_os11g01330 12011.m04338 protein expressed protein PGSC0003DMT400043632
Soltu.DM.06G010820	0.339641	-2.94428	-1.55792	2.33807e-08	Plant protein of unknown function (DUF827)	Conserved gene of unknown function	DNA.synthesis/chromatin structure	DNA	weakly similar to ( 153) AT2G38370 | Symbols: | unknown protein | chr2:16072184-16074168 REVERSEweakly similar to ( 169) loc_os03g22040 12003.m07607 protein expressed proteinDUF827 PGSC0003DMT400074781
Soltu.DM.06G011450	0.17302	-5.77967	-2.53099	9.43839e-08	conserved hypothetical protein	Sorghum bicolor protein targeted either to mitochondria or chloroplast proteins T50848	not assigned.unknown	Not assigned/Unknown	weakly similar to ( 124) AT3G56360 | Symbols: | unknown protein | chr3:20896641-20897342 FORWARDvery weakly similar to (95.5) loc_os03g52680 12003.m10242 protein expressed protein PGSC0003DMT400042907
Soltu.DM.06G011740	0.233778	-4.27756	-2.09679	1.79937e-09	Saposin-like aspartyl protease family protein	Aspartic proteinase	protein.degradation.aspartate protease	Protein	highly similar to ( 768) AT1G11910 | Symbols: | aspartyl protease family protein | chr1:4017119-4019874 REVERSEhighly similar to ( 723) ASPR1_ORYSA Aspartic proteinase oryzasin-1 precursor (EC 3.4.23.-) - Oryza sativa (Rice)highly similar to ( 723) loc_os05g49200 12005.m27639 protein aspartic proteinase oryzasin-1 precursor, putative, expressedAsp PGSC0003DMT400056723
Soltu.DM.06G012170	0.265013	-3.7734	-1.91586	1.28958e-10	Fe superoxide dismutase	Superoxide dismutase	redox.dismutases and catalases	Redox	moderately similar to ( 274) AT5G51100 | Symbols: FSD2 | FSD2 (FE SUPEROXIDE DISMUTASE 2); superoxide dismutase | chr5:20773357-20775635 REVERSEmoderately similar to ( 357) SODF_NICPL Superoxide dismutase [Fe], chloroplast (EC 1.15.1.1) (Fragment) - Nicotiana plumbaginifolia (Leadwort-leaved tobacco)moderately similar to ( 226) loc_os06g02500 12006.m04983 protein superoxide dismutase, chloroplast…
Soltu.DM.06G012180	0.421739	-2.37113	-1.24558	5.45885e-09	Fe superoxide dismutase	Superoxide dismutase	redox.dismutases and catalases	Redox	moderately similar to ( 287) AT5G51100 | Symbols: FSD2 | FSD2 (FE SUPEROXIDE DISMUTASE 2); superoxide dismutase | chr5:20773357-20775635 REVERSEmoderately similar to ( 364) SODF_NICPL Superoxide dismutase [Fe], chloroplast (EC 1.15.1.1) (Fragment) - Nicotiana plumbaginifolia (Leadwort-leaved tobacco)moderately similar to ( 220) loc_os06g02500 12006.m04983 protein superoxide dismutase, chloroplast…
Soltu.DM.06G013280	0.40763	-2.4532	-1.29467	1.0349e-10	SCARECROW-like	GRAS9	RNA.regulation of transcription.GRAS transcription factor family	RNA	moderately similar to ( 402) AT5G52510 | Symbols: | scarecrow-like transcription factor 8 (SCL8) | chr5:21307196-21309118 FORWARDmoderately similar to ( 234) CIGR1_ORYSA Chitin-inducible gibberellin-responsive protein 1 - Oryza sativa (Rice)moderately similar to ( 296) loc_os02g45760 12002.m09613 protein chitin-inducible gibberellin-responsive protein 2, putative, expressedGRAS PGSC0003DMT4000769…
Soltu.DM.06G014440	0.0326404	-30.6369	-4.9372	7.16549e-14	spermidine synthase	Putrescine N-methyltransferase	polyamine metabolism.synthesis.spermidine synthase	Polyamine metabolism	moderately similar to ( 347) AT1G23820 | Symbols: SPDS1 | SPDS1 (spermidine synthase 1); spermidine synthase | chr1:8420278-8422724 FORWARDmoderately similar to ( 455) PMT3_TOBAC Putrescine N-methyltransferase 3 (EC 2.1.1.53) (PMT 3) - Nicotiana tabacum (Common tobacco)moderately similar to ( 345) loc_os07g22600 12007.m29134 protein spermidine synthase 1, putative, expressedSpermine_synth PRK0081…
Soltu.DM.06G014570	0.425052	-2.35265	-1.23429	3.97328e-09	myb domain protein	THM18 protein	RNA.regulation of transcription.MYB domain transcription factor family	RNA	moderately similar to ( 241) AT3G23250 | Symbols: MYB15, ATY19, ATMYB15 | MYB15 (MYB DOMAIN PROTEIN 15); DNA binding / transcription factor | chr3:8309742-8310624 FORWARDmoderately similar to ( 232) MYB4_ORYSA Myb-related protein Myb4 (OsMyb4) (Transcription factor RLTR1) - Oryza sativa (Rice)moderately similar to ( 232) loc_os04g43680 12004.m09327 protein myb-related protein Myb4, putative, expr…
Soltu.DM.06G015910	0.230258	-4.34296	-2.11868	2.45879e-07	Protein of unknown function (DUF506)	Conserved gene of unknown function	not assigned.unknown	Not assigned/Unknown	weakly similar to ( 142) AT2G38820 | Symbols: | unknown protein | chr2:16222271-16223393 FORWARDweakly similar to ( 144) loc_os01g65740 12001.m12683 protein plant-specific domain TIGR01615 family proteinDUF506 PGSC0003DMT400079089
Soltu.DM.06G016240	0.499439	-2.00225	-1.00162	2.94307e-18	ACT domain repeat	Amino acid binding protein	amino acid metabolism.misc	AA metabolism	highly similar to ( 638) AT1G76990 | Symbols: ACR3 | ACR3; amino acid binding | chr1:28933387-28935179 FORWARDmoderately similar to ( 486) loc_os02g34990 12002.m33394 protein amino acid binding protein, putative, expressedACT_ACR_1 ACT_ACR_3 ACT_ACR_4 ACT_ACR_2 ACT_ACR-UUR-like_2 PGSC0003DMT400033911
Soltu.DM.06G016270	0.0458933	-21.7897	-4.44557	1.38469e-28	Thiamin diphosphate-binding fold (THDP-binding) superfamily protein	Branched chain alpha-keto acid dehydrogenase E1-alpha subunit	TCA / org. transformation.TCA.pyruvate DH.E1	energy metabolism	highly similar to ( 559) AT1G21400 | Symbols: | 2-oxoisovalerate dehydrogenase, putative / 3-methyl-2-oxobutanoate dehydrogenase, putative / branched-chain alpha-keto acid dehydrogenase E1 alpha subunit, putative | chr1:7493492-7496240 FORWARDweakly similar to ( 129) ODPA_PEA Pyruvate dehydrogenase E1 component subunit alpha, mitochondrial precursor (EC 1.2.4.1) (PDHE1-A) - Pisum sativum (Garden …
Soltu.DM.06G016600	0.205368	-4.8693	-2.28372	3.77252e-07	K-box region and MADS-box transcription factor family protein	MADS-box protein GLO1	RNA.regulation of transcription.MADS box transcription factor family	RNA	weakly similar to ( 195) AT5G20240 | Symbols: PI | PI (PISTILLATA); DNA binding / transcription factor | chr5:6829203-6831208 FORWARDmoderately similar to ( 318) GLOB_TOBAC Floral homeotic protein GLOBOSA - Nicotiana tabacum (Common tobacco)weakly similar to ( 181) loc_os01g66030 12001.m43312 protein MADS-box transcription factor 2, putative, expressedMADS_MEF2_like MADS MADS K-box MADS_SRF_like …
Soltu.DM.06G016680	0.416063	-2.40348	-1.26512	1.06651e-06	terpene synthase	Sesquiterpene synthase 2	secondary metabolism.isoprenoids.terpenoids	secondary metabolism	moderately similar to ( 361) AT5G23960 | Symbols: ATTPS21, TPS21 | TPS21 (TERPENE SYNTHASE 21); (-)-E-beta-caryophyllene synthase/ alpha-humulene synthase | chr5:8092969-8095128 FORWARDhighly similar to ( 545) DCS1_GOSHI (+)-delta-cadinene synthase (EC 4.2.3.13) (D-cadinene synthase) - Gossypium hirsutum (Upland cotton)moderately similar to ( 325) loc_os01g23530 12001.m08826 protein sesquiterpene…
Soltu.DM.06G017580	0.220421	-4.53677	-2.18166	1.78597e-08	VQ motif-containing protein	Protein MKS1	not assigned.unknown	Not assigned/Unknown	PGSC0003DMT400045282
Soltu.DM.06G018020	0.361984	-2.76255	-1.466	1.02253e-07	tonoplast intrinsic protein 2;2	Membrane channel protein	transport.Major Intrinsic Proteins.TIP	Transport	moderately similar to ( 332) AT5G47450 | Symbols: ATTIP2;3, TIP2;3, DELTA-TIP3 | AtTIP2;3; ammonia transporter/ methylammonium transmembrane transporter/ water channel | chr5:19248509-19249466 REVERSEmoderately similar to ( 360) TIP1_TOBAC Probable aquaporin TIP-type RB7-5A (Tonoplast intrinsic protein, root-specific RB7-5A) (TobRB7) (RT-TIP) - Nicotiana tabacum (Common tobacco)moderately similar…
Soltu.DM.06G018360	0.314688	-3.17775	-1.668	5.61725e-10	SBP (S-ribonuclease binding protein) family protein	Ubiquitin-protein ligase	protein.degradation.ubiquitin.E3.RING	Protein	weakly similar to ( 162) AT1G32740 | Symbols: | protein binding / zinc ion binding | chr1:11844883-11846082 FORWARDvery weakly similar to (96.7) loc_os02g46220 12002.m09659 protein S-ribonuclease binding protein SBP1, putative, expressed PGSC0003DMT400068387
Soltu.DM.06G018680	0.124913	-8.00558	-3.00101	1.74699e-19	NAD(P)-binding Rossmann-fold superfamily protein	Cinnamoyl-CoA reductase	secondary metabolism.flavonoids.dihydroflavonols	secondary metabolism	moderately similar to ( 249) AT2G23910 | Symbols: | cinnamoyl-CoA reductase-related | chr2:10177902-10179789 FORWARDweakly similar to ( 114) DFRA_VITVI Dihydroflavonol-4-reductase (EC 1.1.1.219) (DFR) (Dihydrokaempferol 4-reductase) - Vitis vinifera (Grape)moderately similar to ( 290) loc_os10g42620 12010.m07015 protein dihydroflavonol-4-reductase, putative, expressed PGSC0003DMT400019823
Soltu.DM.06G019740	0.365898	-2.733	-1.45049	4.13474e-77	TIFY domain protein	Protein TIFY 8	not assigned.unknown	Not assigned/Unknown	weakly similar to ( 112) AT4G32570 | Symbols: TIFY8 | TIFY8 (TIFY DOMAIN PROTEIN 8) | chr4:15716433-15718702 REVERSE PGSC0003DMT400067114
Soltu.DM.06G019920	0.193318	-5.17282	-2.37095	3.24526e-08	GDSL-like Lipase/Acylhydrolase superfamily protein	Zinc finger protein	misc.GDSL-motif lipase	misc	moderately similar to ( 243) AT1G29670 | Symbols: | GDSL-motif lipase/hydrolase family protein | chr1:10375843-10377717 FORWARDweakly similar to ( 153) APG_BRANA Anter-specific proline-rich protein APG (Protein CEX) (Fragment) - Brassica napus (Rape)moderately similar to ( 322) loc_os06g36520 12006.m08188 protein anther-specific proline-rich protein APG precursor, putative, expressedSGNH_plant_li…
Soltu.DM.06G020600	0.372054	-2.68778	-1.42642	2.63466e-12	GDSL-motif lipase	Zinc finger protein	misc.GDSL-motif lipase	misc	moderately similar to ( 313) AT5G40990 | Symbols: GLIP1 | GLIP1 (GDSL LIPASE1); carboxylesterase/ lipase | chr5:16418920-16420400 FORWARDweakly similar to ( 134) APG_BRANA Anter-specific proline-rich protein APG (Protein CEX) (Fragment) - Brassica napus (Rape)weakly similar to ( 178) loc_os08g45150 12008.m08485 protein anther-specific proline-rich protein APG precursor, putative, expressedSGNH_pl…
Soltu.DM.06G022830	0.369513	-2.70626	-1.4363	1.20766e-07	Leucine-rich repeat transmembrane protein kinase protein	BRASSINOSTEROID INSENSITIVE 1-associated receptor kinase 1	signalling.receptor kinases.misc	signalling	moderately similar to ( 278) AT4G29990 | Symbols: | light repressible receptor protein kinase | chr4:14665802-14669438 REVERSEvery weakly similar to (92.8) NORK_MEDTR Nodulation receptor kinase precursor (EC 2.7.11.1) (Does not make infections protein 2) (Symbiosis receptor-like kinase) (MtSYMRK) - Medicago truncatula (Barrel medic)moderately similar to ( 228) loc_os05g44940 12005.m08619 protein …
Soltu.DM.06G023060	0.416829	-2.39907	-1.26247	1.70223e-09	conserved hypothetical protein	Avr9/Cf-9 rapidly elicited protein 146	not assigned.unknown	Not assigned/Unknown	weakly similar to ( 121) AT1G52140 | Symbols: | unknown protein | chr1:19407559-19408185 REVERSEvery weakly similar to (86.7) loc_os06g36070 12006.m08144 protein expressed protein PGSC0003DMT400042610
Soltu.DM.06G023360	0.490918	-2.037	-1.02645	2.93693e-10	Galactose oxidase/kelch repeat superfamily protein	Kelch repeat-containing F-box family protein	protein.degradation.ubiquitin.E3.SCF.FBOX	Protein	moderately similar to ( 335) AT1G15670 | Symbols: | kelch repeat-containing F-box family protein | chr1:5390119-5391198 FORWARDmoderately similar to ( 249) loc_os06g39370 12006.m08475 protein protein kinase Kelch repeat:Kelch, putative, expressed PGSC0003DMT400042650
Soltu.DM.06G023380	0.415091	-2.40911	-1.2685	7.48172e-07	Galactose oxidase/kelch repeat superfamily protein	Kelch repeat-containing F-box family protein	protein.degradation.ubiquitin.E3.SCF.FBOX	Protein	moderately similar to ( 340) AT1G80440 | Symbols: | kelch repeat-containing F-box family protein | chr1:30241763-30242827 FORWARDmoderately similar to ( 256) loc_os06g39370 12006.m08475 protein protein kinase Kelch repeat:Kelch, putative, expressed PGSC0003DMT400042652
Soltu.DM.06G023910	0.423103	-2.36349	-1.24092	5.40101e-12	Tetratricopeptide repeat (TPR)-like superfamily protein	Eukaryotic translation initiation factor 3 subunit	not assigned.unknown	Not assigned/Unknown	moderately similar to ( 248) AT1G15290 | Symbols: | binding | chr1:5257327-5264814 REVERSEmoderately similar to ( 253) loc_os04g55230 12004.m10415 protein ataxin-2 C-terminal region family protein, expressed PGSC0003DMT400073440
Soltu.DM.06G025110	0.22224	-4.49965	-2.16981	5.69379e-21	conserved hypothetical protein	Conserved gene of unknown function	not assigned.unknown	Not assigned/Unknown	PGSC0003DMT400074078
Soltu.DM.06G025370	0.327238	-3.05588	-1.61159	2.06906e-14	OBF binding protein	DOF domain class transcription factor	RNA.regulation of transcription.C2C2(Zn) DOF zinc finger family	RNA	weakly similar to ( 115) AT5G60850 | Symbols: OBP4 | OBP4; DNA binding / transcription factor | chr5:24480578-24481501 FORWARDweakly similar to ( 103) MNB1A_MAIZE Dof zinc finger protein MNB1A - Zea mays (Maize)weakly similar to ( 117) loc_os02g49440 12002.m09978 protein expressed proteinzf-Dof PGSC0003DMT400010397
Soltu.DM.06G026620	0.308803	-3.23832	-1.69524	3.26619e-07	Dof-type zinc finger DNA-binding family protein	DOF domain class transcription factor	RNA.regulation of transcription.C2C2(Zn) DOF zinc finger family	RNA	weakly similar to ( 147) AT5G62940 | Symbols: | Dof-type zinc finger domain-containing protein | chr5:25257183-25258504 REVERSEweakly similar to ( 111) PBF_MAIZE Dof zinc finger protein PBF (Prolamin box-binding factor) - Zea mays (Maize)weakly similar to ( 158) loc_os02g47810 12002.m09815 protein dof domain, zinc finger family protein, expressedzf-Dof PGSC0003DMT400069680
Soltu.DM.06G028030	0.367214	-2.72321	-1.44531	8.10857e-11	farnesylated protein	Metal ion binding protein	metal handling.binding, chelation and storage	other metabolism	weakly similar to ( 178) AT5G50740 | Symbols: | metal ion binding | chr5:20635983-20637970 REVERSEweakly similar to ( 179) loc_os04g32030 12004.m08302 protein ATFP3, putative, expressed PGSC0003DMT400069250
Soltu.DM.06G028510	0.379342	-2.63615	-1.39843	2.04943e-16	polygalacturonase	Polygalacturonase-1 non-catalytic subunit beta	cell wall.degradation.pectate lyases and polygalacturonases	Cell Wall	weakly similar to ( 140) AT1G70370 | Symbols: | BURP domain-containing protein / polygalacturonase, putative | chr1:26513003-26514998 REVERSEweakly similar to ( 132) loc_os10g26940 12010.m05630 protein polygalacturonase-1 non-catalytic beta subunit precursor, putative, expressedBURP PGSC0003DMT400069500
Soltu.DM.06G028890	0.0407075	-24.5655	-4.61856	7.48589e-34	cytochrome P450, family 82, subfamily C, polypeptide	Cytochrome P450 CYP82E4v2 nicotine demethylase	misc.cytochrome P450	misc	moderately similar to ( 386) AT4G31970 | Symbols: CYP82C2 | CYP82C2; electron carrier/ heme binding / iron ion binding / monooxygenase/ oxygen binding | chr4:15462408-15464358 FORWARDmoderately similar to ( 351) C82A3_SOYBN Cytochrome P450 82A3 (EC 1.14.-.-) (P450 CP6) - Glycine max (Soybean)moderately similar to ( 266) loc_os09g26960 12009.m05848 protein flavonoid 3-monooxygenase, putative, expr…
Soltu.DM.06G028900	0.110334	-9.0634	-3.18005	9.9582e-24	2-oxoglutarate (2OG) and Fe(II)-dependent oxygenase superfamily protein	Hyoscyamine 6-dioxygenase	hormone metabolism.ethylene.synthesis-degradation	hormone metabolism	weakly similar to ( 169) AT2G44800 | Symbols: | oxidoreductase, 2OG-Fe(II) oxygenase family protein | chr2:18467004-18468551 FORWARDweakly similar to ( 131) FL3H_MALDO Naringenin,2-oxoglutarate 3-dioxygenase (EC 1.14.11.9) (Flavonone-3-hydroxylase) (F3H) (FHT) - Malus domestica (Apple) (Malus sylvestris)moderately similar to ( 206) loc_os07g07410 12007.m05200 protein hyoscyamine 6-dioxygenase, pu…
Soltu.DM.06G029230	0.21338	-4.68647	-2.2285	7.15311e-08	calmodulin-like	Regulator of gene silencing	signalling.calcium	signalling	weakly similar to ( 133) AT1G76650 | Symbols: CML38 | calcium-binding EF hand family protein | chr1:28766909-28767442 REVERSEweakly similar to ( 132) loc_os01g72550 12001.m13290 protein calmodulin-like protein 41, putative PGSC0003DMT400015111
Soltu.DM.06G029250	0.172858	-5.78508	-2.53234	4.04106e-10	conserved hypothetical protein	Conserved gene of unknown function	not assigned.unknown	Not assigned/Unknown	PGSC0003DMT400015110
Soltu.DM.06G029460	0.482982	-2.07047	-1.04996	1.3815e-09	Leucine-rich repeat protein kinase family protein	Protein kinase	protein.postranslational modification.kinase.receptor like cytoplasmatic kinase VII	Protein	moderately similar to ( 464) AT2G01820 | Symbols: | leucine-rich repeat protein kinase, putative | chr2:357664-360681 REVERSEweakly similar to ( 199) CRI4_MAIZE Putative receptor protein kinase CRINKLY4 precursor (EC 2.7.11.1) - Zea mays (Maize)highly similar to ( 835) loc_os04g58910 12004.m10771 protein receptor protein kinase TMK1 precursor, putative, expressedPkinase_Tyr TyrKc Pkinase PTKc S_T…
Soltu.DM.06G029470	0.49089	-2.03712	-1.02653	4.38261e-13	histone deacetylase	Histone deacetylase superfamily	RNA.regulation of transcription.HDA	RNA	highly similar to ( 512) AT1G08460 | Symbols: HDA08, HDA8, ATHDA8 | HDA08; histone deacetylase | chr1:2672527-2674469 FORWARDvery weakly similar to (87.0) HDAC_MAIZE Probable histone deacetylase (RPD3 homolog) - Zea mays (Maize)highly similar to ( 543) loc_os05g36920 12005.m07873 protein histone deacetylase-like amidohydrolase, putative, expressedAcuC Hist_deacetyl PGSC0003DMT400015085
Soltu.DM.06G029780	0.291572	-3.42968	-1.77808	4.43383e-09	centroradialis	Protein SELF-PRUNING	development.unspecified	Development	moderately similar to ( 254) AT2G27550 | Symbols: ATC | ATC (ARABIDOPSIS THALIANA CENTRORADIALIS); phosphatidylethanolamine binding | chr2:11773417-11774509 FORWARDmoderately similar to ( 284) CET4_TOBAC CEN-like protein 4 - Nicotiana tabacum (Common tobacco)moderately similar to ( 238) loc_os11g05470 12011.m04744 protein RCN1 - Rice Centroradialis-like1 homogous to Arabidopsis TFL1 gene, express…
Soltu.DM.06G029990	0.271922	-3.67753	-1.87874	5.38702e-09	conserved hypothetical protein	Conserved gene of unknown function	not assigned.unknown	Not assigned/Unknown	weakly similar to ( 150) AT2G27830 | Symbols: | FUNCTIONS IN: molecular_function unknown; EXPRESSED IN: 22 plant structures; EXPRESSED DURING: 13 growth stages; BEST Arabidopsis thaliana protein match is: pentatricopeptide (PPR) repeat-containing protein (TAIR:AT4G22760.1); Has 68 Blast hits to 68 proteins in 11 species: Archae - 0; Bacteria - 0; Metazoa - 0; Fungi - 0; Plants - 68; Viruses - 0; …
Soltu.DM.06G030370	0.00201615	-495.995	-8.95418	1.7888e-93	nitrate transporter 2:1	High-affinity nitrate transporter	transport.nitrate	Transport	highly similar to ( 779) AT1G08090 | Symbols: ATNRT2:1, NRT2, NRT2;1AT, ACH1, LIN1, ATNRT2.1, NRT2.1 | ATNRT2:1 (NITRATE TRANSPORTER 2:1); nitrate transmembrane transporter | chr1:2524139-2525920 FORWARDhighly similar to ( 726) loc_os02g02190 12002.m05569 protein high affinity nitrate transporter, putative, expressedNarK PGSC0003DMT400031304
Soltu.DM.06G030380	0.00203127	-492.303	-8.9434	4.69112e-69	nitrate transporter 2:1	High-affinity nitrate transporter	transport.nitrate	Transport	highly similar to ( 779) AT1G08090 | Symbols: ATNRT2:1, NRT2, NRT2;1AT, ACH1, LIN1, ATNRT2.1, NRT2.1 | ATNRT2:1 (NITRATE TRANSPORTER 2:1); nitrate transmembrane transporter | chr1:2524139-2525920 FORWARDhighly similar to ( 726) loc_os02g02190 12002.m05569 protein high affinity nitrate transporter, putative, expressedNarK PGSC0003DMT400031304
Soltu.DM.06G030750	0.336644	-2.9705	-1.5707	1.03504e-07	Dof-type zinc finger DNA-binding family protein	DOF domain class transcription factor	RNA.regulation of transcription.C2C2(Zn) DOF zinc finger family	RNA	weakly similar to ( 125) AT2G28510 | Symbols: | Dof-type zinc finger domain-containing protein | chr2:12199383-12200627 REVERSEweakly similar to ( 113) PBF_MAIZE Dof zinc finger protein PBF (Prolamin box-binding factor) - Zea mays (Maize)weakly similar to ( 120) loc_os01g64590 12001.m12573 protein dof domain, zinc finger family protein, expressedzf-Dof PGSC0003DMT400019416
Soltu.DM.06G031120	0.249453	-4.00876	-2.00316	5.36373e-09	tonoplast intrinsic protein 1;3	Nodulin-26	transport.Major Intrinsic Proteins.TIP	Transport	moderately similar to ( 354) AT4G01470 | Symbols: GAMMA-TIP3, TIP1;3 | TIP1;3 (TONOPLAST INTRINSIC PROTEIN 1;3); urea transmembrane transporter/ water channel | chr4:625092-625850 REVERSEmoderately similar to ( 323) TIP12_ORYSA Probable aquaporin TIP1.2 (Tonoplast intrinsic protein 1.2) (OsTIP1.2) - Oryza sativa (Rice)moderately similar to ( 323) loc_os01g74450 12001.m13470 protein aquaporin TIP1…
Soltu.DM.06G031580	0.454409	-2.20066	-1.13794	2.01322e-07	TRF-like	MYBR domain class transcription factor	DNA.synthesis/chromatin structure	DNA	moderately similar to ( 387) AT1G07540 | Symbols: TRFL2 | TRFL2 (TRF-LIKE 2); DNA binding | chr1:2318433-2321048 REVERSEmoderately similar to ( 346) loc_os03g16700 12003.m101292 protein initiator-binding protein, putative, expressed PGSC0003DMT400077969
Soltu.DM.06G031820	0.118357	-8.44902	-3.07878	3.51611e-76	conserved hypothetical protein	IMP dehydrogenase/GMP reductase	not assigned.unknown	Not assigned/Unknown	PGSC0003DMT400078001
Soltu.DM.06G032150	0.363637	-2.75	-1.45943	3.45908e-15	Tetratricopeptide repeat (TPR)-like superfamily protein	Binding protein	not assigned.unknown	Not assigned/Unknown	moderately similar to ( 419) AT2G29670 | Symbols: | binding | chr2:12682309-12684745 REVERSEmoderately similar to ( 348) loc_os01g63620 12001.m12477 protein expressed protein PGSC0003DMT400078227
Soltu.DM.06G032990	0.452525	-2.20982	-1.14393	7.76717e-09	cytochrome P450, family 714, subfamily A, polypeptide	Cytochrome P450	misc.cytochrome P450	misc	highly similar to ( 606) AT5G24910 | Symbols: CYP714A1 | CYP714A1; electron carrier/ heme binding / iron ion binding / monooxygenase/ oxygen binding | chr5:8567674-8570260 REVERSEmoderately similar to ( 251) C72A1_CATRO Cytochrome P450 72A1 (EC 1.3.3.9) (CYPLXXII) (Secologanin synthase) (SLS) - Catharanthus roseus (Rosy periwinkle) (Madagascar periwinkle)moderately similar to ( 500) loc_os12g0264…
Soltu.DM.06G033180	0.469765	-2.12872	-1.08999	1.18743e-19	formin homology	FH protein NFH2	cell.organisation	Cell	highly similar to ( 543) AT3G25500 | Symbols: AFH1, FH1, AHF1, ATFH1 | AFH1 (FORMIN HOMOLOGY 1); actin binding / actin filament binding / protein binding | chr3:9251320-9254826 REVERSEmoderately similar to ( 481) loc_os01g67240 12001.m12827 protein AFH1, putative, expressedFH2 FH2 PGSC0003DMT400071147
Soltu.DM.06G033440	0.395067	-2.53122	-1.33983	1.21502e-19	conserved hypothetical protein	Conserved gene of unknown function	not assigned.unknown	Not assigned/Unknown	weakly similar to ( 150) AT3G25400 | Symbols: | FUNCTIONS IN: molecular_function unknown; INVOLVED IN: biological_process unknown; LOCATED IN: cellular_component unknown; EXPRESSED IN: 11 plant structures; EXPRESSED DURING: 6 growth stages; CONTAINS InterPro DOMAIN/s: NTP Pyrophosphohydrolase MazG-related, RS21-C6 (InterPro:IPR011394), EAR (InterPro:IPR009039), NTP pyrophosphohydrolase MazG, puta…
Soltu.DM.06G034240	0.447543	-2.23442	-1.1599	4.40136e-08	Protein of unknown function (DUF640)	Conserved gene of unknown function	signalling.light	signalling	moderately similar to ( 219) AT2G31160 | Symbols: LSH3 | LSH3 (LIGHT SENSITIVE HYPOCOTYLS 3) | chr2:13277903-13278562 FORWARDmoderately similar to ( 215) loc_os02g56610 12002.m10683 protein expressed proteinDUF640 PGSC0003DMT400051692
Soltu.DM.07G001030	0.317689	-3.14773	-1.65431	1.36312e-17	Protein of unknown function, DUF593	Conserved gene of unknown function	not assigned.unknown	Not assigned/Unknown	weakly similar to ( 158) AT5G57830 | Symbols: | unknown protein | chr5:23429406-23430860 REVERSEDUF593 PGSC0003DMT400028965
Soltu.DM.07G002390	0.380061	-2.63116	-1.3957	3.38141e-13	wall-associated kinase	ATP binding protein	protein.postranslational modification.kinase.receptor like cytoplasmatic kinase VII	Protein	moderately similar to ( 355) AT1G79670 | Symbols: RFO1, WAKL22 | RFO1 (RESISTANCE TO FUSARIUM OXYSPORUM 1); kinase | chr1:29976887-29979337 REVERSEweakly similar to ( 182) CRI4_MAIZE Putative receptor protein kinase CRINKLY4 precursor (EC 2.7.11.1) - Zea mays (Maize)moderately similar to ( 328) loc_os02g42150 12002.m09252 protein OsWAK14 - OsWAK receptor-like protein kinase, expressedS_TKc S_TKc …
Soltu.DM.07G002570	0.432667	-2.31125	-1.20867	6.0035e-10	RING/U-box superfamily protein	Zinc finger family protein	not assigned.unknown	Not assigned/Unknown	PGSC0003DMT400078987
Soltu.DM.07G003120	0.193991	-5.15488	-2.36594	1.16805e-17	low-molecular-weight cysteine-rich	Defensin P322	stress.biotic	stress	very weakly similar to (81.3) AT2G02130 | Symbols: PDF2.3, LCR68 | LCR68 (LOW-MOLECULAR-WEIGHT CYSTEINE-RICH 68); peptidase inhibitor | chr2:540071-540407 FORWARDweakly similar to ( 122) P322_SOLTU Probable protease inhibitor P322 precursor - Solanum tuberosum (Potato) PGSC0003DMT400039131
Soltu.DM.07G003640	0.0313324	-31.9159	-4.9962	1.32189e-13	Tetratricopeptide repeat (TPR)-like superfamily protein	Conserved gene of unknown function	not assigned.unknown	Not assigned/Unknown	weakly similar to ( 142) AT5G20190 | Symbols: | binding | chr5:6814093-6815171 FORWARDweakly similar to ( 142) loc_os06g40440 12006.m08580 protein expressed protein PGSC0003DMT400079441
Soltu.DM.07G004930	0.26453	-3.78029	-1.9185	4.46794e-10	hypothetical protein	Pit1 protein	not assigned.unknown	Not assigned/Unknown	PGSC0003DMT400073992
Soltu.DM.07G004950	0.169824	-5.88844	-2.55789	6.31026e-08	hypothetical protein	Pit1 protein	not assigned.unknown	Not assigned/Unknown	PGSC0003DMT400087235
Soltu.DM.07G005000	0.338355	-2.95548	-1.56339	6.35414e-23	heavy metal atpase	Heavy metal ATPase	transport.metal	Transport	nearly identical (1419) AT5G44790 | Symbols: RAN1, HMA7 | RAN1 (RESPONSIVE-TO-ANTAGONIST 1); ATPase, coupled to transmembrane movement of ions, phosphorylative mechanism / copper ion transmembrane transporter | chr5:18075846-18079817 REVERSEweakly similar to ( 119) ACA2_ORYSA Calcium-transporting ATPase 2, plasma membrane-type (EC 3.6.3.8) (Ca(2+)-ATPase isoform 2) - Oryza sativa (Rice)nearly ide…
Soltu.DM.07G006840	0.406128	-2.46228	-1.29999	1.39586e-09	Double Clp-N motif-containing P-loop nucleoside triphosphate hydrolases superfamily protein	Heat shock	stress.abiotic.heat	stress	highly similar to ( 574) AT4G29920 | Symbols: | heat shock protein-related | chr4:14632653-14635885 REVERSEmoderately similar to ( 346) loc_os04g23220 12004.m07468 protein expressed protein PGSC0003DMT400010461
Soltu.DM.07G007140	0.370901	-2.69614	-1.4309	2.95277e-16	AINTEGUMENTA-like	Transcription factor	RNA.regulation of transcription.AP2/EREBP, APETALA2/Ethylene-responsive element binding protein family	RNA	moderately similar to ( 274) AT5G57390 | Symbols: AIL5, CHO1 | AIL5 (AINTEGUMENTA-LIKE 5); DNA binding / transcription factor | chr5:23253459-23256437 REVERSEmoderately similar to ( 238) BBM1_BRANA Protein BABY BOOM 1 (BnBBM1) - Brassica napus (Rape)moderately similar to ( 270) loc_os04g55970 12004.m35217 protein DNA binding protein, putative, expressedAP2 AP2 PGSC0003DMT400035807
Soltu.DM.07G007150	0.273975	-3.64996	-1.86788	1.10928e-07	AINTEGUMENTA-like	AP2 domain-containing transcription factor	development.unspecified	Development	very weakly similar to (89.7) AT5G57390 | Symbols: AIL5, CHO1 | AIL5 (AINTEGUMENTA-LIKE 5); DNA binding / transcription factor | chr5:23253459-23256437 REVERSE PGSC0003DMT400035808
Soltu.DM.07G009300	0.394994	-2.53169	-1.3401	4.24476e-23	Plant protein of unknown function (DUF827)	Paramyosin	not assigned.unknown	Not assigned/Unknown	moderately similar to ( 476) AT2G26570 | Symbols: | unknown protein | chr2:11299565-11302076 FORWARDmoderately similar to ( 354) loc_os07g42700 12007.m29265 protein paramyosin, putative, expressedDUF827 PGSC0003DMT400011386
Soltu.DM.07G012300	0.498146	-2.00744	-1.00536	8.53267e-11	DZC (Disease resistance/zinc finger/chromosome condensation-like region) domain containing protein	Ran GTPase binding protein	cell.division	Cell	moderately similar to ( 392) AT5G20540 | Symbols: ATBRXL4, BRX-LIKE4 | ATBRXL4 (BREVIS RADIX-LIKE 4) | chr5:6947943-6951760 FORWARDmoderately similar to ( 333) loc_os08g36020 12008.m07591 protein water channel, putative, expressed PGSC0003DMT400050364
Soltu.DM.07G013990	0.0513517	-19.4736	-4.28345	2.9748e-52	zinc transporter 5 precursor	Metal transporter	transport.metal	Transport	moderately similar to ( 336) AT1G05300 | Symbols: ZIP5 | ZIP5; cation transmembrane transporter/ metal ion transmembrane transporter | chr1:1546161-1547709 REVERSEmoderately similar to ( 315) loc_os07g12890 12007.m28960 protein ZIP zinc/iron transport family protein, expressedZip PGSC0003DMT400034119
Soltu.DM.07G014000	0.0796079	-12.5616	-3.65095	5.81858e-42	zinc transporter 5 precursor	Metal transporter	transport.metal	Transport	moderately similar to ( 316) AT1G05300 | Symbols: ZIP5 | ZIP5; cation transmembrane transporter/ metal ion transmembrane transporter | chr1:1546161-1547709 REVERSEmoderately similar to ( 305) loc_os07g12890 12007.m28960 protein ZIP zinc/iron transport family protein, expressedZip PGSC0003DMT400034117
Soltu.DM.07G014100	0.48544	-2.05999	-1.04264	8.62364e-10	WEB family protein At4g27595, chloroplastic	Uro-adherence factor A	cell.organisation	Cell	moderately similar to ( 268) AT2G32240 | Symbols: | FUNCTIONS IN: molecular_function unknown; INVOLVED IN: response to cadmium ion; LOCATED IN: plasma membrane; EXPRESSED IN: 25 plant structures; EXPRESSED DURING: 13 growth stages; CONTAINS InterPro DOMAIN/s: Prefoldin (InterPro:IPR009053); BEST Arabidopsis thaliana protein match is: unknown protein (TAIR:AT1G05320.3); Has 221693 Blast hits to 95…
Soltu.DM.07G015280	0.236112	-4.23527	-2.08245	6.92473e-14	5'-AMP-activated protein kinase beta-2 subunit protein	Snf1-kinase beta subunit, plants	protein.postranslational modification	Protein	moderately similar to ( 231) AT4G16360 | Symbols: | AMP-activated protein kinase | chr4:9245662-9246833 FORWARDweakly similar to ( 163) loc_os05g41220 12005.m64249 protein SNF1-related protein kinase regulatory subunit beta-1, putative, expressedAMPKbeta_GBD_like PGSC0003DMT400044826
Soltu.DM.07G016010	0.468879	-2.13275	-1.09271	1.53673e-08	DGCR14-related	DGCR	not assigned.unknown	Not assigned/Unknown	moderately similar to ( 492) AT3G07790 | Symbols: | DGCR14-related | chr3:2487491-2489017 FORWARDmoderately similar to ( 431) loc_os06g30710 12006.m091709 protein DGCR14 protein, putative, expressed PGSC0003DMT400015697
Soltu.DM.07G017680	0.37634	-2.65717	-1.40989	7.15424e-09	hydroxysteroid dehydrogenase	Corticosteroid 11-beta-dehydrogenase	misc.short chain dehydrogenase/reductase (SDR)	misc	moderately similar to ( 357) AT5G50700 | Symbols: | short-chain dehydrogenase/reductase (SDR) family protein | chr5:20623259-20624995 REVERSEvery weakly similar to (85.1) FABG2_BRANA 3-oxoacyl-[acyl-carrier-protein] reductase 2, chloroplast precursor (EC 1.1.1.100) (3-ketoacyl-acyl carrier protein reductase 2) - Brassica napus (Rape)moderately similar to ( 306) loc_os12g27830 12012.m06599 protein…
Soltu.DM.07G017820	0.338897	-2.95075	-1.56108	1.02059e-28	glutamate receptor 3.4	Glutamate receptor 3 plant	signalling.in sugar and nutrient physiology	signalling	nearly identical (1176) AT1G05200 | Symbols: ATGLR3.4, GLR3.4, GLUR3 | ATGLR3.4; intracellular ligand-gated ion channel | chr1:1505642-1509002 FORWARDhighly similar to ( 927) GLR31_ORYSA Glutamate receptor 3.1 precursor (Ligand-gated ion channel 3.1) - Oryza sativa (Rice)nearly identical (1011) loc_os06g46670 12006.m32152 protein glutamate receptor 3.4 precursor, putative, expressedLig_chan ANF_r…
Soltu.DM.07G018640	0.437617	-2.2851	-1.19226	3.73977e-14	Protein of unknown function (DUF1644)	Pm27	protein.degradation.ubiquitin.E3.RING	Protein	moderately similar to ( 218) AT4G08460 | Symbols: | protein binding / zinc ion binding | chr4:5377378-5378202 REVERSEmoderately similar to ( 228) loc_os02g53110 12002.m10340 protein expressed proteinDUF1644 PGSC0003DMT400067249
Soltu.DM.07G018660	0.286581	-3.48942	-1.80299	1.53289e-07	MAPK/ERK kinase kinase	Mitogen-activated protein kinase kinase kinase	protein.postranslational modification	Protein	moderately similar to ( 366) AT4G08500 | Symbols: MEKK1, ATMEKK1, MAPKKK8, ARAKIN | MEKK1 (MAP KINASE KINASE KINASE 1); DNA binding / MAP kinase kinase kinase/ kinase/ kinase binding / protein binding | chr4:5404272-5407062 REVERSEweakly similar to ( 121) M2K1_ORYSA Mitogen-activated protein kinase kinase 1 (EC 2.7.12.2) (MAP kinase kinase 1) (MAPKK1) (OsMEK1) - Oryza sativa (Rice)moderately simi…
Soltu.DM.07G018670	0.483126	-2.06985	-1.04953	4.3076e-13	NagB/RpiA/CoA transferase-like superfamily protein	6-phosphogluconolactonase	OPP.oxidative PP.6-phosphogluconolactonase	primary carbon metabolism	moderately similar to ( 345) AT5G24400 | Symbols: emb2024 | emb2024 (embryo defective 2024); 6-phosphogluconolactonase/ catalytic | chr5:8330532-8331784 REVERSEmoderately similar to ( 343) loc_os09g35970 12009.m06548 protein 6-phosphogluconolactonase, putative, expressed6PGL NagB GlcN6P_deaminase nagB PGSC0003DMT400067247
Soltu.DM.07G018780	0.121777	-8.21176	-3.03769	1.89461e-06	myb domain protein	MYB domain class transcription factor	RNA.regulation of transcription.MYB domain transcription factor family	RNA	weakly similar to ( 172) AT5G16770 | Symbols: AtMYB9 | AtMYB9 (myb domain protein 9); DNA binding / transcription factor | chr5:5515209-5516734 FORWARDweakly similar to ( 168) MYB4_ORYSA Myb-related protein Myb4 (OsMyb4) (Transcription factor RLTR1) - Oryza sativa (Rice)weakly similar to ( 177) loc_os08g37970 12008.m07782 protein myb-like DNA-binding domain containing protein, expressed PGSC0003D…
Soltu.DM.07G019530	0.477247	-2.09535	-1.06719	4.49796e-20	Protein phosphatase 2C family protein	Protein phosphatase-2c	protein.postranslational modification	Protein	highly similar to ( 641) AT4G03415 | Symbols: | catalytic/ protein serine/threonine phosphatase | chr4:1503789-1505510 REVERSEmoderately similar to ( 495) loc_os07g37890 12007.m08038 protein catalytic/ protein phosphatase type 2C, putative, expressedPP2Cc PP2Cc PP2C PTC1 PGSC0003DMT400047180
Soltu.DM.07G019630	0.184481	-5.42061	-2.43846	3.01762e-11	Integrase-type DNA-binding superfamily protein	RAP2	RNA.regulation of transcription.AP2/EREBP, APETALA2/Ethylene-responsive element binding protein family	RNA	weakly similar to ( 161) AT2G20880 | Symbols: | AP2 domain-containing transcription factor, putative | chr2:8986053-8987063 FORWARDvery weakly similar to (85.5) ERF5_NICSY Ethylene-responsive transcription factor 5 (Ethylene-responsive element-binding factor 5 homolog) (EREBP-4) (NsERF4) - Nicotiana sylvestris (Wood tobacco)weakly similar to ( 132) loc_os04g44670 12004.m09426 protein AP2 domain c…
Soltu.DM.07G019750	0.158481	-6.30989	-2.65761	6.98426e-09	receptor like protein	Serine-threonine protein kinase, plant-type	signalling.receptor kinases.leucine rich repeat XI	signalling	moderately similar to ( 372) AT2G34930 | Symbols: | disease resistance family protein | chr2:14737169-14739886 REVERSEweakly similar to ( 176) PSKR_DAUCA Phytosulfokine receptor precursor (EC 2.7.11.1) (Phytosulfokine LRR receptor kinase) - Daucus carota (Carrot)moderately similar to ( 420) loc_os08g42840 12008.m08262 protein leucine-rich repeat receptor protein kinase EXS precursor, putative, ex…
Soltu.DM.07G020290	0.476639	-2.09802	-1.06903	1.05874e-09	C2H2-like zinc finger protein	Nucleic acid binding protein	RNA.regulation of transcription.C2H2 zinc finger family	RNA	moderately similar to ( 385) AT1G03840 | Symbols: MGP | MGP (Magpie); nucleic acid binding / protein binding / transcription factor/ zinc ion binding | chr1:967596-970058 REVERSEmoderately similar to ( 343) loc_os01g14010 12001.m08007 protein zinc finger, C2H2 type family protein, expressed PGSC0003DMT400024272
Soltu.DM.07G020650	0.470825	-2.12393	-1.08674	8.0991e-11	basic helix-loop-helix (bHLH) DNA-binding superfamily protein	DNA binding protein	RNA.regulation of transcription.bHLH,Basic Helix-Loop-Helix family	RNA	weakly similar to ( 115) AT1G68810 | Symbols: | basic helix-loop-helix (bHLH) family protein | chr1:25861289-25862882 FORWARDweakly similar to ( 122) loc_os01g11910 12001.m07807 protein DNA binding protein, putative, expressed PGSC0003DMT400052622
Soltu.DM.07G021300	0.426643	-2.34388	-1.2289	1.36107e-08	S-domain-2	Receptor-like kinase	signalling.receptor kinases.DUF 26	signalling	moderately similar to ( 390) AT4G32300 | Symbols: SD2-5 | SD2-5 (S-DOMAIN-2 5); carbohydrate binding / kinase/ protein kinase | chr4:15599970-15602435 FORWARDmoderately similar to ( 298) KPRO_MAIZE Putative receptor protein kinase ZmPK1 precursor (EC 2.7.11.1) - Zea mays (Maize)highly similar to ( 669) loc_os04g23640 12004.m07505 protein ATP binding protein, putative, expressedPkinase S_TKc TyrKc…
Soltu.DM.07G022210	0.155386	-6.43559	-2.68607	5.3384e-09	Heavy metal transport/detoxification superfamily protein	ATFP4	not assigned.unknown	Not assigned/Unknown	PGSC0003DMT400044590
Soltu.DM.07G022290	0.309069	-3.23552	-1.694	3.55651e-20	ADP glucose pyrophosphorylase	Glucose-1-phosphate adenylyltransferase small subunit, chloroplastic/amyloplastic	major CHO metabolism.synthesis.starch.AGPase	primary carbon metabolism	highly similar to ( 878) AT5G48300 | Symbols: ADG1, APS1 | ADG1 (ADP GLUCOSE PYROPHOSPHORYLASE 1); glucose-1-phosphate adenylyltransferase | chr5:19570326-19572557 FORWARDnearly identical (1009) GLGS_SOLTU Glucose-1-phosphate adenylyltransferase small subunit, chloroplast precursor (EC 2.7.7.27) (ADP-glucose synthase) (ADP-glucose pyrophosphorylase) (AGPase B) (Alpha-D-glucose-1-phosphate adenyl …
Soltu.DM.07G022620	0.281176	-3.55649	-1.83045	6.56135e-08	nine-cis-epoxycarotenoid dioxygenase	9-cis-epoxycarotenoid dioxygenase	hormone metabolism.abscisic acid.synthesis-degradation.synthesis.9-cis-epoxycarotenoid dioxygenase	hormone metabolism	highly similar to ( 834) AT3G14440 | Symbols: NCED3, ATNCED3, STO1, SIS7 | NCED3 (NINE-CIS-EPOXYCAROTENOID DIOXYGENASE 3); 9-cis-epoxycarotenoid dioxygenase | chr3:4831678-4833477 REVERSEhighly similar to ( 756) loc_os03g44380 12003.m09477 protein 9-cis-epoxycarotenoid dioxygenase 2, putative, expressedRPE65 COG3670 PGSC0003DMT400071048
Soltu.DM.07G023350	0.210198	-4.75741	-2.25018	7.52635e-11	basic helix-loop-helix (bHLH) DNA-binding superfamily protein	DNA binding protein	RNA.regulation of transcription.bHLH,Basic Helix-Loop-Helix family	RNA	very weakly similar to (84.0) AT4G25410 | Symbols: | DNA binding / transcription factor | chr4:12985772-12987149 FORWARD PGSC0003DMT400091264
Soltu.DM.07G023410	0.315052	-3.17407	-1.66634	1.51045e-11	BES1/BZR1 homolog	BES1/BZR1 homolog protein 4	hormone metabolism.brassinosteroid.signal transduction.BZR	hormone metabolism	moderately similar to ( 285) AT1G78700 | Symbols: | brassinosteroid signalling positive regulator-related | chr1:29599854-29601539 FORWARDmoderately similar to ( 238) loc_os06g35900 12006.m08127 protein brassinazole-resistant 1 protein, putative, expressedDUF822 PGSC0003DMT400018282
Soltu.DM.07G024550	0.45858	-2.18064	-1.12475	2.9329e-08	COP1-interacting protein	Disease resistance protein (TIR class)	cell.organisation	Cell	moderately similar to ( 420) AT4G27430 | Symbols: CIP7 | CIP7 (COP1-INTERACTING PROTEIN 7); transcription activator | chr4:13718817-13722736 FORWARDweakly similar to ( 191) loc_os03g64320 12003.m11293 protein expressed protein PGSC0003DMT400032434
Soltu.DM.07G025600	0.361823	-2.76378	-1.46664	1.23794e-14	thiazole biosynthetic enzyme, chloroplast (ARA6) (THI1) (THI4)	Chloroplast thiazole biosynthetic protein	Co-factor and vitamine metabolism.thiamine	other metabolism	moderately similar to ( 489) AT5G54770 | Symbols: THI1, TZ, THI4 | THI1; protein homodimerization | chr5:22246634-22247891 FORWARDhighly similar to ( 504) THI4_CITSI Thiazole biosynthetic enzyme, chloroplast precursor - Citrus sinensis (Sweet orange)moderately similar to ( 486) loc_os07g34570 12007.m28985 protein thiazole biosynthetic enzyme 1-1, chloroplast precursor, putative, expressedThi4 THI…
Soltu.DM.07G027240	0.303431	-3.29564	-1.72056	8.22321e-11	nuclear factor Y, subunit B3	Ccaat-binding transcription factor subunit A	RNA.regulation of transcription.CCAAT box binding factor family, HAP3	RNA	weakly similar to ( 199) AT4G14540 | Symbols: NF-YB3 | NF-YB3 (NUCLEAR FACTOR Y, SUBUNIT B3); transcription factor | chr4:8344663-8345148 FORWARDweakly similar to ( 171) NFYB3_ORYSA Nuclear transcription factor Y subunit B-3 (OsNF-YB-3) (Transcriptional activator HAP3B) - Oryza sativa (Rice)weakly similar to ( 194) loc_os07g41580 12007.m08394 protein nuclear transcription factor Y subunit B-3, pu…
Soltu.DM.07G027760	0.482984	-2.07046	-1.04995	5.29995e-08	Domain of unknown function (DUF2431)	Conserved gene of unknown function	RNA.RNA binding	RNA	moderately similar to ( 246) AT1G55790 | Symbols: | ATP binding / nucleotide binding / phenylalanine-tRNA ligase | chr1:20853792-20856069 REVERSEmoderately similar to ( 229) loc_os09g30210 12009.m06172 protein expressed protein PGSC0003DMT400057330
Soltu.DM.07G027770	0.333285	-3.00044	-1.58517	1.19916e-07	Heavy metal transport/detoxification superfamily protein	Metal ion binding protein	not assigned.unknown	Not assigned/Unknown	PGSC0003DMT400057329
Soltu.DM.07G027790	0.447979	-2.23225	-1.1585	5.61465e-12	BTB/POZ domain-containing protein	BTB/POZ domain-containing protein	protein.degradation.ubiquitin.E3.BTB/POZ Cullin3.BTB/POZ	Protein	highly similar to ( 509) AT1G55760 | Symbols: | BTB/POZ domain-containing protein | chr1:20847117-20848507 REVERSEmoderately similar to ( 407) loc_os08g38700 12008.m07854 protein BTB/POZ domain containing protein, expressedBTB PGSC0003DMT400057328
Soltu.DM.07G027870	0.173417	-5.76645	-2.52768	2.14488e-48	amino acid permease	Amino acid transporter	transport.amino acids	Transport	moderately similar to ( 491) AT5G23810 | Symbols: AAP7 | AAP7; amino acid transmembrane transporter | chr5:8028461-8030138 FORWARDhighly similar to ( 525) loc_os04g39489 12004.m35579 protein AAP7, putative, expressedAa_trans PGSC0003DMT400057311
Soltu.DM.07G028210	0.111357	-8.98012	-3.16673	7.08091e-12	GRAS family transcription factor	Lateral suppressor	RNA.regulation of transcription.GRAS transcription factor family	RNA	moderately similar to ( 365) AT1G55580 | Symbols: LAS, SCL18 | LAS (Lateral Suppressor); transcription factor | chr1:20764106-20765443 FORWARDmoderately similar to ( 245) MOC_ORYSA Protein MONOCULM 1 - Oryza sativa (Rice)moderately similar to ( 259) loc_os02g10360 12002.m06334 protein protein MONOCULM 1, putativeGRAS PGSC0003DMT400057265
Soltu.DM.07G028530	0.409797	-2.44023	-1.28702	3.80288e-07	SAUR-like auxin-responsive protein family	Indole-3-acetic acid-induced protein ARG7	hormone metabolism.auxin.induced-regulated-responsive-activated	hormone metabolism	weakly similar to ( 132) AT3G12830 | Symbols: | auxin-responsive family protein | chr3:4079117-4079515 REVERSEAuxin_inducible PGSC0003DMT400057238
Soltu.DM.08G000080	0.244215	-4.09475	-2.03378	1.36266e-07	C-repeat-binding factor	Gene of unknown function	RNA.regulation of transcription.AP2/EREBP, APETALA2/Ethylene-responsive element binding protein family	RNA	weakly similar to ( 143) AT5G51990 | Symbols: CBF4, DREB1D | CBF4 (C- REPEAT-BINDING FACTOR 4); DNA binding / transcription activator/ transcription factor | chr5:21117113-21117787 REVERSEweakly similar to ( 122) loc_os04g48350 12004.m09771 protein dehydration-responsive element-binding protein 1D, putative, expressedAP2 AP2 PGSC0003DMT400032621
Soltu.DM.08G000870	0.469297	-2.13085	-1.09143	1.19593e-06	NB-ARC domain-containing disease resistance protein	Cc-nbs-lrr resistance protein	stress.biotic	stress	moderately similar to ( 457) AT4G27190 | Symbols: | disease resistance protein (NBS-LRR class), putative | chr4:13620977-13623934 REVERSEmoderately similar to ( 251) loc_os01g72680 12001.m13302 protein disease resistance protein RPS2, putativeNB-ARC PGSC0003DMT400005841
Soltu.DM.08G001200	0.418268	-2.39081	-1.2575	3.17271e-14	myo-inositol polyphosphate 5-phosphatase	Inositol-1,4,5-triphosphate-5-phosphatase	DNA.synthesis/chromatin structure	DNA	highly similar to ( 580) AT4G18010 | Symbols: IP5PII, AT5PTASE2 | AT5PTASE2 (MYO-INOSITOL POLYPHOSPHATE 5-PHOSPHATASE 2); inositol-polyphosphate 5-phosphatase | chr4:9991194-9994099 REVERSEmoderately similar to ( 389) loc_os01g51890 12001.m11365 protein inositol-1,4,5-trisphosphate 5-Phosphatase, putative, expressedIPPc COG5411 PGSC0003DMT400052815
Soltu.DM.08G003370	0.3803	-2.6295	-1.39479	3.1043e-14	Transglutaminase-like superfamily domain containing protein	Binding protein	not assigned.unknown	Not assigned/Unknown	moderately similar to ( 446) AT4G19160 | Symbols: | unknown protein | chr4:10477521-10479947 FORWARD PGSC0003DMT400047560
Soltu.DM.08G005330	0.0571993	-17.4827	-4.12786	2.28008e-78	Plant regulator RWP-RK family protein	NIN 2	RNA.regulation of transcription.NIN-like bZIP-related family	RNA	highly similar to ( 626) AT3G59580 | Symbols: | RWP-RK domain-containing protein | chr3:22009652-22012721 FORWARDhighly similar to ( 540) loc_os04g41850 12004.m09159 protein NIN-like protein 2, putative, expressedRWP-RK PGSC0003DMT400015041
Soltu.DM.08G005920	0.0304124	-32.8813	-5.0392	2.52572e-17	spermidine synthase	Putrescine N-methyltransferase	polyamine metabolism.synthesis.spermidine synthase	Polyamine metabolism	moderately similar to ( 364) AT1G23820 | Symbols: SPDS1 | SPDS1 (spermidine synthase 1); spermidine synthase | chr1:8420278-8422724 FORWARDhighly similar to ( 507) PMT2_TOBAC Putrescine N-methyltransferase 2 (EC 2.1.1.53) (PMT 2) - Nicotiana tabacum (Common tobacco)moderately similar to ( 357) loc_os07g22600 12007.m29134 protein spermidine synthase 1, putative, expressedSpermine_synth PRK00811 Sp…
Soltu.DM.08G005930	0.0718721	-13.9136	-3.79842	3.053e-47	Copper amine oxidase family protein	Methylputrescine oxidase	misc.oxidases - copper, flavone etc.	misc	nearly identical (1246) AT2G42490 | Symbols: | copper amine oxidase, putative | chr2:17691600-17695526 REVERSEmoderately similar to ( 229) AMO_PEA Amine oxidase [copper-containing] precursor (EC 1.4.3.6) - Pisum sativum (Garden pea)nearly identical (1215) loc_os04g40040 12004.m08988 protein copper methylamine oxidase precursor, putative, expressedtynA TynA Cu_amine_oxid Cu_amine_oxidN3 PGSC0003DM…
Soltu.DM.08G006030	0.089625	-11.1576	-3.47995	3.41272e-35	HXXXD-type acyl-transferase family protein	Acyltransferase	secondary metabolism.phenylpropanoids	secondary metabolism	moderately similar to ( 209) AT3G26040 | Symbols: | transferase family protein | chr3:9519741-9521069 FORWARDvery weakly similar to (89.4) loc_os04g42250 12004.m35365 protein anthranilate N-benzoyltransferase protein 2, putative, expressedTransferase PGSC0003DMT400064904
Soltu.DM.08G007260	0.47543	-2.10336	-1.0727	6.12844e-07	hypothetical protein	Signal recognition particle GTPase, FtsY	not assigned.unknown	Not assigned/Unknown	PGSC0003DMT400046075
Soltu.DM.08G009830	0.466033	-2.14577	-1.1015	5.77196e-11	hypothetical protein	RNase H family protein	not assigned.unknown	Not assigned/Unknown	PGSC0003DMT400096324
Soltu.DM.08G013150	0.226499	-4.41504	-2.14243	4.09016e-26	Thioredoxin superfamily protein	Glutaredoxin	redox.glutaredoxins	Redox	weakly similar to ( 139) AT4G33040 | Symbols: | glutaredoxin family protein | chr4:15940779-15941213 REVERSEvery weakly similar to (94.7) loc_os05g10930 12005.m05563 protein OsGrx_C15 - glutaredoxin subgroup III, expressed PGSC0003DMT400021236
Soltu.DM.08G013720	0.0143611	-69.6324	-6.12169	2.29736e-58	Protein phosphatase 2C family protein	Protein phosphatase-2c	protein.postranslational modification	Protein	moderately similar to ( 226) AT4G32950 | Symbols: | protein phosphatase 2C, putative / PP2C, putative | chr4:15904444-15906010 REVERSEmoderately similar to ( 223) loc_os04g25570 12004.m07683 protein protein phosphatase 2c, putative, expressedPP2Cc PP2Cc PP2C PTC1 PGSC0003DMT400005637
Soltu.DM.08G013730	0.00240938	-415.045	-8.69712	6.26551e-17	Protein phosphatase 2C family protein	Protein phosphatase-2c	protein.postranslational modification	Protein	moderately similar to ( 226) AT4G32950 | Symbols: | protein phosphatase 2C, putative / PP2C, putative | chr4:15904444-15906010 REVERSEmoderately similar to ( 223) loc_os04g25570 12004.m07683 protein protein phosphatase 2c, putative, expressedPP2Cc PP2Cc PP2C PTC1 PGSC0003DMT400005637
Soltu.DM.08G013810	0.0710056	-14.0834	-3.81592	2.84793e-51	gamma vacuolar processing enzyme	Vacoular processing enzyme 1	protein.targeting.secretory pathway.vacuole	Protein	highly similar to ( 728) AT4G32940 | Symbols: GAMMA-VPE, GAMMAVPE | GAMMA-VPE (GAMMA VACUOLAR PROCESSING ENZYME); cysteine-type endopeptidase | chr4:15900557-15903161 REVERSEhighly similar to ( 750) VPE_CITSI Vacuolar-processing enzyme precursor (EC 3.4.22.-) (VPE) - Citrus sinensis (Sweet orange)highly similar to ( 691) loc_os01g37910 12001.m42664 protein vacuolar processing enzyme precursor, pu…
Soltu.DM.08G015040	0.256393	-3.90026	-1.96357	3.1692e-10	Integrase-type DNA-binding superfamily protein	Transcriptional factor TINY	RNA.regulation of transcription.AP2/EREBP, APETALA2/Ethylene-responsive element binding protein family	RNA	weakly similar to ( 167) AT5G11590 | Symbols: TINY2 | TINY2 (TINY2); DNA binding / transcription factor | chr5:3727789-3728499 REVERSEweakly similar to ( 135) loc_os01g10370 12001.m07658 protein transcriptional factor TINY, putative, expressedAP2 AP2 PGSC0003DMT400005709
Soltu.DM.08G015180	0.363245	-2.75296	-1.46098	5.20926e-07	Ankyrin repeat family protein	Ankyrin repeat-containing protein	cell.organisation	Cell	moderately similar to ( 288) AT1G10340 | Symbols: | ankyrin repeat family protein | chr1:3390475-3392481 REVERSEweakly similar to ( 184) loc_os08g42960 12008.m26779 protein protein binding protein, putative, expressedANK PGSC0003DMT400011023
Soltu.DM.08G016390	0.164883	-6.0649	-2.60048	7.80501e-29	conserved hypothetical protein	Conserved gene of unknown function	not assigned.unknown	Not assigned/Unknown	PGSC0003DMT400005782
Soltu.DM.08G016400	0.160746	-6.22101	-2.63715	1.20376e-15	hypothetical protein	Gene of unknown function	not assigned.unknown	Not assigned/Unknown	PGSC0003DMT400003203
Soltu.DM.08G016570	0.450809	-2.21824	-1.14941	1.01503e-06	hypothetical protein	Gene of unknown function	not assigned.unknown	Not assigned/Unknown	PGSC0003DMT400082128
Soltu.DM.08G016760	0.362421	-2.75922	-1.46426	1.19426e-08	receptor like protein	Cf-2.2	signalling.receptor kinases.leucine rich repeat XI	signalling	moderately similar to ( 261) AT3G05660 | Symbols: AtRLP33 | AtRLP33 (Receptor Like Protein 33); kinase/ protein binding | chr3:1649258-1652001 REVERSEweakly similar to ( 127) PSKR_DAUCA Phytosulfokine receptor precursor (EC 2.7.11.1) (Phytosulfokine LRR receptor kinase) - Daucus carota (Carrot)moderately similar to ( 241) loc_os01g04070 12001.m07042 protein verticillium wilt disease resistance pr…
Soltu.DM.08G016850	0.470461	-2.12558	-1.08785	6.6189e-09	embryo defective	Conserved gene of unknown function	cell.cell death	Cell	moderately similar to ( 201) AT5G01660 | Symbols: | FUNCTIONS IN: molecular_function unknown; INVOLVED IN: biological_process unknown; LOCATED IN: cellular_component unknown; EXPRESSED IN: 9 plant structures; EXPRESSED DURING: 6 growth stages; CONTAINS InterPro DOMAIN/s: Kelch repeat type 1 (InterPro:IPR006652), Galactose oxidase/kelch, beta-propeller (InterPro:IPR011043), Development and cell de…
Soltu.DM.08G017290	0.493379	-2.02684	-1.01923	3.57175e-07	Flavin-binding monooxygenase family protein	Flavin monooxygenase	misc.oxidases - copper, flavone etc.	misc	highly similar to ( 597) AT5G25620 | Symbols: YUC6 | YUC6 (YUCCA6); FAD binding / NADP or NADPH binding / flavin-containing monooxygenase/ monooxygenase/ oxidoreductase | chr5:8935520-8938224 REVERSEhighly similar to ( 568) loc_os01g53200 12001.m11489 protein disulfide oxidoreductase/ monooxygenase/ oxidoreductase, putative, expressedTrkA FMO-like PGSC0003DMT400037628
Soltu.DM.08G020450	0.00781244	-128.001	-7.00001	3.40641e-75	solute:sodium symporters;urea transmembrane transporters	Urea active transporter	transport.unspecified cations	Transport	highly similar to ( 671) AT5G45380 | Symbols: ATDUR3, DUR3 | sodium:solute symporter family protein | chr5:18391337-18395696 FORWARDhighly similar to ( 642) loc_os10g42960 12010.m07047 protein urea active transporter, putative, expressedPutP PGSC0003DMT400019715
Soltu.DM.08G020700	0.0069805	-143.256	-7.16245	6.16405e-23	solute:sodium symporters;urea transmembrane transporters	Urea active transporter	transport.unspecified cations	Transport	highly similar to ( 671) AT5G45380 | Symbols: ATDUR3, DUR3 | sodium:solute symporter family protein | chr5:18391337-18395696 FORWARDhighly similar to ( 642) loc_os10g42960 12010.m07047 protein urea active transporter, putative, expressedPutP PGSC0003DMT400019715
Soltu.DM.08G020790	0.461384	-2.16739	-1.11596	2.64939e-08	NB-ARC domain-containing disease resistance protein	Disease resistance protein RGA1	stress.biotic	stress	moderately similar to ( 438) AT3G14470 | Symbols: | disease resistance protein (NBS-LRR class), putative | chr3:4857940-4861104 FORWARDhighly similar to ( 528) loc_os05g41290 12005.m08304 protein disease resistance RPP13-like protein 1, putative, expressedNB-ARC PGSC0003DMT400043956
Soltu.DM.08G020930	0.0109896	-90.9955	-6.50772	8.29823e-28	solute:sodium symporters;urea transmembrane transporters	Urea active transporter	transport.unspecified cations	Transport	highly similar to ( 671) AT5G45380 | Symbols: ATDUR3, DUR3 | sodium:solute symporter family protein | chr5:18391337-18395696 FORWARDhighly similar to ( 642) loc_os10g42960 12010.m07047 protein urea active transporter, putative, expressedPutP PGSC0003DMT400019715
Soltu.DM.08G021660	0.43856	-2.28019	-1.18915	2.05934e-07	NB-ARC domain-containing disease resistance protein	NBS-LRR resistance protein	stress.biotic	stress	weakly similar to ( 172) AT3G14470 | Symbols: | disease resistance protein (NBS-LRR class), putative | chr3:4857940-4861104 FORWARDmoderately similar to ( 202) loc_os05g41290 12005.m08304 protein disease resistance RPP13-like protein 1, putative, expressed PGSC0003DMT400006336
Soltu.DM.08G022450	0.414622	-2.41184	-1.27013	6.24877e-26	trehalose phosphatase/synthase	Alpha,alpha-trehalose-phosphate synthase [UDP-forming] 5	0	Not assigned/Unknown	0
Soltu.DM.08G022950	0.281315	-3.55474	-1.82974	1.70264e-12	NAC domain containing protein	Nam 11	development.unspecified	Development	moderately similar to ( 283) AT4G17980 | Symbols: anac071 | anac071 (Arabidopsis NAC domain containing protein 71); transcription factor | chr4:9978850-9980038 REVERSEweakly similar to ( 190) NAC74_ORYSA NAC domain-containing protein 74 (ONAC074) - Oryza sativa (Rice)moderately similar to ( 273) loc_os10g42130 12010.m06969 protein ANAC071, putative, expressedNAM PGSC0003DMT400045129
Soltu.DM.08G022980	0.00640493	-156.13	-7.2866	1.77483e-10	nitrate transporter 1.5	Peptide transporter	transport.peptides and oligopeptides	Transport	highly similar to ( 803) AT1G32450 | Symbols: NRT1.5 | NRT1.5 (NITRATE TRANSPORTER 1.5); nitrate transmembrane transporter/ transporter | chr1:11715337-11719807 REVERSEhighly similar to ( 611) loc_os02g46460 12002.m09683 protein peptide transporter PTR2, putative, expressedPTR2 PTR2 PGSC0003DMT400052873
Soltu.DM.08G023350	0.466565	-2.14333	-1.09985	1.4725e-12	SBP (S-ribonuclease binding protein) family protein	Ubiquitin-protein ligase	protein.degradation.ubiquitin.E3.RING	Protein	weakly similar to ( 159) AT1G32740 | Symbols: | protein binding / zinc ion binding | chr1:11844883-11846082 FORWARDweakly similar to ( 106) loc_os02g46220 12002.m09659 protein S-ribonuclease binding protein SBP1, putative, expressed PGSC0003DMT400004642
Soltu.DM.08G023370	0.353257	-2.8308	-1.50121	7.98978e-22	Protein of unknown function (DUF581)	Conserved gene of unknown function	development.unspecified	Development	weakly similar to ( 109) AT5G47060 | Symbols: | senescence-associated protein-related | chr5:19116843-19117639 FORWARDvery weakly similar to (82.8) loc_os02g46190 12002.m09656 protein conserved hypothetical protein PGSC0003DMT400004695
Soltu.DM.08G023770	0.45394	-2.20293	-1.13943	1.57484e-12	ureidoglycine aminohydrolase	Transcription factor	RNA.regulation of transcription.Trihelix, Triple-Helix transcription factor family	RNA	moderately similar to ( 466) AT4G17050 | Symbols: UGLYAH | UGLYAH (UREIDOGLYCINE AMINOHYDROLASE); transcription factor | chr4:9589662-9592413 FORWARDmoderately similar to ( 439) loc_os07g31270 12007.m07395 protein uncharacterized protein, possibly involved in glyoxylate utilization, putative, expressedPRK11171 GlxB PGSC0003DMT400067496
Soltu.DM.08G024050	0.0875363	-11.4238	-3.51397	1.16225e-07	alpha/beta-Hydrolases superfamily protein	Phospholipase A1	lipid metabolism.lipid degradation.lipases.triacylglycerol lipase	Lipid Metabolism	highly similar to ( 538) AT4G16820 | Symbols: | lipase class 3 family protein | chr4:9467563-9469116 FORWARDmoderately similar to ( 389) loc_os02g43700 12002.m09404 protein triacylglycerol lipase like protein, putative, expressedLipase_3 Lipase_3 Lipase PGSC0003DMT400067526
Soltu.DM.08G024170	0.357022	-2.80094	-1.48591	1.00471e-07	ethylene responsive element binding factor	Avr9/Cf-9 rapidly elicited protein 1	hormone metabolism.ethylene.signal transduction	hormone metabolism	weakly similar to ( 131) AT5G47230 | Symbols: ERF5, ATERF-5, ATERF5 | ERF5 (ETHYLENE RESPONSIVE ELEMENT BINDING FACTOR 5); DNA binding / transcription activator/ transcription factor | chr5:19180072-19180974 FORWARDweakly similar to ( 119) ERF5_TOBAC Ethylene-responsive transcription factor 5 (Ethylene-responsive element-binding factor 5 homolog) (EREBP-4) (NtERF4) - Nicotiana tabacum (Common tob…
Soltu.DM.08G025260	0.358792	-2.78713	-1.47878	5.89527e-07	nitrate transporter 1.1	Nitrate transporter	transport.peptides and oligopeptides	Transport	highly similar to ( 707) AT1G12110 | Symbols: NRT1.1, CHL1-1, NRT1, B-1, ATNRT1, CHL1 | NRT1.1; nitrate transmembrane transporter/ transporter | chr1:4105341-4109290 FORWARDhighly similar to ( 665) loc_os08g05910 12008.m26584 protein peptide transporter PTR2, putative, expressedPTR2 PTR2 PGSC0003DMT400012226
Soltu.DM.08G025840	0.179056	-5.58483	-2.48151	8.55695e-26	Copper amine oxidase family protein	Primary amine oxidase	misc.oxidases - copper, flavone etc.	misc	highly similar to ( 985) AT4G12290 | Symbols: | amine oxidase/ copper ion binding / quinone binding | chr4:7304434-7306973 FORWARDhighly similar to ( 507) AMO_PEA Amine oxidase [copper-containing] precursor (EC 1.4.3.6) - Pisum sativum (Garden pea)highly similar to ( 664) loc_os04g20164 12004.m101827 protein amine oxidase precursor, putative, expressedCu_amine_oxid tynA TynA Cu_amine_oxidN3 Cu_am…
Soltu.DM.08G025870	0.407285	-2.45528	-1.29589	5.04971e-09	Copper amine oxidase family protein	Primary amine oxidase	misc.oxidases - copper, flavone etc.	misc	highly similar to ( 985) AT4G12290 | Symbols: | amine oxidase/ copper ion binding / quinone binding | chr4:7304434-7306973 FORWARDhighly similar to ( 507) AMO_PEA Amine oxidase [copper-containing] precursor (EC 1.4.3.6) - Pisum sativum (Garden pea)highly similar to ( 664) loc_os04g20164 12004.m101827 protein amine oxidase precursor, putative, expressedCu_amine_oxid tynA TynA Cu_amine_oxidN3 Cu_am…
Soltu.DM.08G026090	0.342046	-2.92359	-1.54774	2.36642e-08	conserved hypothetical protein	Pentatricopeptide repeat-containing protein	not assigned.unknown	Not assigned/Unknown	weakly similar to ( 133) AT4G22760 | Symbols: | pentatricopeptide (PPR) repeat-containing protein | chr4:11958477-11962870 FORWARDweakly similar to ( 119) loc_os02g25080 12002.m07655 protein expressed protein PGSC0003DMT400010095
Soltu.DM.08G026100	0.274444	-3.64374	-1.86542	8.12014e-08	conserved hypothetical protein	Conserved gene of unknown function	not assigned.unknown	Not assigned/Unknown	weakly similar to ( 105) AT2G27830 | Symbols: | FUNCTIONS IN: molecular_function unknown; EXPRESSED IN: 22 plant structures; EXPRESSED DURING: 13 growth stages; BEST Arabidopsis thaliana protein match is: pentatricopeptide (PPR) repeat-containing protein (TAIR:AT4G22760.1); Has 68 Blast hits to 68 proteins in 11 species: Archae - 0; Bacteria - 0; Metazoa - 0; Fungi - 0; Plants - 68; Viruses - 0; …
Soltu.DM.08G026370	0.419231	-2.38532	-1.25418	2.29889e-22	copper chaperone for SOD1	Copper chaperone	redox.dismutases and catalases	Redox	moderately similar to ( 365) AT1G12520 | Symbols: ATCCS | ATCCS (COPPER CHAPERONE FOR SOD1); superoxide dismutase/ superoxide dismutase copper chaperone | chr1:4267277-4268206 REVERSEmoderately similar to ( 348) loc_os04g48410 12004.m101628 protein copper chaperone for superoxide dismutase, putative, expressed PGSC0003DMT400009994
Soltu.DM.08G027040	0.260181	-3.84348	-1.94241	1.73092e-06	cytochrome P450, family 76, subfamily C, polypeptide	Cytochrome P450	misc.cytochrome P450	misc	moderately similar to ( 339) AT1G33720 | Symbols: CYP76C6 | CYP76C6; electron carrier/ heme binding / iron ion binding / monooxygenase/ oxygen binding | chr1:12220957-12223981 REVERSEmoderately similar to ( 275) C75A1_PETHY Flavonoid 3',5'-hydroxylase 1 (EC 1.14.13.88) (F3'5'H) (Cytochrome P450 75A1) (CYPLXXVA1) - Petunia hybrida (Petunia)moderately similar to ( 338) loc_os03g14400 12003.m06880 p…
Soltu.DM.08G027500	0.459904	-2.17437	-1.1206	3.59188e-07	Myosin heavy chain-related protein	ATP binding protein	protein.targeting.secretory pathway.unspecified	Protein	highly similar to ( 594) AT1G63300 | Symbols: | unknown protein | chr1:23482193-23486067 FORWARDmoderately similar to ( 407) loc_os10g36060 12010.m06420 protein chorion family 2 protein, expressed PGSC0003DMT400031862
Soltu.DM.08G027890	0.448374	-2.23028	-1.15723	7.78272e-24	Phosphatidylinositol N-acetyglucosaminlytransferase subunit P-related	Conserved gene of unknown function	not assigned.unknown	Not assigned/Unknown	very weakly similar to (95.1) AT2G45900 | Symbols: | unknown protein | chr2:18886069-18888674 REVERSE PGSC0003DMT400031811
Soltu.DM.08G028290	0.412335	-2.42521	-1.27811	3.13452e-13	1-aminocyclopropane-1-carboxylic acid (acc) synthase	1-amino-cyclopropane-1-carboxylate synthase	hormone metabolism.ethylene.synthesis-degradation.1-aminocyclopropane-1-carboxylate synthase	hormone metabolism	highly similar to ( 646) AT4G11280 | Symbols: ACS6 | ACS6 (1-AMINOCYCLOPROPANE-1-CARBOXYLIC ACID (ACC) SYNTHASE 6); 1-aminocyclopropane-1-carboxylate synthase | chr4:6864168-6865922 FORWARDhighly similar to ( 690) 1A1C_SOYBN 1-aminocyclopropane-1-carboxylate synthase (EC 4.4.1.14) (ACC synthase) (S-adenosyl-L-methionine methylthioadenosine-lyase) - Glycine max (Soybean)highly similar to ( 601) lo…
Soltu.DM.08G028660	0.344245	-2.90491	-1.53849	1.20909e-53	Galactose mutarotase-like superfamily protein	Aldose 1-epimerase	minor CHO metabolism.others	minor CHO metabolism	moderately similar to ( 462) AT4G23730 | Symbols: | aldose 1-epimerase family protein | chr4:12362955-12364792 FORWARDmoderately similar to ( 452) loc_os05g49430 12005.m09013 protein apospory-associated protein C, putative, expressedCOG0676 Aldose_epim PGSC0003DMT400032063
Soltu.DM.08G029920	0.130663	-7.65326	-2.93607	1.13823e-66	oligopeptide transporter	Oligopeptide transporter OPT family	transport.peptides and oligopeptides	Transport	nearly identical (1158) AT4G10770 | Symbols: ATOPT7, OPT7 | OPT7 (OLIGOPEPTIDE TRANSPORTER 7); oligopeptide transporter | chr4:6628646-6632517 REVERSEnearly identical (1172) loc_os06g03540 12006.m05086 protein oligopeptide transporter 9, putative, expressedOPT PGSC0003DMT400031916
Soltu.DM.08G029970	0.170448	-5.86688	-2.55259	9.10758e-17	conserved hypothetical protein	Conserved gene of unknown function	not assigned.unknown	Not assigned/Unknown	weakly similar to ( 106) AT4G24110 | Symbols: | unknown protein | chr4:12520010-12520762 REVERSE PGSC0003DMT400031586
Soltu.DM.08G030050	0.347016	-2.88171	-1.52693	8.80559e-11	hypothetical protein	Potassium channel TORK1	transport.potassium	Transport	nearly identical (1259) AT3G02850 | Symbols: SKOR | SKOR; cyclic nucleotide binding / inward rectifier potassium channel/ outward rectifier potassium channel | chr3:619701-623473 REVERSEmoderately similar to ( 411) AKT1_ORYSA Potassium channel AKT1 (OsAKT1) - Oryza sativa (Rice)nearly identical (1183) loc_os06g14030 12006.m06118 protein potassium channel SKOR, putative, expressedANK CAP_ED PGSC00…
Soltu.DM.08G030230	0.183421	-5.45195	-2.44677	5.20821e-40	UDP-Glycosyltransferase superfamily protein	Granule-bound starch synthase 1, chloroplastic/amyloplastic	major CHO metabolism.synthesis.starch.starch synthase	primary carbon metabolism	highly similar to ( 909) AT1G32900 | Symbols: | starch synthase, putative | chr1:11920582-11923506 REVERSEnearly identical (1235) SSG1_SOLTU Granule-bound starch synthase 1, chloroplast precursor (EC 2.4.1.242) (Granule-bound starch synthase I) (GBSS-I) - Solanum tuberosum (Potato)highly similar to ( 821) loc_os07g22930 12007.m29139 protein granule-bound starch synthase 1b, chloroplast precursor,…
Soltu.DM.09G000630	0.323188	-3.09417	-1.62955	5.76446e-09	Protein of unknown function (DUF740)	Conserved gene of unknown function	not assigned.unknown	Not assigned/Unknown	moderately similar to ( 258) AT2G38070 | Symbols: | FUNCTIONS IN: molecular_function unknown; INVOLVED IN: biological_process unknown; LOCATED IN: plasma membrane; CONTAINS InterPro DOMAIN/s: Protein of unknown function DUF740 (InterPro:IPR008004); BEST Arabidopsis thaliana protein match is: glycine-rich protein (TAIR:AT3G09070.1); Has 75 Blast hits to 75 proteins in 20 species: Archae - 0; Bacte…
Soltu.DM.09G001170	0.376361	-2.65703	-1.40981	8.89724e-21	Protein of unknown function (DUF3527)	Conserved gene of unknown function	not assigned.unknown	Not assigned/Unknown	weakly similar to ( 162) AT5G01030 | Symbols: | unknown protein | chr5:10638-13003 FORWARDweakly similar to ( 152) loc_os03g16070 12003.m101286 protein expressed protein PGSC0003DMT400052480
Soltu.DM.09G001430	0.410923	-2.43355	-1.28306	3.76699e-13	glutathione S-transferase TAU	Glutathione S-transferase	misc.glutathione S transferases	misc	weakly similar to ( 194) AT3G09270 | Symbols: ATGSTU8 | ATGSTU8 (GLUTATHIONE S-TRANSFERASE TAU 8); glutathione transferase | chr3:2848407-2849226 REVERSEmoderately similar to ( 308) GSTX1_TOBAC Probable glutathione S-transferase (EC 2.5.1.18) (Auxin-induced protein PGNT1/PCNT110) - Nicotiana tabacum (Common tobacco)weakly similar to ( 194) loc_os01g72130 12001.m13249 protein glutathione S-transfe…
Soltu.DM.09G001660	0.172703	-5.79029	-2.53364	1.06469e-06	Cysteine/Histidine-rich C1 domain family protein	DC1 domain-containing protein	RNA.regulation of transcription.unclassified	RNA	weakly similar to ( 160) AT2G37820 | Symbols: | DC1 domain-containing protein | chr2:15847541-15848413 FORWARDvery weakly similar to (97.4) loc_os07g42030 12007.m08439 protein protein binding protein, putative PGSC0003DMT400022947
Soltu.DM.09G001760	0.317069	-3.15389	-1.65713	2.2725e-21	basic helix-loop-helix (bHLH) DNA-binding superfamily protein	Prf interactor 30137	RNA.regulation of transcription.bHLH,Basic Helix-Loop-Helix family	RNA	weakly similar to ( 191) AT1G06150 | Symbols: | transcription factor | chr1:1869228-1873194 REVERSEweakly similar to ( 200) loc_os12g06330 12012.m04623 protein expressed protein PGSC0003DMT400022735
Soltu.DM.09G003210	0.224347	-4.45738	-2.1562	1.2449e-15	DUF4228 domain containing protein	Conserved gene of unknown function	not assigned.unknown	Not assigned/Unknown	very weakly similar to (85.1) AT3G10120 | Symbols: | unknown protein | chr3:3130155-3130676 FORWARD PGSC0003DMT400022906
Soltu.DM.09G003580	0.15426	-6.48255	-2.69656	2.71427e-40	alpha/beta-Hydrolases superfamily protein	Esterase/lipase superfamily protein	not assigned.unknown	Not assigned/Unknown	moderately similar to ( 457) AT2G36290 | Symbols: | hydrolase, alpha/beta fold family protein | chr2:15208867-15210768 REVERSEmoderately similar to ( 405) loc_os02g32970 12002.m08390 protein catalytic/ hydrolase, putative, expressed PGSC0003DMT400006849
Soltu.DM.09G004220	0.453889	-2.20318	-1.13959	1.91426e-09	heat shock transcription factor A3	Heat stress transcription factor A3	0	Not assigned/Unknown	0
Soltu.DM.09G004410	0.330793	-3.02304	-1.596	5.34294e-16	cytochrome P450, family 76, subfamily G, polypeptide	Cytochrome P450	misc.cytochrome P450	misc	highly similar to ( 601) AT3G52970 | Symbols: CYP76G1 | CYP76G1; electron carrier/ heme binding / iron ion binding / monooxygenase/ oxygen binding | chr3:19641400-19643259 REVERSEmoderately similar to ( 418) C76A2_SOLME Cytochrome P450 76A2 (EC 1.14.-.-) (CYPLXXVIA2) (P-450EG7) - Solanum melongena (Eggplant) (Aubergine)moderately similar to ( 342) loc_os03g14400 12003.m06880 protein cytochrome P4…
Soltu.DM.09G004460	0.329843	-3.03175	-1.60015	2.94217e-11	Leucine-rich repeat protein kinase family protein	Receptor kinase	signalling.receptor kinases.leucine rich repeat III	signalling	highly similar to ( 704) AT2G36570 | Symbols: | leucine-rich repeat transmembrane protein kinase, putative | chr2:15335583-15337725 FORWARDweakly similar to ( 173) PSKR_DAUCA Phytosulfokine receptor precursor (EC 2.7.11.1) (Phytosulfokine LRR receptor kinase) - Daucus carota (Carrot)moderately similar to ( 333) loc_os01g60330 12001.m12161 protein ATP binding protein, putative, expressedPTKc Pkina…
Soltu.DM.09G004530	0.412853	-2.42217	-1.2763	3.61406e-16	ser/arg-rich protein kinase	Srpk	protein.postranslational modification	Protein	highly similar to ( 720) AT3G53030 | Symbols: SRPK4 | SRPK4 (Ser/Arg-rich protein kinase 4); kinase/ protein kinase | chr3:19662412-19664362 FORWARDhighly similar to ( 675) loc_os03g53720 12003.m10342 protein ATP binding protein, putative, expressedS_TKc S_TKc Pkinase PGSC0003DMT400006951
Soltu.DM.09G004920	0.144407	-6.92489	-2.79179	1.12241e-39	permease, cytosine/purines, uracil, thiamine, allantoin family protein	Uracil permease	transport.nucleotides	Transport	highly similar to ( 628) AT5G03555 | Symbols: | permease, cytosine/purines, uracil, thiamine, allantoin family protein | chr5:898354-900153 REVERSEhighly similar to ( 528) loc_os02g44680 12002.m09508 protein allantoin permease, putative, expressedFUI1 Transp_cyt_pur PRK11375 CodB PGSC0003DMT400009897
Soltu.DM.09G005070	0.467568	-2.13873	-1.09675	9.31201e-36	phosphatidyl inositol monophosphate 5 kinase	PIP5K9	signalling.phosphinositides.phosphatidylinositol-4-phosphate 5-kinase	signalling	highly similar to ( 526) AT3G09920 | Symbols: PIP5K9 | PIP5K9 (PHOSPHATIDYL INOSITOL MONOPHOSPHATE 5 KINASE); 1-phosphatidylinositol-4-phosphate 5-kinase/ ATP binding / phosphatidylinositol phosphate kinase | chr3:3040426-3043676 REVERSEmoderately similar to ( 251) PI5K1_ORYSA Phosphatidylinositol-4-phosphate 5-kinase 1 precursor (EC 2.7.1.68) (1-phosphatidylinositol-4-phosphate kinase) (PIP5K) (…
Soltu.DM.09G005250	0.363609	-2.75021	-1.45954	4.9077e-18	ACT-like superfamily protein	Amino acid binding protein	not assigned.unknown	Not assigned/Unknown	highly similar to ( 508) AT2G36840 | Symbols: | ACT domain-containing protein | chr2:15451834-15453550 REVERSEmoderately similar to ( 484) loc_os09g39740 12009.m22202 protein amino acid binding protein, putative, expressedACT_ACR-like_2 ACT_ACR-like_3 ACT_ACR-like_4 ACT_ACR-like_1 PGSC0003DMT400009864
Soltu.DM.09G005580	0.421897	-2.37024	-1.24504	1.46141e-07	Cysteine proteinases superfamily protein	Cysteine-type peptidase	protein.degradation.cysteine protease	Protein	moderately similar to ( 215) AT5G04250 | Symbols: | OTU-like cysteine protease family protein | chr5:1176397-1178492 FORWARDmoderately similar to ( 219) loc_os03g64219 12003.m35648 protein cysteine-type peptidase, putative, expressedOTU PGSC0003DMT400055501
Soltu.DM.09G006140	0.295005	-3.38977	-1.76119	5.01835e-26	hypothetical protein	Calmodulin binding protein	signalling.calcium	signalling	highly similar to ( 530) AT3G13600 | Symbols: | calmodulin-binding family protein | chr3:4445102-4447383 FORWARDhighly similar to ( 507) loc_os10g27170 12010.m05651 protein calmodulin binding protein, putative, expressed PGSC0003DMT400060939
Soltu.DM.09G006180	0.476797	-2.09733	-1.06855	7.81612e-07	Concanavalin A-like lectin protein kinase family protein	Lectin receptor kinase	signalling.receptor kinases.DUF 26	signalling	highly similar to ( 565) AT3G53380 | Symbols: | lectin protein kinase family protein | chr3:19789204-19791351 REVERSEweakly similar to ( 185) NORK_MEDTR Nodulation receptor kinase precursor (EC 2.7.11.1) (Does not make infections protein 2) (Symbiosis receptor-like kinase) (MtSYMRK) - Medicago truncatula (Barrel medic)highly similar to ( 504) loc_os06g17490 12006.m06461 protein protein kinase, pu…
Soltu.DM.09G007900	0.389281	-2.56884	-1.36112	9.38849e-08	MLP-like protein	Major latex	stress.abiotic.unspecified	stress	weakly similar to ( 115) AT1G70830 | Symbols: | MLP28 (MLP-LIKE PROTEIN 28) | chr1:26710203-26711395 REVERSEBet_v_I PGSC0003DMT400025429
Soltu.DM.09G009690	0.0447483	-22.3472	-4.48202	3.54842e-34	Ctr copper transporter family	Copper transporter	transport.metal	Transport	weakly similar to ( 111) AT5G59030 | Symbols: COPT1 | COPT1 (copper transporter 1); copper ion transmembrane transporter | chr5:23833945-23834457 REVERSEvery weakly similar to (95.5) loc_os01g56420 12001.m11798 protein copper transporter 1, putative, expressed PGSC0003DMT400059564
Soltu.DM.09G015900	0.385964	-2.59091	-1.37346	4.95014e-12	ubiquitin protein ligase	Conserved gene of unknown function	not assigned.unknown	Not assigned/Unknown	PGSC0003DMT400097660
Soltu.DM.09G017950	0.400629	-2.49607	-1.31966	4.98974e-12	Phototropic-responsive NPH3 family protein	Phototropic-responsive NPH3 family protein	signalling.light	signalling	highly similar to ( 794) AT5G48800 | Symbols: | phototropic-responsive NPH3 family protein | chr5:19786881-19789003 FORWARDmoderately similar to ( 306) NPH3_ORYSA Coleoptile phototropism protein 1 (Non-phototropic hypocotyl 3-like protein) (NPH3-like protein) - Oryza sativa (Rice)moderately similar to ( 479) loc_os12g02540 12012.m04255 protein transposon protein, putative, Mutator sub-class, expr…
Soltu.DM.09G019590	0.0199326	-50.1692	-5.64873	1.49475e-06	Aluminium activated malate transporter family protein	Conserved gene of unknown function	not assigned.unknown	Not assigned/Unknown	weakly similar to ( 145) AT4G00910 | Symbols: | unknown protein | chr4:389370-391287 REVERSEweakly similar to ( 173) loc_os10g42180 12010.m06973 protein ALMT1, putative, expressed PGSC0003DMT400075167
Soltu.DM.09G020190	0.402257	-2.48598	-1.31381	2.66469e-09	FORKED	Ice binding protein	not assigned.unknown	Not assigned/Unknown	moderately similar to ( 355) AT3G63300 | Symbols: | phosphoinositide binding | chr3:23385464-23387625 FORWARDmoderately similar to ( 301) loc_os03g43510 12003.m09397 protein expressed proteinPH_2 DUF828 PGSC0003DMT400049811
Soltu.DM.09G021220	0.0308839	-32.3794	-5.017	1.52325e-07	cytochrome P450, family 71, subfamily B, polypeptide	Cytochrome P450 hydroxylase	misc.cytochrome P450	misc	moderately similar to ( 351) AT3G26300 | Symbols: CYP71B34 | CYP71B34; electron carrier/ heme binding / iron ion binding / monooxygenase/ oxygen binding | chr3:9639199-9640866 REVERSEmoderately similar to ( 417) C71D8_SOYBN Cytochrome P450 71D8 (EC 1.14.-.-) (P450 CP7) - Glycine max (Soybean)moderately similar to ( 400) loc_os09g10340 12009.m04299 protein cytochrome P450 71D7, putative, expressed…
Soltu.DM.09G022410	0.344486	-2.90288	-1.53748	1.79099e-12	hypothetical protein	Gene of unknown function	not assigned.unknown	Not assigned/Unknown	PGSC0003DMT400009724
Soltu.DM.09G023140	0.451538	-2.21465	-1.14708	1.57486e-08	nuclear factor Y, subunit B5	Ccaat-binding transcription factor subunit A	RNA.regulation of transcription.CCAAT box binding factor family, HAP3	RNA	weakly similar to ( 166) AT2G47810 | Symbols: NF-YB5 | NF-YB5 (NUCLEAR FACTOR Y, SUBUNIT B5); transcription factor | chr2:19582938-19583420 REVERSEweakly similar to ( 141) NFYB2_ORYSA Nuclear transcription factor Y subunit B-2 (OsNF-YB-2) (Transcriptional activator HAP3A) - Oryza sativa (Rice)weakly similar to ( 172) loc_os01g70890 12001.m13134 protein nuclear transcription factor Y subunit B-5, …
Soltu.DM.09G023730	0.458464	-2.1812	-1.12512	6.19811e-08	related to AP2	DNA binding protein homolog	RNA.regulation of transcription.AP2/EREBP, APETALA2/Ethylene-responsive element binding protein family	RNA	weakly similar to ( 126) AT3G16770 | Symbols: RAP2.3, ATEBP, ERF72 | ATEBP (ETHYLENE-RESPONSIVE ELEMENT BINDING PROTEIN); DNA binding / protein binding / transcription activator/ transcription factor | chr3:5705784-5706768 FORWARDvery weakly similar to (98.2) ERF1_ORYSA Ethylene-responsive transcription factor 1 (Ethylene-responsive element-binding factor 1) (EREBP-1) (OsEREBP1) - Oryza sativa (R…
Soltu.DM.09G023790	0.421567	-2.3721	-1.24616	1.01476e-24	P-loop nucleoside triphosphate hydrolases superfamily protein with CH (Calponin Homology) domain	Kinesin heavy chain	cell.organisation	Cell	nearly identical (1073) AT2G47500 | Symbols: | ATP binding / microtubule motor | chr2:19493247-19497882 FORWARDmoderately similar to ( 201) FLA10_CHLRE Kinesin-like protein FLA10 (Protein KHP1) - Chlamydomonas reinhardtiihighly similar to ( 920) loc_os03g18980 12003.m07316 protein kinesin-4, putative, expressedKISc_C_terminal KISc Kinesin KISc KISc_KHC_KIF5 KISc_KIF4 KISc_KIP3_like KISc_KIF3 KISc…
Soltu.DM.09G024200	0.465251	-2.14938	-1.10392	1.03347e-11	Haloacid dehalogenase-like hydrolase (HAD) superfamily protein	Protein SSM1	not assigned.unknown	Not assigned/Unknown	moderately similar to ( 302) AT2G32150 | Symbols: | haloacid dehalogenase-like hydrolase family protein | chr2:13659095-13660531 FORWARDmoderately similar to ( 251) loc_os03g49440 12003.m101456 protein phosphatase, putative, expressed PGSC0003DMT400081430
Soltu.DM.09G024300	0.449949	-2.22247	-1.15217	6.57874e-08	Sec14p-like phosphatidylinositol transfer family protein	Transporter	transport.misc	Transport	moderately similar to ( 397) AT3G22410 | Symbols: | FUNCTIONS IN: molecular_function unknown; INVOLVED IN: biological_process unknown; LOCATED IN: cellular_component unknown; CONTAINS InterPro DOMAIN/s: Cellular retinaldehyde-binding/triple function, C-terminal (InterPro:IPR001251), Phosphatidylinositol transfer protein-like, N-terminal (InterPro:IPR011074); BEST Arabidopsis thaliana protein matc…
Soltu.DM.09G026950	0.427714	-2.33801	-1.22528	1.576e-16	fatty alcohol oxidase	Disulfide oxidoreductase	not assigned.unknown	Not assigned/Unknown	highly similar to ( 771) AT3G23410 | Symbols: | alcohol oxidase-related | chr3:8382860-8386024 FORWARDhighly similar to ( 709) loc_os02g40840 12002.m09169 protein oxidoreductase, putative, expressedGMC_oxred_N BetA PGSC0003DMT400044325
Soltu.DM.09G027160	0.368036	-2.71712	-1.44208	6.83578e-20	Cyclopropane-fatty-acyl-phospholipid synthase	Cyclopropane fatty acid synthase	lipid metabolism.Phospholipid synthesis.cyclopropane-fatty-acyl-phospholipid synthase	Lipid Metabolism	highly similar to ( 862) AT3G23510 | Symbols: | cyclopropane fatty acid synthase, putative / CPA-FA synthase, putative | chr3:8428071-8433159 FORWARDhighly similar to ( 713) loc_os12g16650 12012.m073808 protein cyclopropane fatty acid synthase, putative, expressedCfa COG2907 CMAS PRK11705 PGSC0003DMT400018746
Soltu.DM.09G027170	0.403314	-2.47946	-1.31002	4.12657e-19	Cyclopropane-fatty-acyl-phospholipid synthase	Cyclopropane fatty acid synthase	lipid metabolism.Phospholipid synthesis.cyclopropane-fatty-acyl-phospholipid synthase	Lipid Metabolism	highly similar to ( 741) AT3G23510 | Symbols: | cyclopropane fatty acid synthase, putative / CPA-FA synthase, putative | chr3:8428071-8433159 FORWARDhighly similar to ( 654) loc_os12g16650 12012.m073808 protein cyclopropane fatty acid synthase, putative, expressedCfa CMAS PRK11705 PGSC0003DMT400018734
Soltu.DM.09G030690	0.287503	-3.47823	-1.79835	1.30995e-14	Auxin-responsive family protein	Dopamine beta-monooxygenase	hormone metabolism.auxin.induced-regulated-responsive-activated	hormone metabolism	moderately similar to ( 335) AT3G25290 | Symbols: | auxin-responsive family protein | chr3:9208955-9210353 FORWARDmoderately similar to ( 288) loc_os08g41280 12008.m08106 protein membrane protein, putative, expressedDUF568 B561 PGSC0003DMT400042870
Soltu.DM.09G030920	0.340151	-2.93987	-1.55575	3.46953e-07	cytochrome P450, family 76, subfamily C, polypeptide	Cytochrome P450	misc.cytochrome P450	misc	moderately similar to ( 242) AT3G61040 | Symbols: CYP76C7 | CYP76C7; electron carrier/ heme binding / iron ion binding / monooxygenase/ oxygen binding | chr3:22594532-22596125 REVERSEweakly similar to ( 186) C76A2_SOLME Cytochrome P450 76A2 (EC 1.14.-.-) (CYPLXXVIA2) (P-450EG7) - Solanum melongena (Eggplant) (Aubergine)moderately similar to ( 239) loc_os10g08319 12010.m04183 protein cytochrome P4…
Soltu.DM.09G031050	0.461796	-2.16546	-1.11467	8.3483e-14	HOPZ-ACTIVATED RESISTANCE	Tospovirus resistance protein C	stress.biotic	stress	weakly similar to ( 127) AT3G46530 | Symbols: RPP13 | RPP13 (RECOGNITION OF PERONOSPORA PARASITICA 13); ATP binding | chr3:17130739-17133246 REVERSEweakly similar to ( 140) loc_os11g41540 12011.m080051 protein disease resistance RPP8-like protein 3, putative, expressedNB-ARC PGSC0003DMT400042780
Soltu.DM.09G031370	0.478325	-2.09063	-1.06394	2.73202e-07	NB-ARC domain-containing disease resistance protein	Tospovirus resistance protein D	stress.biotic	stress	weakly similar to ( 173) AT3G46730 | Symbols: | disease resistance protein (CC-NBS class), putative | chr3:17213069-17215612 REVERSEweakly similar to ( 158) loc_os11g41540 12011.m080051 protein disease resistance RPP8-like protein 3, putative, expressedNB-ARC PGSC0003DMT400031076
Soltu.DM.10G000360	0.118998	-8.40353	-3.07099	2.10892e-09	Protein kinase superfamily protein	Receptor serine-threonine protein kinase	protein.postranslational modification.kinase.receptor like cytoplasmatic kinase VII	Protein	moderately similar to ( 480) AT3G20530 | Symbols: | protein kinase family protein | chr3:7166318-7167806 FORWARDmoderately similar to ( 254) NORK_MEDTR Nodulation receptor kinase precursor (EC 2.7.11.1) (Does not make infections protein 2) (Symbiosis receptor-like kinase) (MtSYMRK) - Medicago truncatula (Barrel medic)moderately similar to ( 463) loc_os02g30900 12002.m08233 protein protein kinase …
Soltu.DM.10G001090	0.3602	-2.77623	-1.47313	1.12562e-13	nudix hydrolase homolog	Mutt domain protein	nucleotide metabolism.salvage.NUDIX hydrolases	nucleotide metabolism	moderately similar to ( 344) AT5G47650 | Symbols: ATNUDT2, ATNUDX2 | ATNUDT2 (ARABIDOPSIS THALIANA NUDIX HYDROLASE HOMOLOG 2); ADP-ribose diphosphatase/ NAD or NADH binding / hydrolase | chr5:19310391-19312084 REVERSEmoderately similar to ( 381) loc_os06g42790 12006.m32122 protein nudix hydrolase 2, putative, expressedNudix_Hydrolase_12 PGSC0003DMT400037263
Soltu.DM.10G002100	0.153944	-6.49586	-2.69952	3.71641e-34	pinoid-binding protein	Ccd1	signalling.calcium	signalling	weakly similar to ( 101) AT4G27280 | Symbols: | calcium-binding EF hand family protein | chr4:13663770-13664162 REVERSEweakly similar to ( 108) loc_os01g57470 12001.m11898 protein caltractin, putative, expressed PGSC0003DMT400064350
Soltu.DM.10G002160	0.434061	-2.30382	-1.20403	3.91224e-07	cyclic nucleotide-gated cation channel	ATCNGC4	transport.cyclic nucleotide or calcium regulated channels	Transport	highly similar to ( 877) AT5G54250 | Symbols: ATCNGC4, CNGC4, HLM1, DND2 | ATCNGC4 (CYCLIC NUCLEOTIDE-GATED CATION CHANNEL 4); calmodulin binding / cation channel/ cation transmembrane transporter/ cyclic nucleotide binding | chr5:22025684-22029971 REVERSEhighly similar to ( 772) loc_os05g42250 12005.m08398 protein cyclic nucleotide-gated ion channel 2, putative, expressed PGSC0003DMT400064413
Soltu.DM.10G002230	0.0250115	-39.9815	-5.32126	3.345e-09	NAC domain containing protein	NAC domain protein	development.unspecified	Development	moderately similar to ( 301) AT3G15510 | Symbols: ATNAC2, ANAC056, NARS1 | ATNAC2 (ARABIDOPSIS NAC DOMAIN CONTAINING PROTEIN 2); transcription factor | chr3:5243696-5245037 FORWARDmoderately similar to ( 243) NAC48_ORYSA NAC domain-containing protein 48 (ONAC048) - Oryza sativa (Rice)moderately similar to ( 277) loc_os07g37920 12007.m08041 protein NAM-like protein, putative, expressedNAM PGSC0003…
Soltu.DM.10G002370	0.473905	-2.11013	-1.07733	1.43949e-07	Core-2/I-branching beta-1,6-N-acetylglucosaminyltransferase family protein	Glycosyltransferase family 14 protein	misc.UDP glucosyl and glucoronyl transferases	misc	highly similar to ( 543) AT4G27480 | Symbols: | glycosyltransferase family 14 protein / core-2/I-branching enzyme family protein | chr4:13736835-13738317 REVERSEmoderately similar to ( 450) loc_os12g44240 12012.m08195 protein BGGP Beta-1-3-galactosyl-O-glycosyl-glycoprotein, putative, expressedBranch PGSC0003DMT400064449
Soltu.DM.10G005520	0.367221	-2.72316	-1.44528	1.25428e-06	RING/U-box superfamily protein	RING-H2 finger protein ATL3K	protein.degradation.ubiquitin.E3.RING	Protein	weakly similar to ( 119) AT1G28040 | Symbols: | protein binding / zinc ion binding | chr1:9773580-9774910 REVERSE PGSC0003DMT400019876
Soltu.DM.10G005890	0.285803	-3.49892	-1.80691	2.08055e-07	WRKY family transcription factor	WRKY transcription factor	RNA.regulation of transcription.WRKY domain transcription factor family	RNA	very weakly similar to (88.2) AT4G01250 | Symbols: WRKY22, AtWRKY22 | WRKY22; transcription factor | chr4:522839-524129 REVERSE PGSC0003DMT400049933
Soltu.DM.10G006380	0.458707	-2.18004	-1.12435	1.57472e-09	SIGNAL PEPTIDE PEPTIDASE-LIKE	Minor histocompatibility antigen H13	protein.degradation	Protein	highly similar to ( 808) AT1G63690 | Symbols: | protease-associated (PA) domain-containing protein | chr1:23618490-23622082 FORWARDhighly similar to ( 764) loc_os02g57710 12002.m10792 protein signal peptide peptidase-like 2B, putative, expressedPeptidase_A22B PSN PA_GO-like PA_subtilisin_1 PGSC0003DMT400032136
Soltu.DM.10G006750	0.102934	-9.71496	-3.28021	3.82127e-38	cytochrome P450, family 71, subfamily A, polypeptide	Cytochrome P450	misc.cytochrome P450	misc	moderately similar to ( 400) AT3G48310 | Symbols: CYP71A22 | CYP71A22; electron carrier/ heme binding / iron ion binding / monooxygenase/ oxygen binding | chr3:17888192-17889749 FORWARDhighly similar to ( 538) C71DA_SOYBN Cytochrome P450 71D10 (EC 1.14.-.-) - Glycine max (Soybean)moderately similar to ( 471) loc_os03g39650 12003.m09052 protein cytochrome P450 71D10, putative, expressedp450 CypX P…
Soltu.DM.10G006790	0.15381	-6.50154	-2.70078	4.41e-21	Remorin family protein	Remorin 2	RNA.regulation of transcription.unclassified	RNA	very weakly similar to (96.3) AT3G61260 | Symbols: | DNA-binding family protein / remorin family protein | chr3:22675403-22676701 REVERSEvery weakly similar to (99.8) REMO_SOLTU Remorin (pp34) - Solanum tuberosum (Potato)weakly similar to ( 108) loc_os04g45070 12004.m35179 protein remorin, putative, expressedRemorin_C PGSC0003DMT400026584
Soltu.DM.10G007460	0.108187	-9.24322	-3.20839	6.17651e-10	Protein of unknown function (DUF1442)	Conserved gene of unknown function	not assigned.unknown	Not assigned/Unknown	weakly similar to ( 155) AT3G60780 | Symbols: | unknown protein | chr3:22462695-22463630 FORWARDvery weakly similar to (84.7) loc_os02g25780 12002.m07722 protein expressed proteinDUF1442 PGSC0003DMT400024806
Soltu.DM.10G008210	0.15189	-6.5837	-2.7189	8.40027e-11	Major facilitator superfamily protein	Conserved gene of unknown function	not assigned.unknown	Not assigned/Unknown	moderately similar to ( 347) AT3G60070 | Symbols: | FUNCTIONS IN: molecular_function unknown; INVOLVED IN: biological_process unknown; LOCATED IN: membrane; EXPRESSED IN: 24 plant structures; EXPRESSED DURING: 15 growth stages; CONTAINS InterPro DOMAIN/s: Major facilitator superfamily, general substrate transporter (InterPro:IPR016196); BEST Arabidopsis thaliana protein match is: unknown protein …
Soltu.DM.10G008880	0.34462	-2.90174	-1.53692	4.39281e-09	squamosa promoter binding protein-like	Squamosa promoter binding protein-homologue 3	0	Not assigned/Unknown	0
Soltu.DM.10G015020	0.318891	-3.13587	-1.64886	7.48796e-07	cold regulated gene	Conserved gene of unknown function	not assigned.unknown	Not assigned/Unknown	PGSC0003DMT400015922
Soltu.DM.10G017120	0.348074	-2.87296	-1.52254	1.22239e-11	NB-ARC domain-containing disease resistance protein	Cc-nbs-lrr resistance protein	stress.biotic	stress	moderately similar to ( 239) AT4G27220 | Symbols: | disease resistance protein (NBS-LRR class), putative | chr4:13633953-13636712 REVERSEmoderately similar to ( 223) loc_os11g29090 12011.m06821 protein NB-ARC domain containing proteinNB-ARC PGSC0003DMT400056487
Soltu.DM.10G017180	0.480322	-2.08194	-1.05793	5.25864e-27	PLC-like phosphodiesterases superfamily protein	Phospholipase C	lipid metabolism.lipid degradation.lysophospholipases	Lipid Metabolism	highly similar to ( 508) AT4G38690 | Symbols: | 1-phosphatidylinositol phosphodiesterase-related | chr4:18074743-18075699 REVERSEmoderately similar to ( 473) loc_os09g36520 12009.m06601 protein ki1 protein, putative, expressed PGSC0003DMT400059705
Soltu.DM.10G017860	0.39329	-2.54265	-1.34633	1.3097e-06	NAC domain containing protein	NAC domain protein	development.unspecified	Development	moderately similar to ( 291) AT2G17040 | Symbols: anac036 | anac036 (Arabidopsis NAC domain containing protein 36); transcription factor | chr2:7407123-7408120 FORWARDweakly similar to ( 165) NAC68_ORYSA NAC domain-containing protein 68 (ONAC068) - Oryza sativa (Rice)moderately similar to ( 283) loc_os03g04070 12003.m05939 protein NAC domain-containing protein 68, putative, expressedNAM PGSC0003D…
Soltu.DM.10G018200	0.2399	-4.16841	-2.0595	3.89306e-09	NB-ARC domain-containing disease resistance protein	Nucleotide binding site-leucine rich repeat protein	stress.biotic	stress	weakly similar to ( 159) AT4G27190 | Symbols: | disease resistance protein (NBS-LRR class), putative | chr4:13620977-13623934 REVERSEweakly similar to ( 149) loc_os01g72680 12001.m13302 protein disease resistance protein RPS2, putativeNB-ARC PGSC0003DMT400043329
Soltu.DM.10G018500	0.240953	-4.15018	-2.05317	1.13004e-15	Leucine-rich repeat protein kinase family protein	LRR receptor-like serine/threonine-protein kinase	protein.postranslational modification.kinase.receptor like cytoplasmatic kinase VII	Protein	moderately similar to ( 447) AT1G06840 | Symbols: | leucine-rich repeat transmembrane protein kinase, putative | chr1:2097854-2103479 REVERSEweakly similar to ( 174) NORK_MEDTR Nodulation receptor kinase precursor (EC 2.7.11.1) (Does not make infections protein 2) (Symbiosis receptor-like kinase) (MtSYMRK) - Medicago truncatula (Barrel medic)moderately similar to ( 431) loc_os05g40270 12005.m0837…
Soltu.DM.10G019520	0.0643186	-15.5476	-3.95862	1.34554e-22	wall-associated kinase	ATP binding protein	signalling.receptor kinases.wall associated kinase	signalling	moderately similar to ( 469) AT1G21270 | Symbols: WAK2 | WAK2; ATP binding / calcium ion binding / protein kinase/ protein serine/threonine kinase | chr1:7444997-7447345 FORWARDweakly similar to ( 144) CRI4_MAIZE Putative receptor protein kinase CRINKLY4 precursor (EC 2.7.11.1) - Zea mays (Maize)moderately similar to ( 470) loc_os04g51040 12004.m10001 protein OsWAK50 - OsWAK receptor-like protein…
Soltu.DM.10G019540	0.0094084	-106.288	-6.73184	4.46545e-38	wall-associated kinase	ATP binding protein	0	Not assigned/Unknown	0
Soltu.DM.10G019550	0.327809	-3.05056	-1.60907	1.0471e-08	wall-associated kinase	ATP binding protein	signalling.receptor kinases.wall associated kinase	signalling	moderately similar to ( 286) AT1G21270 | Symbols: WAK2 | WAK2; ATP binding / calcium ion binding / protein kinase/ protein serine/threonine kinase | chr1:7444997-7447345 FORWARDmoderately similar to ( 294) loc_os02g02120 12002.m05562 protein OsWAK11 - OsWAK receptor-like protein kinase, expressedS_TKc TyrKc PGSC0003DMT400049345
Soltu.DM.10G019700	0.446292	-2.24069	-1.16394	4.46677e-07	Plant invertase/pectin methylesterase inhibitor superfamily protein	Pectinesterase inhibitor	misc.invertase/pectin methylesterase inhibitor family protein	misc	weakly similar to ( 170) AT1G14890 | Symbols: | enzyme inhibitor/ pectinesterase/ pectinesterase inhibitor | chr1:5137045-5137704 FORWARDweakly similar to ( 115) 21KD_DAUCA 21 kDa protein precursor (1.2 protein) - Daucus carota (Carrot)very weakly similar to (95.9) loc_os10g10620 12010.m04396 protein pectinesterase-3 precursor, putative, expressedPMEI PGSC0003DMT400049198
Soltu.DM.10G019890	0.147231	-6.79203	-2.76384	3.42546e-07	Duplicated homeodomain-like superfamily protein	DIV3B protein	RNA.regulation of transcription.MYB-related transcription factor family	RNA	moderately similar to ( 301) AT2G38090 | Symbols: | myb family transcription factor | chr2:15945278-15946775 FORWARDmoderately similar to ( 224) loc_os05g37730 12005.m07952 protein MYB-like transcription factor DIVARICATA, putative, expressed PGSC0003DMT400049209
Soltu.DM.10G020670	0.318415	-3.14055	-1.65102	2.65979e-07	GRAS family transcription factor family protein	DELLA domain GRAS family transcription factor rga	RNA.regulation of transcription.GRAS transcription factor family	RNA	moderately similar to ( 321) AT2G01570 | Symbols: RGA1, RGA | RGA1 (REPRESSOR OF GA1-3 1); protein binding / transcription factor | chr2:255581-257344 REVERSEmoderately similar to ( 337) GAI_GOSHI DELLA protein GAI (Gibberellic acid-insensitive mutant protein) (GhGAI) - Gossypium hirsutum (Upland cotton)moderately similar to ( 301) loc_os03g49990 12003.m09996 protein DELLA protein SLR1, putative,…
Soltu.DM.10G020700	0.204941	-4.87946	-2.28672	1.4805e-07	GRAS family transcription factor family protein	DELLA protein GAI	RNA.regulation of transcription.GRAS transcription factor family	RNA	moderately similar to ( 382) AT2G01570 | Symbols: RGA1, RGA | RGA1 (REPRESSOR OF GA1-3 1); protein binding / transcription factor | chr2:255581-257344 REVERSEmoderately similar to ( 382) GAI1_VITVI DELLA protein GAI1 (Gibberellic acid-insensitive mutant protein 1) (VvGAI1) - Vitis vinifera (Grape)moderately similar to ( 350) loc_os03g49990 12003.m09996 protein DELLA protein SLR1, putative, expres…
Soltu.DM.10G022020	0.255493	-3.914	-1.96865	4.1609e-08	Ubiquitin-conjugating enzyme/RWD-like protein	ATELC	not assigned.unknown	Not assigned/Unknown	moderately similar to ( 390) AT3G12400 | Symbols: ELC, ATELC | ELC; ubiquitin binding | chr3:3944600-3945796 REVERSEweakly similar to ( 199) loc_os02g58640 12002.m10884 protein tumor susceptibility gene 101, putative, expressedUEV Vps23_core PGSC0003DMT400021616
Soltu.DM.10G022470	0.414403	-2.41311	-1.2709	3.20454e-15	MATE efflux family protein	DNA-damage-inducible protein f	transport.misc	Transport	moderately similar to ( 363) AT2G38330 | Symbols: | MATE efflux family protein | chr2:16064571-16067318 FORWARDmoderately similar to ( 323) loc_os12g01580 12012.m26797 protein antiporter/ drug transporter, putative, expressedNorM PGSC0003DMT400028660
Soltu.DM.10G022820	0.46342	-2.15787	-1.10961	9.55985e-08	Protein of unknown function (DUF740)	UPF0503 protein, chloroplastic	not assigned.unknown	Not assigned/Unknown	moderately similar to ( 302) AT2G38070 | Symbols: | FUNCTIONS IN: molecular_function unknown; INVOLVED IN: biological_process unknown; LOCATED IN: plasma membrane; CONTAINS InterPro DOMAIN/s: Protein of unknown function DUF740 (InterPro:IPR008004); BEST Arabidopsis thaliana protein match is: glycine-rich protein (TAIR:AT3G09070.1); Has 75 Blast hits to 75 proteins in 20 species: Archae - 0; Bacte…
Soltu.DM.10G023160	0.204524	-4.8894	-2.28966	2.01374e-09	Protein of unknown function (DUF668)	Avr9/Cf-9 rapidly elicited protein 137	signalling.G-proteins	signalling	moderately similar to ( 268) AT3G23160 | Symbols: | unknown protein | chr3:8260059-8261654 REVERSEmoderately similar to ( 263) loc_os01g62670 12001.m12388 protein avr9/Cf-9 rapidly elicited protein 137, putative, expressedDUF668 PGSC0003DMT400028768
Soltu.DM.10G023940	0.179409	-5.57386	-2.47868	2.91545e-10	Peroxidase superfamily protein	Peroxidase	misc.peroxidases	misc	moderately similar to ( 457) AT2G37130 | Symbols: | peroxidase 21 (PER21) (P21) (PRXR5) | chr2:15598225-15599734 REVERSEmoderately similar to ( 211) PER1_ARAHY Cationic peroxidase 1 precursor (EC 1.11.1.7) (PNPC1) - Arachis hypogaea (Peanut)moderately similar to ( 387) loc_os07g49360 12007.m09145 protein peroxidase 21 precursor, putative, expressedsecretory_peroxidase plant_peroxidase peroxidase …
Soltu.DM.10G024650	0.334851	-2.9864	-1.57841	5.17958e-10	phloem protein 2-A15	ATPP2-A13	cell.organisation	Cell	moderately similar to ( 409) AT3G53000 | Symbols: AtPP2-A15 | AtPP2-A15 (Phloem protein 2-A15); carbohydrate binding | chr3:19654278-19655801 FORWARDmoderately similar to ( 279) loc_os09g35680 12009.m06519 protein ATPP2-A13, putative, expressed PGSC0003DMT400072413
Soltu.DM.10G025240	0.210511	-4.75036	-2.24804	4.72511e-17	conserved hypothetical protein	Conserved gene of unknown function	not assigned.unknown	Not assigned/Unknown	PGSC0003DMT400072576
Soltu.DM.10G025800	0.102966	-9.71195	-3.27976	4.51264e-14	NAD(P)-binding Rossmann-fold superfamily protein	Tropinone reductase I	misc.nitrilases, *nitrile lyases, berberine bridge enzymes, reticuline oxidases, troponine reductases	misc	moderately similar to ( 302) AT2G29260 | Symbols: | tropinone reductase, putative / tropine dehydrogenase, putative | chr2:12582523-12583954 FORWARDweakly similar to ( 111) GRDH_ORYSA Glucose and ribitol dehydrogenase homolog (EC 1.1.1.-) - Oryza sativa (Rice)moderately similar to ( 279) loc_os03g16220 12003.m101290 protein tropinone reductase, putative, expressedPRK09242 fabG fabG PRK12826 PRK12…
Soltu.DM.10G025810	0.0463203	-21.5888	-4.43221	2.8889e-42	cytochrome P450, family 82, subfamily C, polypeptide	Cytochrome P450 monooxygenase CYP82E3	misc.cytochrome P450	misc	highly similar to ( 505) AT4G31940 | Symbols: CYP82C4 | CYP82C4; electron carrier/ heme binding / iron ion binding / monooxygenase/ oxygen binding | chr4:15452040-15453966 FORWARDmoderately similar to ( 447) C82A3_SOYBN Cytochrome P450 82A3 (EC 1.14.-.-) (P450 CP6) - Glycine max (Soybean)moderately similar to ( 332) loc_os09g26980 12009.m05850 protein flavonoid 3-monooxygenase, putative, expresse…
Soltu.DM.10G026950	0.140016	-7.14202	-2.83633	8.24488e-25	myb-like HTH transcriptional regulator family protein	Transcription factor	RNA.regulation of transcription.G2-like transcription factor family, GARP	RNA	weakly similar to ( 165) AT5G06800 | Symbols: | myb family transcription factor | chr5:2103374-2105680 FORWARDweakly similar to ( 169) loc_os04g56990 12004.m101684 protein transfactor, putative, expressed PGSC0003DMT400060855
Soltu.DM.10G027050	0.0901884	-11.0879	-3.47091	7.01544e-25	NAD(P)-binding Rossmann-fold superfamily protein	Cinnamoyl-CoA reductase	secondary metabolism.flavonoids.dihydroflavonols	secondary metabolism	moderately similar to ( 218) AT2G45400 | Symbols: BEN1 | BEN1; binding / catalytic/ coenzyme binding / oxidoreductase, acting on CH-OH group of donors | chr2:18703960-18706235 REVERSEweakly similar to ( 199) DFRA_VITVI Dihydroflavonol-4-reductase (EC 1.1.1.219) (DFR) (Dihydrokaempferol 4-reductase) - Vitis vinifera (Grape)weakly similar to ( 160) loc_os04g53810 12004.m10273 protein leucoanthocyan…
Soltu.DM.10G027290	0.257736	-3.87994	-1.95604	2.20236e-20	Protein of unknown function, DUF617	Conserved gene of unknown function	not assigned.unknown	Not assigned/Unknown	moderately similar to ( 206) AT2G41660 | Symbols: MIZ1 | MIZ1 (mizu-kussei 1) | chr2:17367945-17368838 FORWARDweakly similar to ( 176) loc_os02g47980 12002.m09832 protein plant-specific domain TIGR01570 family protein, expressedDUF617 PGSC0003DMT400060993
Soltu.DM.10G027630	0.497968	-2.00816	-1.00587	1.14647e-10	Ankyrin repeat family protein / BTB/POZ domain-containing protein	Aberrant large forked product	cell.organisation	Cell	highly similar to ( 669) AT2G41370 | Symbols: BOP2 | BOP2 (BLADE ON PETIOLE2); protein binding | chr2:17238019-17240203 REVERSEhighly similar to ( 615) loc_os01g72020 12001.m43379 protein BOP2, putative, expressed PGSC0003DMT400076710
Soltu.DM.10G027790	0.247822	-4.03516	-2.01263	1.27516e-16	Haloacid dehalogenase-like hydrolase (HAD) superfamily protein	N-acylneuraminate-9-phosphatase	not assigned.unknown	Not assigned/Unknown	moderately similar to ( 365) AT2G41250 | Symbols: | haloacid dehalogenase-like hydrolase family protein | chr2:17200862-17202551 REVERSEmoderately similar to ( 381) loc_os07g46520 12007.m08869 protein rhythmically expressed gene 2 protein, putative, expressedHydrolase COG1011 Gph PGSC0003DMT400076776
Soltu.DM.10G028800	0.485056	-2.06162	-1.04378	2.23653e-07	LRR and NB-ARC domains-containing disease resistance protein	Disease resistance protein RPS5	stress.biotic	stress	weakly similar to ( 191) AT4G27220 | Symbols: | disease resistance protein (NBS-LRR class), putative | chr4:13633953-13636712 REVERSEweakly similar to ( 181) loc_os01g72680 12001.m13302 protein disease resistance protein RPS2, putativeNB-ARC PGSC0003DMT400028436
Soltu.DM.10G029270	0.46685	-2.14201	-1.09897	1.12294e-10	myb-like HTH transcriptional regulator family protein	Transcription factor	RNA.regulation of transcription.G2-like transcription factor family, GARP	RNA	weakly similar to ( 198) AT5G06800 | Symbols: | myb family transcription factor | chr5:2103374-2105680 FORWARDweakly similar to ( 193) loc_os04g56990 12004.m101684 protein transfactor, putative, expressed PGSC0003DMT400029758
Soltu.DM.10G029290	0.453637	-2.2044	-1.14039	9.26692e-10	squamosa promoter binding protein-like	Promoter-binding protein SPL9	0	Not assigned/Unknown	0
Soltu.DM.10G029420	0.428828	-2.33194	-1.22153	1.80822e-07	LRR and NB-ARC domains-containing disease resistance protein	Cc-nbs-lrr resistance protein	stress.biotic	stress	weakly similar to ( 172) AT4G27190 | Symbols: | disease resistance protein (NBS-LRR class), putative | chr4:13620977-13623934 REVERSEweakly similar to ( 173) loc_os03g10900 12003.m06542 protein disease resistance protein, putative, expressedNB-ARC PGSC0003DMT400029713
Soltu.DM.10G030320	0.202989	-4.92639	-2.30053	4.65174e-16	zinc induced facilitator	Carbohydrate transporter	transport.ABC transporters and multidrug resistance systems	Transport	highly similar to ( 519) AT5G13750 | Symbols: ZIFL1 | ZIFL1 (ZINC INDUCED FACILITATOR-like 1); tetracycline:hydrogen antiporter | chr5:4438318-4440829 FORWARDmoderately similar to ( 493) loc_os12g03899 12012.m04385 protein carbohydrate transporter/ sugar porter/ transporter, putative, expressedMFS_1 AraJ PGSC0003DMT400018524
Soltu.DM.11G000330	0.399864	-2.50085	-1.32242	2.03287e-23	conserved hypothetical protein	UPF0497 membrane protein 14	not assigned.unknown	Not assigned/Unknown	weakly similar to ( 190) AT2G35760 | Symbols: | integral membrane family protein | chr2:15032059-15033094 FORWARDweakly similar to ( 107) loc_os03g10030 12003.m06457 protein plant integral membrane protein TIGR01569 containing protein, expressedDUF588 PGSC0003DMT400034585
Soltu.DM.11G000570	0.121894	-8.20382	-3.0363	2.13029e-24	tonoplast dicarboxylate transporter	Tonoplast dicarboxylate transporter	transport.unspecified cations	Transport	highly similar to ( 679) AT5G47560 | Symbols: ATTDT, ATSDAT, TDT | TDT (TONOPLAST DICARBOXYLATE TRANSPORTER); malate transmembrane transporter/ sodium:dicarboxylate symporter | chr5:19287895-19290347 REVERSEhighly similar to ( 623) loc_os09g31130 12009.m06229 protein tonoplast dicarboxylate transporter, putative, expressedSLC13_permease CitT Na_sulph_symp ArsB_NhaD_permease PGSC0003DMT400034555
Soltu.DM.11G000590	0.115721	-8.64147	-3.11128	3.27055e-100	hypothetical protein
Soltu.DM.11G000840	0.0848735	-11.7822	-3.55854	9.94973e-08	Protein of unknown function (DUF506)	Conserved gene of unknown function	not assigned.unknown	Not assigned/Unknown	moderately similar to ( 219) AT3G07350 | Symbols: | unknown protein | chr3:2347674-2348570 FORWARDweakly similar to ( 122) loc_os03g58230 12003.m10734 protein plant-specific domain TIGR01615 family protein, expressedDUF506 PGSC0003DMT400051812
Soltu.DM.11G000910	0.486178	-2.05686	-1.04044	2.79707e-22	conserved hypothetical protein	Conserved gene of unknown function	not assigned.unknown	Not assigned/Unknown	weakly similar to ( 122) AT1G12020 | Symbols: | unknown protein | chr1:4062625-4063305 REVERSE PGSC0003DMT400034713
Soltu.DM.11G000920	0.398313	-2.51059	-1.32803	9.08059e-08	Protein kinase superfamily protein	Serine/threonine-protein kinase HT1	protein.postranslational modification	Protein	highly similar to ( 612) AT1G62400 | Symbols: HT1 | HT1 (high leaf temperature 1); kinase/ protein serine/threonine/tyrosine kinase | chr1:23090243-23091529 FORWARDweakly similar to ( 111) PSKR_DAUCA Phytosulfokine receptor precursor (EC 2.7.11.1) (Phytosulfokine LRR receptor kinase) - Daucus carota (Carrot)highly similar to ( 509) loc_os06g43030 12006.m08833 protein HT1 protein kinase, putative,…
Soltu.DM.11G001520	0.469848	-2.12835	-1.08973	7.18264e-20	PLAT/LH2 domain-containing lipoxygenase family protein	Lipoxygenase	hormone metabolism.jasmonate.synthesis-degradation.lipoxygenase	hormone metabolism	highly similar to ( 733) AT1G67560 | Symbols: | lipoxygenase family protein | chr1:25319926-25324117 FORWARDhighly similar to ( 654) LOX6_ORYSA Probable lipoxygenase 6 (EC 1.13.11.12) - Oryza sativa (Rice)highly similar to ( 654) loc_os03g08220 12003.m06331 protein lipoxygenase 6, putative, expressedLipoxygenase PLAT_LH2 PGSC0003DMT400045045
Soltu.DM.11G001680	0.443903	-2.25274	-1.17168	6.49953e-07	NB-ARC domain-containing disease resistance protein	Nbs-lrr resistance protein	stress.biotic	stress	weakly similar to ( 200) AT3G07040 | Symbols: RPM1, RPS3 | RPM1 (RESISTANCE TO P. SYRINGAE PV MACULICOLA 1); nucleotide binding / protein binding | chr3:2226244-2229024 REVERSEmoderately similar to ( 282) loc_os11g35580 12011.m07410 protein disease resistance protein RPM1, putativeNB-ARC PGSC0003DMT400034632
Soltu.DM.11G001770	0.252902	-3.9541	-1.98335	2.33091e-32	glutamine synthase clone R1	Glutamine synthetase	N-metabolism.ammonia metabolism.glutamine synthase	N-metabolism	highly similar to ( 632) AT5G37600 | Symbols: ATGSR1, GLN1;1, GSR 1 | ATGSR1; copper ion binding / glutamate-ammonia ligase | chr5:14933574-14935656 REVERSEhighly similar to ( 652) GLNA_NICPL Glutamine synthetase (EC 6.3.1.2) (Glutamate--ammonia ligase) - Nicotiana plumbaginifolia (Leadwort-leaved tobacco)highly similar to ( 628) loc_os02g50240 12002.m33860 protein glutamine synthetase root isozy…
Soltu.DM.11G003880	0.161123	-6.20645	-2.63377	2.51597e-09	hypothetical protein	Conserved gene of unknown function	not assigned.unknown	Not assigned/Unknown	PGSC0003DMT400041857
Soltu.DM.11G004040	0.0201065	-49.7351	-5.63619	2.89363e-07	PEBP (phosphatidylethanolamine-binding protein) family protein	Flowering locus T	development.unspecified	Development	moderately similar to ( 270) AT1G65480 | Symbols: FT | FT (FLOWERING LOCUS T); phosphatidylethanolamine binding / protein binding | chr1:24331510-24333689 FORWARDweakly similar to ( 193) CET2_TOBAC CEN-like protein 2 - Nicotiana tabacum (Common tobacco)moderately similar to ( 272) loc_os01g11940 12001.m07810 protein OsFTL1 - Rice FT-Like1 homogous to Arabidopsis Flowering Locus T gene, expressedR…
Soltu.DM.11G004450	0.434976	-2.29898	-1.20099	2.08193e-18	conserved hypothetical protein	Conserved gene of unknown function	not assigned.unknown	Not assigned/Unknown	weakly similar to ( 104) AT3G54880 | Symbols: | unknown protein | chr3:20337078-20337786 REVERSEweakly similar to ( 102) loc_os07g29640 12007.m29169 protein expressed protein PGSC0003DMT400079778
Soltu.DM.11G004540	0.465961	-2.1461	-1.10172	3.45591e-09	kow domain-containing transcription factor	Suppressor of ty	RNA.regulation of transcription.Global transcription factor group	RNA	highly similar to ( 987) AT4G08350 | Symbols: GTA02, GTA2 | GTA2 (GLOBAL TRANSCRIPTION FACTOR GROUP A2); structural constituent of ribosome / transcription elongation regulator/ transcription factor | chr4:5286351-5292072 FORWARDhighly similar to ( 741) loc_os06g10620 12006.m05780 protein transcription elongation factor SPT5 homolog 1, putative, expressedSPT5 PGSC0003DMT400063938
Soltu.DM.11G005650	0.483627	-2.06771	-1.04803	1.91265e-08	hypothetical protein	Stress-induced receptor-like kinase	not assigned.unknown	Not assigned/Unknown	PGSC0003DMT400074902
Soltu.DM.11G006190	0.290882	-3.43782	-1.78149	2.20403e-18	copper chaperone	Copper chaperone	metal handling.binding, chelation and storage	other metabolism	weakly similar to ( 109) AT1G66240 | Symbols: ATX1, ATATX1 | ATX1 (ARABIDOPSIS HOMOLOG OF ANTI-OXIDANT 1); metal ion binding | chr1:24686445-24686832 REVERSEweakly similar to ( 110) loc_os02g32814 12002.m08373 protein heavy metal-associated domain containing protein, expressed PGSC0003DMT400050141
Soltu.DM.11G006420	0.448108	-2.2316	-1.15808	2.39063e-20	ACT domain-containing protein	Amino acid binding protein	amino acid metabolism	AA metabolism	moderately similar to ( 317) AT5G04740 | Symbols: | ACT domain-containing protein | chr5:1368713-1371391 REVERSEmoderately similar to ( 298) loc_os12g05650 12012.m04558 protein ACT domain containing protein, expressed PGSC0003DMT400061585
Soltu.DM.11G006770	0.0701479	-14.2556	-3.83346	1.3919e-13	RmlC-like cupins superfamily protein	Nectarin-1	stress.abiotic.unspecified	stress	very weakly similar to (92.8) AT1G18980 | Symbols: | germin-like protein, putative | chr1:6557364-6558026 REVERSEvery weakly similar to (88.2) NEC1_NICPL Nectarin-1 precursor (EC 1.15.1.1) (Superoxide dismutase [Mn]) - Nicotiana plumbaginifolia (Leadwort-leaved tobacco)weakly similar to ( 137) loc_os09g39530 12009.m06891 protein germin-like protein subfamily 2 member 3 precursor, putative, expres…
Soltu.DM.11G006850	0.160498	-6.23062	-2.63938	2.66055e-13	RmlC-like cupins superfamily protein	Nectarin-1	stress.abiotic.unspecified	stress	very weakly similar to (92.8) AT1G18980 | Symbols: | germin-like protein, putative | chr1:6557364-6558026 REVERSEvery weakly similar to (88.2) NEC1_NICPL Nectarin-1 precursor (EC 1.15.1.1) (Superoxide dismutase [Mn]) - Nicotiana plumbaginifolia (Leadwort-leaved tobacco)weakly similar to ( 137) loc_os09g39530 12009.m06891 protein germin-like protein subfamily 2 member 3 precursor, putative, expres…
Soltu.DM.11G007440	0.466665	-2.14286	-1.09954	4.76162e-11	Polynucleotidyl transferase, ribonuclease H-like superfamily protein	3-5 exonuclease	DNA.unspecified	DNA	weakly similar to ( 102) AT4G13870 | Symbols: WRNEXO | WRNEXO (WERNER SYNDROME-LIKE EXONUCLEASE); 3'-5' exonuclease/ nucleic acid binding / protein binding | chr4:8023563-8025542 REVERSEweakly similar to ( 170) loc_os01g53590 12001.m11525 protein 3-5 exonuclease/ nucleic acid binding protein, putative PGSC0003DMT400094103
Soltu.DM.11G007450	0.468262	-2.13556	-1.09461	3.15155e-08	Core-2/I-branching beta-1,6-N-acetylglucosaminyltransferase family protein	Conserved gene of unknown function	not assigned.unknown	Not assigned/Unknown	moderately similar to ( 395) AT5G22070 | Symbols: | unknown protein | chr5:7308255-7309343 FORWARDmoderately similar to ( 380) loc_os03g44580 12003.m35334 protein expressed proteinDUF266 PGSC0003DMT400005066
Soltu.DM.11G010880	0.463089	-2.15941	-1.11064	2.12089e-13	phosphatidylinositol-4-phosphate 5-kinase	Phosphatidylinositol 4-phosphate 5-kinase	signalling.phosphinositides.phosphatidylinositol-4-phosphate 5-kinase	signalling	nearly identical (1123) AT1G77740 | Symbols: | 1-phosphatidylinositol-4-phosphate 5-kinase, putative / PIP kinase, putative / PtdIns(4)P-5-kinase, putative / diphosphoinositide kinase, putative | chr1:29220632-29223861 FORWARDhighly similar to ( 586) PI5K1_ORYSA Phosphatidylinositol-4-phosphate 5-kinase 1 precursor (EC 2.7.1.68) (1-phosphatidylinositol-4-phosphate kinase) (PIP5K) (PtdIns(4)P-5-ki…
Soltu.DM.11G012920	0.180151	-5.5509	-2.47272	4.25061e-14	GDSL-motif lipase	GDSL esterase/lipase 5	misc.GDSL-motif lipase	misc	moderately similar to ( 331) AT1G53920 | Symbols: GLIP5 | GLIP5; carboxylesterase/ lipase | chr1:20137725-20139637 FORWARDweakly similar to ( 139) APG_BRANA Anter-specific proline-rich protein APG (Protein CEX) (Fragment) - Brassica napus (Rape)weakly similar to ( 182) loc_os09g04624 12009.m22215 protein anther-specific proline-rich protein APG precursor, putative, expressedSGNH_plant_lipase_like…
Soltu.DM.11G014370	0.0906877	-11.0269	-3.46295	5.25557e-10	hypothetical protein	Gene of unknown function	not assigned.unknown	Not assigned/Unknown	PGSC0003DMT400087369
Soltu.DM.11G015060	0.463939	-2.15545	-1.10799	1.82159e-08	Major facilitator superfamily protein	Proton-dependent oligopeptide transport family protein	transport.peptides and oligopeptides	Transport	highly similar to ( 944) AT5G13400 | Symbols: | proton-dependent oligopeptide transport (POT) family protein | chr5:4296854-4299079 REVERSEhighly similar to ( 649) loc_os01g01360 12001.m06782 protein peptide transporter PTR2, putative, expressedPTR2 PTR2 PGSC0003DMT400072037
Soltu.DM.11G018200	0.491811	-2.0333	-1.02382	2.34977e-20	heavy metal atpase	Heavy metal ATPase	transport.metal	Transport	nearly identical (1419) AT5G44790 | Symbols: RAN1, HMA7 | RAN1 (RESPONSIVE-TO-ANTAGONIST 1); ATPase, coupled to transmembrane movement of ions, phosphorylative mechanism / copper ion transmembrane transporter | chr5:18075846-18079817 REVERSEweakly similar to ( 119) ACA2_ORYSA Calcium-transporting ATPase 2, plasma membrane-type (EC 3.6.3.8) (Ca(2+)-ATPase isoform 2) - Oryza sativa (Rice)nearly ide…
Soltu.DM.11G018790	0.278346	-3.59265	-1.84505	3.03316e-10	LRR and NB-ARC domains-containing disease resistance protein	Disease resistance protein I2C-5	stress.biotic	stress	moderately similar to ( 391) AT3G14470 | Symbols: | disease resistance protein (NBS-LRR class), putative | chr3:4857940-4861104 FORWARDmoderately similar to ( 308) loc_os05g41290 12005.m08304 protein disease resistance RPP13-like protein 1, putative, expressedNB-ARC PGSC0003DMT400047775
Soltu.DM.11G018850	0.32834	-3.04562	-1.60674	7.75405e-31	Lateral root primordium (LRP) protein-related	Transcription factor	RNA.regulation of transcription.C2H2 zinc finger family	RNA	moderately similar to ( 206) AT5G12330 | Symbols: LRP1 | LRP1 (LATERAL ROOT PRIMORDIUM 1); protein homodimerization | chr5:3987677-3989074 REVERSEmoderately similar to ( 215) loc_os01g72490 12001.m97574 protein LRP1, putative, expressedDUF702 PGSC0003DMT400024438
Soltu.DM.11G018870	0.296568	-3.37191	-1.75357	1.04242e-09	Calcium-dependent lipid-binding (CaLB domain) family protein	C2 domain-containing protein	stress.abiotic.cold	stress	moderately similar to ( 270) AT5G12300 | Symbols: | C2 domain-containing protein | chr5:3978508-3979632 REVERSEmoderately similar to ( 223) loc_os03g09840 12003.m35067 protein C2 domain containing protein, expressed PGSC0003DMT400024437
Soltu.DM.11G019450	0.221154	-4.52174	-2.17688	4.7617e-25	hypothetical protein	Conserved gene of unknown function	not assigned.unknown	Not assigned/Unknown	highly similar to ( 860) loc_os01g16880 12001.m08284 protein expressed protein PGSC0003DMT400077126
Soltu.DM.11G020480	0.231308	-4.32325	-2.11212	4.26136e-13	Fusaric acid resistance protein-like domain containing protein	Conserved gene of unknown function	not assigned.unknown	Not assigned/Unknown	highly similar to ( 677) AT2G28780 | Symbols: | unknown protein | chr2:12340099-12343281 REVERSEmoderately similar to ( 271) loc_os12g01020 12012.m04107 protein conserved hypothetical protein PGSC0003DMT400001067
Soltu.DM.11G020640	0.157586	-6.34576	-2.66579	2.34984e-15	xyloglucan endotransglucosylase/hydrolase	Xyloglucan endotransglucosylase-hydrolase XTH6	cell wall.modification	Cell Wall	moderately similar to ( 364) AT3G44990 | Symbols: XTR8, ATXTR8 | XTR8 (XYLOGLUCAN ENDO-TRANSGLYCOSYLASE-RELATED 8); hydrolase, acting on glycosyl bonds / xyloglucan:xyloglucosyl transferase | chr3:16447280-16448678 REVERSEweakly similar to ( 184) XTH_TOBAC Probable xyloglucan endotransglucosylase/hydrolase protein precursor (EC 2.4.1.207) - Nicotiana tabacum (Common tobacco)moderately similar to …
Soltu.DM.11G022100	0.425387	-2.3508	-1.23315	1.73956e-08	conserved hypothetical protein	Conserved gene of unknown function	PS.lightreaction.ATP synthase	Photosynthesis	moderately similar to ( 414) AT2G31040 | Symbols: | ATP synthase protein I -related | chr2:13209094-13211012 REVERSEmoderately similar to ( 362) loc_os01g48300 12001.m43139 protein expressed protein PGSC0003DMT400020320
Soltu.DM.11G022130	0.46559	-2.14781	-1.10287	2.83763e-08	conserved hypothetical protein	Conserved gene of unknown function	cell.vesicle transport	Cell	moderately similar to ( 272) AT3G11590 | Symbols: | unknown protein | chr3:3660628-3663537 FORWARDweakly similar to ( 187) loc_os04g31400 12004.m08241 protein expressed protein PGSC0003DMT400067737
Soltu.DM.11G023180	0.397149	-2.51795	-1.33225	3.51058e-15	allene oxide synthase	Allene oxide synthase 2	hormone metabolism.jasmonate.synthesis-degradation.allene oxidase synthase	hormone metabolism	highly similar to ( 660) AT5G42650 | Symbols: AOS, CYP74A, DDE2 | AOS (ALLENE OXIDE SYNTHASE); allene oxide synthase/ hydro-lyase/ oxygen binding | chr5:17097803-17099359 REVERSEhighly similar to ( 565) C74A1_ORYSA Cytochrome P450 74A1, chloroplast precursor (EC 4.2.1.92) (Allene oxide synthase 1) (Hydroperoxide dehydrase 1) - Oryza sativa (Rice)highly similar to ( 565) loc_os03g55800 12003.m1049…
Soltu.DM.11G023220	0.010417	-95.9965	-6.58491	2.04431e-09	nitrate transporter 2.4	High-affinity nitrate transporter	transport.nitrate	Transport	highly similar to ( 817) AT1G08090 | Symbols: ATNRT2:1, NRT2, NRT2;1AT, ACH1, LIN1, ATNRT2.1, NRT2.1 | ATNRT2:1 (NITRATE TRANSPORTER 2:1); nitrate transmembrane transporter | chr1:2524139-2525920 FORWARDhighly similar to ( 770) loc_os02g02190 12002.m05569 protein high affinity nitrate transporter, putative, expressedNarK PGSC0003DMT400002924
Soltu.DM.11G023250	0.000518733	-1927.78	-10.9127	3.02261e-11	nitrate transporter 2.4	High-affinity nitrate transporter	transport.nitrate	Transport	highly similar to ( 817) AT1G08090 | Symbols: ATNRT2:1, NRT2, NRT2;1AT, ACH1, LIN1, ATNRT2.1, NRT2.1 | ATNRT2:1 (NITRATE TRANSPORTER 2:1); nitrate transmembrane transporter | chr1:2524139-2525920 FORWARDhighly similar to ( 770) loc_os02g02190 12002.m05569 protein high affinity nitrate transporter, putative, expressedNarK PGSC0003DMT400002924
Soltu.DM.11G023290	0.43044	-2.3232	-1.21611	3.27697e-07	GTP binding Elongation factor Tu family protein	Elongation factor 1-alpha	protein.synthesis.elongation	Protein	highly similar to ( 871) AT5G60390 | Symbols: | elongation factor 1-alpha / EF-1-alpha | chr5:24289226-24290675 FORWARDhighly similar to ( 883) EF1A_TOBAC Elongation factor 1-alpha (EF-1-alpha) (Vitronectin-like adhesion protein 1) (PVN1) - Nicotiana tabacum (Common tobacco)highly similar to ( 863) loc_os03g08050 12003.m78808 protein elongation factor 1-alpha, putative, expressedTEF1 PRK12317 EF1…
Soltu.DM.11G023500	0.181372	-5.51354	-2.46298	5.77286e-33	Thioredoxin superfamily protein	Glutaredoxin	redox.glutaredoxins	Redox	weakly similar to ( 117) AT4G33040 | Symbols: | glutaredoxin family protein | chr4:15940779-15941213 REVERSEvery weakly similar to (89.7) loc_os05g10930 12005.m05563 protein OsGrx_C15 - glutaredoxin subgroup III, expressed PGSC0003DMT400050646
Soltu.DM.11G024580	0.462491	-2.1622	-1.1125	1.17519e-08	P-loop containing nucleoside triphosphate hydrolases superfamily protein	Kinesin	cell.organisation	Cell	moderately similar to ( 209) AT3G44050 | Symbols: | kinesin motor protein-related | chr3:15818738-15824792 FORWARDweakly similar to ( 140) loc_os03g53920 12003.m10357 protein kinesin, motor region, putative, expressed PGSC0003DMT400007784
Soltu.DM.11G024590	0.135723	-7.36797	-2.88127	3.84594e-08	calmodulin like	Regulator of gene silencing	signalling.calcium	signalling	weakly similar to ( 130) AT1G76650 | Symbols: CML38 | calcium-binding EF hand family protein | chr1:28766909-28767442 REVERSEweakly similar to ( 123) loc_os01g72530 12001.m13288 protein calmodulin-like protein 41, putative, expressed PGSC0003DMT400090967
Soltu.DM.11G024600	0.123148	-8.12028	-3.02153	9.07381e-08	calmodulin like	Regulator of gene silencing	signalling.calcium	signalling	weakly similar to ( 129) AT1G76650 | Symbols: CML38 | calcium-binding EF hand family protein | chr1:28766909-28767442 REVERSEweakly similar to ( 127) loc_os01g72530 12001.m13288 protein calmodulin-like protein 41, putative, expressed PGSC0003DMT400096032
Soltu.DM.11G024610	0.0934328	-10.7029	-3.41993	1.19839e-07	calmodulin like	Regulator of gene silencing	signalling.calcium	signalling	weakly similar to ( 114) AT1G76650 | Symbols: CML38 | calcium-binding EF hand family protein | chr1:28766909-28767442 REVERSEweakly similar to ( 109) loc_os01g72530 12001.m13288 protein calmodulin-like protein 41, putative, expressed PGSC0003DMT400007737
Soltu.DM.11G024620	0.0890701	-11.2271	-3.48891	1.54336e-10	calmodulin like	Regulator of gene silencing	signalling.calcium	signalling	weakly similar to ( 108) AT1G76650 | Symbols: CML38 | calcium-binding EF hand family protein | chr1:28766909-28767442 REVERSEweakly similar to ( 108) loc_os01g72550 12001.m13290 protein calmodulin-like protein 41, putative PGSC0003DMT400007736
Soltu.DM.11G025230	0.112613	-8.87999	-3.15056	1.70044e-37	2-oxoglutarate (2OG) and Fe(II)-dependent oxygenase superfamily protein	Hyoscyamine 6-dioxygenase	hormone metabolism.ethylene.synthesis-degradation	hormone metabolism	weakly similar to ( 169) AT2G44800 | Symbols: | oxidoreductase, 2OG-Fe(II) oxygenase family protein | chr2:18467004-18468551 FORWARDweakly similar to ( 131) FL3H_MALDO Naringenin,2-oxoglutarate 3-dioxygenase (EC 1.14.11.9) (Flavonone-3-hydroxylase) (F3H) (FHT) - Malus domestica (Apple) (Malus sylvestris)moderately similar to ( 206) loc_os07g07410 12007.m05200 protein hyoscyamine 6-dioxygenase, pu…
Soltu.DM.11G025860	0.421135	-2.37453	-1.24764	5.58976e-08	nitrate excretion transporter1	POT family protein	transport.peptides and oligopeptides	Transport	highly similar to ( 508) AT3G45660 | Symbols: | proton-dependent oligopeptide transport (POT) family protein | chr3:16762205-16764241 FORWARDmoderately similar to ( 374) loc_os05g27304 12005.m07019 protein peptide transporter PTR2, putative, expressedPTR2 PTR2 PGSC0003DMT400065303
Soltu.DM.11G026060	0.300672	-3.32588	-1.73374	6.60352e-14	phototropin	Phototropin-1	protein.postranslational modification	Protein	nearly identical (1310) AT3G45780 | Symbols: PHOT1, NPH1, JK224, RPT1 | PHOT1 (PHOTOTROPIN 1); FMN binding / blue light photoreceptor/ kinase/ protein binding / protein serine/threonine kinase | chr3:16818557-16823960 FORWARDmoderately similar to ( 324) KPK1_PHAVU Protein kinase PVPK-1 (EC 2.7.11.1) - Phaseolus vulgaris (Kidney bean) (French bean)nearly identical (1168) loc_os12g01140 12012.m0737…
Soltu.DM.11G026330	0.40769	-2.45284	-1.29445	1.95724e-07	conserved hypothetical protein	An Arabidopsis thialiana chromosome BAC genomic sequence	not assigned.unknown	Not assigned/Unknown	very weakly similar to (99.4) AT5G02640 | Symbols: | unknown protein | chr5:594334-594819 REVERSE PGSC0003DMT400040123
Soltu.DM.11G026460	0.139447	-7.17118	-2.84221	1.56771e-12	exocyst subunit exo70 family protein H2	Conserved gene of unknown function	cell.vesicle transport	Cell	moderately similar to ( 415) AT2G39380 | Symbols: ATEXO70H2 | ATEXO70H2 (EXOCYST SUBUNIT EXO70 FAMILY PROTEIN H2); protein binding | chr2:16447096-16449009 REVERSEmoderately similar to ( 218) loc_os11g01050 12011.m04310 protein protein binding protein, putative, expressedExo70 PGSC0003DMT400040201
Soltu.DM.12G001040	0.429886	-2.3262	-1.21798	5.59251e-12	scarecrow-like	GRAS family transcription factor	RNA.regulation of transcription.GRAS transcription factor family	RNA	highly similar to ( 622) AT1G50420 | Symbols: SCL3, SCL-3 | SCL3; transcription factor | chr1:18678177-18679625 REVERSEmoderately similar to ( 213) DWRF8_MAIZE DELLA protein DWARF8 (Protein dwarf-8) - Zea mays (Maize)moderately similar to ( 404) loc_os01g71970 12001.m13235 protein GRAS family transcription factor containing protein, expressedGRAS PGSC0003DMT400011839
Soltu.DM.12G001170	0.126175	-7.9255	-2.9865	1.84604e-15	RPM1-interacting protein 4 (RIN4) family protein	Trichohyalin	signalling.in sugar and nutrient physiology	signalling	PGSC0003DMT400012011
Soltu.DM.12G002570	0.473174	-2.11339	-1.07956	4.44264e-07	apyrase	Apyrase 3	nucleotide metabolism.degradation	nucleotide metabolism	moderately similar to ( 434) AT5G18280 | Symbols: ATAPY2, APY2 | ATAPY2 (ARABIDOPSIS THALIANA APYRASE 2); ATPase/ nucleotide diphosphatase | chr5:6050799-6054875 REVERSEhighly similar to ( 530) APY_SOLTU Apyrase precursor (EC 3.6.1.5) (ATP-diphosphatase) (Adenosine diphosphatase) (ADPase) (ATP-diphosphohydrolase) - Solanum tuberosum (Potato)moderately similar to ( 429) loc_os03g21120 12003.m07519…
Soltu.DM.12G003760	0.279945	-3.57212	-1.83678	3.32616e-15	Endonuclease/exonuclease/phosphatase family protein	Endonuclease/exonuclease/phosphatase family protein	DNA.synthesis/chromatin structure	DNA	nearly identical (1477) AT2G43900 | Symbols: | inositol or phosphatidylinositol phosphatase/ inositol-polyphosphate 5-phosphatase | chr2:18178801-18183823 REVERSEnearly identical (1188) loc_os08g41270 12008.m080213 protein inositol 1,4,5-trisphosphate 5-phosphatase, putative, expressedIPPc COG5411 Exo_endo_phos PGSC0003DMT400064953
Soltu.DM.12G005040	0.168659	-5.92913	-2.56782	2.69029e-61	ACT-like protein tyrosine kinase family protein	Protein kinase	protein.postranslational modification	Protein	highly similar to ( 725) AT4G38470 | Symbols: | protein kinase family protein | chr4:17999432-18003551 FORWARDweakly similar to ( 126) NORK_MEDTR Nodulation receptor kinase precursor (EC 2.7.11.1) (Does not make infections protein 2) (Symbiosis receptor-like kinase) (MtSYMRK) - Medicago truncatula (Barrel medic)highly similar to ( 730) loc_os09g37230 12009.m22182 protein ATP binding protein, puta…
Soltu.DM.12G005100	0.213469	-4.68452	-2.2279	1.06405e-17	FAD/NAD(P)-binding oxidoreductase family protein	Monooxygenase	misc.oxidases - copper, flavone etc.	misc	moderately similar to ( 377) AT5G05320 | Symbols: | monooxygenase, putative (MO3) | chr5:1575093-1576679 REVERSEmoderately similar to ( 415) loc_os03g05920 12003.m06114 protein monooxygenase, putative, expressedUbiH PRK06753 PRK06847 PRK08163 PRK07538 PGSC0003DMT400075410
Soltu.DM.12G005880	0.452972	-2.20764	-1.14251	1.46417e-16	Granulin repeat cysteine protease family protein	Cysteine protease	protein.degradation.cysteine protease	Protein	highly similar to ( 541) AT5G43060 | Symbols: | cysteine proteinase, putative / thiol protease, putative | chr5:17269784-17272117 REVERSEhighly similar to ( 524) ORYA_ORYSA Oryzain alpha chain precursor (EC 3.4.22.-) - Oryza sativa (Rice)moderately similar to ( 484) loc_os04g57440 12004.m101443 protein cysteine protease 1 precursor, putative, expressedPeptidase_C1 Peptidase_C1A Pept_C1 Peptidase_…
Soltu.DM.12G005890	0.490011	-2.04077	-1.02911	7.2598e-15	Granulin repeat cysteine protease family protein	Cysteine protease	protein.degradation.cysteine protease	Protein	highly similar to ( 541) AT5G43060 | Symbols: | cysteine proteinase, putative / thiol protease, putative | chr5:17269784-17272117 REVERSEhighly similar to ( 524) ORYA_ORYSA Oryzain alpha chain precursor (EC 3.4.22.-) - Oryza sativa (Rice)moderately similar to ( 484) loc_os04g57440 12004.m101443 protein cysteine protease 1 precursor, putative, expressedPeptidase_C1 Peptidase_C1A Pept_C1 Peptidase_…
Soltu.DM.12G006340	0.0575999	-17.3611	-4.11779	8.91588e-34	branched-chain amino acid transaminase	Branched-chain-amino-acid aminotransferase	amino acid metabolism.synthesis.branched chain group.common.branched-chain amino acid aminotransferase	AA metabolism	moderately similar to ( 467) AT1G10070 | Symbols: ATBCAT-2 | ATBCAT-2 (ARABIDOPSIS THALIANA BRANCHED-CHAIN AMINO ACID TRANSAMINASE 2); branched-chain-amino-acid transaminase/ catalytic | chr1:3288672-3290164 FORWARDmoderately similar to ( 438) loc_os03g01600 12003.m05706 protein branched-chain-amino-acid aminotransferase, putative, expressedPRK06606 BCAT_beta_family Aminotran_4 PLPDE_IV IlvE D-AA…
Soltu.DM.12G006450	0.141868	-7.04881	-2.81738	3.32366e-20	hydroxyproline-rich glycoprotein family protein	Hydroxyproline-rich glycoprotein	not assigned.unknown	Not assigned/Unknown	PGSC0003DMT400005162
Soltu.DM.12G006600	0.152821	-6.54362	-2.71009	4.27759e-09	HXXXD-type acyl-transferase family protein	Anthranilate N-benzoyltransferase protein	lipid metabolism.FA synthesis and FA elongation.fatty acid elongase	Lipid Metabolism	moderately similar to ( 293) AT4G24510 | Symbols: CER2, VC2, VC-2 | CER2 (ECERIFERUM 2); transferase/ transferase, transferring acyl groups other than amino-acyl groups | chr4:12660929-12662537 FORWARDmoderately similar to ( 262) loc_os04g52164 12004.m10111 protein transferase, putative, expressedTransferase PGSC0003DMT400005186
Soltu.DM.12G007630	0.298592	-3.34905	-1.74375	3.6499e-07	Protein of unknown function (DUF793)	Conserved gene of unknown function	not assigned.unknown	Not assigned/Unknown	moderately similar to ( 464) AT1G18740 | Symbols: | unknown protein | chr1:6464125-6465273 FORWARDmoderately similar to ( 290) loc_os04g59140 12004.m10791 protein expressed proteinDUF793 PGSC0003DMT400027999
Soltu.DM.12G008200	0.498425	-2.00632	-1.00455	1.2268e-09	cation/H exchanger	Cation proton exchanger	transport.metal	Transport	nearly identical (1015) AT5G41610 | Symbols: ATCHX18, CHX18 | ATCHX18; monovalent cation:proton antiporter/ sodium:hydrogen antiporter | chr5:16638554-16641146 REVERSEhighly similar to ( 855) loc_os05g19500 12005.m083674 protein ATCHX19, putative, expressedKefB Na_H_Exchanger PRK03562 PRK03659 PGSC0003DMT400012866
Soltu.DM.12G009100	0.102832	-9.72463	-3.28164	7.11754e-33	GRAS family transcription factor	Nodulation signaling pathway 1	RNA.regulation of transcription.GRAS transcription factor family	RNA	moderately similar to ( 449) AT3G13840 | Symbols: | scarecrow transcription factor family protein | chr3:4555305-4556837 REVERSEhighly similar to ( 582) NSP1_MEDTR Nodulation signaling pathway 1 protein - Medicago truncatula (Barrel medic)moderately similar to ( 303) loc_os03g29480 12003.m08221 protein nodulation signaling pathway 1 protein, putative, expressedGRAS PGSC0003DMT400089692
Soltu.DM.12G009890	0.0772864	-12.9389	-3.69364	2.06922e-19	HXXXD-type acyl-transferase family protein	Malonyltransferase	secondary metabolism.flavonoids.anthocyanins.anthocyanin 5-aromatic acyltransferase	secondary metabolism	moderately similar to ( 219) AT5G39090 | Symbols: | transferase family protein | chr5:15643612-15644958 FORWARDweakly similar to ( 184) loc_os02g57480 12002.m10770 protein anthocyanin 5-aromatic acyltransferase, putative, expressedTransferase PGSC0003DMT400016590
Soltu.DM.12G010320	0.209606	-4.77085	-2.25425	1.44073e-09	Integrase-type DNA-binding superfamily protein	AP2/ERF domain-containing transcription factor	RNA.regulation of transcription.AP2/EREBP, APETALA2/Ethylene-responsive element binding protein family	RNA	weakly similar to ( 154) AT5G11590 | Symbols: TINY2 | TINY2 (TINY2); DNA binding / transcription factor | chr5:3727789-3728499 REVERSEweakly similar to ( 132) loc_os01g10370 12001.m07658 protein transcriptional factor TINY, putative, expressedAP2 AP2 PGSC0003DMT400068040
Soltu.DM.12G010500	0.411438	-2.4305	-1.28125	3.24675e-07	NB-ARC domain-containing disease resistance protein	Cc-nbs-lrr resistance protein	stress.biotic	stress	moderately similar to ( 232) AT4G27190 | Symbols: | disease resistance protein (NBS-LRR class), putative | chr4:13620977-13623934 REVERSEmoderately similar to ( 228) loc_os01g72680 12001.m13302 protein disease resistance protein RPS2, putativeNB-ARC PGSC0003DMT400019599
Soltu.DM.12G011100	0.247985	-4.03251	-2.01168	2.62342e-08	early nodulin-like protein	Blue copper	misc.plastocyanin-like	misc	weakly similar to ( 116) AT5G15350 | Symbols: | plastocyanin-like domain-containing protein | chr5:4985184-4986154 REVERSEweakly similar to ( 149) loc_os09g38540 12009.m06795 protein blue copper protein precursor, putative, expressedCu_bind_like PGSC0003DMT400073746
Soltu.DM.12G011550	0.36314	-2.75376	-1.4614	4.96452e-08	ARF GTPase-activating protein	ATP binding protein	signalling.G-proteins	signalling	nearly identical (1130) AT5G13300 | Symbols: SFC, VAN3, AGD3 | SFC (SCARFACE); ARF GTPase activator/ phosphoinositide binding | chr5:4255923-4262018 REVERSEnearly identical (1039) loc_os09g33600 12009.m06409 protein VAN3, putative, expressedArfGap ArfGap COG5347 BAR PH_centaurin ANK PGSC0003DMT400005756
Soltu.DM.12G011650	0.137449	-7.27543	-2.86303	2.86921e-08	O-Glycosyl hydrolases family 17 protein	Glucan endo-1,3-beta-glucosidase	misc.beta 1,3 glucan hydrolases.glucan endo-1,3-beta-glucosidase	misc	moderately similar to ( 342) AT4G29360 | Symbols: | glycosyl hydrolase family 17 protein | chr4:14451562-14453687 REVERSEmoderately similar to ( 287) E13B_WHEAT Glucan endo-1,3-beta-glucosidase precursor (EC 3.2.1.39) ((1->3)-beta-glucan endohydrolase) ((1->3)-beta-glucanase) (Beta-1,3-endoglucanase) - Triticum aestivum (Wheat)moderately similar to ( 338) loc_os01g53750 12001.m11541 protein gluca…
Soltu.DM.12G011670	0.282235	-3.54315	-1.82503	2.16653e-10	S-adenosyl-L-methionine-dependent methyltransferases superfamily protein	Phosphoethanolamine N-methyltransferase	lipid metabolism.Phospholipid synthesis	Lipid Metabolism	highly similar to ( 798) AT3G18000 | Symbols: NMT1, XPL1, PEAMT | XPL1 (XIPOTL 1); methyltransferase/ phosphoethanolamine N-methyltransferase | chr3:6154578-6157331 FORWARDhighly similar to ( 798) PEAM1_ARATH Phosphoethanolamine N-methyltransferase 1 (EC 2.1.1.103) (PEAMT 1) (AtNMT1) - Arabidopsis thaliana (Mouse-ear cress)highly similar to ( 791) loc_os01g50030 12001.m11187 protein phosphoethano…
Soltu.DM.12G012700	0.444688	-2.24877	-1.16913	4.43986e-20	porphyromonas-type peptidyl-arginine deiminase family protein	Agmatine deiminase	polyamine metabolism.synthesis.agmatine deiminase	Polyamine metabolism	highly similar to ( 581) AT5G08170 | Symbols: EMB1873, ATAIH | EMB1873 (EMBRYO DEFECTIVE 1873); agmatine deiminase | chr5:2628663-2631047 REVERSEhighly similar to ( 527) loc_os04g39210 12004.m08910 protein agmatine deiminase, putative, expressedPAD_porph COG2957 PGSC0003DMT400001745
Soltu.DM.12G013910	0.443613	-2.25422	-1.17263	4.45587e-20	Plant protein of unknown function (DUF869)	DNA double-strand break repair rad50 ATPase	cell.organisation	Cell	weakly similar to ( 196) AT3G05270 | Symbols: | EXPRESSED IN: 22 plant structures; EXPRESSED DURING: 13 growth stages; CONTAINS InterPro DOMAIN/s: Protein of unknown function DUF869, plant (InterPro:IPR008587); BEST Arabidopsis thaliana protein match is: myosin heavy chain-related (TAIR:AT1G77580.2); Has 97002 Blast hits to 49715 proteins in 2003 species: Archae - 1158; Bacteria - 12418; Metazoa …
Soltu.DM.12G017090	0.124074	-8.0597	-3.01073	5.14227e-08	hypothetical protein	Gene of unknown function	not assigned.unknown	Not assigned/Unknown	PGSC0003DMT400017797
Soltu.DM.12G019570	0.205649	-4.86266	-2.28175	3.54623e-20	formin homology	Formin 1	cell.organisation	Cell	highly similar to ( 570) AT3G25500 | Symbols: AFH1, FH1, AHF1, ATFH1 | AFH1 (FORMIN HOMOLOGY 1); actin binding / actin filament binding / protein binding | chr3:9251320-9254826 REVERSEhighly similar to ( 579) loc_os01g67240 12001.m12827 protein AFH1, putative, expressedFH2 FH2 PGSC0003DMT400013717
Soltu.DM.12G020420	0.186871	-5.35128	-2.41989	3.24215e-09	plant intracellular ras group-related LRR	Leucine rich repeat protein	RNA.regulation of transcription.putative transcription regulator	RNA	moderately similar to ( 352) AT2G19330 | Symbols: | leucine-rich repeat family protein | chr2:8372947-8374453 FORWARDmoderately similar to ( 314) loc_os04g51580 12004.m101439 protein leucine-rich repeat-containing protein 40, putative, expressed PGSC0003DMT400016538
Soltu.DM.12G020630	0.147667	-6.77201	-2.75958	4.35405e-20	organic cation/carnitine transporter	YUP8H12R.2 protein	0	Not assigned/Unknown	0
Soltu.DM.12G020660	0.260197	-3.84323	-1.94232	2.54391e-21	Cation efflux family protein	Metal tolerance protein	transport.metal	Transport	moderately similar to ( 412) AT1G16310 | Symbols: | cation efflux family protein | chr1:5578435-5580585 FORWARDmoderately similar to ( 363) loc_os01g03914 12001.m150472 protein metal tolerance protein C3, putative, expressedCation_efflux MMT1 PGSC0003DMT400024996
Soltu.DM.12G021660	0.123602	-8.0905	-3.01623	4.31062e-25	RING/U-box superfamily protein	RING-H2 finger protein ATL2B	protein.degradation.ubiquitin.E3.RING	Protein	weakly similar to ( 130) AT3G20395 | Symbols: | protein binding / zinc ion binding | chr3:7112020-7113792 REVERSEweakly similar to ( 125) loc_os10g39770 12010.m06748 protein RING-H2 finger protein ATL2B, putative, expressed PGSC0003DMT400071648
Soltu.DM.12G023190	0.321317	-3.11219	-1.63793	1.91453e-08	Peroxidase superfamily protein	Peroxidase 27	misc.peroxidases	misc	moderately similar to ( 413) AT3G01190 | Symbols: | peroxidase 27 (PER27) (P27) (PRXR7) | chr3:67236-68477 REVERSEmoderately similar to ( 347) PER1_ORYSA Peroxidase 1 precursor (EC 1.11.1.7) - Oryza sativa (Rice)moderately similar to ( 363) loc_os04g53640 12004.m10257 protein peroxidase 1 precursor, putative, expressedsecretory_peroxidase plant_peroxidase peroxidase PGSC0003DMT400062515
Soltu.DM.12G023270	0.371415	-2.69241	-1.4289	9.85538e-14	Galactosyltransferase family protein	Galactosyltransferase family protein	protein.glycosylation	Protein	highly similar to ( 592) AT1G05170 | Symbols: | galactosyltransferase family protein | chr1:1491460-1493931 REVERSEhighly similar to ( 550) loc_os03g38050 12003.m08906 protein beta-1,3-galactosyltransferase sqv-2, putative, expressedGalactosyl_T PGSC0003DMT400022537
Soltu.DM.12G023590	0.30211	-3.31006	-1.72686	1.59847e-16	FASCICLIN-like arabinogalactan	Fasciclin-like arabinogalactan protein 19	cell wall.cell wall proteins.AGPs.AGP	Cell Wall	moderately similar to ( 348) AT4G12730 | Symbols: FLA2 | FLA2 (FASCICLIN-LIKE ARABINOGALACTAN 2) | chr4:7491598-7492809 REVERSEmoderately similar to ( 296) loc_os08g23180 12008.m06339 protein fasciclin-like arabinogalactan protein 8 precursor, putative, expressed PGSC0003DMT400010976
Soltu.DM.12G023800	0.393724	-2.53985	-1.34474	1.12934e-06	CONSTANS-like	Transcription factor	RNA.regulation of transcription.C2C2(Zn) CO-like, Constans-like zinc finger family	RNA	moderately similar to ( 270) AT3G07650 | Symbols: COL9 | COL9 (CONSTANS-LIKE 9); transcription factor/ zinc ion binding | chr3:2442494-2443901 FORWARDmoderately similar to ( 268) loc_os06g19444 12006.m32050 protein CCT motif family protein, expressed PGSC0003DMT400074143
Soltu.DM.12G023830	0.0100769	-99.237	-6.63281	4.58652e-09	SAUR-like auxin-responsive protein family	Auxin responsive protein	hormone metabolism.auxin.induced-regulated-responsive-activated	hormone metabolism	PGSC0003DMT400085945
Soltu.DM.12G024710	0.493284	-2.02723	-1.01951	1.19244e-10	K transporter	Potassium channel	transport.potassium	Transport	nearly identical (1253) AT2G26650 | Symbols: AKT1, ATAKT1 | AKT1 (ARABIDOPSIS K TRANSPORTER 1); cyclic nucleotide binding / inward rectifier potassium channel | chr2:11331965-11336444 REVERSEnearly identical (1132) AKT1_ORYSA Potassium channel AKT1 (OsAKT1) - Oryza sativa (Rice)nearly identical (1132) loc_os01g45990 12001.m10798 protein potassium channel AKT1, putative, expressedANK Ion_trans CAP…
Soltu.DM.12G025470	0.468139	-2.13612	-1.09499	9.51386e-21	hexokinase	Hexokinase 5	major CHO metabolism.degradation.sucrose.hexokinase	primary carbon metabolism	highly similar to ( 704) AT2G19860 | Symbols: ATHXK2, HXK2 | HXK2 (HEXOKINASE 2); ATP binding / fructokinase/ glucokinase/ hexokinase | chr2:8571949-8573762 FORWARDhighly similar to ( 689) HXK1_SPIOL Hexokinase-1 (EC 2.7.1.1) (SoHxK1) - Spinacia oleracea (Spinach)highly similar to ( 644) loc_os05g45590 12005.m08684 protein hexokinase-2, putative, expressedCOG5026 Hexokinase_2 Hexokinase_1 PGSC000…
Soltu.DM.12G025480	0.355494	-2.81299	-1.4921	7.25592e-07	IQ-domain	IQ-domain 26	signalling.calcium	signalling	weakly similar to ( 135) AT3G16490 | Symbols: IQD26 | IQD26 (IQ-domain 26); calmodulin binding | chr3:5603962-5605489 REVERSEweakly similar to ( 127) loc_os05g09520 12005.m05465 protein IQ calmodulin-binding motif family protein, expressed PGSC0003DMT400000953
Soltu.DM.12G025500	0.497354	-2.01064	-1.00766	1.49654e-20	Peptidase M28 family protein	Peptidase M28 family protein	protein.degradation	Protein	highly similar to ( 900) AT5G19740 | Symbols: | peptidase M28 family protein | chr5:6673986-6676767 FORWARDhighly similar to ( 796) loc_os01g54010 12001.m11565 protein glutamate carboxypeptidase 2, putative, expressedPA_GCPII_like PA_TfR Peptidase_M28 PGSC0003DMT400000952
Soltu.DM.12G026290	0.0882597	-11.3302	-3.5021	8.95198e-08	Integrase-type DNA-binding superfamily protein	AP2/ERF domain-containing transcription factor	RNA.regulation of transcription.AP2/EREBP, APETALA2/Ethylene-responsive element binding protein family	RNA	weakly similar to ( 150) AT1G19210 | Symbols: | AP2 domain-containing transcription factor, putative | chr1:6626973-6627530 REVERSEweakly similar to ( 117) loc_os02g54050 12002.m10434 protein transcriptional factor TINY, putative, expressedAP2 AP2 PGSC0003DMT400007511
Soltu.DM.12G027110	0.305021	-3.27847	-1.71302	1.62069e-20	monogalactosyldiacylglycerol synthase	1,2-diacylglycerol 3-beta-galactosyltransferase	lipid metabolism.glycolipid synthesis.MGDG synthase	Lipid Metabolism	highly similar to ( 677) AT5G20410 | Symbols: MGD2, ATMGD2 | MGD2; 1,2-diacylglycerol 3-beta-galactosyltransferase/ UDP-galactosyltransferase/ transferase, transferring glycosyl groups | chr5:6896765-6898581 FORWARDhighly similar to ( 634) loc_os02g55910 12002.m10615 protein MGD2, putative, expressedMGDG_synth MurG murG PGSC0003DMT400020271
Soltu.DM.12G027830	0.493095	-2.02801	-1.02006	3.98608e-17	DNA-binding protein phosphatase	DNA-binding protein phosphatase 2C	protein.postranslational modification	Protein	moderately similar to ( 358) AT2G25620 | Symbols: | protein phosphatase 2C, putative / PP2C, putative | chr2:10903154-10904978 REVERSEmoderately similar to ( 454) loc_os02g55560 12002.m100396 protein DNA-binding protein phosphatase 2C, putative, expressedPP2Cc PP2Cc PP2C PTC1 PGSC0003DMT400020228
Soltu.DM.12G028950	0.188817	-5.29612	-2.40494	2.09643e-17	glutathione S-transferase TAU	Glutathione S-transferase	misc.glutathione S transferases	misc	moderately similar to ( 255) AT1G78380 | Symbols: ATGSTU19, GST8 | ATGSTU19 (GLUTATHIONE S-TRANSFERASE TAU 19); glutathione binding / glutathione transferase | chr1:29486659-29487819 REVERSEmoderately similar to ( 285) GSTXC_TOBAC Probable glutathione S-transferase parC (EC 2.5.1.18) (Auxin-regulated protein parC) - Nicotiana tabacum (Common tobacco)weakly similar to ( 189) loc_os09g20220 12009.m…
Soltu.DM.12G029580	0.405154	-2.4682	-1.30346	4.23372e-07	receptor like protein	Conserved gene of unknown function	signalling.receptor kinases.leucine rich repeat XI	signalling	moderately similar to ( 394) AT1G47890 | Symbols: AtRLP7 | AtRLP7 (Receptor Like Protein 7); kinase/ protein binding | chr1:17643976-17647035 FORWARDmoderately similar to ( 206) RPK1_IPONI Receptor-like protein kinase precursor (EC 2.7.11.1) - Ipomoea nil (Japanese morning glory) (Pharbitis nil)moderately similar to ( 356) loc_os12g11720 12012.m05151 protein verticillium wilt disease resistance p…

## Sheet: S3d. MPD vs. SPA_6W_Root
Table S3d. List of down-regulated genes with at least two-fold change (P-values < 0.05) in ‘Medium P-deficiency vs. Sufficient P-availability’ (‘MPD vs. SPA’) comparison in the roots of 6-week potato plants
Geneid	Fold change	Fold change	Log2(FoldChange)	P-value	v6.1_Description	v3.4 Description	MAPMan functional group basieredn auf v3.1	Functional category (compiled)	Mapman description
Soltu.DM.01G003400	0.49527	-2.0191	-1.01371	1.19494e-07	NB-ARC domain-containing disease resistance protein	Resistance protein PSH-RGH7	stress.biotic	stress	moderately similar to ( 227) AT1G50180 | Symbols: | disease resistance protein (CC-NBS-LRR class), putative | chr1:18584235-18587136 FORWARDmoderately similar to ( 245) loc_os07g08890 12007.m05345 protein disease resistance protein RPM1, putative, expressedNB-ARC PGSC0003DMT400042194
Soltu.DM.01G003430	0.423179	-2.36307	-1.24066	1.14741e-07	cysteine-rich RLK (RECEPTOR-like protein kinase)	Protein kinase family protein	signalling.receptor kinases.DUF 26	signalling	highly similar to ( 847) AT1G70520 | Symbols: | protein kinase family protein | chr1:26584888-26587334 REVERSEmoderately similar to ( 209) NORK_MEDTR Nodulation receptor kinase precursor (EC 2.7.11.1) (Does not make infections protein 2) (Symbiosis receptor-like kinase) (MtSYMRK) - Medicago truncatula (Barrel medic)moderately similar to ( 497) loc_os01g36790 12001.m09975 protein protein kinase, p…
Soltu.DM.01G008290	0.209297	-4.77791	-2.25638	2.52949e-19	Glucose-6-phosphate/phosphate translocator-related	Triose phosphate/phosphate translocator, chloroplastic	transport.metabolite transporters at the envelope membrane	Transport	highly similar to ( 564) AT5G46110 | Symbols: APE2, TPT | APE2 (ACCLIMATION OF PHOTOSYNTHESIS TO ENVIRONMENT 2); antiporter/ triose-phosphate transmembrane transporter | chr5:18697606-18700223 FORWARDhighly similar to ( 742) TPT_SOLTU Triose phosphate/phosphate translocator, chloroplast precursor (cTPT) (E29) - Solanum tuberosum (Potato)highly similar to ( 539) loc_os01g13770 12001.m150534 protei…
Soltu.DM.01G012120	0.43341	-2.30728	-1.20619	3.00633e-11	hypothetical protein	Thaumatin	stress.biotic	stress	weakly similar to ( 163) AT4G11650 | Symbols: ATOSM34 | ATOSM34 (osmotin 34) | chr4:7025127-7026113 REVERSEweakly similar to ( 168) P21_SOYBN Protein P21 - Glycine max (Soybean)weakly similar to ( 158) loc_os03g46070 12003.m09627 protein protein P21, putative, expressedThaumatin THN PGSC0003DMT400010892
Soltu.DM.01G012130	0.311386	-3.21145	-1.68322	6.26567e-08	hypothetical protein	Hippocampus abundant transcript 1 protein	not assigned.unknown	Not assigned/Unknown	moderately similar to ( 233) AT2G16980 | Symbols: | tetracycline transporter | chr2:7376376-7380944 FORWARDmoderately similar to ( 357) loc_os11g05390 12011.m04736 protein tetracycline transporter protein, putative, expressed PGSC0003DMT400050130
Soltu.DM.01G012140	0.407075	-2.45655	-1.29663	4.33387e-07	hypothetical protein	N-6 Adenine-specific DNA methylase	not assigned.unknown	Not assigned/Unknown	PGSC0003DMT400056406
Soltu.DM.01G012470	0.495088	-2.01984	-1.01424	1.12953e-11	hypothetical protein	F-box/kelch protein	protein.degradation.ubiquitin.E3.SCF.FBOX	Protein	moderately similar to ( 293) AT1G23390 | Symbols: | kelch repeat-containing F-box family protein | chr1:8309449-8310633 REVERSEweakly similar to ( 114) loc_os09g12150 12009.m04477 protein expressed protein PGSC0003DMT400035085
Soltu.DM.01G025000	0.447481	-2.23473	-1.1601	3.70025e-09	hypothetical protein
Soltu.DM.01G034920	0.424251	-2.35709	-1.23701	2.37408e-22	RING/U-box superfamily protein	Zinc finger (C3HC4-type RING finger) family protein	protein.degradation.ubiquitin.E3.RING	Protein	weakly similar to ( 126) AT1G28040 | Symbols: | protein binding / zinc ion binding | chr1:9773580-9774910 REVERSEvery weakly similar to (85.5) loc_os12g42540 12012.m08033 protein RING-H2 finger protein ATL2I, putative PGSC0003DMT400000620
Soltu.DM.01G051840	0.395283	-2.52983	-1.33904	1.04199e-37	Plant regulator RWP-RK family protein	NIN 1	RNA.regulation of transcription.NIN-like bZIP-related family	RNA	highly similar to ( 752) AT1G20640 | Symbols: | RWP-RK domain-containing protein | chr1:7155201-7157986 FORWARDhighly similar to ( 639) loc_os03g03900 12003.m05922 protein nodule inception protein, putative, expressedRWP-RK PGSC0003DMT400025657
Soltu.DM.02G012750	0.437925	-2.2835	-1.19125	1.19601e-09	P-loop containing nucleoside triphosphate hydrolases superfamily protein	AAA ATPase	protein.degradation.AAA type	Protein	moderately similar to ( 333) AT3G28580 | Symbols: | AAA-type ATPase family protein | chr3:10715736-10717238 FORWARDmoderately similar to ( 324) loc_os03g58790 12003.m10782 protein ATPase 3, putative, expressed PGSC0003DMT400054443
Soltu.DM.02G013700	0.208031	-4.80697	-2.26513	6.65014e-73	urease accessory protein G	Urease accessory protein G	amino acid metabolism.degradation.glutamate family.arginine	AA metabolism	moderately similar to ( 473) AT2G34470 | Symbols: UREG, PSKF109 | UREG (UREASE ACCESSORY PROTEIN G); ATP binding / metal ion binding / nickel ion binding / nucleotide binding | chr2:14530900-14532411 REVERSEmoderately similar to ( 469) loc_os05g49050 12005.m08975 protein urease accessory protein ureG, putative, expressedHypB cobW PGSC0003DMT400021364
Soltu.DM.02G014090	0.350945	-2.84945	-1.51068	5.02617e-09	cation/H exchanger	Na(+)/H(+) antiporter	transport.metal	Transport	highly similar to ( 888) AT5G41610 | Symbols: ATCHX18, CHX18 | ATCHX18; monovalent cation:proton antiporter/ sodium:hydrogen antiporter | chr5:16638554-16641146 REVERSEhighly similar to ( 809) loc_os05g19500 12005.m083674 protein ATCHX19, putative, expressedKefB Na_H_Exchanger RosB PRK03562 PGSC0003DMT400025130
Soltu.DM.02G014110	0.430935	-2.32053	-1.21446	2.93773e-09	purine permease	Purine transporter	transport.nucleotides	Transport	moderately similar to ( 266) AT4G18220 | Symbols: | purine permease family protein | chr4:10078768-10080109 FORWARDmoderately similar to ( 238) loc_os04g49739 12004.m35055 protein ATPUP11, putative, expressed PGSC0003DMT400025122
Soltu.DM.02G014120	0.0855024	-11.6956	-3.54789	1.74152e-16	purine permease	Purine transporter	transport.nucleotides	Transport	moderately similar to ( 257) AT4G18210 | Symbols: ATPUP10 | ATPUP10; purine transmembrane transporter | chr4:10076175-10077495 FORWARDmoderately similar to ( 235) loc_os04g49739 12004.m35055 protein ATPUP11, putative, expressed PGSC0003DMT400025118
Soltu.DM.02G017630	0.436664	-2.29009	-1.19541	3.64455e-11	phosphate	PHO2	protein.degradation.ubiquitin.E2	Protein	highly similar to ( 792) AT2G33770 | Symbols: UBC24, ATUBC24, PHO2 | PHO2 (PHOSPHATE 2); ubiquitin-protein ligase | chr2:14277785-14281482 REVERSEhighly similar to ( 671) loc_os05g48390 12005.m08910 protein ubiquitin conjugating enzyme, putative, expressedUBCc UQ_con UBCc COG5078 PGSC0003DMT400076435
Soltu.DM.02G022850	0.469493	-2.12996	-1.09083	1.20028e-06	serine acetyltransferase 3;2	Serine acetyltransferase 2	amino acid metabolism.synthesis.serine-glycine-cysteine group.cysteine.SAT	AA metabolism	moderately similar to ( 414) AT4G35640 | Symbols: ATSERAT3;2 | ATSERAT3;2 (Serine acetyltransferase 3;2); acetyltransferase/ serine O-acetyltransferase | chr4:16905755-16907977 REVERSEmoderately similar to ( 412) loc_os03g04140 12003.m35002 protein serine acetyltransferase 2, putative, expressedcysE CysE SATase_N WbbJ PGSC0003DMT400003992
Soltu.DM.02G031490	0.483222	-2.06944	-1.04924	5.50494e-10	EXS (ERD1/XPR1/SYG1) family protein	SPX, N-terminal; EXS, C-terminal	transport.phosphate	Transport	highly similar to ( 760) AT1G14040 | Symbols: | LOCATED IN: integral to membrane; EXPRESSED IN: 21 plant structures; EXPRESSED DURING: 12 growth stages; CONTAINS InterPro DOMAIN/s: SPX, N-terminal (InterPro:IPR004331), EXS, C-terminal (InterPro:IPR004342); BEST Arabidopsis thaliana protein match is: unknown protein (TAIR:AT2G03240.1); Has 732 Blast hits to 696 proteins in 144 species: Archae - 0;…
Soltu.DM.03G001760	0.311958	-3.20556	-1.68058	2.13818e-07	Homeodomain-like superfamily protein	MYB transcription factor	RNA.regulation of transcription.G2-like transcription factor family, GARP	RNA	weakly similar to ( 120) AT2G38300 | Symbols: | DNA binding / transcription factor | chr2:16044175-16045679 REVERSEweakly similar to ( 131) loc_os12g01490 12012.m04153 protein DNA binding protein, putative, expressed PGSC0003DMT400011207
Soltu.DM.03G002110	0.196976	-5.07676	-2.34391	1.03172e-08	Cystathionine beta-synthase (CBS) family protein	Conserved gene of unknown function	not assigned.unknown	Not assigned/Unknown	moderately similar to ( 280) AT5G53750 | Symbols: | FUNCTIONS IN: molecular_function unknown; INVOLVED IN: response to wounding; LOCATED IN: cellular_component unknown; EXPRESSED IN: male gametophyte, pollen tube; EXPRESSED DURING: L mature pollen stage; CONTAINS InterPro DOMAIN/s: Cystathionine beta-synthase, core (InterPro:IPR000644); BEST Arabidopsis thaliana protein match is: CBS domain-conta…
Soltu.DM.03G016420	0.488437	-2.04735	-1.03376	5.86404e-11	phosphoglucomutase	Conserved gene of unknown function	protein.folding	Protein	weakly similar to ( 109) AT1G43760 | Symbols: | FUNCTIONS IN: molecular_function unknown; INVOLVED IN: biological_process unknown; LOCATED IN: cellular_component unknown; CONTAINS InterPro DOMAIN/s: RNA-directed DNA polymerase (reverse transcriptase), related (InterPro:IPR015706), Endonuclease/exonuclease/phosphatase (InterPro:IPR005135); BEST Arabidopsis thaliana protein match is: unknown protei…
Soltu.DM.03G018410	0.271493	-3.68334	-1.88101	2.08039e-08	beta-hydroxylase	Beta-carotene hydroxylase	secondary metabolism.isoprenoids.carotenoids.carotenoid beta ring hydroxylase	secondary metabolism	moderately similar to ( 330) AT4G25700 | Symbols: BETA-OHASE 1, B1, chy1 | BETA-OHASE 1 (BETA-HYDROXYLASE 1); carotene beta-ring hydroxylase | chr4:13094965-13095866 REVERSEmoderately similar to ( 306) loc_os03g03370 12003.m34991 protein beta-carotene hydroxylase, putative, expressed PGSC0003DMT400026363
Soltu.DM.03G018820	0.310453	-3.2211	-1.68755	8.56108e-07	Protein of unknown function (DUF761)	Conserved gene of unknown function	not assigned.unknown	Not assigned/Unknown	PGSC0003DMT400026311
Soltu.DM.03G023340	0.219192	-4.56221	-2.18973	8.58239e-10	ferric reduction oxidase	Ferric-chelate reductase	metal handling.acquisition	other metabolism	highly similar to ( 737) AT5G23980 | Symbols: ATFRO4, FRO4 | FRO4 (FERRIC REDUCTION OXIDASE 4); ferric-chelate reductase | chr5:8098167-8101282 REVERSEmoderately similar to ( 421) loc_os04g48930 12004.m101632 protein ferric-chelate reductase, putative, expressedFerric_reduct FAD_binding_8 PGSC0003DMT400024558
Soltu.DM.03G030530	0.415985	-2.40393	-1.2654	3.34004e-13	aspartate-glutamate racemase family	Racemase and epimerase, acting on amino acids and derivatives	amino acid metabolism.synthesis.glutamate family.arginine.aspartate racemase	AA metabolism	moderately similar to ( 303) AT1G15410 | Symbols: | aspartate-glutamate racemase family | chr1:5299577-5300681 FORWARDmoderately similar to ( 217) loc_os01g37470 12001.m150628 protein asp/Glu racemase, putative, expressedRacX PGSC0003DMT400001685
Soltu.DM.03G034030	0.331382	-3.01766	-1.59343	1.77794e-07	B-box type zinc finger protein with CCT domain	Conserved gene of unknown function	RNA.regulation of transcription.C2C2(Zn) CO-like, Constans-like zinc finger family	RNA	moderately similar to ( 265) AT1G68520 | Symbols: | zinc finger (B-box type) family protein | chr1:25709331-25710749 REVERSEmoderately similar to ( 228) loc_os06g15330 12006.m06246 protein zinc finger protein CONSTANS-LIKE 16, putative, expressed PGSC0003DMT400014362
Soltu.DM.03G034440	0.431023	-2.32006	-1.21416	4.06156e-16	Protein with RNI-like/FBD-like domains	F-box family protein	not assigned.unknown	Not assigned/Unknown	PGSC0003DMT400014561
Soltu.DM.03G037340	0.325092	-3.07605	-1.62108	2.09582e-10	SAUR-like auxin-responsive protein family	SAUR family protein	hormone metabolism.auxin.induced-regulated-responsive-activated	hormone metabolism	PGSC0003DMT400023715
Soltu.DM.04G008860	0.241426	-4.14205	-2.05035	1.91604e-27	glutamine synthase clone F11	Glutamine synthetase	N-metabolism.ammonia metabolism.glutamine synthase	N-metabolism	highly similar to ( 640) AT1G66200 | Symbols: ATGSR2 | ATGSR2; copper ion binding / glutamate-ammonia ligase | chr1:24655552-24657520 REVERSEhighly similar to ( 645) GLN11_ORYSA Glutamine synthetase cytosolic isozyme 1-1 (EC 6.3.1.2) (OsGLN1;1) (OsGS1;1) (Glutamate--ammonia ligase GLN1;1) (Glutamine synthetase shoot isozyme) - Oryza sativa (Rice)highly similar to ( 645) loc_os02g50240 12002.m3386…
Soltu.DM.04G009220	0.199955	-5.00113	-2.32225	2.84977e-10	conserved hypothetical protein	Gene of unknown function	not assigned.unknown	Not assigned/Unknown	PGSC0003DMT400004894
Soltu.DM.04G022220	0.499298	-2.00281	-1.00203	1.79579e-09	Heavy metal transport/detoxification superfamily protein	Metal ion binding protein	metal handling.binding, chelation and storage	other metabolism	weakly similar to ( 195) AT4G39700 | Symbols: | heavy-metal-associated domain-containing protein / copper chaperone (CCH)-related | chr4:18424265-18424906 FORWARDweakly similar to ( 167) loc_os03g26650 12003.m35252 protein metal ion binding protein, putative, expressed PGSC0003DMT400056666
Soltu.DM.04G026550	0.483103	-2.06995	-1.0496	8.92384e-22	Pyridoxal phosphate (PLP)-dependent transferases superfamily protein	Histidine decarboxylase	amino acid metabolism.degradation.histidine	AA metabolism	highly similar to ( 826) AT1G43710 | Symbols: emb1075 | emb1075 (embryo defective 1075); carboxy-lyase/ catalytic/ pyridoxal phosphate binding | chr1:16486534-16488298 REVERSEhighly similar to ( 793) loc_os02g33710 12002.m08462 protein histidine decarboxylase, putative, expressedPRK02769 GadB Pyridoxal_deC PGSC0003DMT400002057
Soltu.DM.04G026760	0.25216	-3.96573	-1.98759	3.31221e-18	cytochrome P450, family 722, subfamily A, polypeptide	Cytochrome P450	misc.cytochrome P450	misc	moderately similar to ( 208) AT1G19630 | Symbols: CYP722A1 | CYP722A1; electron carrier/ heme binding / iron ion binding / monooxygenase/ oxygen binding | chr1:6785427-6787967 REVERSEweakly similar to ( 159) KAO1_HORVU Ent-kaurenoic acid oxidase 1 (EC 1.14.13.79) (gpr5) - Hordeum vulgare (Barley)moderately similar to ( 432) loc_os03g61980 12003.m11077 protein CYP707A3, putative, expressedp450 Cyp…
Soltu.DM.04G026770	0.336434	-2.97235	-1.57161	7.62027e-08	hypothetical protein	Gene of unknown function	not assigned.unknown	Not assigned/Unknown	PGSC0003DMT400093982
Soltu.DM.04G026790	0.404204	-2.474	-1.30684	1.05113e-10	Pyridoxal phosphate (PLP)-dependent transferases superfamily protein	Histidine decarboxylase	amino acid metabolism.degradation.histidine	AA metabolism	moderately similar to ( 406) AT1G43710 | Symbols: emb1075 | emb1075 (embryo defective 1075); carboxy-lyase/ catalytic/ pyridoxal phosphate binding | chr1:16486534-16488298 REVERSEmoderately similar to ( 389) loc_os02g33710 12002.m08462 protein histidine decarboxylase, putative, expressedPRK02769 PGSC0003DMT400074890
Soltu.DM.04G035670	0.482063	-2.07442	-1.05271	5.37213e-21	pfkB-like carbohydrate kinase family protein	Adenosine kinase	minor CHO metabolism.others	minor CHO metabolism	moderately similar to ( 475) AT1G19600 | Symbols: | pfkB-type carbohydrate kinase family protein | chr1:6779085-6780898 FORWARDmoderately similar to ( 470) loc_os01g01620 12001.m06807 protein ribokinase, putative, expressedadenosine_kinase PfkB RbsK KdgK ribokinase_group_A ribokinase YeiC_kinase_like bac_FRK RfaE_like PGSC0003DMT400009476
Soltu.DM.05G009500	0.0316565	-31.5891	-4.98135	3.57704e-24	nitrate transporter2.5	Nitrate transporter	transport.nitrate	Transport	highly similar to ( 644) AT1G12940 | Symbols: ATNRT2.5 | ATNRT2.5 (nitrate transporter2.5); nitrate transmembrane transporter | chr1:4416405-4418337 FORWARDhighly similar to ( 613) loc_os01g50820 12001.m11263 protein nitrate transporter, putative, expressedNarK PGSC0003DMT400043794
Soltu.DM.05G012480	0.448407	-2.23011	-1.15712	2.32687e-10	Transketolase family protein	Pyruvate dehydrogenase	TCA / org. transformation.TCA.pyruvate DH.E1	energy metabolism	highly similar to ( 557) AT5G50850 | Symbols: MAB1 | MAB1 (MACCI-BOU); catalytic/ pyruvate dehydrogenase (acetyl-transferring) | chr5:20689671-20692976 FORWARDhighly similar to ( 554) ODPB_PEA Pyruvate dehydrogenase E1 component subunit beta, mitochondrial precursor (EC 1.2.4.1) (PDHE1-B) - Pisum sativum (Garden pea)highly similar to ( 572) loc_os08g42410 12008.m080219 protein pyruvate dehydrogen…
Soltu.DM.06G031820	0.293936	-3.40211	-1.76643	3.2261e-28	conserved hypothetical protein	IMP dehydrogenase/GMP reductase	not assigned.unknown	Not assigned/Unknown	PGSC0003DMT400078001
Soltu.DM.07G000380	0.422353	-2.36769	-1.24348	1.31174e-06	hypothetical protein	Gene of unknown function	not assigned.unknown	Not assigned/Unknown	PGSC0003DMT400008254
Soltu.DM.07G001030	0.400127	-2.4992	-1.32147	5.30698e-12	Protein of unknown function, DUF593	Conserved gene of unknown function	not assigned.unknown	Not assigned/Unknown	weakly similar to ( 158) AT5G57830 | Symbols: | unknown protein | chr5:23429406-23430860 REVERSEDUF593 PGSC0003DMT400028965
Soltu.DM.07G002120	0.460825	-2.17002	-1.11771	1.29706e-07	UDP-glucosyl transferase 73B5	Zeatin O-glucosyltransferase	misc.UDP glucosyl and glucoronyl transferases	misc	weakly similar to ( 189) AT2G15480 | Symbols: UGT73B5 | UGT73B5 (UDP-glucosyl transferase 73B5); UDP-glucosyltransferase/ UDP-glycosyltransferase/ quercetin 3-O-glucosyltransferase/ transferase, transferring glycosyl groups | chr2:6758817-6760452 FORWARDmoderately similar to ( 452) ZOX_PHAVU Zeatin O-xylosyltransferase (EC 2.4.2.40) (Zeatin O-beta-D-xylosyltransferase) - Phaseolus vulgaris (Kidne…
Soltu.DM.08G005330	0.198002	-5.05046	-2.33641	3.09467e-36	Plant regulator RWP-RK family protein	NIN 2	RNA.regulation of transcription.NIN-like bZIP-related family	RNA	highly similar to ( 626) AT3G59580 | Symbols: | RWP-RK domain-containing protein | chr3:22009652-22012721 FORWARDhighly similar to ( 540) loc_os04g41850 12004.m09159 protein NIN-like protein 2, putative, expressedRWP-RK PGSC0003DMT400015041
Soltu.DM.08G013730	0.0962695	-10.3875	-3.37678	7.93444e-25	Protein phosphatase 2C family protein	Protein phosphatase-2c	protein.postranslational modification	Protein	moderately similar to ( 226) AT4G32950 | Symbols: | protein phosphatase 2C, putative / PP2C, putative | chr4:15904444-15906010 REVERSEmoderately similar to ( 223) loc_os04g25570 12004.m07683 protein protein phosphatase 2c, putative, expressedPP2Cc PP2Cc PP2C PTC1 PGSC0003DMT400005637
Soltu.DM.08G013810	0.190164	-5.25862	-2.39469	2.88113e-21	gamma vacuolar processing enzyme	Vacoular processing enzyme 1	protein.targeting.secretory pathway.vacuole	Protein	highly similar to ( 728) AT4G32940 | Symbols: GAMMA-VPE, GAMMAVPE | GAMMA-VPE (GAMMA VACUOLAR PROCESSING ENZYME); cysteine-type endopeptidase | chr4:15900557-15903161 REVERSEhighly similar to ( 750) VPE_CITSI Vacuolar-processing enzyme precursor (EC 3.4.22.-) (VPE) - Citrus sinensis (Sweet orange)highly similar to ( 691) loc_os01g37910 12001.m42664 protein vacuolar processing enzyme precursor, pu…
Soltu.DM.08G020450	0.0647291	-15.449	-3.94944	1.27689e-27	solute:sodium symporters;urea transmembrane transporters	Urea active transporter	transport.unspecified cations	Transport	highly similar to ( 671) AT5G45380 | Symbols: ATDUR3, DUR3 | sodium:solute symporter family protein | chr5:18391337-18395696 FORWARDhighly similar to ( 642) loc_os10g42960 12010.m07047 protein urea active transporter, putative, expressedPutP PGSC0003DMT400019715
Soltu.DM.08G020700	0.0597503	-16.7363	-4.06491	1.93218e-17	solute:sodium symporters;urea transmembrane transporters	Urea active transporter	transport.unspecified cations	Transport	highly similar to ( 671) AT5G45380 | Symbols: ATDUR3, DUR3 | sodium:solute symporter family protein | chr5:18391337-18395696 FORWARDhighly similar to ( 642) loc_os10g42960 12010.m07047 protein urea active transporter, putative, expressedPutP PGSC0003DMT400019715
Soltu.DM.08G020930	0.0782461	-12.7802	-3.67584	1.58599e-23	solute:sodium symporters;urea transmembrane transporters	Urea active transporter	transport.unspecified cations	Transport	highly similar to ( 671) AT5G45380 | Symbols: ATDUR3, DUR3 | sodium:solute symporter family protein | chr5:18391337-18395696 FORWARDhighly similar to ( 642) loc_os10g42960 12010.m07047 protein urea active transporter, putative, expressedPutP PGSC0003DMT400019715
Soltu.DM.08G022980	0.103619	-9.65075	-3.27064	9.15738e-08	nitrate transporter 1.5	Peptide transporter	transport.peptides and oligopeptides	Transport	highly similar to ( 803) AT1G32450 | Symbols: NRT1.5 | NRT1.5 (NITRATE TRANSPORTER 1.5); nitrate transmembrane transporter/ transporter | chr1:11715337-11719807 REVERSEhighly similar to ( 611) loc_os02g46460 12002.m09683 protein peptide transporter PTR2, putative, expressedPTR2 PTR2 PGSC0003DMT400052873
Soltu.DM.08G026100	0.269727	-3.70745	-1.89043	7.4698e-08	conserved hypothetical protein	Conserved gene of unknown function	not assigned.unknown	Not assigned/Unknown	weakly similar to ( 105) AT2G27830 | Symbols: | FUNCTIONS IN: molecular_function unknown; EXPRESSED IN: 22 plant structures; EXPRESSED DURING: 13 growth stages; BEST Arabidopsis thaliana protein match is: pentatricopeptide (PPR) repeat-containing protein (TAIR:AT4G22760.1); Has 68 Blast hits to 68 proteins in 11 species: Archae - 0; Bacteria - 0; Metazoa - 0; Fungi - 0; Plants - 68; Viruses - 0; …
Soltu.DM.08G028350	0.383955	-2.60447	-1.38099	9.66895e-07	WRKY DNA-binding protein	WRKY transcription factor	RNA.regulation of transcription.WRKY domain transcription factor family	RNA	weakly similar to ( 113) AT4G23550 | Symbols: WRKY29, ATWRKY29 | WRKY29; transcription factor | chr4:12291831-12293088 FORWARDweakly similar to ( 124) loc_os02g16540 12002.m77729 protein OsWRKY39v2 - Superfamily of rice TFs having WRKY and zinc finger domains, expressedWRKY PGSC0003DMT400032091
Soltu.DM.08G029920	0.394813	-2.53284	-1.34076	4.90158e-16	oligopeptide transporter	Oligopeptide transporter OPT family	transport.peptides and oligopeptides	Transport	nearly identical (1158) AT4G10770 | Symbols: ATOPT7, OPT7 | OPT7 (OLIGOPEPTIDE TRANSPORTER 7); oligopeptide transporter | chr4:6628646-6632517 REVERSEnearly identical (1172) loc_os06g03540 12006.m05086 protein oligopeptide transporter 9, putative, expressedOPT PGSC0003DMT400031916
Soltu.DM.09G001760	0.475175	-2.10449	-1.07347	7.66538e-10	basic helix-loop-helix (bHLH) DNA-binding superfamily protein	Prf interactor 30137	RNA.regulation of transcription.bHLH,Basic Helix-Loop-Helix family	RNA	weakly similar to ( 191) AT1G06150 | Symbols: | transcription factor | chr1:1869228-1873194 REVERSEweakly similar to ( 200) loc_os12g06330 12012.m04623 protein expressed protein PGSC0003DMT400022735
Soltu.DM.09G003580	0.455431	-2.19572	-1.1347	1.6643e-08	alpha/beta-Hydrolases superfamily protein	Esterase/lipase superfamily protein	not assigned.unknown	Not assigned/Unknown	moderately similar to ( 457) AT2G36290 | Symbols: | hydrolase, alpha/beta fold family protein | chr2:15208867-15210768 REVERSEmoderately similar to ( 405) loc_os02g32970 12002.m08390 protein catalytic/ hydrolase, putative, expressed PGSC0003DMT400006849
Soltu.DM.09G004920	0.247913	-4.03367	-2.01209	8.9806e-23	permease, cytosine/purines, uracil, thiamine, allantoin family protein	Uracil permease	transport.nucleotides	Transport	highly similar to ( 628) AT5G03555 | Symbols: | permease, cytosine/purines, uracil, thiamine, allantoin family protein | chr5:898354-900153 REVERSEhighly similar to ( 528) loc_os02g44680 12002.m09508 protein allantoin permease, putative, expressedFUI1 Transp_cyt_pur PRK11375 CodB PGSC0003DMT400009897
Soltu.DM.09G005250	0.420166	-2.38001	-1.25097	1.17584e-13	ACT-like superfamily protein	Amino acid binding protein	not assigned.unknown	Not assigned/Unknown	highly similar to ( 508) AT2G36840 | Symbols: | ACT domain-containing protein | chr2:15451834-15453550 REVERSEmoderately similar to ( 484) loc_os09g39740 12009.m22202 protein amino acid binding protein, putative, expressedACT_ACR-like_2 ACT_ACR-like_3 ACT_ACR-like_4 ACT_ACR-like_1 PGSC0003DMT400009864
Soltu.DM.09G007480	0.442784	-2.25844	-1.17532	1.23429e-09	DNAse I-like superfamily protein	Endonuclease/exonuclease/phosphatase family protein	DNA.synthesis/chromatin structure	DNA	highly similar to ( 515) AT2G37440 | Symbols: | endonuclease/exonuclease/phosphatase family protein | chr2:15720240-15721885 FORWARDmoderately similar to ( 424) loc_os05g02350 12005.m04771 protein type I inositol-1,4,5-trisphosphate 5-phosphatase CVP2, putativeIPPc COG5411 Exo_endo_phos PGSC0003DMT400061482
Soltu.DM.09G009690	0.351223	-2.84719	-1.50954	1.58874e-06	Ctr copper transporter family	Copper transporter	transport.metal	Transport	weakly similar to ( 111) AT5G59030 | Symbols: COPT1 | COPT1 (copper transporter 1); copper ion transmembrane transporter | chr5:23833945-23834457 REVERSEvery weakly similar to (95.5) loc_os01g56420 12001.m11798 protein copper transporter 1, putative, expressed PGSC0003DMT400059564
Soltu.DM.09G021220	0.0234358	-42.6698	-5.41514	1.05902e-06	cytochrome P450, family 71, subfamily B, polypeptide	Cytochrome P450 hydroxylase	misc.cytochrome P450	misc	moderately similar to ( 351) AT3G26300 | Symbols: CYP71B34 | CYP71B34; electron carrier/ heme binding / iron ion binding / monooxygenase/ oxygen binding | chr3:9639199-9640866 REVERSEmoderately similar to ( 417) C71D8_SOYBN Cytochrome P450 71D8 (EC 1.14.-.-) (P450 CP7) - Glycine max (Soybean)moderately similar to ( 400) loc_os09g10340 12009.m04299 protein cytochrome P450 71D7, putative, expressed…
Soltu.DM.09G026950	0.446417	-2.24006	-1.16354	5.00174e-15	fatty alcohol oxidase	Disulfide oxidoreductase	not assigned.unknown	Not assigned/Unknown	highly similar to ( 771) AT3G23410 | Symbols: | alcohol oxidase-related | chr3:8382860-8386024 FORWARDhighly similar to ( 709) loc_os02g40840 12002.m09169 protein oxidoreductase, putative, expressedGMC_oxred_N BetA PGSC0003DMT400044325
Soltu.DM.10G002160	0.398024	-2.51241	-1.32907	2.31112e-08	cyclic nucleotide-gated cation channel	ATCNGC4	transport.cyclic nucleotide or calcium regulated channels	Transport	highly similar to ( 877) AT5G54250 | Symbols: ATCNGC4, CNGC4, HLM1, DND2 | ATCNGC4 (CYCLIC NUCLEOTIDE-GATED CATION CHANNEL 4); calmodulin binding / cation channel/ cation transmembrane transporter/ cyclic nucleotide binding | chr5:22025684-22029971 REVERSEhighly similar to ( 772) loc_os05g42250 12005.m08398 protein cyclic nucleotide-gated ion channel 2, putative, expressed PGSC0003DMT400064413
Soltu.DM.10G002230	0.199085	-5.02298	-2.32854	5.19219e-07	NAC domain containing protein	NAC domain protein	development.unspecified	Development	moderately similar to ( 301) AT3G15510 | Symbols: ATNAC2, ANAC056, NARS1 | ATNAC2 (ARABIDOPSIS NAC DOMAIN CONTAINING PROTEIN 2); transcription factor | chr3:5243696-5245037 FORWARDmoderately similar to ( 243) NAC48_ORYSA NAC domain-containing protein 48 (ONAC048) - Oryza sativa (Rice)moderately similar to ( 277) loc_os07g37920 12007.m08041 protein NAM-like protein, putative, expressedNAM PGSC0003…
Soltu.DM.10G019520	0.238513	-4.19265	-2.06786	2.24016e-08	wall-associated kinase	ATP binding protein	signalling.receptor kinases.wall associated kinase	signalling	moderately similar to ( 469) AT1G21270 | Symbols: WAK2 | WAK2; ATP binding / calcium ion binding / protein kinase/ protein serine/threonine kinase | chr1:7444997-7447345 FORWARDweakly similar to ( 144) CRI4_MAIZE Putative receptor protein kinase CRINKLY4 precursor (EC 2.7.11.1) - Zea mays (Maize)moderately similar to ( 470) loc_os04g51040 12004.m10001 protein OsWAK50 - OsWAK receptor-like protein…
Soltu.DM.10G019540	0.116535	-8.58108	-3.10116	3.79821e-14	wall-associated kinase	ATP binding protein	0	Not assigned/Unknown	0
Soltu.DM.10G025240	0.391427	-2.55476	-1.35319	6.94295e-08	conserved hypothetical protein	Conserved gene of unknown function	not assigned.unknown	Not assigned/Unknown	PGSC0003DMT400072576
Soltu.DM.10G026950	0.367536	-2.72082	-1.44404	9.82575e-09	myb-like HTH transcriptional regulator family protein	Transcription factor	RNA.regulation of transcription.G2-like transcription factor family, GARP	RNA	weakly similar to ( 165) AT5G06800 | Symbols: | myb family transcription factor | chr5:2103374-2105680 FORWARDweakly similar to ( 169) loc_os04g56990 12004.m101684 protein transfactor, putative, expressed PGSC0003DMT400060855
Soltu.DM.10G027290	0.452098	-2.21191	-1.14529	3.12576e-08	Protein of unknown function, DUF617	Conserved gene of unknown function	not assigned.unknown	Not assigned/Unknown	moderately similar to ( 206) AT2G41660 | Symbols: MIZ1 | MIZ1 (mizu-kussei 1) | chr2:17367945-17368838 FORWARDweakly similar to ( 176) loc_os02g47980 12002.m09832 protein plant-specific domain TIGR01570 family protein, expressedDUF617 PGSC0003DMT400060993
Soltu.DM.11G002220	0.359266	-2.78345	-1.47687	1.10337e-06	elicitor-activated gene 3-1	Cinnamyl alcohol dehydrogenase	secondary metabolism.phenylpropanoids.lignin biosynthesis.CAD	secondary metabolism	weakly similar to ( 139) AT4G37990 | Symbols: ELI3-2, ELI3, ATCAD8, CAD-B2 | ELI3-2 (ELICITOR-ACTIVATED GENE 3-2); aryl-alcohol dehydrogenase/ mannitol dehydrogenase | chr4:17855964-17857388 FORWARDweakly similar to ( 159) MTDH_FRAAN Probable mannitol dehydrogenase (EC 1.1.1.255) (NAD-dependent mannitol dehydrogenase) - Fragaria ananassa (Strawberry)weakly similar to ( 130) loc_os08g16910 12008.m…
Soltu.DM.11G003440	0.487492	-2.05132	-1.03655	1.44009e-06	Myosin heavy chain-related protein	Conserved gene of unknown function	not assigned.unknown	Not assigned/Unknown	weakly similar to ( 144) AT4G40020 | Symbols: | unknown protein | chr4:18553453-18555300 REVERSEvery weakly similar to (90.5) loc_os10g42640 12010.m07017 protein conserved hypothetical protein PGSC0003DMT400041664
Soltu.DM.11G019450	0.370296	-2.70054	-1.43325	7.46206e-12	hypothetical protein	Conserved gene of unknown function	not assigned.unknown	Not assigned/Unknown	highly similar to ( 860) loc_os01g16880 12001.m08284 protein expressed protein PGSC0003DMT400077126
Soltu.DM.11G023500	0.470662	-2.12466	-1.08724	1.03901e-07	Thioredoxin superfamily protein	Glutaredoxin	redox.glutaredoxins	Redox	weakly similar to ( 117) AT4G33040 | Symbols: | glutaredoxin family protein | chr4:15940779-15941213 REVERSEvery weakly similar to (89.7) loc_os05g10930 12005.m05563 protein OsGrx_C15 - glutaredoxin subgroup III, expressed PGSC0003DMT400050646
Soltu.DM.12G005040	0.387759	-2.57892	-1.36677	7.69615e-19	ACT-like protein tyrosine kinase family protein	Protein kinase	protein.postranslational modification	Protein	highly similar to ( 725) AT4G38470 | Symbols: | protein kinase family protein | chr4:17999432-18003551 FORWARDweakly similar to ( 126) NORK_MEDTR Nodulation receptor kinase precursor (EC 2.7.11.1) (Does not make infections protein 2) (Symbiosis receptor-like kinase) (MtSYMRK) - Medicago truncatula (Barrel medic)highly similar to ( 730) loc_os09g37230 12009.m22182 protein ATP binding protein, puta…
Soltu.DM.12G011670	0.381573	-2.62073	-1.38997	1.29069e-06	S-adenosyl-L-methionine-dependent methyltransferases superfamily protein	Phosphoethanolamine N-methyltransferase	lipid metabolism.Phospholipid synthesis	Lipid Metabolism	highly similar to ( 798) AT3G18000 | Symbols: NMT1, XPL1, PEAMT | XPL1 (XIPOTL 1); methyltransferase/ phosphoethanolamine N-methyltransferase | chr3:6154578-6157331 FORWARDhighly similar to ( 798) PEAM1_ARATH Phosphoethanolamine N-methyltransferase 1 (EC 2.1.1.103) (PEAMT 1) (AtNMT1) - Arabidopsis thaliana (Mouse-ear cress)highly similar to ( 791) loc_os01g50030 12001.m11187 protein phosphoethano…
Soltu.DM.12G021660	0.261795	-3.81978	-1.93349	8.89016e-12	RING/U-box superfamily protein	RING-H2 finger protein ATL2B	protein.degradation.ubiquitin.E3.RING	Protein	weakly similar to ( 130) AT3G20395 | Symbols: | protein binding / zinc ion binding | chr3:7112020-7113792 REVERSEweakly similar to ( 125) loc_os10g39770 12010.m06748 protein RING-H2 finger protein ATL2B, putative, expressed PGSC0003DMT400071648
[truncated: 1 more rows]
