# Supplementary material for: Organ‐specific transcriptional and metabolic adaptations of potato plants to limited phosphate availability prior and after tuberization
Source: Plant J. 2025 Sep 5;123(5):e70445. doi: 10.1111/tpj.70445 (PMC12413192; doi:10.1111/tpj.70445)
Supplement: Supplementary file 5 — Table S4. List of up‐regulated genes in the roots in response to P‐deficieny. [file TPJ-123-0-s003.xlsx]

## Sheet: S4a. SPD vs. SPA_3W_Root
Table S4a. List of up-regulated genes with at least two-fold change (P-values < 0.05) in ‘Severe P-deficiency vs. Sufficient P-availability’ (SPD vs. SPA) comparison in the roots of 3-week potato plants
Geneid	Fold change	Log2(FoldChange)	P-value	v6.1_Description	v3.4 Description	MAPMan functional group basieredn auf v3.1	Functional category (compiled)	Mapman description
Soltu.DM.01G001490	66.6132	6.05774	1.58921e-128	PHYTOENE SYNTHASE	Phytoene synthase 1, chloroplastic	secondary metabolism.isoprenoids.carotenoids.phytoene synthase	secondary metabolism	highly similar to ( 587) AT5G17230 | Symbols: | phytoene synthase (PSY) / geranylgeranyl-diphosphate geranylgeranyl transferase | chr5:5659839-5662087 REVERSEhighly similar to ( 740) PSY_CAPAN Phytoene synthase, chloroplast precursor (EC 2.5.1.-) - Capsicum annuum (Bell pepper)highly similar to ( 552) loc_os06g51290 12006.m31943 protein phytoene synthase, chloroplast precursor, putative, expresse…
Soltu.DM.01G002300	19.7205	4.30163	3.95925e-10	AMP-dependent synthetase and ligase family protein	Conserved gene of unknown function	secondary metabolism.phenylpropanoids.lignin biosynthesis.4CL	secondary metabolism	very weakly similar to ( 100) AT1G20480 | Symbols: | 4-coumarate--CoA ligase family protein / 4-coumaroyl-CoA synthase family protein | chr1:7094978-7097073 REVERSEvery weakly similar to (89.4) 4CL1_TOBAC 4-coumarate--CoA ligase 1 (EC 6.2.1.12) (4CL 1) (4-coumaroyl-CoA synthase 1) - Nicotiana tabacum (Common tobacco)nearly identical (1602) loc_os04g39780 12004.m08964 protein AMP-binding enzyme fa…
Soltu.DM.01G003910	2.11185	1.0785	8.00189e-07	shoot gravitropism 2 (SGR2)	Conserved gene of unknown function	not assigned.unknown	Not assigned/Unknown	moderately similar to ( 494) AT4G20040 | Symbols: | FUNCTIONS IN: molecular_function unknown; INVOLVED IN: biological_process unknown; LOCATED IN: endomembrane system; CONTAINS InterPro DOMAIN/s: Pectin lyase fold/virulence factor (InterPro:IPR011050), Parallel beta-helix repeat (InterPro:IPR006626); BEST Arabidopsis thaliana protein match is: QRT3 (QUARTET 3); polygalacturonase (TAIR:AT4G20050.2…
Soltu.DM.01G004540	4.6046	2.20307	8.98581e-22	MATE efflux family protein	Aluminum-activated citrate transporter	transport.misc	Transport	highly similar to ( 559) AT1G51340 | Symbols: | MATE efflux family protein | chr1:19032034-19034681 FORWARDhighly similar to ( 521) loc_os03g11734 12003.m78842 protein antiporter/ drug transporter, putative, expressedNorM PRK10367 PGSC0003DMT400027815
Soltu.DM.01G006800	2.5108	1.32815	1.0037e-33	conserved hypothetical protein	Conserved gene of unknown function	not assigned.unknown	Not assigned/Unknown	weakly similar to ( 125) AT2G27830 | Symbols: | FUNCTIONS IN: molecular_function unknown; EXPRESSED IN: 22 plant structures; EXPRESSED DURING: 13 growth stages; BEST Arabidopsis thaliana protein match is: pentatricopeptide (PPR) repeat-containing protein (TAIR:AT4G22760.1); Has 68 Blast hits to 68 proteins in 11 species: Archae - 0; Bacteria - 0; Metazoa - 0; Fungi - 0; Plants - 68; Viruses - 0; …
Soltu.DM.01G006920	8.39657	3.0698	1.67002e-171	alpha/beta-Hydrolases superfamily protein	Conserved gene of unknown function	not assigned.unknown	Not assigned/Unknown	moderately similar to ( 363) AT1G08310 | Symbols: | esterase/lipase/thioesterase family protein | chr1:2619134-2620338 FORWARDmoderately similar to ( 324) loc_os12g05600 12012.m04553 protein catalytic/ hydrolase, putative, expressed PGSC0003DMT400030589
Soltu.DM.01G007270	3.07762	1.62182	2.63225e-12	somatic embryogenesis receptor-like kinase	Leucine-rich repeat protein	signalling.receptor kinases.leucine rich repeat XI	signalling	moderately similar to ( 207) AT1G34210 | Symbols: SERK2, ATSERK2 | SERK2 (SOMATIC EMBRYOGENESIS RECEPTOR-LIKE KINASE 2); kinase | chr1:12459078-12462752 FORWARDvery weakly similar to (87.4) RPK1_IPONI Receptor-like protein kinase precursor (EC 2.7.11.1) - Ipomoea nil (Japanese morning glory) (Pharbitis nil)moderately similar to ( 212) loc_os08g07760 12008.m04913 protein BRASSINOSTEROID INSENSITIV…
Soltu.DM.01G008170	9.63249	3.26791	3.79462e-07	cytochrome P450, family 93, subfamily D, polypeptide	Cytochrome P450	misc.cytochrome P450	misc	highly similar to ( 511) AT5G06900 | Symbols: CYP93D1 | CYP93D1; electron carrier/ heme binding / iron ion binding / monooxygenase/ oxygen binding | chr5:2136160-2137925 REVERSEhighly similar to ( 601) C93A2_SOYBN Cytochrome P450 93A2 (EC 1.14.-.-) - Glycine max (Soybean)highly similar to ( 540) loc_os06g41070 12006.m08642 protein cytochrome P450 93A1, putative, expressedp450 CypX PGSC0003DMT4000…
Soltu.DM.01G009390	2.15259	1.10607	1.93711e-27	voltage dependent anion channel	Mitochondrial outer membrane protein porin of 36 kDa	transport.sugars	Transport	moderately similar to ( 365) AT3G01280 | Symbols: VDAC1, ATVDAC1 | VDAC1 (VOLTAGE DEPENDENT ANION CHANNEL 1); voltage-gated anion channel | chr3:85754-87612 FORWARDmoderately similar to ( 484) VDAC2_SOLTU 36 kDa outer mitochondrial membrane protein porin (Voltage-dependent anion-selective channel protein) (VDAC) (POM 36) - Solanum tuberosum (Potato)moderately similar to ( 376) loc_os09g19734 1200…
Soltu.DM.01G013680	448.007	8.80738	5.96536e-31	phosphate starvation-induced gene	Phosphatase	misc.acid and other phosphatases	misc	moderately similar to ( 288) AT1G73010 | Symbols: | phosphatase | chr1:27464780-27466180 REVERSEmoderately similar to ( 234) loc_os01g52230 12001.m11397 protein phosphatase phospho1, putative, expressedPut_Phosphatase PGSC0003DMT400002644
Soltu.DM.01G019360	2.09999	1.07038	3.60866e-15	Ca2+binding protein	Gene of unknown function	signalling.calcium	signalling	weakly similar to ( 115) AT5G49480 | Symbols: ATCP1 | ATCP1 (Ca2+-binding protein 1); calcium ion binding | chr5:20070812-20071294 FORWARD PGSC0003DMT400003037
Soltu.DM.01G019610	10.3108	3.36608	1.82194e-67	Disease resistance-responsive (dirigent-like protein) family protein	Disease resistance response protein	stress.biotic.PR-proteins	stress	weakly similar to ( 119) AT1G22900 | Symbols: | FUNCTIONS IN: molecular_function unknown; INVOLVED IN: defense response; LOCATED IN: endomembrane system; EXPRESSED IN: stamen; EXPRESSED DURING: 4 anthesis; CONTAINS InterPro DOMAIN/s: Plant disease resistance response protein (InterPro:IPR004265); BEST Arabidopsis thaliana protein match is: disease resistance-responsive family protein (TAIR:AT5G42…
Soltu.DM.01G022280	4.71815	2.23822	2.59734e-66	alpha/beta-Hydrolases superfamily protein	Lipase	lipid metabolism.lipid degradation.lipases	Lipid Metabolism	moderately similar to ( 461) AT5G18640 | Symbols: | lipase class 3 family protein | chr5:6213247-6215494 FORWARDmoderately similar to ( 473) loc_os05g30900 12005.m07326 protein lipase precursor, putative, expressedLipase_3 Lipase_3 Lipase PGSC0003DMT400058330
Soltu.DM.01G022530	2.13631	1.09512	1.0873e-08	2-oxoglutarate (2OG) and Fe(II)-dependent oxygenase superfamily protein	Flavonol synthase/flavanone 3-hydroxylase	hormone metabolism.ethylene.synthesis-degradation	hormone metabolism	highly similar to ( 510) AT3G21420 | Symbols: | oxidoreductase, 2OG-Fe(II) oxygenase family protein | chr3:7541579-7543221 FORWARDmoderately similar to ( 201) FLS_SOLTU Flavonol synthase/flavanone 3-hydroxylase (EC 1.14.11.23) (EC 1.14.11.9) (FLS) - Solanum tuberosum (Potato)moderately similar to ( 449) loc_os01g70930 12001.m13137 protein flavonol synthase/flavanone 3-hydroxylase, putative, expre…
Soltu.DM.01G022650	2.91468	1.54334	7.37369e-56	copper/zinc superoxide dismutase	Superoxide dismutase [Cu-Zn] 2	redox.dismutases and catalases	Redox	moderately similar to ( 214) AT1G08830 | Symbols: CSD1 | CSD1 (COPPER/ZINC SUPEROXIDE DISMUTASE 1); superoxide dismutase | chr1:2827700-2829053 FORWARDmoderately similar to ( 239) SODC_NICPL Superoxide dismutase [Cu-Zn] (EC 1.15.1.1) - Nicotiana plumbaginifolia (Leadwort-leaved tobacco)moderately similar to ( 234) loc_os03g22810 12003.m35223 protein superoxide dismutase 1, putative, expressedSod_…
Soltu.DM.01G024080	4.03521	2.01264	2.96362e-07	Eukaryotic aspartyl protease family protein	Basic 7S globulin 2 small subunit	protein.degradation.aspartate protease	Protein	moderately similar to ( 295) AT1G03230 | Symbols: | extracellular dermal glycoprotein, putative / EDGP, putative | chr1:790110-791414 FORWARDmoderately similar to ( 211) 7SB1_SOYBN Basic 7S globulin precursor (Bg) (SBg7S) [Contains: Basic 7S globulin high kDa subunit; Basic 7S globulin low kDa subunit] - Glycine max (Soybean)moderately similar to ( 278) loc_os05g33400 12005.m07572 protein basic 7…
Soltu.DM.01G024440	5.27134	2.39817	5.78126e-25	ADP glucose pyrophosphorylase large subunit	Glucose-1-phosphate adenylyltransferase	major CHO metabolism.synthesis.starch.AGPase	primary carbon metabolism	highly similar to ( 845) AT5G19220 | Symbols: ADG2, APL1 | APL1 (ADP GLUCOSE PYROPHOSPHORYLASE LARGE SUBUNIT 1); glucose-1-phosphate adenylyltransferase | chr5:6463931-6466775 REVERSEhighly similar to ( 961) GLGL3_SOLTU Glucose-1-phosphate adenylyltransferase large subunit 3, chloroplast precursor (EC 2.7.7.27) (ADP-glucose synthase) (ADP-glucose pyrophosphorylase) (AGPase S) (Alpha-D-glucose-1-p…
Soltu.DM.01G025130	2.23276	1.15883	3.22825e-11	AMP-dependent synthetase and ligase family protein	Long-chain-fatty-acid CoA ligase	lipid metabolism.FA synthesis and FA elongation.long chain fatty acid CoA ligase	Lipid Metabolism	highly similar to ( 888) AT2G47240 | Symbols: LACS1 | long-chain-fatty-acid--CoA ligase family protein / long-chain acyl-CoA synthetase family protein | chr2:19393835-19397616 FORWARDvery weakly similar to (87.4) 4CL1_ORYSA 4-coumarate--CoA ligase 1 (EC 6.2.1.12) (4CL 1) (4-coumaroyl-CoA synthase 1) - Oryza sativa (Rice)highly similar to ( 895) loc_os05g04170 12005.m083564 protein ACS-like protei…
Soltu.DM.01G027660	2.14695	1.10229	7.85967e-15	hypothetical protein	Gene of unknown function	not assigned.unknown	Not assigned/Unknown	PGSC0003DMT400017719
Soltu.DM.01G028100	2.09137	1.06445	1.00982e-10	beta glucosidase	Beta-glucosidase 01	misc.gluco-, galacto- and mannosidases	misc	highly similar to ( 525) AT2G44480 | Symbols: BGLU17 | BGLU17 (BETA GLUCOSIDASE 17); catalytic/ cation binding / hydrolase, hydrolyzing O-glycosyl compounds | chr2:18360476-18363001 FORWARDmoderately similar to ( 443) BGLC_MAIZE Beta-glucosidase, chloroplast precursor (EC 3.2.1.21) (Gentiobiase) (Cellobiase) (Beta-D-glucoside glucohydrolase) - Zea mays (Maize)highly similar to ( 552) loc_os04g398…
Soltu.DM.01G028700	10.3517	3.37179	1.30848e-49	Plant protein of unknown function (DUF946)	Conserved gene of unknown function	not assigned.unknown	Not assigned/Unknown	highly similar to ( 636) AT2G44260 | Symbols: | unknown protein | chr2:18295988-18297739 FORWARDhighly similar to ( 525) loc_os07g38840 12007.m08129 protein expressed proteinDUF946 PGSC0003DMT400079894
Soltu.DM.01G029100	2.34293	1.22831	4.82949e-16	glutathione S-transferase TAU	Glutathione s-transferase	misc.glutathione S transferases	misc	weakly similar to ( 182) AT2G29420 | Symbols: ATGSTU7, GST25 | ATGSTU7 (ARABIDOPSIS THALIANA GLUTATHIONE S-TRANSFERASE TAU 7); glutathione transferase | chr2:12618111-12618871 REVERSEweakly similar to ( 181) GSTX6_SOYBN Probable glutathione S-transferase (EC 2.5.1.18) (Heat shock protein 26A) (G2-4) - Glycine max (Soybean)weakly similar to ( 189) loc_os12g02960 12012.m04294 protein glutathione S-…
Soltu.DM.01G030860	9.23077	3.20645	6.73342e-67	Adenine nucleotide alpha hydrolases-like superfamily protein	ATP binding protein	protein.postranslational modification.kinase.receptor like cytoplasmatic kinase IX	Protein	weakly similar to ( 156) AT5G47740 | Symbols: | FUNCTIONS IN: molecular_function unknown; INVOLVED IN: biological_process unknown; LOCATED IN: cellular_component unknown; EXPRESSED IN: root; CONTAINS InterPro DOMAIN/s: Rossmann-like alpha/beta/alpha sandwich fold (InterPro:IPR014729); BEST Arabidopsis thaliana protein match is: protein kinase family protein / U-box domain-containing protein (TAIR…
Soltu.DM.01G031020	46.7692	5.54749	3.38177e-09	Bifunctional inhibitor/lipid-transfer protein/seed storage 2S albumin superfamily protein	Non-specific lipid-transfer protein	misc.protease inhibitor/seed storage/lipid transfer protein (LTP) family protein	misc	very weakly similar to (86.7) AT4G33355 | Symbols: | lipid binding | chr4:16067097-16067450 FORWARDvery weakly similar to (83.6) NLTPA_RICCO Nonspecific lipid-transfer protein A (NS-LTP A) (Phospholipid transfer protein) (PLTP) - Ricinus communis (Castor bean)nsLTP1 PGSC0003DMT400066842
Soltu.DM.01G031290	8.44593	3.07826	5.32533e-39	carotenoid cleavage dioxygenase	Carotenoid cleavage dioxygenase 7	hormone metabolism.abscisic acid.synthesis-degradation	hormone metabolism	highly similar to ( 741) AT2G44990 | Symbols: CCD7, MAX3, ATCCD7 | CCD7 (CAROTENOID CLEAVAGE DIOXYGENASE 7); 9-cis-epoxycarotenoid dioxygenase | chr2:18558938-18561621 FORWARDhighly similar to ( 738) loc_os04g46470 12004.m09596 protein dioxygenase RAMOSUS5, putative, expressedCOG3670 RPE65 PGSC0003DMT400066965
Soltu.DM.01G031540	373.552	8.54517	2.54101e-64	SPX domain gene	Xenotropic and polytropic murine leukemia virus receptor	stress.abiotic	stress	moderately similar to ( 303) AT2G45130 | Symbols: ATSPX3, SPX3 | SPX3 (SPX DOMAIN GENE 3) | chr2:18606489-18607754 FORWARDmoderately similar to ( 263) loc_os03g29250 12003.m08200 protein ids4-like protein, putative, expressedSPX PGSC0003DMT400066925
Soltu.DM.01G032600	4.44337	2.15166	1.96006e-23	Major Facilitator Superfamily with SPX (SYG1/Pho81/XPR1) domain-containing protein	SPX domain-containing membrane protein	not assigned.unknown	Not assigned/Unknown	highly similar to ( 733) AT4G22990 | Symbols: | SPX (SYG1/Pho81/XPR1) domain-containing protein | chr4:12048240-12050984 REVERSEhighly similar to ( 677) loc_os04g48390 12004.m09775 protein beta-lactamase, class A, putative, expressed PGSC0003DMT400000009
Soltu.DM.01G033550	4.61045	2.20491	2.31067e-115	alpha/beta-Hydrolases superfamily protein	Calmodulin-binding heat-shock protein	signalling.calcium	signalling	highly similar to ( 575) AT3G49050 | Symbols: | lipase class 3 family protein / calmodulin-binding heat-shock protein, putative | chr3:18181498-18183613 FORWARDmoderately similar to ( 453) loc_os06g14490 12006.m32040 protein calmodulin-binding heat-shock protein, putative, expressedLipase_3 Lipase_3 PGSC0003DMT400000130
Soltu.DM.01G033690	2.32383	1.2165	1.31965e-13	U-box domain-containing protein kinase family protein	Protein kinase; U box	protein.postranslational modification.kinase.receptor like cytoplasmatic kinase VII	Protein	highly similar to ( 627) AT2G45910 | Symbols: | protein kinase family protein / U-box domain-containing protein | chr2:18894520-18898212 FORWARDweakly similar to ( 163) NORK_MEDTR Nodulation receptor kinase precursor (EC 2.7.11.1) (Does not make infections protein 2) (Symbiosis receptor-like kinase) (MtSYMRK) - Medicago truncatula (Barrel medic)highly similar to ( 593) loc_os10g40100 12010.m21803…
Soltu.DM.01G033720	2.05582	1.03972	4.44791e-07	glycerol-3-phosphate acyltransferase	GPAT	lipid metabolism.Phospholipid synthesis	Lipid Metabolism	highly similar to ( 755) AT1G01610 | Symbols: ATGPAT4, GPAT4 | GPAT4 (GLYCEROL-3-PHOSPHATE ACYLTRANSFERASE 4); 1-acylglycerol-3-phosphate O-acyltransferase/ acyltransferase | chr1:221950-224255 REVERSEhighly similar to ( 607) loc_os01g63580 12001.m12474 protein glycerol-3-phosphate acyltransferase 8, putative, expressed PGSC0003DMT400000152
Soltu.DM.01G033740	3.13015	1.64623	2.14493e-08	cytochrome P450, family 86, subfamily A, polypeptide	Cytochrome P450	misc.cytochrome P450	misc	highly similar to ( 819) AT4G00360 | Symbols: CYP86A2, ATT1 | CYP86A2 (CYTOCHROME P450 86 A2); fatty acid (omega-1)-hydroxylase/ oxygen binding | chr4:160951-162778 FORWARDweakly similar to ( 109) F3PH_PETHY Flavonoid 3'-monooxygenase (EC 1.14.13.21) (Flavonoid 3'-hydroxylase) (Cytochrome P450 75B2) - Petunia hybrida (Petunia)highly similar to ( 712) loc_os02g44654 12002.m100306 protein cytochrom…
Soltu.DM.01G033930	3.59803	1.84721	1.79517e-20	PLAC8 family protein	Conserved gene of unknown function	not assigned.unknown	Not assigned/Unknown	moderately similar to ( 302) AT5G41390 | Symbols: | FUNCTIONS IN: molecular_function unknown; INVOLVED IN: biological_process unknown; CONTAINS InterPro DOMAIN/s: Protein of unknown function Cys-rich (InterPro:IPR006461); BEST Arabidopsis thaliana protein match is: proline-rich family protein (TAIR:AT1G63830.2); Has 11998 Blast hits to 5796 proteins in 448 species: Archae - 6; Bacteria - 1151; Me…
Soltu.DM.01G034860	2.27142	1.1836	1.97953e-08	AMP-dependent synthetase and ligase family protein	Long-chain acyl-CoA synthetase 4	lipid metabolism.FA synthesis and FA elongation.long chain fatty acid CoA ligase	Lipid Metabolism	highly similar to ( 951) AT4G23850 | Symbols: | long-chain-fatty-acid--CoA ligase / long-chain acyl-CoA synthetase | chr4:12403720-12408263 REVERSEvery weakly similar to (89.7) 4CL2_ORYSA 4-coumarate--CoA ligase 2 (EC 6.2.1.12) (4CL 2) (4-coumaroyl-CoA synthase 2) - Oryza sativa (Rice)highly similar to ( 980) loc_os01g46750 12001.m150876 protein ACS-like protein, putative, expressedFAA1 AMP-bindi…
Soltu.DM.01G035100	3.36212	1.74937	3.33959e-32	Acid phosphatase/vanadium-dependent haloperoxidase-related protein	Conserved gene of unknown function	not assigned.unknown	Not assigned/Unknown	moderately similar to ( 302) AT3G61770 | Symbols: | FUNCTIONS IN: molecular_function unknown; INVOLVED IN: biological_process unknown; LOCATED IN: chloroplast; EXPRESSED IN: 22 plant structures; EXPRESSED DURING: 13 growth stages; CONTAINS InterPro DOMAIN/s: Acid phosphatase/vanadium-dependent haloperoxidase related (InterPro:IPR003832); BEST Arabidopsis thaliana protein match is: unknown protein…
Soltu.DM.01G035820	2.22391	1.1531	1.28501e-07	conserved hypothetical protein	ACI112	not assigned.unknown	Not assigned/Unknown	PGSC0003DMT400008496
Soltu.DM.01G037060	2.9091	1.54057	5.88513e-29	zeta-carotene desaturase	Zeta-carotene desaturase	secondary metabolism.isoprenoids.carotenoids.zeta-carotene desaturase	secondary metabolism	highly similar to ( 957) AT3G04870 | Symbols: ZDS, PDE181 | ZDS (ZETA-CAROTENE DESATURASE); carotene 7,8-desaturase | chr3:1342842-1346189 FORWARDnearly identical (1167) ZDS_CAPAN Zeta-carotene desaturase, chloroplast precursor (EC 1.14.99.30) (Carotene 7,8-desaturase) - Capsicum annuum (Bell pepper)highly similar to ( 963) loc_os07g10490 12007.m05504 protein zeta-carotene desaturase, chloroplast…
Soltu.DM.01G037150	3.20142	1.67871	1.339e-37	Rubredoxin-like superfamily protein	Rubredoxin	protein.assembly and cofactor ligation	Protein	weakly similar to ( 162) AT1G54500 | Symbols: | rubredoxin family protein | chr1:20357084-20357671 REVERSEweakly similar to ( 167) loc_os08g23410 12008.m06362 protein rubredoxin, putative, expressed PGSC0003DMT400057971
Soltu.DM.01G039740	41.1357	5.36232	0	phospholipase D P2	Phospholipase PLDb2	lipid metabolism.lipid degradation.lysophospholipases.phospholipase D	Lipid Metabolism	highly similar to ( 540) AT2G42010 | Symbols: PLDBETA1, PLDBETA | PLDBETA1 (PHOSPHOLIPASE D BETA 1); phospholipase D | chr2:17533018-17537990 REVERSEmoderately similar to ( 322) PLDA1_ORYSA Phospholipase D alpha 1 precursor (EC 3.1.4.4) (PLD alpha 1) (Choline phosphatase 1) (Phosphatidylcholine-hydrolyzing phospholipase D 1) - Oryza sativa (Rice)moderately similar to ( 479) loc_os10g38060 12010.m…
Soltu.DM.01G040040	4.70614	2.23454	7.63411e-96	Polynucleotidyl transferase, ribonuclease H-like superfamily protein	3-5 exonuclease	DNA.unspecified	DNA	highly similar to ( 511) AT1G56310 | Symbols: | 3'-5' exonuclease domain-containing protein | chr1:21082863-21085300 FORWARDmoderately similar to ( 494) loc_os05g28860 12005.m27787 protein 3-5 exonuclease/ nucleic acid binding protein, putative, expressed PGSC0003DMT400007299
Soltu.DM.01G041460	2.78893	1.47971	5.29271e-20	Leucine-rich repeat protein kinase family protein	ATP binding / kinase/ protein serine / threonine kinase	protein.postranslational modification.kinase.receptor like cytoplasmatic kinase VII	Protein	nearly identical (1374) AT1G79620 | Symbols: | leucine-rich repeat transmembrane protein kinase, putative | chr1:29957633-29962174 REVERSEmoderately similar to ( 256) NORK_MEDTR Nodulation receptor kinase precursor (EC 2.7.11.1) (Does not make infections protein 2) (Symbiosis receptor-like kinase) (MtSYMRK) - Medicago truncatula (Barrel medic)nearly identical (1179) loc_os03g21230 12003.m07529 pr…
Soltu.DM.01G041800	4.96058	2.31051	1.85691e-16	germin-like protein	Conserved gene of unknown function	stress.abiotic.unspecified	stress	moderately similar to ( 275) AT5G39160 | Symbols: | germin-like protein (GLP2a) (GLP5a) | chr5:15679195-15679970 REVERSEmoderately similar to ( 226) GLP1_MESCR Germin-like protein precursor - Mesembryanthemum crystallinum (Common ice plant)moderately similar to ( 281) loc_os02g29000 12002.m08044 protein germin-like protein subfamily 1 member 11 precursor, putativeCupin_1 PGSC0003DMT400034099
Soltu.DM.01G041810	6.11882	2.61325	9.69913e-08	germin-like protein	Conserved gene of unknown function	stress.abiotic.unspecified	stress	moderately similar to ( 276) AT5G39160 | Symbols: | germin-like protein (GLP2a) (GLP5a) | chr5:15679195-15679970 REVERSEmoderately similar to ( 229) GLP1_MESCR Germin-like protein precursor - Mesembryanthemum crystallinum (Common ice plant)moderately similar to ( 283) loc_os02g29000 12002.m08044 protein germin-like protein subfamily 1 member 11 precursor, putativeCupin_1 PGSC0003DMT400034098
Soltu.DM.01G041830	5.12289	2.35696	1.15116e-17	RmlC-like cupins superfamily protein	Conserved gene of unknown function	stress.abiotic.unspecified	stress	moderately similar to ( 276) AT5G39160 | Symbols: | germin-like protein (GLP2a) (GLP5a) | chr5:15679195-15679970 REVERSEmoderately similar to ( 229) GLP1_MESCR Germin-like protein precursor - Mesembryanthemum crystallinum (Common ice plant)moderately similar to ( 283) loc_os02g29000 12002.m08044 protein germin-like protein subfamily 1 member 11 precursor, putativeCupin_1 PGSC0003DMT400034098
Soltu.DM.01G041840	16.2758	4.02465	3.70633e-87	RmlC-like cupins superfamily protein	Conserved gene of unknown function	stress.abiotic.unspecified	stress	moderately similar to ( 278) AT5G39190 | Symbols: GLP2A, ATGER2, GER2 | GER2 (GERMIN-LIKE PROTEIN 2); oxalate oxidase | chr5:15692771-15693546 REVERSEmoderately similar to ( 218) GLP1_MESCR Germin-like protein precursor - Mesembryanthemum crystallinum (Common ice plant)moderately similar to ( 280) loc_os02g29000 12002.m08044 protein germin-like protein subfamily 1 member 11 precursor, putativeCup…
Soltu.DM.01G041850	4.09594	2.0342	9.09508e-18	RmlC-like cupins superfamily protein	Germin 12	stress.abiotic.unspecified	stress	moderately similar to ( 276) AT5G39110 | Symbols: | germin-like protein, putative | chr5:15657802-15658584 REVERSEmoderately similar to ( 224) GLP1_MESCR Germin-like protein precursor - Mesembryanthemum crystallinum (Common ice plant)moderately similar to ( 277) loc_os02g29000 12002.m08044 protein germin-like protein subfamily 1 member 11 precursor, putativeCupin_1 PGSC0003DMT400034084
Soltu.DM.01G041870	3.50674	1.81013	1.45305e-06	RmlC-like cupins superfamily protein	Germin 12	stress.abiotic.unspecified	stress	moderately similar to ( 276) AT5G39110 | Symbols: | germin-like protein, putative | chr5:15657802-15658584 REVERSEmoderately similar to ( 224) GLP1_MESCR Germin-like protein precursor - Mesembryanthemum crystallinum (Common ice plant)moderately similar to ( 277) loc_os02g29000 12002.m08044 protein germin-like protein subfamily 1 member 11 precursor, putativeCupin_1 PGSC0003DMT400034084
Soltu.DM.01G041890	3.74086	1.90337	1.43229e-19	RmlC-like cupins superfamily protein	Germin 12	stress.abiotic.unspecified	stress	moderately similar to ( 276) AT5G39110 | Symbols: | germin-like protein, putative | chr5:15657802-15658584 REVERSEmoderately similar to ( 224) GLP1_MESCR Germin-like protein precursor - Mesembryanthemum crystallinum (Common ice plant)moderately similar to ( 277) loc_os02g29000 12002.m08044 protein germin-like protein subfamily 1 member 11 precursor, putativeCupin_1 PGSC0003DMT400034084
Soltu.DM.01G041900	2.75026	1.45957	2.66354e-11	RmlC-like cupins superfamily protein	Conserved gene of unknown function	stress.abiotic.unspecified	stress	moderately similar to ( 282) AT5G39190 | Symbols: GLP2A, ATGER2, GER2 | GER2 (GERMIN-LIKE PROTEIN 2); oxalate oxidase | chr5:15692771-15693546 REVERSEmoderately similar to ( 223) GLP1_MESCR Germin-like protein precursor - Mesembryanthemum crystallinum (Common ice plant)moderately similar to ( 288) loc_os02g29000 12002.m08044 protein germin-like protein subfamily 1 member 11 precursor, putativeCup…
Soltu.DM.01G042060	2.46568	1.30199	6.38327e-07	Bifunctional inhibitor/lipid-transfer protein/seed storage 2S albumin superfamily protein	Lipid transfer VAS	misc.protease inhibitor/seed storage/lipid transfer protein (LTP) family protein	misc	weakly similar to ( 110) AT5G13900 | Symbols: | protease inhibitor/seed storage/lipid transfer protein (LTP) family protein | chr5:4481346-4481876 REVERSE PGSC0003DMT400053378
Soltu.DM.01G044570	2.24566	1.16714	1.73535e-06	UDP-glucosyl transferase 85A7	UDP-glucuronosyltransferase	misc.UDP glucosyl and glucoronyl transferases	misc	highly similar to ( 571) AT1G22340 | Symbols: AtUGT85A7 | AtUGT85A7 (UDP-glucosyl transferase 85A7); UDP-glycosyltransferase/ glucuronosyltransferase/ transferase, transferring glycosyl groups | chr1:7890464-7892090 REVERSEweakly similar to ( 175) IAAG_MAIZE Indole-3-acetate beta-glucosyltransferase (EC 2.4.1.121) (IAA-Glu synthetase) ((Uridine 5'-diphosphate-glucose:indol-3-ylacetyl)-beta-D-gluc…
Soltu.DM.01G045720	153.141	7.25872	1.81676e-11	LRR and NB-ARC domains-containing disease resistance protein	Nbs-lrr resistance protein	stress.biotic	stress	moderately similar to ( 468) AT3G14470 | Symbols: | disease resistance protein (NBS-LRR class), putative | chr3:4857940-4861104 FORWARDhighly similar to ( 559) loc_os05g41290 12005.m08304 protein disease resistance RPP13-like protein 1, putative, expressedNB-ARC PGSC0003DMT400008029
Soltu.DM.01G046530	72.7867	6.1856	1.97348e-08	basic helix-loop-helix (bHLH) DNA-binding superfamily protein	Basic helix-loop-helix protein BHLH10	RNA.regulation of transcription.bHLH,Basic Helix-Loop-Helix family	RNA	weakly similar to ( 147) AT2G14760 | Symbols: | basic helix-loop-helix protein / bHLH protein | chr2:6322459-6323312 REVERSEweakly similar to ( 125) loc_os12g39850 12012.m07769 protein DNA binding protein, putative PGSC0003DMT400087143
Soltu.DM.01G046910	2.06857	1.04864	2.93501e-17	UDP-Glycosyltransferase superfamily protein	UDP-glucose:glucosyltransferase	misc.UDP glucosyl and glucoronyl transferases	misc	highly similar to ( 540) AT4G15480 | Symbols: UGT84A1 | UGT84A1; UDP-glycosyltransferase/ sinapate 1-glucosyltransferase/ transferase, transferring glycosyl groups | chr4:8849000-8850472 REVERSEmoderately similar to ( 227) IAAG_MAIZE Indole-3-acetate beta-glucosyltransferase (EC 2.4.1.121) (IAA-Glu synthetase) ((Uridine 5'-diphosphate-glucose:indol-3-ylacetyl)-beta-D-glucosyl transferase) - Zea m…
Soltu.DM.01G047740	2.65554	1.409	2.04666e-07	cytochrome P450, family 707, subfamily A, polypeptide	Cytochrome P450	misc.cytochrome P450	misc	highly similar to ( 676) AT3G19270 | Symbols: CYP707A4 | CYP707A4; (+)-abscisic acid 8'-hydroxylase/ oxygen binding | chr3:6673885-6676400 REVERSEmoderately similar to ( 249) KAO1_HORVU Ent-kaurenoic acid oxidase 1 (EC 1.14.13.79) (gpr5) - Hordeum vulgare (Barley)highly similar to ( 645) loc_os09g28390 12009.m05990 protein ent-kaurenoic acid oxidase 1, putative, expressedp450 CypX PGSC0003DMT4000…
Soltu.DM.01G047790	85.9459	6.42536	5.07606e-08	Leucine-rich repeat (LRR) family protein	Serine-threonine protein kinase, plant-type	signalling.receptor kinases.misc	signalling	highly similar to ( 548) AT3G19230 | Symbols: | leucine-rich repeat family protein | chr3:6661088-6663519 REVERSEweakly similar to ( 114) NORK_PEA Nodulation receptor kinase precursor (EC 2.7.11.1) - Pisum sativum (Garden pea)highly similar to ( 544) loc_os03g08610 12003.m101217 protein protein binding protein, putative, expressed PGSC0003DMT400066347
Soltu.DM.01G048170	2.74171	1.45508	6.2238e-09	Cyclin-dependent kinase inhibitor family protein	Cyclin-dependent kinase inhibitor 7	not assigned.unknown	Not assigned/Unknown	PGSC0003DMT400066394
Soltu.DM.01G048180	2.01768	1.0127	1.09116e-30	Protein of unknown function DUF829, transmembrane	Conserved gene of unknown function	not assigned.unknown	Not assigned/Unknown	moderately similar to ( 441) AT2G15695 | Symbols: | unknown protein | chr2:6834194-6836336 REVERSEmoderately similar to ( 347) loc_os06g11040 12006.m05821 protein expressed proteinDUF829 PGSC0003DMT400066398
Soltu.DM.01G049390	2.33041	1.22059	5.42456e-17	Erythronate-4-phosphate dehydrogenase family protein	2-hydroxyacid dehydrogenase	not assigned.unknown	Not assigned/Unknown	moderately similar to ( 259) AT1G19400 | Symbols: | unknown protein | chr1:6712222-6713676 REVERSEmoderately similar to ( 269) loc_os03g56420 12003.m35584 protein expressed protein PGSC0003DMT400001913
Soltu.DM.01G049900	9.83304	3.29764	1.48011e-103	purple acid phosphatase	Purple acid phosphatase	misc.acid and other phosphatases	misc	highly similar to ( 726) AT2G16430 | Symbols: PAP10, ATPAP10 | PAP10 (PURPLE ACID PHOSPHATASE 10); acid phosphatase/ protein serine/threonine phosphatase | chr2:7120502-7122772 REVERSEhighly similar to ( 739) PPAF_SOYBN Purple acid phosphatase precursor (EC 3.1.3.2) (Manganese(II) purple acid phosphatase) - Glycine max (Soybean)highly similar to ( 680) loc_os01g56880 12001.m43218 protein purple a…
Soltu.DM.01G049980	2.15471	1.10749	1.75535e-31	conserved hypothetical protein	Conserved gene of unknown function	not assigned.unknown	Not assigned/Unknown	PGSC0003DMT400079538
Soltu.DM.01G050600	1079.99	10.0768	7.01933e-22	plasma membrane intrinsic protein 2;8	Aquaporin, MIP family, PIP subfamily	transport.Major Intrinsic Proteins	Transport	MIP MIP PGSC0003DMT400004148
Soltu.DM.01G051440	8.05135	3.00923	3.30954e-227	ACT-like protein tyrosine kinase family protein	Protein kinase	protein.postranslational modification	Protein	highly similar to ( 725) AT4G38470 | Symbols: | protein kinase family protein | chr4:17999432-18003551 FORWARDweakly similar to ( 126) NORK_MEDTR Nodulation receptor kinase precursor (EC 2.7.11.1) (Does not make infections protein 2) (Symbiosis receptor-like kinase) (MtSYMRK) - Medicago truncatula (Barrel medic)highly similar to ( 730) loc_os09g37230 12009.m22182 protein ATP binding protein, puta…
Soltu.DM.01G051900	2.43851	1.286	2.4e-12	glutamate receptor	Glutamate receptor 3 plant	signalling.in sugar and nutrient physiology	signalling	nearly identical (1031) AT4G35290 | Symbols: GLUR2, GLR3.2, ATGLR3.2, ATGLUR2 | GLUR2 (GLUTAMATE RECEPTOR 2); intracellular ligand-gated ion channel | chr4:16790290-16793461 FORWARDhighly similar to ( 881) GLR31_ORYSA Glutamate receptor 3.1 precursor (Ligand-gated ion channel 3.1) - Oryza sativa (Rice)highly similar to ( 881) loc_os04g49570 12004.m101438 protein glutamate receptor 3.3 precursor, …
Soltu.DM.02G001950	2.70289	1.4345	2.93146e-12	phosphate transporter traffic facilitator1	SEC12 1	development.unspecified	Development	moderately similar to ( 409) AT3G52190 | Symbols: PHF1 | PHF1 (PHOSPHATE TRANSPORTER TRAFFIC FACILITATOR1); nucleotide binding | chr3:19354117-19356910 REVERSEmoderately similar to ( 384) loc_os07g09000 12007.m05356 protein sec12-like protein 1, putative, expressed PGSC0003DMT400070284
Soltu.DM.02G004480	6.62568	2.72807	2.56331e-89	ethylene-forming enzyme	1-aminocyclopropane-1-carboxylate oxidase	hormone metabolism.ethylene.synthesis-degradation	hormone metabolism	moderately similar to ( 469) AT1G05010 | Symbols: EFE, ACO4, EAT1 | EFE (ETHYLENE-FORMING ENZYME); 1-aminocyclopropane-1-carboxylate oxidase | chr1:1431419-1432695 REVERSEhighly similar to ( 519) ACCO_ACTCH 1-aminocyclopropane-1-carboxylate oxidase (EC 1.14.17.4) (ACC oxidase) (Ethylene-forming enzyme) (EFE) - Actinidia chinensis (Kiwi) (Yangtao)moderately similar to ( 414) loc_os02g53180 12002.m…
Soltu.DM.02G005480	2.48837	1.3152	6.31931e-09	phospholipase D delta	Phospholipase D delta	lipid metabolism.lipid degradation.lysophospholipases.phospholipase D	Lipid Metabolism	nearly identical (1145) AT4G35790 | Symbols: ATPLDDELTA, PLDDELTA | ATPLDDELTA; phospholipase D | chr4:16955774-16959875 REVERSEhighly similar to ( 720) PLDA1_TOBAC Phospholipase D alpha 1 (EC 3.1.4.4) (PLD alpha 1) (Choline phosphatase 1) (Phosphatidylcholine-hydrolyzing phospholipase D 1) - Nicotiana tabacum (Common tobacco)nearly identical (1172) loc_os09g37100 12009.m06658 protein phospholipa…
Soltu.DM.02G007600	2.4096	1.26879	2.79623e-08	Acyl-CoA N-acyltransferases (NAT) superfamily protein	N-acetyltransferase	misc.GCN5-related N-acetyltransferase	misc	highly similar to ( 577) AT2G23060 | Symbols: | GCN5-related N-acetyltransferase (GNAT) family protein | chr2:9812839-9814199 REVERSEmoderately similar to ( 480) loc_os03g55530 12003.m10466 protein HLS1, putative, expressed PGSC0003DMT400033871
Soltu.DM.02G008870	17.9884	4.169	6.35376e-27	Protein kinase superfamily protein	Serine-threonine protein kinase, plant-type	protein.postranslational modification.kinase.receptor like cytoplasmatic kinase VII	Protein	weakly similar to ( 187) AT2G33580 | Symbols: | protein kinase family protein / peptidoglycan-binding LysM domain-containing protein | chr2:14219848-14221842 REVERSEvery weakly similar to (98.2) PSKR_DAUCA Phytosulfokine receptor precursor (EC 2.7.11.1) (Phytosulfokine LRR receptor kinase) - Daucus carota (Carrot)moderately similar to ( 352) loc_os03g13080 12003.m06754 protein nod-factor receptor…
Soltu.DM.02G008920	5.34161	2.41728	2.9236e-80	Protein of unknown function (DUF607)	ACI19	not assigned.unknown	Not assigned/Unknown	moderately similar to ( 320) AT2G23790 | Symbols: | unknown protein | chr2:10125692-10127455 REVERSEmoderately similar to ( 259) loc_os10g35770 12010.m065306 protein expressed proteinDUF607 PGSC0003DMT400003000
Soltu.DM.02G009420	26.5536	4.73083	3.46112e-24	related to AP2	WIN1	RNA.regulation of transcription.AP2/EREBP, APETALA2/Ethylene-responsive element binding protein family	RNA	very weakly similar to (91.3) AT5G19790 | Symbols: RAP2.11 | RAP2.11 (related to AP2 11); DNA binding / transcription factor | chr5:6689271-6690032 REVERSEweakly similar to ( 105) loc_os12g39330 12012.m07718 protein AP2 domain containing protein, expressedAP2 AP2 PGSC0003DMT400064752
Soltu.DM.02G009540	2.59847	1.37766	2.19735e-33	SPX domain gene	Xenotropic and polytropic murine leukemia virus receptor ids-4	stress.abiotic	stress	moderately similar to ( 336) AT5G15330 | Symbols: ATSPX4, SPX4 | SPX4 (SPX DOMAIN GENE 4) | chr5:4980595-4982043 FORWARDmoderately similar to ( 299) loc_os03g61200 12003.m35495 protein expressed proteinSPX PGSC0003DMT400064708
Soltu.DM.02G012720	2.1863	1.12849	3.81688e-08	conserved hypothetical protein	UPF0497 membrane protein 15	not assigned.unknown	Not assigned/Unknown	weakly similar to ( 182) AT5G44550 | Symbols: | integral membrane family protein | chr5:17942100-17943174 REVERSEweakly similar to ( 139) loc_os12g41690 12012.m07950 protein plant integral membrane protein TIGR01569 containing protein, expressedDUF588 PGSC0003DMT400054615
Soltu.DM.02G013120	3.01768	1.59344	1.94894e-14	2-oxoglutarate (2OG) and Fe(II)-dependent oxygenase superfamily protein	1-aminocyclopropane-1-carboxylate oxidase	hormone metabolism.ethylene.synthesis-degradation	hormone metabolism	moderately similar to ( 256) AT5G24530 | Symbols: DMR6 | DMR6 (DOWNY MILDEW RESISTANT 6); oxidoreductase/ oxidoreductase, acting on paired donors, with incorporation or reduction of molecular oxygen, 2-oxoglutarate as one donor, and incorporation of one atom each of oxygen into both donors | chr5:8378964-8383154 FORWARDweakly similar to ( 176) FL3H_MALDO Naringenin,2-oxoglutarate 3-dioxygenase (E…
Soltu.DM.02G013610	3.18569	1.6716	1.66302e-54	translocase	Phospho-n-acetylmuramoyl-pentapeptide-transferase	protein.glycosylation	Protein	weakly similar to ( 144) AT4G18270 | Symbols: ATTRANS11, TRANS11 | ATTRANS11; P-P-bond-hydrolysis-driven protein transmembrane transporter/ catalytic | chr4:10099364-10101897 REVERSE PGSC0003DMT400054515
Soltu.DM.02G017570	6.55672	2.71297	1.34863e-61	Protein of unknown function (DUF506)	Conserved gene of unknown function	not assigned.unknown	Not assigned/Unknown	moderately similar to ( 229) AT4G32480 | Symbols: | unknown protein | chr4:15676488-15677776 FORWARDweakly similar to ( 199) loc_os01g54340 12001.m43190 protein plant-specific domain TIGR01615 family protein, expressedDUF506 PGSC0003DMT400076442
Soltu.DM.02G017970	2.15725	1.10919	9.0197e-27	alpha/beta-Hydrolases superfamily protein	Epoxide hydrolase	misc.misc2	misc	weakly similar to ( 199) AT3G51000 | Symbols: | epoxide hydrolase, putative | chr3:18945258-18946499 REVERSEmoderately similar to ( 345) loc_os10g35520 12010.m06376 protein epoxide hydrolase 2, putative, expressedMhpC PRK03592 PRK00870 PGSC0003DMT400057633
Soltu.DM.02G018060	3.34603	1.74245	5.84527e-35	Protein of unknown function (DUF_B2219) domain containing protein	Polyphenoloxidase	not assigned.unknown	Not assigned/Unknown	highly similar to ( 545) PPO_MALDO Polyphenol oxidase, chloroplast precursor (EC 1.10.3.1) (PPO) (Catechol oxidase) - Malus domestica (Apple) (Malus sylvestris)moderately similar to ( 426) loc_os04g53300 12004.m10221 protein polyphenol oxidase II, chloroplast precursor, putative, expressedTyrosinase PGSC0003DMT400057781
Soltu.DM.02G018590	2.08631	1.06095	3.57094e-35	riboflavin kinase/FMN hydrolase	Riboflavin kinase/fmn adenylyltransferase	Co-factor and vitamine metabolism.riboflavin	other metabolism	moderately similar to ( 412) AT4G21470 | Symbols: ATFMN/FHY | ATFMN/FHY (riboflavin kinase/FMN hydrolase); FMN adenylyltransferase/ riboflavin kinase | chr4:11431284-11433197 FORWARDmoderately similar to ( 392) loc_os10g32730 12010.m21912 protein haloacid dehalogenase-like hydrolase domain-containing protein 1A, putative, expressedFlavokinase RibF PRK05627 COG0637 PGSC0003DMT400057723
Soltu.DM.02G019270	2.05064	1.03607	4.02006e-09	plant U-box	E3 ubiquitin ligase PUB14	protein.degradation.ubiquitin.E3.RING	Protein	moderately similar to ( 329) AT4G21350 | Symbols: B80, PUB8 | PUB8 (PLANT U-BOX 8); binding / protein binding / ubiquitin-protein ligase/ zinc ion binding | chr4:11356143-11357267 REVERSEweakly similar to ( 128) SPL11_ORYSA Spotted leaf protein 11 (Spotted leaf11) (Cell death-related protein SPL11) - Oryza sativa (Rice)weakly similar to ( 161) loc_os08g04470 12008.m04590 protein ubiquitin-protein…
Soltu.DM.02G020560	2.19348	1.13322	6.69154e-13	chitin elicitor receptor kinase	Receptor protein kinase	protein.postranslational modification.kinase.receptor like cytoplasmatic kinase VII	Protein	highly similar to ( 639) AT3G21630 | Symbols: CERK1, LYSM RLK1 | CERK1 (CHITIN ELICITOR RECEPTOR KINASE 1); kinase/ receptor signaling protein/ transmembrane receptor protein kinase | chr3:7615543-7618530 REVERSEweakly similar to ( 190) CRI4_MAIZE Putative receptor protein kinase CRINKLY4 precursor (EC 2.7.11.1) - Zea mays (Maize)highly similar to ( 512) loc_os08g42580 12008.m62032 protein lysM r…
Soltu.DM.02G020570	4.56704	2.19126	8.29995e-16	Chaperonin-like RbcX protein	Conserved gene of unknown function	not assigned.unknown	Not assigned/Unknown	weakly similar to ( 184) AT4G04330 | Symbols: | unknown protein | chr4:2116700-2118563 REVERSEweakly similar to ( 177) loc_os08g32930 12008.m07285 protein expressed protein PGSC0003DMT400042456
Soltu.DM.02G020670	2.07475	1.05294	5.56765e-13	fibrillin	Light-induced protein, chloroplastic	cell.organisation	Cell	moderately similar to ( 340) AT4G04020 | Symbols: FIB | FIB (FIBRILLIN); structural molecule | chr4:1932161-1933546 FORWARDhighly similar to ( 534) LIPC_SOLTU Light-induced protein, chloroplast precursor (Chloroplastic drought-induced stress protein CDSP-34) - Solanum tuberosum (Potato)moderately similar to ( 322) loc_os09g04790 12009.m03848 protein plastid-lipid-associated protein 2, chloroplast…
Soltu.DM.02G022610	2.15718	1.10915	1.82093e-09	C2H2-like zinc finger protein	Nucleic acid binding protein	RNA.regulation of transcription.C2H2 zinc finger family	RNA	moderately similar to ( 416) AT5G52010 | Symbols: | zinc finger (C2H2 type) family protein | chr5:21121626-21122816 REVERSEmoderately similar to ( 347) loc_os06g07020 12006.m05427 protein zinc finger, C2H2 type family protein, expressed PGSC0003DMT400003844
Soltu.DM.02G023210	2.98421	1.57735	3.47333e-26	SEC14 cytosolic factor family protein / phosphoglyceride transfer family protein	Conserved gene of unknown function	signalling.G-proteins	signalling	moderately similar to ( 324) AT4G35750 | Symbols: | Rho-GTPase-activating protein-related | chr4:16940865-16941674 REVERSEmoderately similar to ( 216) loc_os04g47330 12004.m09679 protein cellular retinaldehyde-binding/triple function, C-terminal, putative, expressed PGSC0003DMT400004010
Soltu.DM.02G023260	2.4766	1.30836	1.27745e-52	ACT-like protein tyrosine kinase family protein	Protein kinase	protein.postranslational modification	Protein	highly similar to ( 725) AT4G38470 | Symbols: | protein kinase family protein | chr4:17999432-18003551 FORWARDweakly similar to ( 126) NORK_MEDTR Nodulation receptor kinase precursor (EC 2.7.11.1) (Does not make infections protein 2) (Symbiosis receptor-like kinase) (MtSYMRK) - Medicago truncatula (Barrel medic)highly similar to ( 730) loc_os09g37230 12009.m22182 protein ATP binding protein, puta…
Soltu.DM.02G023650	2.15491	1.10763	1.34288e-07	Glycosyl hydrolase family 38 protein	Glycosyl hydrolase family 38 protein	misc.gluco-, galacto- and mannosidases	misc	nearly identical (1399) AT5G66150 | Symbols: | glycosyl hydrolase family 38 protein | chr5:26439013-26444434 REVERSEnearly identical (1427) loc_os10g05069 12010.m22012 protein lysosomal alpha-mannosidase precursor, putative, expressedGlyco_hydro_38 Glyco_hydro_38C Alpha-mann_mid PGSC0003DMT400009216
Soltu.DM.02G023970	5.65013	2.49828	6.22719e-66	glycosyl hydrolase 9B5	Endo-1,4-beta-glucanase	cell wall.degradation.cellulases and beta -1,4-glucanases	Cell Wall	highly similar to ( 614) AT1G19940 | Symbols: AtGH9B5 | AtGH9B5 (Arabidopsis thaliana Glycosyl Hydrolase 9B5); catalytic/ hydrolase, hydrolyzing O-glycosyl compounds | chr1:6918323-6920268 REVERSEhighly similar to ( 628) GUN24_ORYSA Endoglucanase 24 precursor (EC 3.2.1.4) (Endo-1,4-beta glucanase 24) - Oryza sativa (Rice)highly similar to ( 628) loc_os09g36350 12009.m22181 protein endoglucanase 1…
Soltu.DM.02G024760	12.2766	3.61784	7.5023e-94	cytochrome P450, family 722, subfamily A, polypeptide	Cytochrome P450	misc.cytochrome P450	misc	moderately similar to ( 408) AT1G19630 | Symbols: CYP722A1 | CYP722A1; electron carrier/ heme binding / iron ion binding / monooxygenase/ oxygen binding | chr1:6785427-6787967 REVERSEweakly similar to ( 194) C88A1_MAIZE Cytochrome P450 88A1 (EC 1.14.-.-) (Dwarf3 protein) - Zea mays (Maize)moderately similar to ( 301) loc_os05g01120 12005.m04653 protein CYP722A1, putative, expressedp450 CypX PGSC0…
Soltu.DM.02G024800	2.39792	1.26179	1.30852e-28	Phosphatidic acid phosphatase (PAP2) family protein	Conserved gene of unknown function	misc.acid and other phosphatases	misc	weakly similar to ( 198) AT5G66450 | Symbols: | phosphatidic acid phosphatase-related / PAP2-related | chr5:26534978-26535951 FORWARDweakly similar to ( 178) loc_os02g47570 12002.m33832 protein PAP2 superfamily protein, expressedPAP2_dolichyldiphosphatase PGSC0003DMT400009294
Soltu.DM.02G024970	2.45734	1.2971	1.23577e-36	Galactose mutarotase-like superfamily protein	Aldose 1-epimerase	minor CHO metabolism.others	minor CHO metabolism	moderately similar to ( 439) AT5G66530 | Symbols: | aldose 1-epimerase family protein | chr5:26553821-26555575 REVERSEmoderately similar to ( 423) loc_os09g15820 12009.m04843 protein apospory-associated protein C, putative, expressedCOG0676 Aldose_epim PGSC0003DMT400009043
Soltu.DM.02G026890	2.31224	1.20929	1.9984e-13	Leucine-rich repeat protein kinase family protein	Symbiosis receptor-like kinase	protein.postranslational modification.kinase.receptor like cytoplasmatic kinase VII	Protein	moderately similar to ( 238) AT4G39110 | Symbols: | protein kinase family protein | chr4:18222483-18225119 REVERSEmoderately similar to ( 491) NORK_MEDTR Nodulation receptor kinase precursor (EC 2.7.11.1) (Does not make infections protein 2) (Symbiosis receptor-like kinase) (MtSYMRK) - Medicago truncatula (Barrel medic)moderately similar to ( 456) loc_os07g38070 12007.m08056 protein nodulation re…
Soltu.DM.02G026900	6.0722	2.60222	2.17142e-36	S-adenosyl-L-methionine-dependent methyltransferases superfamily protein	Conserved gene of unknown function	mitochondrial electron transport / ATP synthesis.F1-ATPase	energy metabolism	weakly similar to ( 199) AT2G16030 | Symbols: | methyltransferase | chr2:6974196-6974891 REVERSEweakly similar to ( 117) loc_os05g42140 12005.m08387 protein expressed protein PGSC0003DMT400078794
Soltu.DM.02G027340	183.086	7.51638	2.75963e-11	NAD(P)-binding Rossmann-fold superfamily protein	Short-chain dehydrogenase	misc.short chain dehydrogenase/reductase (SDR)	misc	moderately similar to ( 212) AT5G10050 | Symbols: | short-chain dehydrogenase/reductase (SDR) family protein | chr5:3144254-3145643 FORWARDweakly similar to ( 198) loc_os12g43740 12012.m08147 protein expressed proteinPRK06182 PRK06179 PRK05693 DltE COG4221 PRK06180 PRK08220 fabG fabG PRK07825 FabG PRK08263 fabG PRK09291 PRK08264 PRK06841 PRK12826 PRK08721 PRK07067 PRK07109 PRK05650 PRK12828 PRK12…
Soltu.DM.02G029590	2.16404	1.11373	2.49865e-07	GDSL-like Lipase/Acylhydrolase superfamily protein	Zinc finger protein	misc.GDSL-motif lipase	misc	highly similar to ( 563) AT2G23540 | Symbols: | GDSL-motif lipase/hydrolase family protein | chr2:10024366-10026058 FORWARDweakly similar to ( 132) APG_BRANA Anter-specific proline-rich protein APG (Protein CEX) (Fragment) - Brassica napus (Rape)highly similar to ( 528) loc_os07g47210 12007.m08938 protein anther-specific proline-rich protein APG, putative, expressedSGNH_plant_lipase_like fatty_ac…
Soltu.DM.02G029930	4.3056	2.10621	3.83292e-48	PQ-loop repeat family protein / transmembrane family protein	Conserved gene of unknown function	not assigned.unknown	Not assigned/Unknown	moderately similar to ( 432) AT4G36850 | Symbols: | INVOLVED IN: biological_process unknown; LOCATED IN: membrane; CONTAINS InterPro DOMAIN/s: Cystinosin/ERS1p repeat (InterPro:IPR006603); BEST Arabidopsis thaliana protein match is: PQ-loop repeat family protein / transmembrane family protein (TAIR:AT2G41050.1); Has 599 Blast hits to 441 proteins in 106 species: Archae - 0; Bacteria - 0; Metazoa …
Soltu.DM.02G030160	2.53925	1.34441	7.88914e-12	Methylenetetrahydrofolate reductase family protein	Proline oxidase/dehydrogenase 1	amino acid metabolism.degradation.glutamate family.proline	AA metabolism	highly similar to ( 510) AT5G38710 | Symbols: | proline oxidase, putative / osmotic stress-responsive proline dehydrogenase, putative | chr5:15501340-15503899 FORWARDmoderately similar to ( 404) loc_os10g40360 12010.m06805 protein proline oxidase, mitochondrial precursor, putative, expressedPro_dh PGSC0003DMT400026048
Soltu.DM.02G031290	2.66322	1.41317	3.8283e-07	UDP-glucosyl transferase 71B1	UDP-glucosyltransferase	misc.UDP glucosyl and glucoronyl transferases	misc	weakly similar to ( 136) AT4G36770 | Symbols: | UDP-glycosyltransferase/ transferase, transferring glycosyl groups | chr4:17330217-17331590 REVERSEvery weakly similar to ( 100) UFOG_HORVU Anthocyanidin 3-O-glucosyltransferase (EC 2.4.1.115) (Flavonol 3-O-glucosyltransferase) (UDP-glucose flavonoid 3-O-glucosyltransferase) (Bronze-1) - Hordeum vulgare (Barley)moderately similar to ( 266) loc_os06g…
Soltu.DM.02G031520	21.7213	4.44104	2.15131e-229	SPX domain gene	SPX domain-containing protein 4	stress.abiotic	stress	moderately similar to ( 251) AT5G15330 | Symbols: ATSPX4, SPX4 | SPX4 (SPX DOMAIN GENE 4) | chr5:4980595-4982043 FORWARDmoderately similar to ( 225) loc_os03g61200 12003.m35495 protein expressed proteinSPX PGSC0003DMT400003384
Soltu.DM.02G032780	35.3649	5.14425	5.15397e-12	Protein kinase superfamily protein	Serine-threonine protein kinase, plant-type	protein.postranslational modification.kinase.receptor like cytoplasmatic kinase VII	Protein	moderately similar to ( 206) AT5G18500 | Symbols: | protein kinase family protein | chr5:6139263-6141283 FORWARDweakly similar to ( 199) NORK_MEDTR Nodulation receptor kinase precursor (EC 2.7.11.1) (Does not make infections protein 2) (Symbiosis receptor-like kinase) (MtSYMRK) - Medicago truncatula (Barrel medic)moderately similar to ( 365) loc_os04g39180 12004.m08907 protein nodulation receptor…
Soltu.DM.02G034130	4.49845	2.16943	7.91031e-50	chloride channel A	CLC-Nt2 protein	transport.unspecified anions	Transport	nearly identical (1012) AT5G40890 | Symbols: ATCLC-A, CLC-A, CLCA | ATCLC-A (CHLORIDE CHANNEL A); anion channel/ nitrate transmembrane transporter/ voltage-gated chloride channel | chr5:16381645-16383821 REVERSEhighly similar to ( 746) loc_os12g25200 12012.m06347 protein chloride channel protein CLC-a, putative, expressedClC_6_like ClC_3_like ClC_euk Voltage_CLC EriC EriC PRK05277 Voltage_gated_C…
Soltu.DM.02G034220	4.04556	2.01634	7.79473e-56	DHBP synthase RibB-like alpha/beta domain	Sua5	not assigned.unknown	Not assigned/Unknown	moderately similar to ( 263) AT3G01920 | Symbols: | yrdC family protein | chr3:317449-319001 FORWARDmoderately similar to ( 243) loc_os08g41910 12008.m08169 protein protein yciO, putative, expressedPRK11630 SUA5 PGSC0003DMT400052220
Soltu.DM.02G034460	16.3473	4.03098	4.92656e-174	senescence-related gene	Glycerophosphodiester phosphodiesterase	lipid metabolism.lipid degradation.lysophospholipases.glycerophosphodiester phosphodiesterase	Lipid Metabolism	moderately similar to ( 488) AT3G02040 | Symbols: SRG3 | SRG3 (senescence-related gene 3); glycerophosphodiester phosphodiesterase/ phosphoric diester hydrolase | chr3:348505-349909 REVERSEmoderately similar to ( 462) loc_os02g31030 12002.m08246 protein glycerophosphodiester phosphodiesterase, putative, expressedGDPD UgpQ PGSC0003DMT400052184
Soltu.DM.03G000280	3.62341	1.85735	5.10474e-19	Bifunctional inhibitor/lipid-transfer protein/seed storage 2S albumin superfamily protein	Protease inhibitor/seed storage/lipid transfer protein family protein	not assigned.unknown	Not assigned/Unknown	PGSC0003DMT400034831
Soltu.DM.03G000410	2.23042	1.15731	4.23371e-13	3-ketoacyl-CoA synthase	Acyltransferase	lipid metabolism.FA synthesis and FA elongation.beta ketoacyl CoA synthase	Lipid Metabolism	highly similar to ( 800) AT1G04220 | Symbols: KCS2 | KCS2 (3-KETOACYL-COA SYNTHASE 2); fatty acid elongase | chr1:1119853-1122483 REVERSEhighly similar to ( 807) loc_os06g39750 12006.m091730 protein fatty acid elongase, putative, expressedFAE1_CUT1_RppA CHS_like BcsA FabH KAS_III PGSC0003DMT400034973
Soltu.DM.03G000590	6.55556	2.71272	1.42853e-10	phosphate transporter 1;3	PT2	transport.phosphate	Transport	highly similar to ( 779) AT5G43360 | Symbols: PHT3, ATPT4 | PHT3 (PHOSPHATE TRANSPORTER 3); carbohydrate transmembrane transporter/ inorganic phosphate transmembrane transporter/ phosphate transmembrane transporter/ sugar:hydrogen symporter | chr5:17409524-17411214 FORWARDhighly similar to ( 742) loc_os10g30790 12010.m21787 protein inorganic phosphate transporter 1-4, putative, expressedSugar_tr …
Soltu.DM.03G000610	8.6827	3.11814	4.33761e-09	phosphate transporter 1;3	Inorganic phosphate transporter	transport.phosphate	Transport	highly similar to ( 775) AT5G43360 | Symbols: PHT3, ATPT4 | PHT3 (PHOSPHATE TRANSPORTER 3); carbohydrate transmembrane transporter/ inorganic phosphate transmembrane transporter/ phosphate transmembrane transporter/ sugar:hydrogen symporter | chr5:17409524-17411214 FORWARDhighly similar to ( 746) loc_os10g30790 12010.m21787 protein inorganic phosphate transporter 1-4, putative, expressedSugar_tr …
Soltu.DM.03G000620	8.25472	3.04522	5.17508e-11	phosphate transporter 1;3	Inorganic phosphate transporter	transport.phosphate	Transport	highly similar to ( 775) AT5G43360 | Symbols: PHT3, ATPT4 | PHT3 (PHOSPHATE TRANSPORTER 3); carbohydrate transmembrane transporter/ inorganic phosphate transmembrane transporter/ phosphate transmembrane transporter/ sugar:hydrogen symporter | chr5:17409524-17411214 FORWARDhighly similar to ( 746) loc_os10g30790 12010.m21787 protein inorganic phosphate transporter 1-4, putative, expressedSugar_tr …
Soltu.DM.03G002060	2.71807	1.44258	6.32955e-16	Protein of unknown function (DUF506)	Conserved gene of unknown function	not assigned.unknown	Not assigned/Unknown	moderately similar to ( 218) AT2G20670 | Symbols: | unknown protein | chr2:8912163-8913472 REVERSEweakly similar to ( 193) loc_os01g54340 12001.m43190 protein plant-specific domain TIGR01615 family protein, expressedDUF506 PGSC0003DMT400033381
Soltu.DM.03G004610	12.5465	3.64921	1.60834e-08	Class I glutamine amidotransferase-like superfamily protein	Gamma-glutamyl-gamma-aminobutyrate hydrolase	not assigned.unknown	Not assigned/Unknown	highly similar to ( 642) AT5G38200 | Symbols: | hydrolase | chr5:15256383-15258474 FORWARDhighly similar to ( 572) loc_os01g04620 12001.m150475 protein expressed proteinGATase1_2 Peptidase_C26 COG2071 PGSC0003DMT400062635
Soltu.DM.03G009660	11.1764	3.48239	3.84278e-32	MATE efflux family protein	Multidrug resistance pump	transport.misc	Transport	highly similar to ( 578) AT1G33110 | Symbols: | MATE efflux family protein | chr1:12005084-12008040 FORWARDhighly similar to ( 557) loc_os11g03240 12011.m04520 protein transparent testa 12 protein, putative, expressedNorM PRK01766 MatE PGSC0003DMT400031221
Soltu.DM.03G011570	4.72673	2.24084	2.13158e-30	HXXXD-type acyl-transferase family protein	Transferase family protein	secondary metabolism.phenylpropanoids	secondary metabolism	highly similar to ( 538) AT1G31490 | Symbols: | transferase family protein | chr1:11271744-11273078 REVERSEweakly similar to ( 153) HCBT1_DIACA Anthranilate N-benzoyltransferase protein 1 (EC 2.3.1.144) (Anthranilate N-hydroxycinnamoyl/benzoyltransferase 1) - Dianthus caryophyllus (Carnation) (Clove pink)moderately similar to ( 240) loc_os01g15709 12001.m08169 protein transferase, putativeTransfe…
Soltu.DM.03G011990	84.048	6.39314	5.50125e-38	UDP-Glycosyltransferase superfamily protein	UDP-glucuronosyltransferase	misc.UDP glucosyl and glucoronyl transferases	misc	highly similar to ( 524) AT1G22400 | Symbols: UGT85A1, ATUGT85A1 | UGT85A1; UDP-glycosyltransferase/ cis-zeatin O-beta-D-glucosyltransferase/ glucuronosyltransferase/ trans-zeatin O-beta-D-glucosyltransferase/ transferase, transferring glycosyl groups / transferase, transferring hexosyl groups | chr1:7903851-7906607 REVERSEweakly similar to ( 169) IAAG_MAIZE Indole-3-acetate beta-glucosyltransfer…
Soltu.DM.03G012920	2.78138	1.4758	2.64966e-18	UDP-glucosyltransferase 73B2	Glucosyltransferase	misc.UDP glucosyl and glucoronyl transferases	misc	weakly similar to ( 183) AT2G15490 | Symbols: UGT73B4 | UGT73B4 (UDP-GLYCOSYLTRANSFERASE 73B4); UDP-glucosyltransferase/ UDP-glycosyltransferase/ quercetin 3-O-glucosyltransferase/ quercetin 7-O-glucosyltransferase/ transferase, transferring glycosyl groups | chr2:6761750-6763398 FORWARDmoderately similar to ( 478) ZOX_PHAVU Zeatin O-xylosyltransferase (EC 2.4.2.40) (Zeatin O-beta-D-xylosyltransf…
Soltu.DM.03G013580	6.47459	2.69479	3.4405e-38	hypothetical protein	EMB2423	not assigned.unknown	Not assigned/Unknown	highly similar to ( 874) AT3G48470 | Symbols: EMB2423 | EMB2423 (EMBRYO DEFECTIVE 2423) | chr3:17951689-17956754 FORWARDhighly similar to ( 774) loc_os02g38680 12002.m08956 protein conserved hypothetical protein PGSC0003DMT400064410
Soltu.DM.03G013590	6.15586	2.62196	9.78711e-92	serine/threonine protein kinase	Ribosomal protein S6 kinase	protein.postranslational modification	Protein	highly similar to ( 602) AT3G08720 | Symbols: ATPK19, ATPK2 | S6K2 (ARABIDOPSIS THALIANA SERINE/THREONINE PROTEIN KINASE 2); kinase/ protein kinase | chr3:2648625-2650407 REVERSEweakly similar to ( 155) CIPK1_ORYSA CIPK-like protein 1 (EC 2.7.11.1) (OsCK1) - Oryza sativa (Rice)highly similar to ( 626) loc_os03g21620 12003.m07566 protein serine/threonine-protein kinase AtPK19, putative, expressedS…
Soltu.DM.03G015030	6.82549	2.77093	2.43209e-92	phosphate starvation-induced gene	Glycerol-3-phosphate transporter	transport.membrane system unknown	Transport	highly similar to ( 677) AT3G47420 | Symbols: | glycerol-3-phosphate transporter, putative / glycerol 3-phosphate permease, putative | chr3:17472541-17474209 REVERSEhighly similar to ( 609) loc_os04g46880 12004.m101437 protein glycerol 3-phosphate permease, putative, expressedUhpC uhpT PRK11663 glpT MFS_1 PGSC0003DMT400038414
Soltu.DM.03G016840	2.6679	1.4157	2.79047e-25	Dihydrodipicolinate reductase, bacterial/plant	Dihydrodipicolinate reductase	amino acid metabolism.synthesis.aspartate family.lysine.dihydrodipicolinate reductase	AA metabolism	moderately similar to ( 447) AT5G52100 | Symbols: crr1 | crr1 (chlororespiration reduction 1); dihydrodipicolinate reductase | chr5:21170203-21172107 FORWARDmoderately similar to ( 418) loc_os03g02690 12003.m101161 protein dihydrodipicolinate reductase, putative, expressedPRK00048 DapB DapB_C PGSC0003DMT400037016
Soltu.DM.03G018650	9.05904	3.17936	4.88879e-26	Trypsin and protease inhibitor domain containing protein	Kunitz-type tuber invertase inhibitor	not assigned.unknown	Not assigned/Unknown	moderately similar to ( 391) CPI8_SOLTU Cysteine protease inhibitor 8 precursor (PCPI-8) (Pcpi8) (Fragment) - Solanum tuberosum (Potato)Kunitz_legume STI STI PGSC0003DMT400026289
Soltu.DM.03G018870	4.15748	2.05571	9.96656e-66	tetratricopeptide repeat (TPR)-containing protein	TPR domain containing protein	PS.lightreaction.other electron carrier (ox/red).ferredoxin	Photosynthesis	weakly similar to ( 123) AT3G17670 | Symbols: | binding | chr3:6040857-6042012 FORWARDvery weakly similar to (88.2) loc_os04g57780 12004.m10663 protein TPR domain containing protein, putative, expressed PGSC0003DMT400026393
Soltu.DM.03G019440	313.298	8.29139	1.02308e-307	purple acid phosphatase	Tartrate-resistant acid phosphatase type 5	misc.acid and other phosphatases	misc	moderately similar to ( 437) AT3G17790 | Symbols: ATACP5, ATPAP17, PAP17 | PAP17; acid phosphatase/ phosphatase/ protein serine/threonine phosphatase | chr3:6089779-6090988 FORWARDmoderately similar to ( 386) loc_os03g13540 12003.m06799 protein purple acid phosphatase 1, putative, expressed PGSC0003DMT400083978
Soltu.DM.03G020100	3.17163	1.66522	7.97289e-08	Nodulin MtN3 family protein	UPA16	development.unspecified	Development	moderately similar to ( 257) AT3G48740 | Symbols: | nodulin MtN3 family protein | chr3:18052814-18054663 REVERSEmoderately similar to ( 241) loc_os02g30910 12002.m08234 protein MTN3, putative, expressedMtN3_slv PGSC0003DMT400081211
Soltu.DM.03G020160	2.55669	1.35428	1.41731e-12	HXXXD-type acyl-transferase family protein	Feruloyl transferase	secondary metabolism.phenylpropanoids	secondary metabolism	highly similar to ( 639) AT5G41040 | Symbols: | transferase family protein | chr5:16431582-16433086 FORWARDmoderately similar to ( 235) HCBT1_DIACA Anthranilate N-benzoyltransferase protein 1 (EC 2.3.1.144) (Anthranilate N-hydroxycinnamoyl/benzoyltransferase 1) - Dianthus caryophyllus (Carnation) (Clove pink)highly similar to ( 577) loc_os11g31090 12011.m07014 protein transferase, putative, expre…
Soltu.DM.03G020370	2.48945	1.31583	1.21622e-07	sigma factor A	Sigma factor	RNA.transcription	RNA	moderately similar to ( 481) AT1G64860 | Symbols: SIGA, SIG1, SIG2, SIGB, RPOD1 | SIGA (SIGMA FACTOR A); DNA binding / DNA-directed RNA polymerase/ sigma factor/ transcription factor | chr1:24098497-24100746 FORWARDmoderately similar to ( 374) loc_os08g06630 12008.m26470 protein RNA polymerase sigma factor rpoD, putative, expressedPRK07406 PRK05949 RpoD PRK07405 PRK07598 PRK05901 PRK07921 PRK0565…
Soltu.DM.03G020710	2.2726	1.18434	5.29616e-56	heat shock factor	Heat stress transcription factor A-1	0	Not assigned/Unknown	0
Soltu.DM.03G020790	2.24432	1.16628	8.34842e-11	4-coumarate:CoA ligase	4-coumarate:CoA ligase	secondary metabolism.phenylpropanoids.lignin biosynthesis.4CL	secondary metabolism	highly similar to ( 691) AT1G65060 | Symbols: 4CL3 | 4CL3; 4-coumarate-CoA ligase | chr1:24167927-24171457 REVERSEhighly similar to ( 766) 4CL2_SOYBN 4-coumarate--CoA ligase 2 (EC 6.2.1.12) (4CL 2) (4-coumaroyl-CoA synthase 2) (Clone 4CL16) - Glycine max (Soybean)highly similar to ( 658) loc_os02g46970 12002.m09733 protein 4-coumarate--CoA ligase 2, putative, expressedCaiC AMP-binding PRK08314 PR…
Soltu.DM.03G021110	2.77838	1.47424	4.72224e-64	conserved hypothetical protein	Hydrogen peroxide-induced 1	not assigned.unknown	Not assigned/Unknown	very weakly similar to (83.2) AT3G03150 | Symbols: | unknown protein | chr3:727733-729357 REVERSE PGSC0003DMT400001468
Soltu.DM.03G021180	3.53031	1.8198	1.67604e-19	response to low sulfur	UP-9A	not assigned.unknown	Not assigned/Unknown	PGSC0003DMT400001474
Soltu.DM.03G022280	4.69248	2.23035	1.88125e-135	alpha/beta-Hydrolases superfamily protein	Carboxylesterase np	not assigned.unknown	Not assigned/Unknown	moderately similar to ( 491) AT5G53050 | Symbols: | hydrolase, alpha/beta fold family protein | chr5:21510534-21513432 REVERSEmoderately similar to ( 470) loc_os05g46460 12005.m28065 protein catalytic/ hydrolase, putative, expressedMhpC Abhydrolase_1 PGSC0003DMT400047673
Soltu.DM.03G022790	5.46257	2.44958	3.83887e-100	Purple acid phosphatases superfamily protein	Hydrolase	misc.acid and other phosphatases	misc	highly similar to ( 911) AT1G13750 | Symbols: | calcineurin-like phosphoesterase family protein | chr1:4715490-4718091 REVERSEhighly similar to ( 513) NPP_HORVU Nucleotide pyrophosphatase/phosphodiesterase (EC 3.-.-.-) (Fragments) - Hordeum vulgare (Barley)highly similar to ( 891) loc_os12g38750 12012.m26776 protein nucleotide pyrophosphatase/phosphodiesterase, putative, expressed PGSC0003DMT4000…
Soltu.DM.03G024790	2.68454	1.42467	1.53758e-06	Transcriptional factor B3 family protein	B3 domain-containing protein Os01g0905400	RNA.regulation of transcription.B3 transcription factor family	RNA	very weakly similar to (88.2) loc_os01g67830 12001.m12887 protein B3 DNA binding domain containing protein, expressed PGSC0003DMT400039249
Soltu.DM.03G025330	6.83289	2.7725	7.08634e-63	cytochrome P450, family 71, subfamily A, polypeptide	Cytochrome P450	misc.cytochrome P450	misc	moderately similar to ( 451) AT3G48310 | Symbols: CYP71A22 | CYP71A22; electron carrier/ heme binding / iron ion binding / monooxygenase/ oxygen binding | chr3:17888192-17889749 FORWARDmoderately similar to ( 427) C71A4_SOLME Cytochrome P450 71A4 (EC 1.14.-.-) (CYPLXXIA4) (P-450EG2) - Solanum melongena (Eggplant) (Aubergine)moderately similar to ( 347) loc_os08g01510 12008.m04299 protein cytochro…
Soltu.DM.03G025340	2.50862	1.3269	1.10324e-06	cytochrome P450, family 71, subfamily A, polypeptide	Cytochrome P450 71A4	misc.cytochrome P450	misc	moderately similar to ( 424) AT3G48280 | Symbols: CYP71A25 | CYP71A25; electron carrier/ heme binding / iron ion binding / monooxygenase/ oxygen binding | chr3:17879594-17881164 FORWARDhighly similar to ( 622) C71A4_SOLME Cytochrome P450 71A4 (EC 1.14.-.-) (CYPLXXIA4) (P-450EG2) - Solanum melongena (Eggplant) (Aubergine)moderately similar to ( 321) loc_os08g01450 12008.m04293 protein cytochrome P…
Soltu.DM.03G025940	3.31663	1.72972	2.25702e-18	Octicosapeptide/Phox/Bem1p family protein	ATP binding protein	protein.postranslational modification	Protein	weakly similar to ( 124) AT3G48240 | Symbols: | octicosapeptide/Phox/Bem1p (PB1) domain-containing protein | chr3:17867381-17868007 FORWARDweakly similar to ( 121) loc_os11g25800 12011.m06501 protein octicosapeptide/Phox/Bem1p, putative, expressed PGSC0003DMT400046651
Soltu.DM.03G026200	4.94419	2.30573	2.26733e-42	NAD(P)-binding Rossmann-fold superfamily protein	Short-chain dehydrogenase	misc.short chain dehydrogenase/reductase (SDR)	misc	moderately similar to ( 439) AT5G50130 | Symbols: | short-chain dehydrogenase/reductase (SDR) family protein | chr5:20390066-20393053 FORWARDmoderately similar to ( 310) loc_os06g03830 12006.m31964 protein retinol dehydrogenase 14, putative, expressedPRK06197 PRK06196 PRK05854 PRK07453 FabG fabG DltE fabG fabG PRK12826 COG4221 PRK12829 PRK07201 PRK07063 PRK06949 PGSC0003DMT400046811
Soltu.DM.03G026930	2.06089	1.04327	3.71409e-13	Galactose mutarotase-like superfamily protein	Aldose-1-epimerase	minor CHO metabolism.others	minor CHO metabolism	moderately similar to ( 470) AT3G47800 | Symbols: | aldose 1-epimerase family protein | chr3:17634971-17636998 FORWARDmoderately similar to ( 385) loc_os04g38530 12004.m08843 protein aldose 1-epimerase precursor, putative, expressedgalM Aldose_epim GalM PGSC0003DMT400046584
Soltu.DM.03G027280	4.84619	2.27685	4.14485e-34	Ubiquitin carboxyl-terminal hydrolase-related protein	Ubiquitin thiolesterase/ zinc ion binding	protein.degradation.ubiquitin	Protein	highly similar to ( 821) AT3G47910 | Symbols: | ubiquitin thiolesterase/ zinc ion binding | chr3:17674737-17681444 REVERSEhighly similar to ( 506) loc_os03g06950 12003.m06212 protein cysteine-type endopeptidase/ nucleic acid binding protein, putative, expressedDUF629 UCH PGSC0003DMT400034284
Soltu.DM.03G027610	2.4161	1.27268	6.02315e-09	ABC-2 type transporter family protein	ATP-binding cassette transporter	transport.ABC transporters and multidrug resistance systems	Transport	highly similar to ( 728) AT5G19410 | Symbols: | ABC transporter family protein | chr5:6545237-6547111 REVERSEweakly similar to ( 180) PDR15_ORYSA Pleiotropic drug resistance protein 15 - Oryza sativa (Rice)moderately similar to ( 398) loc_os01g42900 12001.m10554 protein ATPase, coupled to transmembrane movement of substances, putative, expressedCcmA ABCG_White ABCG_EPDR ABC_MJ0796_Lo1CDE_FtsE Sal…
Soltu.DM.03G027740	4.49039	2.16684	6.82494e-29	alpha-N-acetylglucosaminidase family / NAGLU family	Alpha-n-acetylglucosaminidase	misc.nitrilases, *nitrile lyases, berberine bridge enzymes, reticuline oxidases, troponine reductases	misc	moderately similar to ( 341) AT5G13690 | Symbols: | alpha-N-acetylglucosaminidase family / NAGLU family | chr5:4415808-4420159 FORWARDmoderately similar to ( 421) loc_os04g55730 12004.m10464 protein alpha-N-acetylglucosaminidase precursor, putative, expressedNAGLU PGSC0003DMT400063207
Soltu.DM.03G028320	2.21873	1.14974	1.38295e-33	1-deoxy-D-xylulose 5-phosphate reductoisomerase	1-deoxy-D-xylulose-5-phosphate reductoisomerase	secondary metabolism.isoprenoids.non-mevalonate pathway.DXR	secondary metabolism	highly similar to ( 798) AT5G62790 | Symbols: DXR, PDE129 | DXR (1-DEOXY-D-XYLULOSE 5-PHOSPHATE REDUCTOISOMERASE); 1-deoxy-D-xylulose-5-phosphate reductoisomerase | chr5:25214358-25217292 REVERSEhighly similar to ( 805) DXR_ORYSA 1-deoxy-D-xylulose 5-phosphate reductoisomerase, chloroplast precursor (EC 1.1.1.267) (DXP reductoisomerase) (1-deoxyxylulose-5-phosphate reductoisomerase) (2-C-methyl-D…
Soltu.DM.03G030090	2.38607	1.25464	2.74291e-09	GDSL-like Lipase/Acylhydrolase superfamily protein	Zinc finger protein	misc.GDSL-motif lipase	misc	moderately similar to ( 498) AT1G74460 | Symbols: | GDSL-motif lipase/hydrolase family protein | chr1:27988150-27989765 REVERSEweakly similar to ( 146) APG_BRANA Anter-specific proline-rich protein APG (Protein CEX) (Fragment) - Brassica napus (Rape)moderately similar to ( 460) loc_os06g12410 12006.m05958 protein anther-specific proline-rich protein APG, putative, expressedSGNH_plant_lipase_like …
Soltu.DM.03G030700	2.53581	1.34245	1.6408e-21	conserved hypothetical protein	Conserved gene of unknown function	not assigned.unknown	Not assigned/Unknown	PGSC0003DMT400001652
Soltu.DM.03G033120	4.32986	2.11432	5.09287e-36	S-adenosyl-L-methionine-dependent methyltransferases superfamily protein	Phosphoethanolamine N-methyltransferase	lipid metabolism.Phospholipid synthesis	Lipid Metabolism	highly similar to ( 816) AT1G73600 | Symbols: | methyltransferase/ phosphoethanolamine N-methyltransferase | chr1:27670825-27673400 FORWARDhighly similar to ( 823) PEAMT_SPIOL Phosphoethanolamine N-methyltransferase (EC 2.1.1.103) - Spinacia oleracea (Spinach)highly similar to ( 803) loc_os01g50030 12001.m11187 protein phosphoethanolamine N-methyltransferase, putative, expressedCfa UbiE Methyltra…
Soltu.DM.03G034580	2.18549	1.12796	1.4137e-10	HCO3- transporter family	Boron transporter	transport.unspecified anions	Transport	highly similar to ( 868) AT1G15460 | Symbols: ATBOR4, BOR4 | BOR4 (REQUIRES HIGH BORON 4); anion exchanger | chr1:5310196-5313376 REVERSEhighly similar to ( 812) loc_os01g08020 12001.m07427 protein boron transporter-like protein 2, putative, expressedHCO3_cotransp PGSC0003DMT400014548
Soltu.DM.03G036150	9.18933	3.19996	1.51632e-151	phosphate starvation-induced gene	Phosphatase	misc.acid and other phosphatases	misc	moderately similar to ( 373) AT1G17710 | Symbols: | phosphatase | chr1:6090763-6091755 REVERSEmoderately similar to ( 321) loc_os01g52230 12001.m11397 protein phosphatase phospho1, putative, expressedPut_Phosphatase PGSC0003DMT400012353
Soltu.DM.03G036180	5.30055	2.40614	1.80469e-08	phosphate starvation-induced gene	Phosphatase	misc.acid and other phosphatases	misc	moderately similar to ( 373) AT1G17710 | Symbols: | phosphatase | chr1:6090763-6091755 REVERSEmoderately similar to ( 321) loc_os01g52230 12001.m11397 protein phosphatase phospho1, putative, expressedPut_Phosphatase PGSC0003DMT400012353
Soltu.DM.03G036190	7.6002	2.92604	9.97731e-22	phosphate starvation-induced gene	Phosphatase	misc.acid and other phosphatases	misc	moderately similar to ( 373) AT1G17710 | Symbols: | phosphatase | chr1:6090763-6091755 REVERSEmoderately similar to ( 321) loc_os01g52230 12001.m11397 protein phosphatase phospho1, putative, expressedPut_Phosphatase PGSC0003DMT400012353
Soltu.DM.03G036920	3.59081	1.84431	3.23924e-83	fatty acid biosynthesis	Beta-ketoacyl-ACP synthase II	lipid metabolism.FA synthesis and FA elongation.ketoacyl ACP synthase	Lipid Metabolism	highly similar to ( 669) AT1G74960 | Symbols: FAB1, KAS2 | FAB1 (FATTY ACID BIOSYNTHESIS 1); 3-oxoacyl-[acyl-carrier-protein] synthase/ fatty-acid synthase | chr1:28152564-28155948 REVERSEmoderately similar to ( 405) KASC1_HORVU 3-oxoacyl-[acyl-carrier-protein] synthase I, chloroplast precursor (EC 2.3.1.41) (Beta-ketoacyl-ACP synthase I) (KAS I) - Hordeum vulgare (Barley)highly similar to ( 637)…
Soltu.DM.03G037050	2.2757	1.18631	1.47685e-16	Protein of unknown function (DUF1677)	Conserved gene of unknown function	not assigned.unknown	Not assigned/Unknown	weakly similar to ( 163) AT1G72510 | Symbols: | unknown protein | chr1:27303906-27304403 FORWARDvery weakly similar to (87.8) loc_os06g09900 12006.m05708 protein expressed proteinDUF1677 PGSC0003DMT400058939
Soltu.DM.03G037120	2.17685	1.12224	2.01377e-07	lipoxygenase	Lipoxygenase	hormone metabolism.jasmonate.synthesis-degradation.lipoxygenase	hormone metabolism	nearly identical (1311) AT1G17420 | Symbols: LOX3 | LOX3; electron carrier/ iron ion binding / lipoxygenase/ metal ion binding / oxidoreductase, acting on single donors with incorporation of molecular oxygen, incorporation of two atoms of oxygen | chr1:5977512-5981384 FORWARDnearly identical (1151) LOX6_ORYSA Probable lipoxygenase 6 (EC 1.13.11.12) - Oryza sativa (Rice)nearly identical (1151) loc…
Soltu.DM.03G037190	2.58798	1.37183	2.46721e-13	alpha/beta-Hydrolases superfamily protein	Abhydrolase domain containing	not assigned.unknown	Not assigned/Unknown	moderately similar to ( 226) AT1G17430 | Symbols: | hydrolase, alpha/beta fold family protein | chr1:5982310-5983919 FORWARDweakly similar to ( 132) loc_os02g47780 12002.m09812 protein catalytic/ hydrolase, putative, expressed PGSC0003DMT400036431
Soltu.DM.04G000120	2.50087	1.32243	1.92349e-24	myb-like transcription factor family protein	Transcription factor	RNA.regulation of transcription.MYB-related transcription factor family	RNA	weakly similar to ( 160) AT1G70000 | Symbols: | DNA-binding family protein | chr1:26363674-26364635 REVERSEweakly similar to ( 130) loc_os10g41200 12010.m21804 protein ZmMybst1, putative, expressed PGSC0003DMT400004809
Soltu.DM.04G000840	3.71455	1.89319	1.0594e-08	NAC-like, activated by AP3/PI	NAC domain protein NAC2	development.unspecified	Development	moderately similar to ( 316) AT1G69490 | Symbols: NAP, ANAC029, ATNAP | NAP (NAC-like, activated by AP3/PI); transcription factor | chr1:26122233-26123222 FORWARDmoderately similar to ( 228) NAC68_ORYSA NAC domain-containing protein 68 (ONAC068) - Oryza sativa (Rice)moderately similar to ( 247) loc_os03g21060 12003.m07513 protein NAC domain transcription factor, putative, expressedNAM PGSC0003DMT…
Soltu.DM.04G001340	4.11756	2.04179	3.31647e-53	phosphoenolpyruvate carboxylase	Phosphoenolpyruvate carboxylase	glycolysis.cytosolic branch.phospho-enol-pyruvate carboxylase (PEPC)	primary carbon metabolism	nearly identical (1546) AT1G68750 | Symbols: ATPPC4 | ATPPC4; phosphoenolpyruvate carboxylase | chr1:25822942-25828104 REVERSEhighly similar to ( 653) CAPP2_CHLRE Phosphoenolpyruvate carboxylase 2 (EC 4.1.1.31) (PEP carboxylase 2) (PEPCase 2) (PEPC 2) - Chlamydomonas reinhardtiinearly identical (1534) loc_os01g02050 12001.m06847 protein phosphoenolpyruvate carboxylase 4, putative, expressedPRK000…
Soltu.DM.04G002730	13.3079	3.73422	4.75782e-174	conserved hypothetical protein	Conserved gene of unknown function	not assigned.unknown	Not assigned/Unknown	moderately similar to ( 367) AT1G70900 | Symbols: | unknown protein | chr1:26732456-26733637 FORWARDmoderately similar to ( 310) loc_os08g33640 12008.m080167 protein expressed protein PGSC0003DMT400015259
Soltu.DM.04G002950	2.4144	1.27167	3.87182e-08	hypothetical protein	Gamma-gliadin	not assigned.unknown	Not assigned/Unknown	PGSC0003DMT400059717
Soltu.DM.04G003170	2.46612	1.30224	6.28484e-09	Polyketide cyclase/dehydrase and lipid transport superfamily protein	Periaxin	not assigned.unknown	Not assigned/Unknown	PGSC0003DMT400031379
Soltu.DM.04G003760	4.65277	2.21809	1.28238e-72	purple acid phosphatase	Purple acid phosphatase 1	misc.acid and other phosphatases	misc	moderately similar to ( 350) AT2G01890 | Symbols: PAP8, ATPAP8 | PAP8 (PURPLE ACID PHOSPHATASE 8); acid phosphatase/ protein serine/threonine phosphatase | chr2:396985-399168 REVERSEmoderately similar to ( 312) loc_os03g13540 12003.m06799 protein purple acid phosphatase 1, putative, expressed PGSC0003DMT400075873
Soltu.DM.04G004330	35.0408	5.13097	2.11827e-25	TRAF-like family protein	Meprin and TRAF homology domain-containing protein / MATH domain-containing protein	not assigned.unknown	Not assigned/Unknown	weakly similar to ( 162) AT3G17380 | Symbols: | meprin and TRAF homology domain-containing protein / MATH domain-containing protein | chr3:5950240-5952124 FORWARDvery weakly similar to (80.5) loc_os07g06950 12007.m05155 protein ubiquitin carboxyl-terminal hydrolase 7, putative, expressedMATH PGSC0003DMT400075825
Soltu.DM.04G006770	2.86313	1.51759	2.05324e-25	phosphoenolpyruvate carboxylase kinase	PEP carboxylase kinase	protein.postranslational modification	Protein	moderately similar to ( 327) AT1G08650 | Symbols: PPCK1 | PPCK1 (PHOSPHOENOLPYRUVATE CARBOXYLASE KINASE); kinase/ protein serine/threonine kinase | chr1:2752206-2753232 FORWARDmoderately similar to ( 242) CDPK_DAUCA Calcium-dependent protein kinase (EC 2.7.11.1) (CDPK) - Daucus carota (Carrot)moderately similar to ( 307) loc_os02g56310 12002.m10654 protein calcium-dependent protein kinase, isofor…
Soltu.DM.04G006780	2.64176	1.4015	2.76092e-13	phosphoenolpyruvate carboxylase kinase	PEPC kinase 1b	protein.postranslational modification	Protein	moderately similar to ( 321) AT1G08650 | Symbols: PPCK1 | PPCK1 (PHOSPHOENOLPYRUVATE CARBOXYLASE KINASE); kinase/ protein serine/threonine kinase | chr1:2752206-2753232 FORWARDmoderately similar to ( 241) CDPK_DAUCA Calcium-dependent protein kinase (EC 2.7.11.1) (CDPK) - Daucus carota (Carrot)moderately similar to ( 307) loc_os02g56310 12002.m10654 protein calcium-dependent protein kinase, isofor…
Soltu.DM.04G007430	2.13724	1.09575	5.9826e-09	heat shock cognate protein 70-1	Hsc70	stress.abiotic.heat	stress	nearly identical (1082) AT5G02500 | Symbols: HSC70-1, HSP70-1, AT-HSC70-1, HSC70 | HSC70-1 (HEAT SHOCK COGNATE PROTEIN 70-1); ATP binding | chr5:554055-556334 REVERSEnearly identical (1080) HSP7C_PETHY Heat shock cognate 70 kDa protein - Petunia hybrida (Petunia)nearly identical (1087) loc_os01g62290 12001.m150772 protein heat shock cognate 70 kDa protein, putative, expressedHSP70 dnaK DnaK dnaK …
Soltu.DM.04G007640	2.16146	1.11201	1.7552e-08	glycerol-3-phosphate acyltransferase	ER glycerol-phosphate acyltransferase	lipid metabolism.Phospholipid synthesis	Lipid Metabolism	highly similar to ( 568) AT3G11430 | Symbols: ATGPAT5, GPAT5 | GPAT5 (GLYCEROL-3-PHOSPHATE ACYLTRANSFERASE 5); 1-acylglycerol-3-phosphate O-acyltransferase/ acyltransferase/ organic anion transmembrane transporter | chr3:3595911-3597678 FORWARDmoderately similar to ( 456) loc_os05g38350 12005.m08014 protein glycerol-3-phosphate acyltransferase 8, putative, expressed PGSC0003DMT400016230
Soltu.DM.04G008120	2.12347	1.08642	6.8224e-07	cytochrome P450, family 96, subfamily A, polypeptide	Cytochrome P450	misc.cytochrome P450	misc	highly similar to ( 532) AT4G39490 | Symbols: CYP96A10 | CYP96A10; electron carrier/ heme binding / iron ion binding / monooxygenase | chr4:18365229-18366788 FORWARDweakly similar to ( 143) C97B2_SOYBN Cytochrome P450 97B2 (EC 1.14.-.-) - Glycine max (Soybean)moderately similar to ( 466) loc_os03g04650 12003.m05993 protein cytochrome P450 86A2, putative, expressedp450 CypX PGSC0003DMT400060662
Soltu.DM.04G008600	3.24996	1.70042	6.25863e-16	hydroxyproline-rich glycoprotein family protein	Lipid binding protein	not assigned.unknown	Not assigned/Unknown	PGSC0003DMT400060741
Soltu.DM.04G008610	2.45078	1.29324	2.22521e-08	hypothetical protein	Lipid binding protein	not assigned.unknown	Not assigned/Unknown	PGSC0003DMT400060620
Soltu.DM.04G008620	2.1781	1.12307	9.22827e-08	hydroxyproline-rich glycoprotein family protein	Lipid binding protein	not assigned.unknown	Not assigned/Unknown	PGSC0003DMT400060620
Soltu.DM.04G008630	2.88935	1.53074	1.86197e-08	hydroxyproline-rich glycoprotein family protein	Structural constituent of cell wall	not assigned.unknown	Not assigned/Unknown	PGSC0003DMT400060618
Soltu.DM.04G008640	2.45488	1.29565	4.10354e-09	hydroxyproline-rich glycoprotein family protein	Conserved gene of unknown function	not assigned.unknown	Not assigned/Unknown	PGSC0003DMT400060617
Soltu.DM.04G008650	2.50398	1.32422	3.52017e-07	hypothetical protein	Conserved gene of unknown function	not assigned.unknown	Not assigned/Unknown	PGSC0003DMT400060746
Soltu.DM.04G008660	3.12526	1.64397	2.081e-08	ECA1 gametogenesis related family protein	Conserved gene of unknown function	not assigned.unknown	Not assigned/Unknown	PGSC0003DMT400060617
Soltu.DM.04G008670	2.72401	1.44573	1.49127e-07	hypothetical protein
Soltu.DM.04G009270	3.27058	1.70955	2.32897e-07	Cystatin/monellin superfamily protein	Cysteine proteinase inhibitor	protein.degradation.cysteine protease	Protein	weakly similar to ( 119) AT5G47550 | Symbols: | cysteine protease inhibitor, putative / cystatin, putative | chr5:19286596-19286964 REVERSEvery weakly similar to (88.6) loc_os03g31510 12003.m08398 protein cystatin, putative, expressed PGSC0003DMT400060685
Soltu.DM.04G009390	5.27609	2.39947	2.36943e-15	Leucine-rich repeat protein kinase family protein	Conserved gene of unknown function	signalling.receptor kinases.leucine rich repeat XI	signalling	highly similar to ( 534) AT5G46330 | Symbols: FLS2 | FLS2 (FLAGELLIN-SENSITIVE 2); ATP binding / kinase/ protein binding / protein serine/threonine kinase/ transmembrane receptor protein serine/threonine kinase | chr5:18791802-18795407 FORWARDmoderately similar to ( 431) RPK1_IPONI Receptor-like protein kinase precursor (EC 2.7.11.1) - Ipomoea nil (Japanese morning glory) (Pharbitis nil)highly si…
Soltu.DM.04G010080	8.89672	3.15327	1.31275e-32	Plant protein of unknown function (DUF827)	Paramyosin	cell.organisation	Cell	weakly similar to ( 187) AT5G55860 | Symbols: | unknown protein | chr5:22610146-22612166 FORWARDmoderately similar to ( 253) loc_os12g17310 12012.m05688 protein prefoldin, putative, expressed PGSC0003DMT400050839
Soltu.DM.04G010090	5.43252	2.44162	2.60139e-32	Adenine nucleotide alpha hydrolases-like superfamily protein	ATP binding protein	protein.postranslational modification.kinase.receptor like cytoplasmatic kinase IX	Protein	weakly similar to ( 153) AT5G47740 | Symbols: | FUNCTIONS IN: molecular_function unknown; INVOLVED IN: biological_process unknown; LOCATED IN: cellular_component unknown; EXPRESSED IN: root; CONTAINS InterPro DOMAIN/s: Rossmann-like alpha/beta/alpha sandwich fold (InterPro:IPR014729); BEST Arabidopsis thaliana protein match is: protein kinase family protein / U-box domain-containing protein (TAIR…
Soltu.DM.04G011590	4.5919	2.19909	2.64468e-39	purple acid phosphatase	ATPAP16/PAP16	misc.acid and other phosphatases	misc	moderately similar to ( 496) AT3G10150 | Symbols: ATPAP16, PAP16 | PAP16 (PURPLE ACID PHOSPHATASE 16); acid phosphatase/ protein serine/threonine phosphatase | chr3:3137502-3139056 REVERSEmoderately similar to ( 477) loc_os01g71420 12001.m13185 protein hydrolase/ protein serine/threonine phosphatase, putative, expressed PGSC0003DMT400033131
Soltu.DM.04G012540	115.956	6.85743	1.02613e-09	Polyketide cyclase/dehydrase and lipid transport superfamily protein	Sn-1 protein	stress.abiotic.unspecified	stress	very weakly similar to (88.6) AT5G28010 | Symbols: | Bet v I allergen family protein | chr5:10024813-10025382 FORWARDBet_v_I PGSC0003DMT400030594
Soltu.DM.04G017080	2.07017	1.04975	4.80662e-34	Acid phosphatase/vanadium-dependent haloperoxidase-related protein	Conserved gene of unknown function	not assigned.unknown	Not assigned/Unknown	weakly similar to ( 197) AT1G24350 | Symbols: | INVOLVED IN: biological_process unknown; EXPRESSED IN: 24 plant structures; EXPRESSED DURING: 15 growth stages; CONTAINS InterPro DOMAIN/s: Acid phosphatase/vanadium-dependent haloperoxidase related (InterPro:IPR003832); BEST Arabidopsis thaliana protein match is: unknown protein (TAIR:AT1G67600.1); Has 622 Blast hits to 622 proteins in 204 species:…
Soltu.DM.04G020160	4.30933	2.10746	2.27474e-07	Protein kinase superfamily protein	Serine-threonine protein kinase, plant-type	protein.postranslational modification.kinase.receptor like cytoplasmatic kinase VII	Protein	weakly similar to ( 191) AT2G19230 | Symbols: | kinase | chr2:8343452-8348431 REVERSEweakly similar to ( 163) NORK_MEDTR Nodulation receptor kinase precursor (EC 2.7.11.1) (Does not make infections protein 2) (Symbiosis receptor-like kinase) (MtSYMRK) - Medicago truncatula (Barrel medic)moderately similar to ( 412) loc_os11g26140 12011.m06535 protein protein kinase, putativeS_TKc TyrKc S_TKc Pkin…
Soltu.DM.04G020360	2.67213	1.41799	3.30799e-36	cytochrome P450, family 97, subfamily A, polypeptide	Cytochrome P450-type monooxygenase 97C11	misc.cytochrome P450	misc	highly similar to ( 856) AT3G53130 | Symbols: LUT1, CYP97C1 | LUT1 (LUTEIN DEFICIENT 1); epsilon hydroxylase/ oxygen binding | chr3:19692812-19695278 FORWARDmoderately similar to ( 425) C97B2_SOYBN Cytochrome P450 97B2 (EC 1.14.-.-) - Glycine max (Soybean)highly similar to ( 786) loc_os10g39930 12010.m065331 protein cytochrome P450 97B2, putative, expressedp450 CypX PGSC0003DMT400072423
Soltu.DM.04G021550	2.21353	1.14635	9.26637e-28	Lipase/lipooxygenase, PLAT/LH2 family protein	Elicitor-inducible protein EIG-J7	not assigned.unknown	Not assigned/Unknown	weakly similar to ( 196) AT4G39730 | Symbols: | lipid-associated family protein | chr4:18432950-18433581 FORWARDweakly similar to ( 189) loc_os04g38390 12004.m08829 protein wound/stress protein, putative, expressedPLAT_plant_stress PGSC0003DMT400053148
Soltu.DM.04G021580	3.64334	1.86526	1.34219e-47	Lipase/lipooxygenase, PLAT/LH2 family protein	Elicitor-inducible protein EIG-J7	not assigned.unknown	Not assigned/Unknown	moderately similar to ( 211) AT4G39730 | Symbols: | lipid-associated family protein | chr4:18432950-18433581 FORWARDweakly similar to ( 200) loc_os04g38390 12004.m08829 protein wound/stress protein, putative, expressedPLAT_plant_stress PGSC0003DMT400053149
Soltu.DM.04G023430	464.7	8.86015	1.17352e-16	purple acid phosphatase	Nucleotide pyrophosphatase/phosphodiesterase	misc.acid and other phosphatases	misc	highly similar to ( 707) AT4G13700 | Symbols: ATPAP23, PAP23 | PAP23 (PURPLE ACID PHOSPHATASE 23); acid phosphatase/ protein serine/threonine phosphatase | chr4:7957072-7958919 REVERSEmoderately similar to ( 238) PPAF_SOYBN Purple acid phosphatase precursor (EC 3.1.3.2) (Manganese(II) purple acid phosphatase) - Glycine max (Soybean)highly similar to ( 793) loc_os08g17784 12008.m61969 protein purp…
Soltu.DM.04G023580	202.815	7.66402	5.94169e-13	purple acid phosphatase	Nucleotide pyrophosphatase/phosphodiesterase	misc.acid and other phosphatases	misc	highly similar to ( 707) AT4G13700 | Symbols: ATPAP23, PAP23 | PAP23 (PURPLE ACID PHOSPHATASE 23); acid phosphatase/ protein serine/threonine phosphatase | chr4:7957072-7958919 REVERSEmoderately similar to ( 238) PPAF_SOYBN Purple acid phosphatase precursor (EC 3.1.3.2) (Manganese(II) purple acid phosphatase) - Glycine max (Soybean)highly similar to ( 793) loc_os08g17784 12008.m61969 protein purp…
Soltu.DM.04G024320	4.09491	2.03383	6.09599e-17	Transducin/WD40 repeat-like superfamily protein	E3 ubiquitin ligase	protein.degradation.ubiquitin.E3.RING	Protein	weakly similar to ( 155) AT3G06880 | Symbols: | nucleotide binding | chr3:2170589-2175686 REVERSEhighly similar to ( 570) loc_os01g12930 12001.m07906 protein U-box domain containing protein, expressedWD40 PGSC0003DMT400065133
Soltu.DM.04G025270	38.5115	5.26722	1.80161e-129	Protein kinase protein with adenine nucleotide alpha hydrolases-like domain	ATP binding protein	protein.postranslational modification.kinase.receptor like cytoplasmatic kinase VII	Protein	highly similar to ( 716) AT3G13690 | Symbols: | protein kinase family protein | chr3:4486920-4490011 FORWARDmoderately similar to ( 236) NORK_PEA Nodulation receptor kinase precursor (EC 2.7.11.1) - Pisum sativum (Garden pea)highly similar to ( 689) loc_os01g41870 12001.m150645 protein ATP binding protein, putative, expressedTyrKc S_TKc Pkinase Pkinase_Tyr S_TKc PTKc PTKc_Jak_rpt2 PTKc_Csk_like P…
Soltu.DM.04G025990	4.11592	2.04122	1.80532e-09	hypothetical protein	Gene of unknown function	not assigned.unknown	Not assigned/Unknown	PGSC0003DMT400063924
Soltu.DM.04G026510	6.70461	2.74515	1.44394e-08	C2H2-like zinc finger protein	C2H2-type zinc finger protein	RNA.regulation of transcription.C2H2 zinc finger family	RNA	moderately similar to ( 213) AT4G35280 | Symbols: | zinc finger (C2H2 type) family protein | chr4:16787429-16788283 REVERSEvery weakly similar to (85.9) loc_os02g19180 12002.m07161 protein nucleic acid binding protein, putative PGSC0003DMT400002087
Soltu.DM.04G027250	4.70534	2.2343	1.25327e-25	ABA/WDS induced protein domain containing protein	Ci21B protein	not assigned.unknown	Not assigned/Unknown	PGSC0003DMT400061912
Soltu.DM.04G027270	2.94149	1.55655	1.06584e-17	ABA/WDS induced protein domain containing protein	Ci21A protein	not assigned.unknown	Not assigned/Unknown	PGSC0003DMT400017060
Soltu.DM.04G027280	5.40622	2.43462	1.19423e-20	Alba DNA/RNA-binding protein	ASR4	not assigned.unknown	Not assigned/Unknown	ABA_WDS PGSC0003DMT400017057
Soltu.DM.04G027680	6.79996	2.76553	8.44446e-15	Protein kinase superfamily protein	Cell division protein kinase 7	protein.postranslational modification	Protein	moderately similar to ( 436) AT1G54610 | Symbols: | protein kinase family protein | chr1:20393962-20396902 REVERSEmoderately similar to ( 219) CDC22_MEDSA Cell division control protein 2 homolog 2 (EC 2.7.11.22) - Medicago sativa (Alfalfa)moderately similar to ( 449) loc_os01g10430 12001.m42914 protein transposon protein, putative, unclassified, expressedS_TKc S_TKc Pkinase Pkinase_Tyr SPS1 PTKc …
Soltu.DM.04G028530	2.01709	1.01228	3.17955e-22	hypothetical protein	Sodium/potassium/calcium exchanger	not assigned.unknown	Not assigned/Unknown	PGSC0003DMT400070833
Soltu.DM.04G029740	3.83253	1.9383	9.09175e-19	myb domain protein	Transcription factor MYB102	RNA.regulation of transcription.MYB domain transcription factor family	RNA	moderately similar to ( 259) AT1G34670 | Symbols: AtMYB93 | AtMYB93 (myb domain protein 93); DNA binding / transcription factor | chr1:12709128-12710423 FORWARDmoderately similar to ( 205) MYB4_ORYSA Myb-related protein Myb4 (OsMyb4) (Transcription factor RLTR1) - Oryza sativa (Rice)moderately similar to ( 264) loc_os08g37970 12008.m07782 protein myb-like DNA-binding domain containing protein, ex…
Soltu.DM.04G031830	2.18225	1.12582	5.1271e-31	Inositol 1,3,4-trisphosphate 5/6-kinase family protein	Inositol-tetrakisphosphate 1-kinase 2	signalling.phosphinositides.inositol-1,3,4-trisphosphate 5/6-kinase	signalling	moderately similar to ( 421) AT4G08170 | Symbols: | inositol 1,3,4-trisphosphate 5/6-kinase family protein | chr4:5163707-5166094 REVERSEmoderately similar to ( 226) ITPK1_MAIZE Inositol-tetrakisphosphate 1-kinase 1 (EC 2.7.1.134) (Inositol-triphosphate 5/6-kinase 1) (EC 2.7.1.159) (Inositol 1,3,4-trisphosphate 5/6-kinase 1) (Ins(1,3,4)P(3) 5/6-kinase 1) (ZmIpk) (Low phytic acid protein 2) - Zea …
Soltu.DM.04G032540	3.84183	1.94179	2.79363e-73	F-box family protein	F-box family protein	protein.degradation.ubiquitin.E3.SCF.FBOX	Protein	moderately similar to ( 356) AT3G12350 | Symbols: | F-box family protein | chr3:3931626-3933104 FORWARDweakly similar to ( 198) loc_os12g32630 12012.m27042 protein ankyrin-like protein, putative, expressed PGSC0003DMT400027549
Soltu.DM.04G032730	2.68204	1.42333	9.56176e-52	interferon-related developmental regulator family protein / IFRD protein family	Conserved gene of unknown function	not assigned.unknown	Not assigned/Unknown	highly similar to ( 531) AT1G27760 | Symbols: SAT32, ATSAT32 | interferon-related developmental regulator family protein / IFRD protein family | chr1:9668895-9671322 FORWARDmoderately similar to ( 328) loc_os07g39900 12007.m08232 protein interferon-related developmental regulator family protein, expressedIFRD PGSC0003DMT400055387
Soltu.DM.04G032870	2.77033	1.47006	3.71532e-41	acyl-CoA-binding domain	Acyl-CoA-binding protein, acbp	lipid metabolism.FA synthesis and FA elongation.acyl-CoA binding protein	Lipid Metabolism	weakly similar to ( 103) AT4G24230 | Symbols: ACBP3 | ACBP3 (ACYL-COA-BINDING DOMAIN 3); acyl-CoA binding | chr4:12567122-12568754 REVERSEvery weakly similar to (93.2) loc_os04g58550 12004.m10737 protein acyl-CoA-binding domain-containing protein 6, putative, expressed PGSC0003DMT400055408
Soltu.DM.04G033280	2.6502	1.4061	4.29898e-07	Serine/threonine-protein kinase WNK (With No Lysine)-related	Conserved gene of unknown function	not assigned.unknown	Not assigned/Unknown	moderately similar to ( 233) AT1G60060 | Symbols: | unknown protein | chr1:22139282-22141585 FORWARDmoderately similar to ( 249) loc_os06g12740 12006.m05990 protein expressed protein PGSC0003DMT400020516
Soltu.DM.04G033460	15.2227	3.92815	8.44613e-44	Subtilisin-like serine endopeptidase family protein	Xylem serine proteinase 1	protein.degradation.subtilases	Protein	moderately similar to ( 487) AT5G67090 | Symbols: | subtilase family protein | chr5:26774111-26776321 REVERSEhighly similar to ( 656) loc_os01g64850 12001.m12598 protein subtilisin-like protease precursor, putative PGSC0003DMT400020537
Soltu.DM.04G033470	135.1	7.07788	3.81887e-38	Subtilisin-like serine endopeptidase family protein	Xylem serine proteinase 1	protein.degradation.subtilases	Protein	moderately similar to ( 487) AT5G67090 | Symbols: | subtilase family protein | chr5:26774111-26776321 REVERSEhighly similar to ( 656) loc_os01g64850 12001.m12598 protein subtilisin-like protease precursor, putative PGSC0003DMT400020537
Soltu.DM.04G033950	3.80007	1.92603	2.73547e-58	phosphatidic acid phosphohydrolase	Lipin family protein	protein.degradation.ubiquitin.E3.SCF.FBOX	Protein	moderately similar to ( 363) AT5G42870 | Symbols: | lipin family protein | chr5:17185719-17189681 REVERSEmoderately similar to ( 361) loc_os11g40080 12011.m07855 protein lipin, N-terminal conserved region family protein, expressedLNS2 SMP2 Lipin_N PGSC0003DMT400020691
Soltu.DM.04G034190	2.02151	1.01543	1.48385e-11	alpha/beta-Hydrolases superfamily protein	Ribonuclease p/mrp subunit	not assigned.unknown	Not assigned/Unknown	nearly identical (1169) AT4G34310 | Symbols: | unknown protein | chr4:16414113-16419542 FORWARDnearly identical (1026) loc_os03g08700 12003.m06377 protein expressed protein PGSC0003DMT400020613
Soltu.DM.04G034210	5.15304	2.36542	3.719e-134	Calcineurin-like metallo-phosphoesterase superfamily protein	Hydrolase	misc.calcineurin-like phosphoesterase family protein	misc	nearly identical (1315) AT4G23000 | Symbols: | hydrolase/ protein serine/threonine phosphatase | chr4:12055241-12060028 FORWARDnearly identical (1284) loc_os07g04210 12007.m04890 protein hydrolase/ protein serine/threonine phosphatase, putative PGSC0003DMT400020749
Soltu.DM.04G034540	5.5446	2.47108	1.67637e-53	GA requiring	Ent-kaurene oxidase 2	misc.cytochrome P450	misc	highly similar to ( 624) AT5G25900 | Symbols: GA3, CYP701A3, ATKO1 | GA3 (GA REQUIRING 3); ent-kaurene oxidase/ oxygen binding | chr5:9036073-9038278 FORWARDweakly similar to ( 189) C98A1_SORBI Cytochrome P450 98A1 (EC 1.14.-.-) - Sorghum bicolor (Sorghum) (Sorghum vulgare)highly similar to ( 557) loc_os06g37364 12006.m08270 protein ent-kaurene oxidase, putative, expressedp450 CypX PGSC0003DMT400…
Soltu.DM.04G034610	11.9534	3.57935	3.23929e-08	cytochrome P450, family 82, subfamily C, polypeptide	P450 mono-oxygenase	misc.cytochrome P450	misc	moderately similar to ( 451) AT4G31940 | Symbols: CYP82C4 | CYP82C4; electron carrier/ heme binding / iron ion binding / monooxygenase/ oxygen binding | chr4:15452040-15453966 FORWARDhighly similar to ( 509) C82A3_SOYBN Cytochrome P450 82A3 (EC 1.14.-.-) (P450 CP6) - Glycine max (Soybean)moderately similar to ( 276) loc_os09g26980 12009.m05850 protein flavonoid 3-monooxygenase, putative, expresse…
Soltu.DM.04G034860	2.53722	1.34325	6.06973e-12	S-adenosyl-L-methionine-dependent methyltransferases superfamily protein	S-adenosylmethionine-dependent methyltransferase	development.unspecified	Development	moderately similar to ( 318) AT4G22530 | Symbols: | embryo-abundant protein-related | chr4:11859247-11860129 REVERSEmoderately similar to ( 282) loc_os01g40660 12001.m10336 protein embryonic abundant protein-like, putative, expressed PGSC0003DMT400097427
Soltu.DM.04G035060	2.25572	1.17359	1.56634e-19	Protein phosphatase 2C family protein	Protein phosphatase 2c	misc.acid and other phosphatases	misc	moderately similar to ( 367) AT4G16580 | Symbols: | catalytic | chr4:9341152-9342555 REVERSEmoderately similar to ( 324) loc_os03g59470 12003.m10845 protein fos intronic gene CG7615-PA, putative, expressed PGSC0003DMT400013180
Soltu.DM.04G035510	303.829	8.24712	1.79362e-30	AMP-dependent synthetase and ligase family protein	Acyl-CoA ligase	secondary metabolism.phenylpropanoids.lignin biosynthesis.4CL	secondary metabolism	highly similar to ( 578) loc_os05g50300 12005.m09099 protein POLYKETIDE SYNTHASE PROTEIN, putative, expressedPRK12476 PRK05691 PRK05850 CaiC AMP-binding PRK09192 PRK07769 PRK07768 PRK05851 EntF Acs FAA1 PRK06087 PRK07470 PRK08314 PRK03640 PRK05852 PRK04813 PRK06187 PRK09089 PGSC0003DMT400086045
Soltu.DM.04G035790	16.7699	4.0678	1.32734e-74	Sec14p-like phosphatidylinositol transfer family protein	Phosphatidylinositol transfer III	transport.misc	Transport	moderately similar to ( 385) AT4G39170 | Symbols: | SEC14 cytosolic factor, putative / phosphoglyceride transfer protein, putative | chr4:18240887-18243621 FORWARDmoderately similar to ( 386) loc_os02g04020 12002.m05751 protein phosphatidylinositol transfer-like protein III, putative, expressedCRAL_TRIO SEC14 SEC14 PGSC0003DMT400009598
Soltu.DM.04G036010	79.5135	6.31313	5.20866e-174	purple acid phosphatase	Purple acid phosphatase	misc.acid and other phosphatases	misc	highly similar to ( 626) AT2G27190 | Symbols: PAP1, ATPAP1, PAP12, ATPAP12 | PAP12 (PURPLE ACID PHOSPHATASE 12); acid phosphatase/ protein serine/threonine phosphatase | chr2:11621400-11623438 REVERSEhighly similar to ( 635) PPAF_SOYBN Purple acid phosphatase precursor (EC 3.1.3.2) (Manganese(II) purple acid phosphatase) - Glycine max (Soybean)highly similar to ( 613) loc_os01g56880 12001.m43218 …
Soltu.DM.04G036410	2.35379	1.23498	6.61984e-16	Putative lysine decarboxylase family protein	Carboxy-lyase	amino acid metabolism.degradation.aspartate family.lysine	AA metabolism	moderately similar to ( 308) AT2G28305 | Symbols: | unknown protein | chr2:12081186-12084307 FORWARDmoderately similar to ( 302) loc_os04g43840 12004.m09343 protein carboxy-lyase, putative, expressedLysine_decarbox COG1611 PGSC0003DMT400009551
Soltu.DM.04G037180	2.19434	1.13379	8.46677e-08	SEC14 cytosolic factor family protein / phosphoglyceride transfer family protein	Conserved gene of unknown function	signalling.G-proteins	signalling	moderately similar to ( 265) AT4G35750 | Symbols: | Rho-GTPase-activating protein-related | chr4:16940865-16941674 REVERSEweakly similar to ( 188) loc_os04g47330 12004.m09679 protein cellular retinaldehyde-binding/triple function, C-terminal, putative, expressed PGSC0003DMT400025596
Soltu.DM.04G037560	83.3892	6.38179	2.19225e-34	HXXXD-type acyl-transferase family protein	Carboxypeptidase B2	protein.degradation.metalloprotease	Protein	highly similar to ( 501) AT5G42320 | Symbols: | metallocarboxypeptidase/ zinc ion binding | chr5:16918651-16920845 REVERSEmoderately similar to ( 418) loc_os02g02710 12002.m33511 protein carboxypeptidase A, putative, expressedZn_pept Peptidase_M14 Transferase PGSC0003DMT400025839
Soltu.DM.04G037950	4.06053	2.02167	2.53275e-17	phosphate transporter 1;8	Phosphate transporter	transport.phosphate	Transport	highly similar to ( 588) AT1G76430 | Symbols: | phosphate transporter family protein | chr1:28679115-28681874 REVERSEhighly similar to ( 554) loc_os06g21950 12006.m06851 protein inorganic phosphate transporter 1-8, putative, expressedSugar_tr xylE PGSC0003DMT400025887
Soltu.DM.05G002030	3.34651	1.74266	5.51843e-16	Acyl-CoA N-acyltransferases (NAT) superfamily protein	Gene of unknown function	misc.GCN5-related N-acetyltransferase	misc	moderately similar to ( 241) AT1G26220 | Symbols: | GCN5-related N-acetyltransferase (GNAT) family protein | chr1:9071157-9071750 FORWARDweakly similar to ( 180) loc_os08g01170 12008.m04266 protein expressed protein PGSC0003DMT400064582
Soltu.DM.05G002250	7.44491	2.89625	8.7164e-96	EXS (ERD1/XPR1/SYG1) family protein	Xenotropic and polytropic murine leukemia virus receptor pho1	transport.phosphate	Transport	highly similar to ( 943) AT3G23430 | Symbols: PHO1, ATPHO1 | PHO1 (phosphate 1) | chr3:8387818-8393242 REVERSEhighly similar to ( 709) loc_os02g56510 12002.m10672 protein phosphate transporter 1, putative, expressedEXS COG5409 PGSC0003DMT400044207
Soltu.DM.05G002310	2.66168	1.41234	2.03323e-08	hypothetical protein	Gene of unknown function	not assigned.unknown	Not assigned/Unknown	PGSC0003DMT400064620
Soltu.DM.05G002450	16.0381	4.00343	3.45139e-59	2-oxoglutarate (2OG) and Fe(II)-dependent oxygenase superfamily protein	Signal peptidase I	not assigned.unknown	Not assigned/Unknown	moderately similar to ( 239) AT3G21360 | Symbols: | electron carrier/ oxidoreductase | chr3:7522865-7524036 FORWARDmoderately similar to ( 441) loc_os08g29510 12008.m06955 protein syrP-like protein, putative PGSC0003DMT400002148
Soltu.DM.05G002670	3.65221	1.86877	1.957e-62	myb-like transcription factor family protein	DNA binding protein	RNA.regulation of transcription.G2-like transcription factor family, GARP	RNA	moderately similar to ( 231) AT1G68670 | Symbols: | myb family transcription factor | chr1:25782344-25783873 FORWARDweakly similar to ( 191) loc_os02g22020 12002.m07440 protein DNA binding protein, putative, expressed PGSC0003DMT400002162
Soltu.DM.05G002810	3.60781	1.85113	5.68058e-09	alpha/beta-Hydrolases superfamily protein	Lipase	Biodegradation of Xenobiotics	other metabolism	moderately similar to ( 356) AT1G68620 | Symbols: | hydrolase | chr1:25766018-25767028 FORWARDweakly similar to ( 134) GID1_ORYSA Gibberellin receptor GID1 (EC 3.-.-.-) (Gibberellin-insensitive dwarf protein 1) (Protein GIBBERELLIN INSENSITIVE DWARF1) - Oryza sativa (Rice)moderately similar to ( 377) loc_os03g15270 12003.m06964 protein prMC3, putative, expressedAbhydrolase_3 Aes PRK10162 PGSC0003…
Soltu.DM.05G003160	3.47295	1.79616	1.44416e-27	LOB domain-containing protein	LOB domain-containing protein	RNA.regulation of transcription.AS2,Lateral Organ Boundaries Gene Family	RNA	moderately similar to ( 213) AT3G02550 | Symbols: LBD41 | LBD41 (LOB DOMAIN-CONTAINING PROTEIN 41) | chr3:536747-537650 REVERSEmoderately similar to ( 216) loc_os01g03890 12001.m07025 protein seed specific protein Bn15D17A, putativeDUF260 PGSC0003DMT400037711
Soltu.DM.05G003820	17.152	4.1003	2.77729e-21	Class I glutamine amidotransferase-like superfamily protein	Gamma-glutamyl-gamma-aminobutyrate hydrolase	not assigned.unknown	Not assigned/Unknown	moderately similar to ( 362) AT5G38200 | Symbols: | hydrolase | chr5:15256383-15258474 FORWARDmoderately similar to ( 356) loc_os01g04620 12001.m150475 protein expressed proteinGATase1_2 COG2071 Peptidase_C26 PGSC0003DMT400078423
Soltu.DM.05G004340	2.38464	1.25377	7.40939e-39	phosphatidyl serine synthase family protein	Phosphatidylserine synthase	lipid metabolism.Phospholipid synthesis	Lipid Metabolism	highly similar to ( 682) AT1G15110 | Symbols: | phosphatidyl serine synthase family protein | chr1:5199594-5201988 FORWARDhighly similar to ( 644) loc_os05g48060 12005.m27956 protein phosphatidylserine synthase 2, putative, expressedPSS PGSC0003DMT400078517
Soltu.DM.05G004540	2.68584	1.42537	1.19873e-33	transcription regulators	Repressor of RNA polymerase III transcription MAF1	not assigned.unknown	Not assigned/Unknown	moderately similar to ( 329) AT5G13240 | Symbols: | transcription regulator | chr5:4225261-4227152 REVERSEmoderately similar to ( 262) loc_os04g56730 12004.m35220 protein repressor of RNA polymerase III transcription MAF1, putative, expressedMaf1 PGSC0003DMT400078364
Soltu.DM.05G005060	12.709	3.66778	7.22124e-72	ribonuclease	Ribonuclease t2	RNA.processing.ribonucleases	RNA	moderately similar to ( 243) AT2G02990 | Symbols: RNS1, ATRNS1 | RNS1 (RIBONUCLEASE 1); endoribonuclease/ ribonuclease | chr2:873714-874667 FORWARDvery weakly similar to (97.8) RN28_PANGI Ribonuclease-like storage protein precursor (Root 28 kDa major protein) - Panax ginseng (Korean ginseng)moderately similar to ( 216) loc_os08g33710 12008.m07361 protein ribonuclease 3 precursor, putative, expres…
Soltu.DM.05G005070	6.05522	2.59818	1.67001e-69	ribonuclease	Ribonuclease t2	RNA.processing.ribonucleases	RNA	moderately similar to ( 243) AT2G02990 | Symbols: RNS1, ATRNS1 | RNS1 (RIBONUCLEASE 1); endoribonuclease/ ribonuclease | chr2:873714-874667 FORWARDvery weakly similar to (97.8) RN28_PANGI Ribonuclease-like storage protein precursor (Root 28 kDa major protein) - Panax ginseng (Korean ginseng)moderately similar to ( 216) loc_os08g33710 12008.m07361 protein ribonuclease 3 precursor, putative, expres…
Soltu.DM.05G006550	2.06653	1.04721	9.60487e-11	thioredoxin	Thioredoxin H	redox.thioredoxin	Redox	weakly similar to ( 118) AT5G39950 | Symbols: ATTRX2, ATH2, ATTRXH2, TRXH2 | ATTRX2 (THIOREDOXIN 2); oxidoreductase, acting on sulfur group of donors, disulfide as acceptor | chr5:15990885-15991881 REVERSEvery weakly similar to (96.7) TRXH2_BRANA Thioredoxin H-type 2 (TRX-H-2) - Brassica napus (Rape)weakly similar to ( 110) loc_os07g09310 12007.m29090 protein thioredoxin H-type, putative, express…
Soltu.DM.05G006710	7.7965	2.96283	4.98567e-38	Glutathione S-transferase family protein	Glutathione s-transferase	misc.glutathione S transferases	misc	moderately similar to ( 264) AT1G10370 | Symbols: GST30, ATGSTU17, GST30B, ERD9 | ERD9 (EARLY-RESPONSIVE TO DEHYDRATION 9); glutathione transferase | chr1:3397274-3398273 REVERSEweakly similar to ( 179) GSTU6_ORYSA Probable glutathione S-transferase GSTU6 (EC 2.5.1.18) (28 kDa cold-induced protein) - Oryza sativa (Rice)moderately similar to ( 202) loc_os10g38501 12010.m65374 protein glutathione S…
Soltu.DM.05G007090	2.28407	1.19161	2.99333e-51	conserved hypothetical protein	Conserved gene of unknown function	not assigned.unknown	Not assigned/Unknown	highly similar to ( 861) AT1G70160 | Symbols: | unknown protein | chr1:26420159-26422345 FORWARDhighly similar to ( 802) loc_os09g22440 12009.m05450 protein expressed protein PGSC0003DMT400058244
Soltu.DM.05G008340	88.9087	6.47425	4.99322e-13	Leucine-rich repeat transmembrane protein kinase protein	Serine-threonine protein kinase, plant-type	protein.postranslational modification.kinase.receptor like cytoplasmatic kinase VII	Protein	weakly similar to ( 188) AT4G29990 | Symbols: | light repressible receptor protein kinase | chr4:14665802-14669438 REVERSEweakly similar to ( 186) NORK_PEA Nodulation receptor kinase precursor (EC 2.7.11.1) - Pisum sativum (Garden pea)moderately similar to ( 380) loc_os04g39180 12004.m08907 protein nodulation receptor kinase precursor, putative, expressedS_TKc S_TKc Pkinase TyrKc Pkinase_Tyr PTKc…
Soltu.DM.05G008550	3.4977	1.80641	4.99736e-25	DC1 domain-containing protein	Nucleoredoxin	not assigned.unknown	Not assigned/Unknown	highly similar to ( 687) AT1G60420 | Symbols: | DC1 domain-containing protein | chr1:22261978-22264243 FORWARDhighly similar to ( 610) loc_os03g29240 12003.m08198 protein PDI-like protein, putative, expressedTryX_like_TryX_NRX TryX_like_family PGSC0003DMT400079611
Soltu.DM.05G010060	7.35087	2.87792	3.2927e-92	sulfur E2	Fe-S metabolism associated domain-containing protein	Co-factor and vitamine metabolism.iron-sulphur clusters	other metabolism	weakly similar to ( 196) AT1G67810 | Symbols: SUFE2 | SUFE2 (SULFUR E 2); enzyme activator | chr1:25426488-25427264 FORWARD PGSC0003DMT400030625
Soltu.DM.05G010280	14.2337	3.83124	6.60799e-07	P-glycoprotein	Multidrug resistance protein 1, 2	transport.ABC transporters and multidrug resistance systems	Transport	nearly identical (1240) AT3G28345 | Symbols: | ABC transporter family protein | chr3:10593921-10598775 REVERSEnearly identical (1232) MDR_ORYSA Putative multidrug resistance protein (P-glycoprotein) - Oryza sativa (Rice)nearly identical (1232) loc_os02g09720 12002.m06269 protein multidrug resistance protein 13, putative, expressedABC_MTABC3_MDL1_MDL2 MdlB SunT PRK11176 ABCC_MsbA ABCC_Glucan_expor…
Soltu.DM.05G010890	4.49386	2.16796	9.24189e-39	DNA-binding storekeeper protein-related	Transcription regulator	RNA.regulation of transcription.GeBP like	RNA	weakly similar to ( 185) AT5G14280 | Symbols: | DNA-binding storekeeper protein-related | chr5:4609123-4611444 FORWARDweakly similar to ( 160) loc_os05g23700 12005.m06664 protein transcription regulator, putative, expressed PGSC0003DMT400045026
Soltu.DM.05G011860	5.23039	2.38692	1.68671e-61	conserved hypothetical protein	Molybdopterin cofactor sulfurase	hormone metabolism.abscisic acid.synthesis-degradation	hormone metabolism	moderately similar to ( 459) AT5G51920 | Symbols: | catalytic/ pyridoxal phosphate binding | chr5:21097202-21098914 REVERSEmoderately similar to ( 285) loc_os03g55704 12003.m10482 protein expressed protein PGSC0003DMT400058565
Soltu.DM.05G019750	91.0881	6.50919	2.52875e-13	Galactose oxidase/kelch repeat superfamily protein	Protein UNUSUAL FLORAL ORGANS	protein.degradation.ubiquitin.E3.SCF.FBOX	Protein	highly similar to ( 539) AT3G61590 | Symbols: HWS, HS | HWS (HAWAIIAN SKIRT); ubiquitin-protein ligase | chr3:22792914-22794149 FORWARDmoderately similar to ( 495) loc_os01g47050 12001.m10901 protein kelch motif family protein, expressed PGSC0003DMT400000251
Soltu.DM.05G021530	4.96028	2.31042	1.00846e-08	U-box domain-containing protein kinase family protein	Kinase family protein	protein.postranslational modification.kinase.receptor like cytoplasmatic kinase VII	Protein	highly similar to ( 723) AT4G25160 | Symbols: | protein kinase family protein | chr4:12903360-12906669 REVERSEweakly similar to ( 166) CRI4_MAIZE Putative receptor protein kinase CRINKLY4 precursor (EC 2.7.11.1) - Zea mays (Maize)highly similar to ( 684) loc_os06g04880 12006.m31972 protein ATP binding protein, putative, expressedPkinase_Tyr S_TKc TyrKc S_TKc Pkinase PTKc STK_N PTKc_Jak_rpt2 PTKc_…
Soltu.DM.05G021740	5.26808	2.39728	2.27846e-24	Prosystemin domain containing protein	Prosystemin	not assigned.unknown	Not assigned/Unknown	Prosystemin PGSC0003DMT400077379
Soltu.DM.05G021910	3.909	1.9668	9.10286e-17	Haloacid dehalogenase-like hydrolase (HAD) superfamily protein	Trehalose-6-phosphate synthase	minor CHO metabolism.trehalose.TPP	minor CHO metabolism	moderately similar to ( 473) AT5G65140 | Symbols: | trehalose-6-phosphate phosphatase, putative | chr5:26020411-26022077 REVERSEmoderately similar to ( 451) loc_os08g31630 12008.m26845 protein expressed proteinTrehalose_PPase OtsB PGSC0003DMT400053144
Soltu.DM.05G022320	2.56579	1.3594	6.63417e-52	SOS3-interacting protein	CBL-interacting protein kinase 13	protein.postranslational modification	Protein	highly similar to ( 530) AT5G58380 | Symbols: CIPK10, PKS2, SIP1, SNRK3.8 | SIP1 (SOS3-INTERACTING PROTEIN 1); ATP binding / kinase/ protein kinase/ protein serine/threonine kinase | chr5:23597092-23598531 REVERSEmoderately similar to ( 408) CIPK1_ORYSA CIPK-like protein 1 (EC 2.7.11.1) (OsCK1) - Oryza sativa (Rice)highly similar to ( 548) loc_os05g26820 12005.m06974 protein CBL-interacting serin…
Soltu.DM.05G024590	4.10494	2.03736	9.96631e-07	conserved hypothetical protein	Conserved gene of unknown function	not assigned.unknown	Not assigned/Unknown	PGSC0003DMT400021782
Soltu.DM.05G025440	2.29347	1.19753	1.34271e-10	ABC-2 type transporter family protein	ATP-binding cassette transporter	transport.ABC transporters and multidrug resistance systems	Transport	highly similar to ( 939) AT2G39350 | Symbols: | ABC transporter family protein | chr2:16430174-16432396 REVERSEweakly similar to ( 168) PDR15_ORYSA Pleiotropic drug resistance protein 15 - Oryza sativa (Rice)highly similar to ( 791) loc_os03g17350 12003.m07163 protein ATPase, coupled to transmembrane movement of substances, putative, expressedABCG_White ABCG_EPDR CcmA ABC_PDR_domain2 ABC_PDR_doma…
Soltu.DM.05G025450	2.43168	1.28195	1.80671e-07	Cupredoxin superfamily protein	Blue copper protein	misc.plastocyanin-like	misc	weakly similar to ( 138) AT5G07475 | Symbols: | plastocyanin-like domain-containing protein | chr5:2364827-2365536 REVERSEvery weakly similar to (82.8) BCP_PEA Blue copper protein precursor - Pisum sativum (Garden pea)weakly similar to ( 128) loc_os04g46120 12004.m09563 protein blue copper protein precursor, putativeCu_bind_like PGSC0003DMT400060437
Soltu.DM.05G026040	2.67141	1.4176	1.80415e-06	cytochrome P450, family 77, subfamily A, polypeptide	Cytochrome P450 77A2	misc.cytochrome P450	misc	highly similar to ( 667) AT5G04660 | Symbols: CYP77A4 | CYP77A4; electron carrier/ heme binding / iron ion binding / monooxygenase/ oxygen binding | chr5:1336049-1337587 FORWARDhighly similar to ( 855) C77A2_SOLME Cytochrome P450 77A2 (EC 1.14.-.-) (CYPLXXVIIA2) (P-450EG5) - Solanum melongena (Eggplant) (Aubergine)highly similar to ( 515) loc_os04g33370 12004.m08433 protein cytochrome P450 77A2, …
Soltu.DM.05G026620	3.80563	1.92814	1.41366e-31	Plant protein of unknown function (DUF946)	Conserved gene of unknown function	not assigned.unknown	Not assigned/Unknown	highly similar to ( 680) AT3G04350 | Symbols: | unknown protein | chr3:1153972-1156469 REVERSEhighly similar to ( 624) loc_os03g04930 12003.m35011 protein expressed proteinDUF946 PGSC0003DMT400060013
Soltu.DM.05G026990	3.55538	1.83	8.17808e-31	thioredoxin F-type	Thioredoxin F1, chloroplastic	redox.thioredoxin	Redox	weakly similar to ( 177) AT5G16400 | Symbols: TRXF2, ATF2 | ATF2; enzyme activator | chr5:5363905-5365249 REVERSEweakly similar to ( 172) TRXF_PEA Thioredoxin F-type, chloroplast precursor (TRX-F) - Pisum sativum (Garden pea)weakly similar to ( 166) loc_os01g68480 12001.m12951 protein thioredoxin F-type, chloroplast precursor, putative, expressedThioredoxin TRX_family PGSC0003DMT400059966
Soltu.DM.06G000570	2.0873	1.06164	4.81143e-10	nuclear factor Y, subunit B5	HAP3 subunit of HAP complex	RNA.regulation of transcription.CCAAT box binding factor family, HAP3	RNA	weakly similar to ( 171) AT2G47810 | Symbols: NF-YB5 | NF-YB5 (NUCLEAR FACTOR Y, SUBUNIT B5); transcription factor | chr2:19582938-19583420 REVERSEweakly similar to ( 149) NFYB_MAIZE Nuclear transcription factor Y subunit B (NF-YB) (CAAT-box DNA-binding protein subunit B) - Zea mays (Maize)weakly similar to ( 184) loc_os01g70890 12001.m13134 protein nuclear transcription factor Y subunit B-5, put…
Soltu.DM.06G000660	4.4043	2.13891	4.47181e-55	hypothetical protein	Gene of unknown function	not assigned.unknown	Not assigned/Unknown	PGSC0003DMT400037951
Soltu.DM.06G002570	22.4606	4.48932	4.05099e-213	Protein of unknown function (DUF506)	Conserved gene of unknown function	not assigned.unknown	Not assigned/Unknown	moderately similar to ( 231) AT3G07350 | Symbols: | unknown protein | chr3:2347674-2348570 FORWARDweakly similar to ( 135) loc_os11g25040 12011.m06428 protein plant-specific domain TIGR01615 family protein, expressedDUF506 PGSC0003DMT400053173
Soltu.DM.06G003140	2.06198	1.04403	2.31949e-70	phosphatidylinositol-speciwc phospholipase C4	Phosphoinositide-specific phospholipase C	signalling.phosphinositides.phosphoinositide phospholipase C	signalling	highly similar to ( 816) AT3G08510 | Symbols: | ATPLC2 (PHOSPHOLIPASE C 2); phospholipase C | chr3:2582626-2585556 REVERSEhighly similar to ( 687) loc_os12g37560 12012.m26931 protein phospholipase C, putative, expressedPLCc PLCXc PLCYc PI-PLC-X C2_2 PI-PLC-Y PGSC0003DMT400069760
Soltu.DM.06G004050	4.0954	2.034	1.1071e-15	SCARECROW-like	GRAS family transcription factor	RNA.regulation of transcription.GRAS transcription factor family	RNA	moderately similar to ( 481) AT1G07530 | Symbols: SCL14, ATGRAS2, GRAS2 | SCL14 (SCARECROW-LIKE 14); transcription factor | chr1:2313828-2316137 REVERSEmoderately similar to ( 213) CIGR2_ORYSA Chitin-inducible gibberellin-responsive protein 2 - Oryza sativa (Rice)moderately similar to ( 451) loc_os03g48450 12003.m101444 protein DELLA protein RGL1, putative, expressedGRAS PGSC0003DMT400005481
Soltu.DM.06G008600	6.03506	2.59337	1.50549e-42	nodulin MtN21 /EamA-like transporter family protein	Auxin-induced protein 5NG4	development.unspecified	Development	moderately similar to ( 379) AT2G39510 | Symbols: | nodulin MtN21 family protein | chr2:16491358-16493085 REVERSEmoderately similar to ( 334) loc_os02g52930 12002.m10323 protein nodulin protein, putative, expressed PGSC0003DMT400076318
Soltu.DM.06G010080	5.6952	2.50975	4.69801e-18	plant U-box	Ubiquitin-protein ligase	protein.degradation.ubiquitin.E3.RING	Protein	moderately similar to ( 337) AT3G46510 | Symbols: PUB13, ATPUB13 | PUB13 (PLANT U-BOX 13); ubiquitin-protein ligase | chr3:17124106-17126539 REVERSEmoderately similar to ( 302) SPL11_ORYSA Spotted leaf protein 11 (Spotted leaf11) (Cell death-related protein SPL11) - Oryza sativa (Rice)moderately similar to ( 308) loc_os06g01304 12006.m71404 protein spotted leaf protein 11, putative, expressedUbox…
Soltu.DM.06G010090	7.96789	2.9942	1.5279e-269	UDP-glucose pyrophosphorylase	UDP-n-acteylglucosamine pyrophosphorylase	cell wall.precursor synthesis.NDP sugar pyrophosphorylase.multiple NDP-Sugars	Cell Wall	nearly identical (1018) AT5G52560 | Symbols: ATUSP | ATUSP (ARABIDOPSIS THALIANA UDP-SUGAR PYROPHOSPHORYLASE); UTP-monosaccharide-1-phosphate uridylyltransferase/ UTP:arabinose-1-phosphate uridylyltransferase/ UTP:galactose-1-phosphate uridylyltransferase/ UTP:glucose-1-phosphate uridylyltransferase/ UTP:xy | chr5:21331230-21334573 FORWARDhighly similar to ( 961) loc_os06g48760 12006.m091778 prot…
Soltu.DM.06G010330	2.77032	1.47005	7.13711e-16	laccase	Laccase	secondary metabolism.simple phenols	secondary metabolism	highly similar to ( 838) AT5G05390 | Symbols: LAC12 | LAC12 (laccase 12); laccase | chr5:1594753-1597042 FORWARDweakly similar to ( 140) ASO_CUCMA L-ascorbate oxidase precursor (EC 1.10.3.3) (Ascorbase) (ASO) - Cucurbita maxima (Pumpkin) (Winter squash)highly similar to ( 780) loc_os01g61160 12001.m12243 protein L-ascorbate oxidase precursor, putative, expressedCu-oxidase_3 Cu-oxidase Cu-oxidase_…
Soltu.DM.06G013260	6.10133	2.60912	9.32058e-48	Calcium-dependent lipid-binding (CaLB domain) family protein	Conserved gene of unknown function	stress.abiotic.cold	stress	weakly similar to ( 135) AT5G23950 | Symbols: | C2 domain-containing protein | chr5:8082789-8083448 FORWARDweakly similar to ( 136) loc_os08g44850 12008.m08457 protein SRC2, putative, expressed PGSC0003DMT400076930
Soltu.DM.06G013510	2.93818	1.55492	1.83881e-37	Pentatricopeptide repeat (PPR) superfamily protein	Conserved gene of unknown function	not assigned.unknown	Not assigned/Unknown	moderately similar to ( 330) AT3G49140 | Symbols: | EXPRESSED IN: 22 plant structures; EXPRESSED DURING: 13 growth stages; CONTAINS InterPro DOMAIN/s: Pentatricopeptide repeat (InterPro:IPR002885); BEST Arabidopsis thaliana protein match is: EMB2758 (embryo defective 2758) (TAIR:AT4G33990.1). | chr3:18213981-18217848 REVERSEmoderately similar to ( 216) loc_os11g34130 12011.m07271 protein expresse…
Soltu.DM.06G018100	2.51203	1.32885	9.08038e-08	2-oxoglutarate (2OG) and Fe(II)-dependent oxygenase superfamily protein	Flavonol synthase/flavanone 3-hydroxylase	hormone metabolism.ethylene.synthesis-degradation	hormone metabolism	moderately similar to ( 323) AT4G16765 | Symbols: | oxidoreductase, 2OG-Fe(II) oxygenase family protein | chr4:9430467-9431791 REVERSEweakly similar to ( 103) FLS_MALDO Flavonol synthase/flavanone 3-hydroxylase (EC 1.14.11.23) (EC 1.14.11.9) (FLS) - Malus domestica (Apple) (Malus sylvestris)moderately similar to ( 386) loc_os10g37899 12010.m06575 protein transposon protein, putative, unclassified…
Soltu.DM.06G019720	2.27438	1.18547	5.65577e-08	pleiotropic drug resistance	ABC transporter	transport.ABC transporters and multidrug resistance systems	Transport	nearly identical (1973) AT2G26910 | Symbols: PDR4, ATPDR4 | PDR4 (PLEIOTROPIC DRUG RESISTANCE 4); ATPase, coupled to transmembrane movement of substances | chr2:11481623-11487874 FORWARDnearly identical (1900) PDR6_ORYSA Pleiotropic drug resistance protein 6 - Oryza sativa (Rice)nearly identical (1669) loc_os02g11760 12002.m06425 protein PDR5-like ABC transporter, putative, expressedABC_PDR_domai…
Soltu.DM.06G020440	2.16982	1.11757	1.85697e-08	hypothetical protein	Gene of unknown function	not assigned.unknown	Not assigned/Unknown	PGSC0003DMT400080471
Soltu.DM.06G021350	2.95254	1.56196	1.56597e-39	RING/U-box superfamily protein	RING-H2 finger protein ATL7	protein.degradation.ubiquitin.E3.RING	Protein	weakly similar to ( 149) AT4G10150 | Symbols: | zinc finger (C3HC4-type RING finger) family protein | chr4:6328136-6329558 FORWARDweakly similar to ( 136) loc_os02g35144 12002.m33969 protein RING-H2 finger protein ATL1G, putative, expressed PGSC0003DMT400083235
Soltu.DM.06G022720	91.1624	6.51037	3.73368e-09	phosphate starvation-induced gene	Phosphatase	misc.acid and other phosphatases	misc	moderately similar to ( 361) AT1G17710 | Symbols: | phosphatase | chr1:6090763-6091755 REVERSEmoderately similar to ( 313) loc_os01g52230 12001.m11397 protein phosphatase phospho1, putative, expressedPut_Phosphatase PGSC0003DMT400012344
Soltu.DM.06G022730	385.585	8.59091	3.24145e-63	phosphate starvation-induced gene	Phosphatase	misc.acid and other phosphatases	misc	moderately similar to ( 373) AT1G17710 | Symbols: | phosphatase | chr1:6090763-6091755 REVERSEmoderately similar to ( 321) loc_os01g52230 12001.m11397 protein phosphatase phospho1, putative, expressedPut_Phosphatase PGSC0003DMT400012353
Soltu.DM.06G022740	34.0564	5.08985	9.42542e-89	phosphate starvation-induced gene	Phosphatase	misc.acid and other phosphatases	misc	moderately similar to ( 365) AT1G17710 | Symbols: | phosphatase | chr1:6090763-6091755 REVERSEmoderately similar to ( 310) loc_os01g52230 12001.m11397 protein phosphatase phospho1, putative, expressedPut_Phosphatase PGSC0003DMT400012346
Soltu.DM.06G022750	98.5233	6.62239	1.27501e-51	phosphate starvation-induced gene	Phosphatase	misc.acid and other phosphatases	misc	moderately similar to ( 361) AT1G17710 | Symbols: | phosphatase | chr1:6090763-6091755 REVERSEmoderately similar to ( 313) loc_os01g52230 12001.m11397 protein phosphatase phospho1, putative, expressedPut_Phosphatase PGSC0003DMT400012344
Soltu.DM.06G023440	6.27916	2.65057	8.6859e-12	gibberellin 3-oxidase	Gibberellin 3-oxidase	hormone metabolism.ethylene.synthesis-degradation	hormone metabolism	moderately similar to ( 379) AT1G15550 | Symbols: GA4, ATGA3OX1, GA3OX1 | GA3OX1 (GIBBERELLIN 3-OXIDASE 1); gibberellin 3-beta-dioxygenase/ transcription factor binding | chr1:5344569-5346078 REVERSEmoderately similar to ( 261) G3O23_WHEAT Gibberellin 3-beta-dioxygenase 2-3 (EC 1.14.11.15) (Gibberellin 3 beta-hydroxylase 2-3) (Gibberellin 3-oxidase 2-3) - Triticum aestivum (Wheat)moderately simil…
Soltu.DM.06G024340	2.31074	1.20835	8.05299e-33	Hydroxyproline-rich systemin	Hydroxyproline-rich glycopeptide	not assigned.unknown	Not assigned/Unknown	PGSC0003DMT400074388
Soltu.DM.06G024440	6.22587	2.63827	2.58786e-16	non-intrinsic ABC protein	Phosphate abc transporter	transport.ABC transporters and multidrug resistance systems	Transport	moderately similar to ( 358) AT1G67940 | Symbols: ATNAP3 | ATNAP3; transporter | chr1:25477805-25478667 FORWARDweakly similar to ( 119) CYSA_MESVI Probable sulfate/thiosulfate import ATP-binding protein cysA (EC 3.6.3.25) (Sulfate-transporting ATPase) - Mesostigma viridemoderately similar to ( 333) loc_os06g48060 12006.m09332 protein phosphate import ATP-binding protein pstB 1, putative, expresse…
Soltu.DM.06G025490	2.40131	1.26382	1.81125e-61	PLC-like phosphodiesterases superfamily protein	Glycerophosphoryl diester phosphodiesterase	lipid metabolism.lipid degradation.lysophospholipases.glycerophosphodiester phosphodiesterase	Lipid Metabolism	highly similar to ( 535) AT1G74210 | Symbols: | glycerophosphoryl diester phosphodiesterase family protein | chr1:27910396-27912785 FORWARDhighly similar to ( 528) loc_os01g55780 12001.m11736 protein glycerophosphoryl diester phosphodiesterase precursor, putative, expressedglpQ GDPD UgpQ PGSC0003DMT400010411
Soltu.DM.06G025690	64.8632	6.01933	1.33994e-07	protein kinase family protein / peptidoglycan-binding LysM domain-containing protein	Serine-threonine protein kinase, plant-type	protein.postranslational modification.kinase.receptor like cytoplasmatic kinase VII	Protein	very weakly similar to (95.1) loc_os01g36550 12001.m09950 protein lysM domain-containing receptor-like kinase 4, putative, expressed PGSC0003DMT400087726
Soltu.DM.06G028240	5.47777	2.45359	7.91589e-45	UDP-Glycosyltransferase superfamily protein	Flavonoid glucoyltransferase UGT73N1	misc.UDP glucosyl and glucoronyl transferases	misc	highly similar to ( 514) AT2G36780 | Symbols: | UDP-glucoronosyl/UDP-glucosyl transferase family protein | chr2:15417618-15419108 REVERSEweakly similar to ( 159) ZOX_PHAVU Zeatin O-xylosyltransferase (EC 2.4.2.40) (Zeatin O-beta-D-xylosyltransferase) - Phaseolus vulgaris (Kidney bean) (French bean)moderately similar to ( 427) loc_os01g08110 12001.m07436 protein flavonol-3-O-glycoside-7-O-glucosyl…
Soltu.DM.06G028290	33.175	5.05203	1.43877e-30	ATP binding cassette subfamily B19	Multidrug/pheromone exporter, MDR family, ABC transporter family	transport.ABC transporters and multidrug resistance systems	Transport	highly similar to ( 817) AT1G10680 | Symbols: PGP10 | PGP10 (P-GLYCOPROTEIN 10); ATPase, coupled to transmembrane movement of substances | chr1:3538470-3543782 REVERSEhighly similar to ( 755) MDR_ORYSA Putative multidrug resistance protein (P-glycoprotein) - Oryza sativa (Rice)nearly identical (1336) loc_os08g05710 12008.m04714 protein multidrug resistance protein 12, putative, expressedABC_MTABC…
Soltu.DM.06G028300	8.88858	3.15195	8.3305e-177	ATP binding cassette subfamily B1	Multidrug/pheromone exporter, MDR family, ABC transporter family	transport.ABC transporters and multidrug resistance systems	Transport	highly similar to ( 817) AT1G10680 | Symbols: PGP10 | PGP10 (P-GLYCOPROTEIN 10); ATPase, coupled to transmembrane movement of substances | chr1:3538470-3543782 REVERSEhighly similar to ( 755) MDR_ORYSA Putative multidrug resistance protein (P-glycoprotein) - Oryza sativa (Rice)nearly identical (1336) loc_os08g05710 12008.m04714 protein multidrug resistance protein 12, putative, expressedABC_MTABC…
Soltu.DM.06G028420	3.09229	1.62868	5.82399e-23	30S ribosomal protein, putative	Chloroplast-specific ribosomal protein	protein.synthesis.ribosomal protein.prokaryotic.chloroplast.30S subunit.S30A	Protein	moderately similar to ( 324) AT5G24490 | Symbols: | 30S ribosomal protein, putative | chr5:8365690-8367178 FORWARDmoderately similar to ( 318) RR30_SPIOL Plastid-specific 30S ribosomal protein 1, chloroplast precursor (PSRP-1) (CS-S5) (CS5) (S22) (Ribosomal protein 1) - Spinacia oleracea (Spinach)moderately similar to ( 266) loc_os03g63950 12003.m35647 protein plastid-specific 30S ribosomal prote…
Soltu.DM.06G029150	2.97817	1.57443	4.94719e-09	Glycosyl hydrolase family protein	Beta-D-glucan exohydrolase	cell wall.degradation.cellulases and beta -1,4-glucanases	Cell Wall	highly similar to ( 804) AT5G20950 | Symbols: | glycosyl hydrolase family 3 protein | chr5:7107609-7110775 REVERSEhighly similar to ( 764) loc_os03g53800 12003.m101132 protein periplasmic beta-glucosidase precursor, putative, expressedBglX Glyco_hydro_3_C Glyco_hydro_3 PGSC0003DMT400015222
Soltu.DM.06G029640	3.84673	1.94363	1.31755e-29	lycopene cyclase	Neoxanthin synthase, chloroplastic	secondary metabolism.isoprenoids.carotenoids.lycopene beta cyclase	secondary metabolism	highly similar to ( 521) AT3G10230 | Symbols: LYC | LYC (LYCOPENE CYCLASE); lycopene beta cyclase | chr3:3164340-3165449 REVERSEhighly similar to ( 865) CCS_CAPAN Capsanthin/capsorubin synthase, chloroplast precursor (EC 5.3.99.8) - Capsicum annuum (Bell pepper)moderately similar to ( 489) loc_os02g09750 12002.m06272 protein lycopene beta cyclase, chloroplast precursor, putative, expressedLycopen…
Soltu.DM.06G029700	2.38687	1.25512	3.62891e-09	ferredoxin	Ferredoxin-3, chloroplast	PS.lightreaction.other electron carrier (ox/red).ferredoxin	Photosynthesis	weakly similar to ( 169) AT2G27510 | Symbols: ATFD3 | ATFD3 (ferredoxin 3); 2 iron, 2 sulfur cluster binding / electron carrier/ iron-sulfur cluster binding | chr2:11758281-11758748 REVERSEweakly similar to ( 176) FER3_MAIZE Ferredoxin-3, chloroplast precursor (Ferredoxin III) (Fd III) - Zea mays (Maize)weakly similar to ( 175) loc_os05g37140 12005.m28058 protein ferredoxin-6, chloroplast precurs…
Soltu.DM.06G032110	2.35242	1.23415	8.73795e-10	cytochrome P450, family 86, subfamily A, polypeptide	CYP86A33 fatty acid omega-hydroxylase	misc.cytochrome P450	misc	highly similar to ( 828) AT5G58860 | Symbols: CYP86A1, CYP86 | CYP86A1 (CYTOCHROME P450 86 A1); fatty acid (omega-1)-hydroxylase/ oxygen binding | chr5:23765999-23767997 REVERSEweakly similar to ( 104) C97B1_PEA Cytochrome P450 97B1 (EC 1.14.-.-) (P450 97A2) - Pisum sativum (Garden pea)highly similar to ( 757) loc_os01g63540 12001.m12470 protein cytochrome P450 86A1, putative, expressedp450 CypX …
Soltu.DM.06G032540	3.09803	1.63135	9.8847e-16	laccase	ATCHX14	transport.metal	Transport	highly similar to ( 503) AT1G06970 | Symbols: CHX14, ATCHX14 | CHX14 (CATION/HYDROGEN EXCHANGER 14); monovalent cation:proton antiporter/ sodium:hydrogen antiporter | chr1:2138109-2140818 FORWARDmoderately similar to ( 408) loc_os01g60140 12001.m12145 protein ATCHX15, putative, expressedNa_H_Exchanger KefB PGSC0003DMT400078102
Soltu.DM.06G033470	13.8435	3.79114	1.83084e-50	Protein of unknown function (DUF506)	Conserved gene of unknown function	not assigned.unknown	Not assigned/Unknown	moderately similar to ( 219) AT3G07350 | Symbols: | unknown protein | chr3:2347674-2348570 FORWARDweakly similar to ( 122) loc_os03g58230 12003.m10734 protein plant-specific domain TIGR01615 family protein, expressedDUF506 PGSC0003DMT400051812
Soltu.DM.06G034620	2.69934	1.43261	8.99898e-08	Bifunctional inhibitor/lipid-transfer protein/seed storage 2S albumin superfamily protein	Non-specific lipid-transfer protein	misc.protease inhibitor/seed storage/lipid transfer protein (LTP) family protein	misc	very weakly similar to (82.4) AT3G22600 | Symbols: | protease inhibitor/seed storage/lipid transfer protein (LTP) family protein | chr3:8006711-8007397 REVERSE PGSC0003DMT400051881
Soltu.DM.06G034690	41.4778	5.37427	5.47216e-84	Terpenoid cyclases/Protein prenyltransferases superfamily protein	Copalyl diphosphate synthase	0	Not assigned/Unknown	0
Soltu.DM.07G000470	8.80462	3.13826	3.54564e-25	aldehyde dehydrogenase 11A3	NADP-dependent glyceraldehyde-3-phosphate dehydrogenase	PS.calvin cycle.GAP	Photosynthesis	highly similar to ( 924) AT2G24270 | Symbols: ALDH11A3 | ALDH11A3; 3-chloroallyl aldehyde dehydrogenase/ glyceraldehyde-3-phosphate dehydrogenase (NADP+) | chr2:10327325-10329601 REVERSEhighly similar to ( 972) GAPN_NICPL NADP-dependent glyceraldehyde-3-phosphate dehydrogenase (EC 1.2.1.9) (Non-phosphorylating glyceraldehyde 3-phosphate dehydrogenase) (Glyceraldehyde-3-phosphate dehydrogenase [NA…
Soltu.DM.07G000730	7.19602	2.8472	9.72939e-42	alpha/beta-Hydrolases superfamily protein	Serine carboxypeptidase	protein.degradation.serine protease	Protein	highly similar to ( 701) AT4G30610 | Symbols: BRS1, SCPL24 | BRS1 (BRI1 SUPPRESSOR 1); serine-type carboxypeptidase | chr4:14944219-14948391 FORWARDhighly similar to ( 504) CBP2_WHEAT Serine carboxypeptidase 2 (EC 3.4.16.6) (Serine carboxypeptidase II) (Carboxypeptidase D) (CPDW-II) (CP-WII) [Contains: Serine carboxypeptidase 2 chain A (Serine carboxypeptidase II chain A); Serine carboxypeptidase…
Soltu.DM.07G002080	2.21953	1.15025	1.43711e-30	Protein kinase superfamily protein with octicosapeptide/Phox/Bem1p domain	Protein kinase	protein.postranslational modification	Protein	highly similar to ( 909) AT5G57610 | Symbols: | protein kinase family protein | chr5:23325307-23329099 FORWARDvery weakly similar to (97.1) NORK_PEA Nodulation receptor kinase precursor (EC 2.7.11.1) - Pisum sativum (Garden pea)highly similar to ( 792) loc_os02g54510 12002.m100392 protein protein kinase domain containing protein, expressedPkinase_Tyr TyrKc PTKc S_TKc S_TKc Pkinase PTKc_Csk_like P…
Soltu.DM.07G002630	6.50563	2.70169	2.55088e-71	DNA-binding protein phosphatase	DNA-binding protein phosphatase 2C	protein.postranslational modification	Protein	moderately similar to ( 349) AT2G25620 | Symbols: | protein phosphatase 2C, putative / PP2C, putative | chr2:10903154-10904978 REVERSEmoderately similar to ( 444) loc_os02g55560 12002.m100396 protein DNA-binding protein phosphatase 2C, putative, expressedPP2Cc PP2Cc PP2C PTC1 PGSC0003DMT400078867
Soltu.DM.07G002940	2.28371	1.19138	2.48958e-19	phosphate transporter 4;5	Inner membrane transport protein yjjL	transport.phosphate	Transport	highly similar to ( 660) AT5G20380 | Symbols: PHT4;5 | PHT4;5; inorganic phosphate transmembrane transporter | chr5:6887936-6892358 REVERSEmoderately similar to ( 323) loc_os09g38410 12009.m60241 protein sialin, putative, expressedMFS_1 AraJ PGSC0003DMT400078838
Soltu.DM.07G003000	21.8207	4.44762	4.33914e-202	monogalactosyldiacylglycerol synthase	1,2-diacylglycerol 3-beta-galactosyltransferase	lipid metabolism.glycolipid synthesis.MGDG synthase	Lipid Metabolism	highly similar to ( 673) AT5G20410 | Symbols: MGD2, ATMGD2 | MGD2; 1,2-diacylglycerol 3-beta-galactosyltransferase/ UDP-galactosyltransferase/ transferase, transferring glycosyl groups | chr5:6896765-6898581 FORWARDhighly similar to ( 669) loc_os02g55910 12002.m10615 protein MGD2, putative, expressedMGDG_synth MurG murG PGSC0003DMT400078930
Soltu.DM.07G003030	4.40094	2.13781	4.11506e-70	hypothetical protein	Conserved gene of unknown function	not assigned.unknown	Not assigned/Unknown	weakly similar to ( 117) loc_os02g55920 12002.m10616 protein expressed protein PGSC0003DMT400078833
Soltu.DM.07G003170	2.56518	1.35906	5.18997e-07	heptahelical transmembrane protein1	Conserved gene of unknown function	not assigned.unknown	Not assigned/Unknown	moderately similar to ( 351) AT5G20270 | Symbols: HHP1 | HHP1 (HEPTAHELICAL TRANSMEMBRANE PROTEIN1); receptor | chr5:6841025-6842656 REVERSEmoderately similar to ( 325) loc_os06g43620 12006.m08892 protein haemolysin-III related family protein, expressedHlyIII COG1272 PGSC0003DMT400071809
Soltu.DM.07G003450	2.46598	1.30216	2.8182e-07	indole-3-acetic acid inducible	ATP binding protein	RNA.regulation of transcription.Aux/IAA family	RNA	very weakly similar to (97.1) AT4G32280 | Symbols: IAA29 | IAA29 (INDOLE-3-ACETIC ACID INDUCIBLE 29); transcription factor | chr4:15583479-15584628 FORWARDvery weakly similar to (91.3) IAA10_ORYSA Auxin-responsive protein IAA10 (Indoleacetic acid-induced protein 10) - Oryza sativa (Rice)very weakly similar to (91.3) loc_os02g57250 12002.m33477 protein OsIAA10 - Auxin-responsive Aux/IAA gene famil…
Soltu.DM.07G003560	2.09722	1.06848	6.2985e-07	blue-copper-binding protein	Dicyanin	misc.plastocyanin-like	misc	very weakly similar to (86.7) AT2G25060 | Symbols: | plastocyanin-like domain-containing protein | chr2:10662308-10662930 FORWARDvery weakly similar to (87.4) loc_os09g29390 12009.m06090 protein blue copper protein precursor, putative, expressedCu_bind_like PGSC0003DMT400079426
Soltu.DM.07G003570	2.13006	1.09089	1.05924e-13	blue-copper-binding protein	Cucumber peeling cupredoxin	misc.plastocyanin-like	misc	weakly similar to ( 114) AT5G20230 | Symbols: ATBCB, BCB | ATBCB (ARABIDOPSIS BLUE-COPPER-BINDING PROTEIN); copper ion binding / electron carrier | chr5:6826626-6827408 FORWARDweakly similar to ( 104) CPC_CUCSA Cucumber peeling cupredoxin (CPC) (Stellacyanin) - Cucumis sativus (Cucumber)very weakly similar to (99.0) loc_os03g44630 12003.m09501 protein umecyanin, putative, expressedCu_bind_like PG…
Soltu.DM.07G003850	2.30498	1.20475	1.56448e-13	4-coumarate:CoA ligase	AMP dependent CoA ligase	secondary metabolism.phenylpropanoids.lignin biosynthesis.4CL	secondary metabolism	highly similar to ( 759) AT1G51680 | Symbols: 4CL1, 4CL.1, AT4CL1 | 4CL1 (4-COUMARATE:COA LIGASE 1); 4-coumarate-CoA ligase | chr1:19159080-19161464 REVERSEhighly similar to ( 829) 4CL1_TOBAC 4-coumarate--CoA ligase 1 (EC 6.2.1.12) (4CL 1) (4-coumaroyl-CoA synthase 1) - Nicotiana tabacum (Common tobacco)highly similar to ( 717) loc_os06g44620 12006.m31911 protein 4-coumarate--CoA ligase 1, putati…
Soltu.DM.07G003900	2.32757	1.21882	5.62552e-12	HXXXD-type acyl-transferase family protein	Anthocyanin acyltransferase	secondary metabolism.phenylpropanoids	secondary metabolism	weakly similar to ( 130) AT1G24430 | Symbols: | transferase/ transferase, transferring acyl groups other than amino-acyl groups | chr1:8658190-8659497 REVERSEvery weakly similar to (86.3) loc_os02g39850 12002.m09071 protein anthranilate N-benzoyltransferase protein 1, putative, expressedTransferase PGSC0003DMT400046421
Soltu.DM.07G009540	14.0945	3.81706	1.92901e-30	Major facilitator superfamily protein	Oligopeptide transporter	transport.peptides and oligopeptides	Transport	highly similar to ( 730) AT2G26690 | Symbols: | nitrate transporter (NTP2) | chr2:11347347-11350916 REVERSEhighly similar to ( 585) loc_os01g37590 12001.m43056 protein peptide transporter PTR2, putative, expressedPTR2 PTR2 PGSC0003DMT400075163
Soltu.DM.07G012620	2.17218	1.11914	1.13181e-10	conserved hypothetical protein	Conserved gene of unknown function	not assigned.unknown	Not assigned/Unknown	PGSC0003DMT400033852
Soltu.DM.07G013260	146.498	7.19474	1.30919e-221	conserved hypothetical protein	Conserved gene of unknown function	not assigned.unknown	Not assigned/Unknown	PGSC0003DMT400035273
Soltu.DM.07G013550	3.67176	1.87647	4.49378e-42	Major facilitator superfamily protein	Sugar transporter	transport.misc	Transport	moderately similar to ( 434) AT3G13050 | Symbols: | transporter-related | chr3:4176866-4178868 FORWARDmoderately similar to ( 436) loc_os09g38690 12009.m22260 protein major Facilitator Superfamily protein, expressedSugar_tr PRK12307 PGSC0003DMT400035290
Soltu.DM.07G013620	2.26029	1.17651	1.76635e-35	starch synthase	Starch synthase VI	major CHO metabolism.synthesis.starch.starch synthase	primary carbon metabolism	moderately similar to ( 213) AT4G18240 | Symbols: ATSS4, SSIV, SS4 | ATSS4; transferase, transferring glycosyl groups | chr4:10082221-10087044 FORWARDweakly similar to ( 187) SSY3_SOLTU Soluble starch synthase 3, chloroplast precursor (EC 2.4.1.21) (SS III) (Soluble starch synthase III) - Solanum tuberosum (Potato)moderately similar to ( 237) loc_os01g52250 12001.m42713 protein glycogen synthase,…
Soltu.DM.07G013630	6.43929	2.6869	2.05347e-79	starch synthase	Starch synthase VI	major CHO metabolism.synthesis.starch.starch synthase	primary carbon metabolism	weakly similar to ( 186) AT4G18240 | Symbols: ATSS4, SSIV, SS4 | ATSS4; transferase, transferring glycosyl groups | chr4:10082221-10087044 FORWARDweakly similar to ( 134) SSY3_SOLTU Soluble starch synthase 3, chloroplast precursor (EC 2.4.1.21) (SS III) (Soluble starch synthase III) - Solanum tuberosum (Potato)weakly similar to ( 192) loc_os01g52250 12001.m42713 protein glycogen synthase, putativ…
Soltu.DM.07G014510	2.67222	1.41804	2.05655e-21	Actin-like ATPase superfamily protein	N-acetylglucosamine kinase	not assigned.unknown	Not assigned/Unknown	moderately similar to ( 450) AT1G30540 | Symbols: | ATPase, BadF/BadG/BcrA/BcrD-type family | chr1:10816951-10819172 REVERSEmoderately similar to ( 470) loc_os09g04800 12009.m03849 protein ATPase, putative, expressedBcrAD_BadFG COG2971 PGSC0003DMT400054510
Soltu.DM.07G014940	7.16014	2.83999	5.06326e-87	phosphofructokinase	Phosphofructokinase	glycolysis.plastid branch.phosphofructokinase (PFK)	primary carbon metabolism	highly similar to ( 760) AT4G26270 | Symbols: PFK3 | PFK3 (PHOSPHOFRUCTOKINASE 3); 6-phosphofructokinase | chr4:13301094-13304030 REVERSEhighly similar to ( 754) loc_os06g05860 12006.m05312 protein 6-phosphofructokinase, putative, expressedPRK06830 PfkA PRK03202 PFK PFK Bacterial_PFK PRK07085 PRK06555 Pyrophosphate_PFK Eukaryotic_PFK PGSC0003DMT400044886
Soltu.DM.07G016640	2.30171	1.2027	4.8715e-08	laccase	Laccase	secondary metabolism.simple phenols	secondary metabolism	highly similar to ( 673) AT3G09220 | Symbols: LAC7 | LAC7 (laccase 7); laccase | chr3:2827434-2830477 REVERSEweakly similar to ( 195) ASO_TOBAC L-ascorbate oxidase precursor (EC 1.10.3.3) (Ascorbase) (ASO) - Nicotiana tabacum (Common tobacco)highly similar to ( 573) loc_os01g61160 12001.m12243 protein L-ascorbate oxidase precursor, putative, expressedCu-oxidase_3 Cu-oxidase Cu-oxidase_2 SufI PGSC…
Soltu.DM.07G016790	3.98372	1.99412	2.58789e-100	Phosphotyrosine protein phosphatases superfamily protein	Tyrosine specific protein phosphatase family protein	protein.postranslational modification	Protein	moderately similar to ( 290) AT1G05000 | Symbols: | tyrosine specific protein phosphatase family protein | chr1:1425660-1428393 FORWARDmoderately similar to ( 260) loc_os09g05020 12009.m22044 protein tyrosine specific protein phosphatase family protein, putative, expressedY_phosphatase2 PGSC0003DMT400016458
Soltu.DM.07G017210	4.32671	2.11327	2.69742e-07	mitogen-activated protein kinase kinase kinase	Mitogen-activated protein kinase kinase kinase	protein.postranslational modification	Protein	moderately similar to ( 278) AT5G55090 | Symbols: MAPKKK15 | MAPKKK15; ATP binding / kinase/ protein kinase/ protein serine/threonine kinase | chr5:22356852-22358198 REVERSEvery weakly similar to (99.8) M2K1_ORYSA Mitogen-activated protein kinase kinase 1 (EC 2.7.12.2) (MAP kinase kinase 1) (MAPKK1) (OsMEK1) - Oryza sativa (Rice)moderately similar to ( 252) loc_os02g21700 12002.m07409 protein mit…
Soltu.DM.07G018410	5.0873	2.3469	1.89416e-16	GRAS family transcription factor	GRAS family transcription factor	RNA.regulation of transcription.GRAS transcription factor family	RNA	moderately similar to ( 355) AT3G49950 | Symbols: | scarecrow transcription factor family protein | chr3:18522570-18523802 FORWARDweakly similar to ( 162) CIGR2_ORYSA Chitin-inducible gibberellin-responsive protein 2 - Oryza sativa (Rice)moderately similar to ( 416) loc_os05g42130 12005.m08386 protein protein MONOCULM 1, putative, expressedGRAS PGSC0003DMT400067360
Soltu.DM.07G019950	34.9856	5.12869	1.26037e-122	Protein of unknown function (DUF506)	Conserved gene of unknown function	not assigned.unknown	Not assigned/Unknown	moderately similar to ( 246) AT4G32480 | Symbols: | unknown protein | chr4:15676488-15677776 FORWARDmoderately similar to ( 203) loc_os01g54340 12001.m43190 protein plant-specific domain TIGR01615 family protein, expressedDUF506 PGSC0003DMT400047228
Soltu.DM.07G020790	2.51565	1.33093	8.98425e-23	phosphoenolpyruvate carboxylase	Phosphoenolpyruvate carboxylase	not assigned.unknown	Not assigned/Unknown	nearly identical (1697) AT1G53310 | Symbols: ATPPC1 | ATPPC1 (PHOSPHOENOLPYRUVATE CARBOXYLASE 1); catalytic/ phosphoenolpyruvate carboxylase | chr1:19884261-19888070 REVERSEnearly identical (1709) CAPP1_SOYBN Phosphoenolpyruvate carboxylase, housekeeping isozyme (EC 4.1.1.31) (PEPCase) (PEPC 1) - Glycine max (Soybean)nearly identical (1714) loc_os08g27840 12008.m26491 protein phosphoenolpyruvate …
Soltu.DM.07G021490	5.982	2.58063	1.09826e-13	cytochrome P450, family 72, subfamily A, polypeptide	CYP72A56	misc.cytochrome P450	misc	highly similar to ( 582) AT3G14690 | Symbols: CYP72A15 | CYP72A15; electron carrier/ heme binding / iron ion binding / monooxygenase/ oxygen binding | chr3:4937410-4939310 FORWARDhighly similar to ( 533) C72A1_CATRO Cytochrome P450 72A1 (EC 1.3.3.9) (CYPLXXII) (Secologanin synthase) (SLS) - Catharanthus roseus (Rosy periwinkle) (Madagascar periwinkle)highly similar to ( 546) loc_os01g43710 12001.…
Soltu.DM.07G021540	2.1388	1.0968	4.12188e-11	S-domain-2	Receptor-like kinase	signalling.receptor kinases.DUF 26	signalling	moderately similar to ( 415) AT4G32300 | Symbols: SD2-5 | SD2-5 (S-DOMAIN-2 5); carbohydrate binding / kinase/ protein kinase | chr4:15599970-15602435 FORWARDmoderately similar to ( 328) KPRO_MAIZE Putative receptor protein kinase ZmPK1 precursor (EC 2.7.11.1) - Zea mays (Maize)highly similar to ( 721) loc_os04g23640 12004.m07505 protein ATP binding protein, putative, expressedS_TKc Pkinase TyrKc…
Soltu.DM.07G023780	2.58416	1.36969	9.14997e-07	ABC-2 type transporter family protein	White-brown-complex ABC transporter family	transport.ABC transporters and multidrug resistance systems	Transport	highly similar to ( 651) AT1G53270 | Symbols: | ABC transporter family protein | chr1:19862878-19864650 FORWARDweakly similar to ( 179) PDR3_TOBAC Pleiotropic drug resistance protein 3 (NtPDR3) - Nicotiana tabacum (Common tobacco)highly similar to ( 518) loc_os01g42900 12001.m10554 protein ATPase, coupled to transmembrane movement of substances, putative, expressedABCG_EPDR ABCG_White CcmA ABC_PD…
Soltu.DM.07G023990	2.45494	1.29569	2.59791e-29	D-aminoacid aminotransferase-like PLP-dependent enzymes superfamily protein	D-alanine aminotransferase	misc.aminotransferases.aminotransferase class IV family protein	misc	moderately similar to ( 377) AT5G57850 | Symbols: | aminotransferase class IV family protein | chr5:23435548-23437287 REVERSEmoderately similar to ( 412) loc_os01g13690 12001.m97493 protein aldehyde dehydrogenase, putative, expressedADCL_like PLPDE_IV D-AAT_like IlvE PRK06680 PRK08320 Aminotran_4 PRK12479 BCAT_beta_family PRK06606 PRK12400 PRK07849 PGSC0003DMT400032392
Soltu.DM.07G025290	13.1524	3.71725	6.54266e-99	organic cation/carnitine transporter4	Organic cation transporter	transport.unspecified cations	Transport	highly similar to ( 661) AT3G20660 | Symbols: AtOCT4 | AtOCT4 (Arabidopsis thaliana ORGANIC CATION/CARNITINE TRANSPORTER4); carbohydrate transmembrane transporter/ sugar:hydrogen symporter | chr3:7225271-7228510 REVERSEmoderately similar to ( 451) loc_os04g53930 12004.m10285 protein organic cation transporter protein, putative, expressedSugar_tr PGSC0003DMT400049494
Soltu.DM.07G026110	16.4636	4.04121	1.82583e-174	conserved hypothetical protein	Conserved gene of unknown function	not assigned.unknown	Not assigned/Unknown	highly similar to ( 821) AT4G27020 | Symbols: | unknown protein | chr4:13568604-13571381 REVERSEhighly similar to ( 768) loc_os01g58114 12001.m11956 protein expressed protein PGSC0003DMT400057502
Soltu.DM.07G026120	3.00303	1.58642	1.20531e-58	conserved hypothetical protein	Conserved gene of unknown function	not assigned.unknown	Not assigned/Unknown	highly similar to ( 836) AT4G27020 | Symbols: | unknown protein | chr4:13568604-13571381 REVERSEhighly similar to ( 780) loc_os01g58114 12001.m11956 protein expressed protein PGSC0003DMT400057498
Soltu.DM.07G026130	29.5316	4.88419	2.51702e-114	cytochrome P450, family 716, subfamily A, polypeptide	Cytochrome P450	misc.cytochrome P450	misc	moderately similar to ( 331) AT5G36110 | Symbols: CYP716A1 | CYP716A1; electron carrier/ heme binding / iron ion binding / monooxygenase/ oxygen binding | chr5:14195377-14197613 FORWARDmoderately similar to ( 225) C90D2_ORYSA Cytochrome P450 90D2 (EC 1.14.-.-) (C6-oxidase) - Oryza sativa (Rice)highly similar to ( 516) loc_os07g33440 12007.m07604 protein taxane 13-alpha-hydroxylase, putative, expr…
Soltu.DM.07G027060	3.36418	1.75026	2.2856e-52	serine acetyltransferase 2;2	Serine acetyltransferase	amino acid metabolism.synthesis.serine-glycine-cysteine group.cysteine.SAT	AA metabolism	moderately similar to ( 468) AT3G13110 | Symbols: ATSERAT2;2, SAT-1, SAT-A, SAT3, SAT-M | ATSERAT2;2 (SERINE ACETYLTRANSFERASE 2;2); serine O-acetyltransferase | chr3:4214939-4216114 REVERSEmoderately similar to ( 338) loc_os01g52260 12001.m11400 protein serine acetyltransferase 3, mitochondrial precursor, putative, expressedcysE CysE SATase_N PGSC0003DMT400057095
Soltu.DM.07G028330	2.91177	1.5419	1.40433e-12	hypothetical protein	Lipid binding protein	not assigned.unknown	Not assigned/Unknown	PGSC0003DMT400056910
Soltu.DM.07G028660	6.35138	2.66707	2.24719e-123	Terpenoid cyclases/Protein prenyltransferases superfamily protein	Ent-kaurene synthase B, chloroplast	secondary metabolism.isoprenoids.terpenoids	secondary metabolism	moderately similar to ( 366) AT1G79460 | Symbols: GA2, KS, ATKS | GA2 (GA REQUIRING 2); ent-kaurene synthase | chr1:29890568-29894436 FORWARDmoderately similar to ( 338) KSB_CUCMA Ent-kaurene synthase B, chloroplast precursor (EC 4.2.3.19) (KSB) - Cucurbita maxima (Pumpkin) (Winter squash)moderately similar to ( 344) loc_os04g52230 12004.m10118 protein ent-kaurene synthase B, chloroplast precurso…
Soltu.DM.08G001090	4.82902	2.27173	2.20587e-67	calcineurin B-like protein	Calcineurin B 1	signalling.calcium	signalling	moderately similar to ( 312) AT4G17615 | Symbols: CBL1, ATCBL1, SCABP5 | CBL1 (CALCINEURIN B-LIKE PROTEIN 1); calcium ion binding | chr4:9817981-9818995 FORWARDmoderately similar to ( 303) loc_os10g41510 12010.m06915 protein calcineurin B-like protein 9, putative, expressed PGSC0003DMT400052803
Soltu.DM.08G001770	3.28303	1.71503	7.80009e-16	Acyl-CoA N-acyltransferases (NAT) superfamily protein	Conserved gene of unknown function	not assigned.unknown	Not assigned/Unknown	PGSC0003DMT400067591
Soltu.DM.08G004600	82.3027	6.36287	1.06327e-08	cation/H exchanger	Na(+)/H(+) antiporter	transport.metal	Transport	highly similar to ( 552) AT4G23700 | Symbols: ATCHX17, CHX17 | ATCHX17 (CATION/H+ EXCHANGER 17); monovalent cation:proton antiporter/ sodium:hydrogen antiporter | chr4:12342534-12345616 REVERSEhighly similar to ( 534) loc_os12g42200 12012.m07999 protein ATCHX19, putative, expressedKefB Na_H_Exchanger PGSC0003DMT400085681
Soltu.DM.08G005270	3.99471	1.99809	1.42137e-60	Haloacid dehalogenase-like hydrolase (HAD) superfamily protein	Conserved gene of unknown function	not assigned.unknown	Not assigned/Unknown	moderately similar to ( 303) AT2G38740 | Symbols: | haloacid dehalogenase-like hydrolase family protein | chr2:16194639-16195995 REVERSEmoderately similar to ( 331) loc_os10g41930 12010.m065348 protein catalytic/ hydrolase, putative, expressedCOG0637 Gph Hydrolase PRK10725 COG1011 PRK10826 PGSC0003DMT400014892
Soltu.DM.08G007230	2.51124	1.3284	3.89005e-24	calcineurin B-like protein	Calcineurin B 04	signalling.calcium	signalling	moderately similar to ( 223) AT5G24270 | Symbols: SOS3, CBL4 | SOS3 (SALT OVERLY SENSITIVE 3); calcium ion binding / calcium-dependent protein serine/threonine phosphatase | chr5:8238781-8240179 REVERSEmoderately similar to ( 228) loc_os05g45810 12005.m08706 protein calcineurin B-like protein 4, putative, expressed PGSC0003DMT400046089
Soltu.DM.08G011500	35.5099	5.15015	6.50795e-253	SPX domain gene	IDS4	stress.abiotic	stress	moderately similar to ( 237) AT5G20150 | Symbols: ATSPX1, SPX1 | SPX1 (SPX DOMAIN GENE 1) | chr5:6802429-6803367 FORWARDmoderately similar to ( 222) loc_os06g40120 12006.m08548 protein IDS4-like protein, putative, expressedSPX PGSC0003DMT400040971
Soltu.DM.08G011960	2.38817	1.25591	8.17934e-27	Chalcone-flavanone isomerase family protein	Conserved gene of unknown function	secondary metabolism.flavonoids.chalcones	secondary metabolism	moderately similar to ( 385) AT2G26310 | Symbols: | chalcone isomerase | chr2:11201770-11203919 FORWARDmoderately similar to ( 357) loc_os02g53810 12002.m10410 protein expressed protein PGSC0003DMT400062683
Soltu.DM.08G012500	7.46487	2.90012	1.19843e-06	conserved hypothetical protein	Conserved gene of unknown function	stress.biotic	stress	weakly similar to ( 133) AT4G12070 | Symbols: | unknown protein | chr4:7231941-7234272 FORWARDweakly similar to ( 114) loc_os02g48640 12002.m09898 protein expressed protein PGSC0003DMT400055994
Soltu.DM.08G013130	4.74339	2.24592	2.3885e-48	cytochrome P450, family 711, subfamily A, polypeptide	Cytochrome P450	misc.cytochrome P450	misc	highly similar to ( 688) AT2G26170 | Symbols: CYP711A1 | CYP711A1; electron carrier/ heme binding / iron ion binding / monooxygenase/ oxygen binding | chr2:11141703-11143270 FORWARDvery weakly similar to (90.9) C93A3_SOYBN Cytochrome P450 93A3 (EC 1.14.-.-) (P450 CP5) - Glycine max (Soybean)highly similar to ( 598) loc_os01g50590 12001.m11240 protein cytochrome P450 3A9, putativep450 CypX PGSC000…
Soltu.DM.08G013150	2.88329	1.52772	8.03842e-11	Thioredoxin superfamily protein	Glutaredoxin	redox.glutaredoxins	Redox	weakly similar to ( 139) AT4G33040 | Symbols: | glutaredoxin family protein | chr4:15940779-15941213 REVERSEvery weakly similar to (94.7) loc_os05g10930 12005.m05563 protein OsGrx_C15 - glutaredoxin subgroup III, expressed PGSC0003DMT400021236
Soltu.DM.08G013250	3.78472	1.92019	3.67711e-90	sulfoquinovosyldiacylglycerol	UDP-sulfoquinovose synthase	lipid metabolism.glycolipid synthesis.UDP-sulfoquinovose synthase	Lipid Metabolism	highly similar to ( 756) AT4G33030 | Symbols: SQD1 | SQD1; UDPsulfoquinovose synthase/ sulfotransferase | chr4:15936051-15937566 FORWARDhighly similar to ( 780) SQD1_SPIOL UDP-sulfoquinovose synthase, chloroplast precursor (EC 3.13.1.1) (Sulfite:UDP-glucose sulfotransferase) (Sulfolipid biosynthesis protein) (SoSQD1) - Spinacia oleracea (Spinach)highly similar to ( 769) loc_os05g32140 12005.m0744…
Soltu.DM.08G014970	3.53087	1.82002	3.64313e-47	carotenoid cleavage dioxygenase	Dad1/CCD8	hormone metabolism.abscisic acid.synthesis-degradation	hormone metabolism	moderately similar to ( 215) AT4G32810 | Symbols: CCD8, MAX4, ATCCD8 | CCD8 (CAROTENOID CLEAVAGE DIOXYGENASE 8); oxidoreductase, acting on single donors with incorporation of molecular oxygen, incorporation of two atoms of oxygen | chr4:15828348-15831299 FORWARDmoderately similar to ( 215) loc_os01g38580 12001.m150634 protein beta,beta-carotene 9,10-dioxygenase, putative, expressedRPE65 COG3670 P…
Soltu.DM.08G015130	12.4123	3.63369	3.56674e-54	carotenoid cleavage dioxygenase	9-cis-epoxycarotenoid dioxygenase	hormone metabolism.abscisic acid.synthesis-degradation.synthesis.9-cis-epoxycarotenoid dioxygenase	hormone metabolism	weakly similar to ( 196) AT3G63520 | Symbols: CCD1, ATCCD1, ATNCED1, NCED1 | CCD1 (CAROTENOID CLEAVAGE DIOXYGENASE 1); 9-cis-epoxycarotenoid dioxygenase | chr3:23452940-23455896 FORWARDhighly similar to ( 549) loc_os08g28240 12008.m06830 protein crocetin dialdehyde, putative, expressedRPE65 COG3670 PGSC0003DMT400011006
Soltu.DM.08G015250	3.54404	1.82539	1.01607e-07	UDP-glucosyl transferase 85A3	UDP-glucose:glucosyltransferase	misc.UDP glucosyl and glucoronyl transferases	misc	moderately similar to ( 360) AT1G22400 | Symbols: UGT85A1, ATUGT85A1 | UGT85A1; UDP-glycosyltransferase/ cis-zeatin O-beta-D-glucosyltransferase/ glucuronosyltransferase/ trans-zeatin O-beta-D-glucosyltransferase/ transferase, transferring glycosyl groups / transferase, transferring hexosyl groups | chr1:7903851-7906607 REVERSEweakly similar to ( 101) UFOG_VITVI Anthocyanidin 3-O-glucosyltransfer…
Soltu.DM.08G016380	4.19107	2.06732	1.58008e-28	ABC-2 and Plant PDR ABC-type transporter family protein	ATP-binding cassette transporter	transport.ABC transporters and multidrug resistance systems	Transport	nearly identical (1817) AT1G15520 | Symbols: PDR12, ATPDR12 | PDR12 (PLEIOTROPIC DRUG RESISTANCE 12); ATPase, coupled to transmembrane movement of substances | chr1:5331993-5338175 REVERSEnearly identical (1890) PDR1_TOBAC Pleiotropic drug resistance protein 1 (NtPDR1) - Nicotiana tabacum (Common tobacco)nearly identical (1873) loc_os02g11760 12002.m06425 protein PDR5-like ABC transporter, putati…
Soltu.DM.08G019860	12.4109	3.63353	3.30167e-12	Pectinacetylesterase family protein	Pectinacetylesterase	cell wall.pectin*esterases.acetyl esterase	Cell Wall	moderately similar to ( 399) AT4G19420 | Symbols: | pectinacetylesterase family protein | chr4:10587504-10589807 REVERSEmoderately similar to ( 400) loc_os02g47400 12002.m100327 protein carboxylic ester hydrolase, putative, expressedPAE PGSC0003DMT400065650
Soltu.DM.08G021210	3.39048	1.76149	3.39419e-43	hypothetical protein	CYCLOPS	not assigned.unknown	Not assigned/Unknown	moderately similar to ( 304) loc_os06g02520 12006.m04985 protein expressed protein PGSC0003DMT400079262
Soltu.DM.08G021340	2.13538	1.09449	3.11906e-07	Heavy metal transport/detoxification superfamily protein	Metal ion binding protein	metal handling.binding, chelation and storage	other metabolism	moderately similar to ( 239) AT2G18196 | Symbols: | metal ion binding | chr2:7920793-7922268 REVERSEmoderately similar to ( 203) loc_os03g02860 12003.m05825 protein metal ion binding protein, putative, expressed PGSC0003DMT400079324
Soltu.DM.08G022500	2.37373	1.24716	6.68712e-12	Inositol 1,3,4-trisphosphate 5/6-kinase family protein	Inositol polyphosphate kinase	signalling.phosphinositides.inositol-1,3,4-trisphosphate 5/6-kinase	signalling	moderately similar to ( 360) AT5G16760 | Symbols: | inositol 1,3,4-trisphosphate 5/6-kinase | chr5:5509890-5510849 FORWARDmoderately similar to ( 371) ITPK1_MAIZE Inositol-tetrakisphosphate 1-kinase 1 (EC 2.7.1.134) (Inositol-triphosphate 5/6-kinase 1) (EC 2.7.1.159) (Inositol 1,3,4-trisphosphate 5/6-kinase 1) (Ins(1,3,4)P(3) 5/6-kinase 1) (ZmIpk) (Low phytic acid protein 2) - Zea mays (Maize)mod…
Soltu.DM.08G024190	2.41889	1.27435	3.45981e-17	nudix hydrolase homolog	Mutt domain protein	nucleotide metabolism.salvage.NUDIX hydrolases	nucleotide metabolism	moderately similar to ( 424) AT5G47240 | Symbols: atnudt8 | atnudt8 (Arabidopsis thaliana Nudix hydrolase homolog 8); hydrolase | chr5:19183806-19185467 FORWARDmoderately similar to ( 400) loc_os04g46280 12004.m35402 protein nudix hydrolase 8, putative, expressedNudix_Hydrolase_12 PGSC0003DMT400067474
Soltu.DM.08G025270	2.11958	1.08378	3.82048e-40	OSBP(oxysterol binding protein)-related protein 2A	Oxysterol-binding family protein	cell.vesicle transport	Cell	highly similar to ( 993) AT4G22540 | Symbols: ORP2A | ORP2A (OSBP(OXYSTEROL BINDING PROTEIN)-RELATED PROTEIN 2A); oxysterol binding / phosphoinositide binding | chr4:11860969-11863886 REVERSEhighly similar to ( 840) loc_os10g40590 12010.m06827 protein oxysterol-binding protein 1, putative, expressedOxysterol_BP PH_oxysterol_bp PGSC0003DMT400012090
Soltu.DM.08G025570	2.92026	1.54609	5.9524e-21	cytochrome P450, family 706, subfamily A, polypeptide	Cytochrome P450	misc.cytochrome P450	misc	highly similar to ( 599) AT4G12320 | Symbols: CYP706A6 | CYP706A6; electron carrier/ heme binding / iron ion binding / monooxygenase/ oxygen binding | chr4:7314939-7316647 REVERSEmoderately similar to ( 347) C93A1_SOYBN Cytochrome P450 93A1 (EC 1.14.-.-) - Glycine max (Soybean)highly similar to ( 570) loc_os08g43440 12008.m08318 protein flavonoid 3-monooxygenase, putative, expressedp450 CypX PGSC…
Soltu.DM.08G025580	5.74918	2.52336	6.37006e-12	cytochrome P450, family 706, subfamily A, polypeptide	Cytochrome P450	misc.cytochrome P450	misc	highly similar to ( 599) AT4G12320 | Symbols: CYP706A6 | CYP706A6; electron carrier/ heme binding / iron ion binding / monooxygenase/ oxygen binding | chr4:7314939-7316647 REVERSEmoderately similar to ( 347) C93A1_SOYBN Cytochrome P450 93A1 (EC 1.14.-.-) - Glycine max (Soybean)highly similar to ( 570) loc_os08g43440 12008.m08318 protein flavonoid 3-monooxygenase, putative, expressedp450 CypX PGSC…
Soltu.DM.08G026800	2.40597	1.26662	3.91139e-13	TCP family transcription factor	TCP domain class transcription factor	RNA.regulation of transcription.TCP transcription factor family	RNA	weakly similar to ( 177) AT5G51910 | Symbols: | TCP family transcription factor, putative | chr5:21094704-21095585 REVERSEweakly similar to ( 125) loc_os09g34950 12009.m06495 protein auxin-induced basic helix-loop-helix transcription factor, putative, expressedTCP PGSC0003DMT400058534
Soltu.DM.08G028560	2.71558	1.44126	9.74466e-11	cation/H exchanger	Na(+)/H(+) antiporter	transport.metal	Transport	highly similar to ( 963) AT5G41610 | Symbols: ATCHX18, CHX18 | ATCHX18; monovalent cation:proton antiporter/ sodium:hydrogen antiporter | chr5:16638554-16641146 REVERSEhighly similar to ( 893) loc_os05g19500 12005.m083674 protein ATCHX19, putative, expressedNa_H_Exchanger KefB PRK03562 RosB PRK03659 PGSC0003DMT400031717
Soltu.DM.09G000370	3.1049	1.63455	4.81552e-28	MLP-like protein	Major latex	stress.abiotic.unspecified	stress	weakly similar to ( 111) AT1G70840 | Symbols: MLP31 | MLP31 (MLP-LIKE PROTEIN 31) | chr1:26713170-26714014 REVERSEBet_v_I PGSC0003DMT400021870
Soltu.DM.09G000490	2.71159	1.43914	3.67346e-08	glycerol-3-phosphate acyltransferase	Glycerol-3-phosphate acyltransferase 6	lipid metabolism.Phospholipid synthesis	Lipid Metabolism	highly similar to ( 703) AT2G38110 | Symbols: ATGPAT6, GPAT6 | GPAT6 (GLYCEROL-3-PHOSPHATE ACYLTRANSFERASE 6); 1-acylglycerol-3-phosphate O-acyltransferase/ acyltransferase | chr2:15952816-15955364 REVERSEhighly similar to ( 653) loc_os01g63580 12001.m12474 protein glycerol-3-phosphate acyltransferase 8, putative, expressed PGSC0003DMT400052335
Soltu.DM.09G000530	7.57033	2.92036	1.91753e-144	sulfoquinovosyldiacylglycerol	Glycosyltransferase	lipid metabolism.glycolipid synthesis.sulfolipid synthase	Lipid Metabolism	highly similar to ( 682) AT5G01220 | Symbols: SQD2 | SQD2 (sulfoquinovosyldiacylglycerol 2); UDP-glycosyltransferase/ UDP-sulfoquinovose:DAG sulfoquinovosyltransferase/ transferase, transferring glycosyl groups | chr5:86907-89885 REVERSEhighly similar to ( 684) loc_os07g01030 12007.m04584 protein glycosyl transferase, group 1 family protein, putative, expressedRfaG Glycos_transf_1 GlgA PGSC0003DM…
Soltu.DM.09G001830	107.556	6.74895	1.81207e-08	Plant self-incompatibility protein S1 family	S-protein homologue	not assigned.unknown	Not assigned/Unknown	Self-incomp_S1 PGSC0003DMT400091819
Soltu.DM.09G002600	2.92216	1.54703	2.63421e-73	pyrophosphorylase	Magnesium dependent soluble inorganic pyrophosphatase	nucleotide metabolism.phosphotransfer and pyrophosphatases.misc	nucleotide metabolism	moderately similar to ( 368) AT3G53620 | Symbols: AtPPa4 | AtPPa4 (Arabidopsis thaliana pyrophosphorylase 4); inorganic diphosphatase | chr3:19881491-19883308 FORWARDmoderately similar to ( 341) IPYR_SOLTU Soluble inorganic pyrophosphatase (EC 3.6.1.1) (Pyrophosphate phospho-hydrolase) (PPase) - Solanum tuberosum (Potato)moderately similar to ( 358) loc_os05g02310 12005.m04767 protein soluble ino…
Soltu.DM.09G002870	2.76644	1.46803	3.84947e-37	chaperone protein dnaJ-related	Conserved gene of unknown function	protein.folding	Protein	moderately similar to ( 356) AT5G61670 | Symbols: | Encodes a close homolog of the Cauliflower OR (Orange) protein. The function of OR is to induce the differentiation of proplastids or other noncolored plastids into chromoplasts for carotenoid accumulation. Both proteins contain a Cysteine-rich zinc finger domain that is highly specific to DnaJ-like molecular chaperons. | chr5:24783629-24785201 …
Soltu.DM.09G004100	12.6514	3.66123	3.22792e-173	starch branching enzyme 2.2	1,4-alpha-glucan branching enzyme	major CHO metabolism.synthesis.starch.starch branching	primary carbon metabolism	highly similar to ( 814) AT5G03650 | Symbols: SBE2.2 | SBE2.2 (starch branching enzyme 2.2); 1,4-alpha-glucan branching enzyme | chr5:931924-937470 FORWARDnearly identical (1568) GLGB_SOLTU 1,4-alpha-glucan branching enzyme (EC 2.4.1.18) (Starch branching enzyme) (Q-enzyme) - Solanum tuberosum (Potato)nearly identical (1176) loc_os06g51084 12006.m091801 protein 1,4-alpha-glucan branching enzyme, …
Soltu.DM.09G005510	12.3002	3.62061	2.12927e-83	UDP-Glycosyltransferase superfamily protein	UDP-glucosyltransferase	misc.UDP glucosyl and glucoronyl transferases	misc	highly similar to ( 643) AT2G36970 | Symbols: | UDP-glucoronosyl/UDP-glucosyl transferase family protein | chr2:15529050-15530712 FORWARDweakly similar to ( 184) IAAG_MAIZE Indole-3-acetate beta-glucosyltransferase (EC 2.4.1.121) (IAA-Glu synthetase) ((Uridine 5'-diphosphate-glucose:indol-3-ylacetyl)-beta-D-glucosyl transferase) - Zea mays (Maize)highly similar to ( 525) loc_os10g30560 12010.m059…
Soltu.DM.09G008070	2.58426	1.36975	8.23989e-32	RING/U-box superfamily protein	Ubiquitin-protein ligase	RNA.regulation of transcription.C3H zinc finger family	RNA	weakly similar to ( 125) AT2G38185 | Symbols: | zinc finger (C3HC4-type RING finger) family protein | chr2:16000516-16002699 FORWARD PGSC0003DMT400059393
Soltu.DM.09G010760	6.7099	2.74629	2.7694e-07	hypothetical protein	Gene of unknown function	not assigned.unknown	Not assigned/Unknown	PGSC0003DMT400004793
Soltu.DM.09G016880	87.9019	6.45782	5.84219e-61	Protein of unknown function (DUF506)	Conserved gene of unknown function	not assigned.unknown	Not assigned/Unknown	weakly similar to ( 194) AT3G07350 | Symbols: | unknown protein | chr3:2347674-2348570 FORWARDweakly similar to ( 120) loc_os01g54340 12001.m43190 protein plant-specific domain TIGR01615 family protein, expressedDUF506 PGSC0003DMT400008686
Soltu.DM.09G017300	3.40014	1.76559	6.87609e-19	conserved hypothetical protein	Conserved gene of unknown function	not assigned.unknown	Not assigned/Unknown	highly similar to ( 533) AT3G07210 | Symbols: | unknown protein | chr3:2293000-2295119 REVERSEmoderately similar to ( 392) loc_os01g68830 12001.m12985 protein expressed protein PGSC0003DMT400071845
Soltu.DM.09G017560	2.69674	1.43122	1.66213e-16	ubiquitin-associated (UBA)/TS-N domain-containing protein	Ubiquitin-associated /TS-N domain-containing protein	protein.degradation.ubiquitin	Protein	moderately similar to ( 203) AT1G04850 | Symbols: | ubiquitin-associated (UBA)/TS-N domain-containing protein | chr1:1365311-1368706 REVERSEweakly similar to ( 189) loc_os02g30180 12002.m100040 protein PUG domain fused to an UBA domain, putative, expressed PGSC0003DMT400069104
Soltu.DM.09G017910	8.11392	3.0204	9.15135e-63	conserved hypothetical protein	Conserved gene of unknown function	not assigned.unknown	Not assigned/Unknown	moderately similar to ( 369) AT4G13150 | Symbols: | unknown protein | chr4:7650326-7652237 REVERSEmoderately similar to ( 318) loc_os02g09440 12002.m06241 protein expressed protein PGSC0003DMT400045534
Soltu.DM.09G018310	2.19862	1.1366	4.79098e-26	peroxisomal 3-ketoacyl-CoA thiolase	3-ketoacyl CoA thiolase 1	amino acid metabolism.degradation.branched-chain group.shared	AA metabolism	highly similar to ( 645) AT2G33150 | Symbols: PKT3, PED1, KAT2 | PKT3 (PEROXISOMAL 3-KETOACYL-COA THIOLASE 3); acetyl-CoA C-acyltransferase | chr2:14047814-14050983 REVERSEhighly similar to ( 612) loc_os10g31950 12010.m06045 protein 3-ketoacyl-CoA thiolase 2, peroxisomal precursor, putative, expressedthiolase PRK09052 PRK07661 PRK06845 PRK07108 PRK09051 fadA PRK06445 PRK07025 PRK05790 PRK06205 PR…
Soltu.DM.09G019370	2.3023	1.20307	3.80692e-51	R3H-associated N-terminal domain containing protein	PB1 domain-containing protein	protein.postranslational modification	Protein	weakly similar to ( 178) AT5G09620 | Symbols: | octicosapeptide/Phox/Bem1p (PB1) domain-containing protein | chr5:2983757-2985352 REVERSEweakly similar to ( 132) loc_os02g56480 12002.m10670 protein PB1 domain containing protein, expressed PGSC0003DMT400016330
Soltu.DM.09G019380	2.61942	1.38925	9.84699e-73	conserved hypothetical protein	Conserved gene of unknown function	not assigned.unknown	Not assigned/Unknown	weakly similar to ( 162) loc_os01g01050 12001.m42816 protein R3H domain containing protein, expressed PGSC0003DMT400060335
Soltu.DM.09G020000	3.31445	1.72877	2.80591e-16	Bifunctional inhibitor/lipid-transfer protein/seed storage 2S albumin superfamily protein	Non-specific lipid-transfer protein	misc.protease inhibitor/seed storage/lipid transfer protein (LTP) family protein	misc	weakly similar to ( 120) AT3G22600 | Symbols: | protease inhibitor/seed storage/lipid transfer protein (LTP) family protein | chr3:8006711-8007397 REVERSEvery weakly similar to (92.4) loc_os07g07930 12007.m05253 protein lipid transfer protein, putative, expressed PGSC0003DMT400049738
Soltu.DM.09G020010	2.97501	1.5729	9.26653e-13	Bifunctional inhibitor/lipid-transfer protein/seed storage 2S albumin superfamily protein	Non-specific lipid-transfer protein	misc.protease inhibitor/seed storage/lipid transfer protein (LTP) family protein	misc	very weakly similar to (88.6) AT3G22600 | Symbols: | protease inhibitor/seed storage/lipid transfer protein (LTP) family protein | chr3:8006711-8007397 REVERSE PGSC0003DMT400049736
Soltu.DM.09G021250	10.2832	3.36222	1.74846e-106	phosphate transporter 1;7	Inorganic phosphate transporter	transport.phosphate	Transport	highly similar to ( 722) AT3G54700 | Symbols: | carbohydrate transmembrane transporter/ phosphate transmembrane transporter/ sugar:hydrogen symporter | chr3:20248463-20250070 REVERSEhighly similar to ( 695) loc_os03g05610 12003.m06084 protein inorganic phosphate transporter 1-2, putative, expressedSugar_tr PGSC0003DMT400026632
Soltu.DM.09G021260	9.63268	3.26794	1.81727e-20	phosphate transporter 1;7	Inorganic phosphate transporter	transport.phosphate	Transport	highly similar to ( 722) AT3G54700 | Symbols: | carbohydrate transmembrane transporter/ phosphate transmembrane transporter/ sugar:hydrogen symporter | chr3:20248463-20250070 REVERSEhighly similar to ( 695) loc_os03g05610 12003.m06084 protein inorganic phosphate transporter 1-2, putative, expressedSugar_tr PGSC0003DMT400026632
Soltu.DM.09G021300	4.07298	2.02608	4.66274e-08	GRAS family transcription factor	GRAS family transcription factor	RNA.regulation of transcription.GRAS transcription factor family	RNA	moderately similar to ( 408) AT3G54220 | Symbols: SCR, SGR1 | SCR (SCARECROW); protein binding / protein homodimerization/ sequence-specific DNA binding / transcription factor | chr3:20070550-20072625 FORWARDmoderately similar to ( 205) GAI1_VITVI DELLA protein GAI1 (Gibberellic acid-insensitive mutant protein 1) (VvGAI1) - Vitis vinifera (Grape)moderately similar to ( 402) loc_os11g03110 12011.m…
Soltu.DM.09G023600	2.12708	1.08887	1.66649e-12	Protein of unknown function, DUF538	Conserved gene of unknown function	not assigned.unknown	Not assigned/Unknown	weakly similar to ( 137) AT4G02370 | Symbols: | unknown protein | chr4:1042458-1042961 FORWARDweakly similar to ( 131) loc_os05g29920 12005.m07228 protein expressed proteinDUF538 PGSC0003DMT400081439
Soltu.DM.09G023850	3.54789	1.82696	4.19355e-11	COBRA-like protein-7 precursor	Protein COBRA	cell wall.cellulose synthesis.COBRA	Cell Wall	highly similar to ( 820) AT4G16120 | Symbols: ATSEB1, COBL7, SEB1 | COBL7 (COBRA-LIKE 7) | chr4:9116591-9119138 REVERSEweakly similar to ( 143) COBL1_ORYSA COBRA-like 1 protein precursor (BRITTLE CULM1-like 6 protein) - Oryza sativa (Rice)highly similar to ( 656) loc_os06g47110 12006.m09237 protein COBRA-like protein 7 precursor, putative, expressedPhytochel_synth PGSC0003DMT400065840
Soltu.DM.09G024670	2.86186	1.51695	1.00502e-07	Bifunctional inhibitor/lipid-transfer protein/seed storage 2S albumin superfamily protein	Lipid binding protein	not assigned.unknown	Not assigned/Unknown	PGSC0003DMT400082104
Soltu.DM.09G024720	3.35546	1.74651	3.18187e-09	cupin family protein	Vicilin	development.storage proteins	Development	moderately similar to ( 243) AT3G22640 | Symbols: PAP85 | PAP85; nutrient reservoir | chr3:8011902-8013883 REVERSEmoderately similar to ( 327) VCLA_GOSHI Vicilin GC72-A precursor (Alpha-globulin A) - Gossypium hirsutum (Upland cotton)moderately similar to ( 290) loc_os03g46100 12003.m35340 protein globulin-1 S allele precursor, putative, expressedCupin_1 PGSC0003DMT400082074
Soltu.DM.09G025350	30.3583	4.92402	4.16263e-09	cytochrome P450, family 72, subfamily A, polypeptide	CYP72A56	misc.cytochrome P450	misc	moderately similar to ( 400) AT3G14610 | Symbols: CYP72A7 | CYP72A7; electron carrier/ heme binding / iron ion binding / monooxygenase/ oxygen binding | chr3:4912565-4914503 FORWARDmoderately similar to ( 374) C72A1_CATRO Cytochrome P450 72A1 (EC 1.3.3.9) (CYPLXXII) (Secologanin synthase) (SLS) - Catharanthus roseus (Rosy periwinkle) (Madagascar periwinkle)moderately similar to ( 388) loc_os01g43…
Soltu.DM.09G025740	2.19605	1.13491	1.80437e-30	cytidinediphosphate diacylglycerol synthase	Phosphatidate cytidylyltransferase	lipid metabolism.Phospholipid synthesis	Lipid Metabolism	moderately similar to ( 437) AT1G62430 | Symbols: ATCDS1 | ATCDS1; phosphatidate cytidylyltransferase | chr1:23106274-23108923 REVERSEmoderately similar to ( 457) CDS1_SOLTU Phosphatidate cytidylyltransferase (EC 2.7.7.41) (CDP-diglyceride synthetase) (CDP-diglyceride pyrophosphorylase) (CDP-diacylglycerol synthase) (CDS) (CTP:phosphatidate cytidylyltransferase) (CDP-DAG synthase) (CDP-DG synthet…
Soltu.DM.09G026460	32.7602	5.03387	1.63169e-17	nodulin MtN21 /EamA-like transporter family protein	Auxin-induced protein 5NG4	development.unspecified	Development	moderately similar to ( 226) AT4G08290 | Symbols: | nodulin MtN21 family protein | chr4:5239088-5240861 FORWARDmoderately similar to ( 364) loc_os03g05530 12003.m06076 protein nodulin-like protein, putative, expressed PGSC0003DMT400044387
Soltu.DM.09G026670	3.0234	1.59617	3.27142e-14	phosphate transporter 1;4	Inorganic phosphate transporter 1	transport.phosphate	Transport	highly similar to ( 818) AT2G38940 | Symbols: ATPT2, PHT1;4 | ATPT2 (ARABIDOPSIS THALIANA PHOSPHATE TRANSPORTER 2); carbohydrate transmembrane transporter/ inorganic phosphate transmembrane transporter/ phosphate transmembrane transporter/ sugar:hydrogen symporter | chr2:16258500-16260104 FORWARDhighly similar to ( 776) loc_os10g30790 12010.m21787 protein inorganic phosphate transporter 1-4, puta…
Soltu.DM.09G028760	3.41019	1.76985	5.25719e-18	Zinc-binding dehydrogenase family protein	Alcohol dehydrogenase	misc.oxidases - copper, flavone etc.	misc	moderately similar to ( 350) AT5G16990 | Symbols: | NADP-dependent oxidoreductase, putative | chr5:5581831-5583849 REVERSEmoderately similar to ( 392) loc_os06g40070 12006.m08544 protein NADP-dependent oxidoreductase P2, putative, expressedCOG2130 Qor PGSC0003DMT400088882
Soltu.DM.09G028970	12.5022	3.64411	5.36601e-151	purple acid phosphatase	Purple acid phosphatase	misc.acid and other phosphatases	misc	highly similar to ( 813) AT3G07130 | Symbols: ATPAP15, PAP15 | PAP15 (PURPLE ACID PHOSPHATASE 15); acid phosphatase/ protein serine/threonine phosphatase | chr3:2255763-2257981 REVERSEmoderately similar to ( 229) PPAF_SOYBN Purple acid phosphatase precursor (EC 3.1.3.2) (Manganese(II) purple acid phosphatase) - Glycine max (Soybean)highly similar to ( 805) loc_os03g63074 12003.m35532 protein Ser/…
Soltu.DM.09G030330	3.1817	1.6698	7.11185e-08	hypothetical protein	Glycine-rich cell wall structural protein	not assigned.unknown	Not assigned/Unknown	PGSC0003DMT400080959
Soltu.DM.09G031380	3.83592	1.93957	1.6805e-08	NB-ARC domain-containing disease resistance protein	NBS-coding resistance gene analog	stress.biotic	stress	very weakly similar to (86.7) AT1G50180 | Symbols: | disease resistance protein (CC-NBS-LRR class), putative | chr1:18584235-18587136 FORWARDvery weakly similar to (94.7) loc_os11g41540 12011.m080051 protein disease resistance RPP8-like protein 3, putative, expressedNB-ARC PGSC0003DMT400031082
Soltu.DM.10G002820	2.14256	1.09933	5.1338e-44	phosphoenolpyruvate carboxylase	Phosphoenolpyruvate carboxylase	not assigned.unknown	Not assigned/Unknown	nearly identical (1713) AT3G14940 | Symbols: ATPPC3 | ATPPC3 (PHOSPHOENOLPYRUVATE CARBOXYLASE 3); phosphoenolpyruvate carboxylase | chr3:5025584-5029476 FORWARDnearly identical (1848) CAPP_TOBAC Phosphoenolpyruvate carboxylase (EC 4.1.1.31) (PEPCase) (PEPC) - Nicotiana tabacum (Common tobacco)nearly identical (1682) loc_os08g27840 12008.m26491 protein phosphoenolpyruvate carboxylase 2, putative, …
Soltu.DM.10G003170	3.03994	1.60404	7.4229e-24	Carbohydrate-binding X8 domain superfamily protein	Beta-glucosidase 08	misc.beta 1,3 glucan hydrolases.glucan endo-1,3-beta-glucosidase	misc	moderately similar to ( 450) AT3G55430 | Symbols: | glycosyl hydrolase family 17 protein / beta-1,3-glucanase, putative | chr3:20549806-20552004 REVERSEmoderately similar to ( 397) E13B_WHEAT Glucan endo-1,3-beta-glucosidase precursor (EC 3.2.1.39) ((1->3)-beta-glucan endohydrolase) ((1->3)-beta-glucanase) (Beta-1,3-endoglucanase) - Triticum aestivum (Wheat)moderately similar to ( 436) loc_os11g4…
Soltu.DM.10G005260	2.013	1.00935	1.01823e-09	3-ketoacyl-CoA synthase	3-ketoacyl-CoA synthase 10	lipid metabolism.FA synthesis and FA elongation.beta ketoacyl CoA synthase	Lipid Metabolism	highly similar to ( 796) AT1G01120 | Symbols: KCS1 | KCS1 (3-KETOACYL-COA SYNTHASE 1); acyltransferase/ fatty acid elongase | chr1:57392-58978 REVERSEhighly similar to ( 680) loc_os03g14170 12003.m06860 protein senescence-associated protein 15, putative, expressedFAE1_CUT1_RppA CHS_like BcsA FabH KAS_III init_cond_enzymes PGSC0003DMT400028047
Soltu.DM.10G006830	4.32627	2.11312	1.91124e-138	digalactosyl diacylglycerol deficient	Digalactosyldiacylglycerol synthase 2, chloroplastic	lipid metabolism.glycolipid synthesis.DGDG synthase	Lipid Metabolism	highly similar to ( 621) AT4G00550 | Symbols: DGD2 | DGD2; UDP-galactosyltransferase/ UDP-glycosyltransferase/ digalactosyldiacylglycerol synthase/ transferase, transferring glycosyl groups | chr4:238154-240019 REVERSEhighly similar to ( 623) DGDG2_LOTJA Digalactosyldiacylglycerol synthase 2, chloroplast (EC 2.4.1.241) - Lotus japonicushighly similar to ( 570) loc_os03g11560 12003.m06608 protein …
Soltu.DM.10G007240	17.4739	4.12713	4.99228e-61	cytochrome P450, family 712, subfamily A, polypeptide	Cytochrome P450	misc.cytochrome P450	misc	moderately similar to ( 329) AT2G42250 | Symbols: CYP712A1 | CYP712A1; electron carrier/ heme binding / iron ion binding / monooxygenase/ oxygen binding | chr2:17600075-17601709 REVERSEmoderately similar to ( 273) C93A1_SOYBN Cytochrome P450 93A1 (EC 1.14.-.-) - Glycine max (Soybean)moderately similar to ( 220) loc_os06g41070 12006.m08642 protein cytochrome P450 93A1, putative, expressedp450 CypX…
Soltu.DM.10G007540	4.08123	2.029	7.1538e-16	Transketolase	Transketolase, chloroplastic	PS.calvin cycle.transketolase	Photosynthesis	nearly identical (1209) AT2G45290 | Symbols: | transketolase, putative | chr2:18672737-18675589 FORWARDnearly identical (1406) TKTC_SOLTU Transketolase, chloroplast precursor (EC 2.2.1.1) (TK) - Solanum tuberosum (Potato)nearly identical (1213) loc_os06g04270 12006.m05156 protein transketolase, chloroplast precursor, putative, expressedTktA PRK05899 PRK12753 PRK12754 Transketolase_N TPP_TK COG395…
Soltu.DM.10G008360	2.35248	1.23418	4.4096e-08	Fatty acid hydroxylase superfamily	Sterol desaturase	secondary metabolism.wax	secondary metabolism	highly similar to ( 770) AT1G02205 | Symbols: CER1 | CER1 (ECERIFERUM 1); octadecanal decarbonylase | chr1:418818-422154 FORWARDhighly similar to ( 707) loc_os10g33250 12010.m21915 protein CER1, putative, expressed PGSC0003DMT400072024
Soltu.DM.10G008400	7.55626	2.91767	3.73626e-07	RING/U-box superfamily protein	Avr9/Cf-9 rapidly elicited protein 132	not assigned.unknown	Not assigned/Unknown	PGSC0003DMT400043833
Soltu.DM.10G012320	6.9604	2.79917	2.08261e-64	hypothetical protein	Tis11	not assigned.unknown	Not assigned/Unknown	PGSC0003DMT400062106
Soltu.DM.10G013570	56.7392	5.82627	1.13595e-06	basic helix-loop-helix (bHLH) DNA-binding superfamily protein	Transcription factor bHLH84	RNA.regulation of transcription.bHLH,Basic Helix-Loop-Helix family	RNA	weakly similar to ( 186) AT2G14760 | Symbols: | basic helix-loop-helix protein / bHLH protein | chr2:6322459-6323312 REVERSEweakly similar to ( 157) loc_os12g39850 12012.m07769 protein DNA binding protein, putative PGSC0003DMT400089728
Soltu.DM.10G016970	31.9096	4.99592	5.4157e-267	rotamase CYP	Gene of unknown function	cell.cycle.peptidylprolyl isomerase	Cell	moderately similar to ( 256) AT4G38740 | Symbols: ROC1 | ROC1 (ROTAMASE CYP 1); peptidyl-prolyl cis-trans isomerase | chr4:18083620-18084138 REVERSEmoderately similar to ( 269) CYPH_CATRO Peptidyl-prolyl cis-trans isomerase (EC 5.2.1.8) (PPIase) (Rotamase) (Cyclophilin) (Cyclosporin A-binding protein) - Catharanthus roseus (Rosy periwinkle) (Madagascar periwinkle)moderately similar to ( 237) loc_…
Soltu.DM.10G018530	2.38807	1.25585	8.42997e-30	serine/threonine protein kinase	Ribosomal protein S6 kinase	protein.postranslational modification	Protein	highly similar to ( 653) AT3G08720 | Symbols: ATPK19, ATPK2 | S6K2 (ARABIDOPSIS THALIANA SERINE/THREONINE PROTEIN KINASE 2); kinase/ protein kinase | chr3:2648625-2650407 REVERSEweakly similar to ( 158) CIPK1_ORYSA CIPK-like protein 1 (EC 2.7.11.1) (OsCK1) - Oryza sativa (Rice)highly similar to ( 651) loc_os03g21620 12003.m07566 protein serine/threonine-protein kinase AtPK19, putative, expressedS…
Soltu.DM.10G019440	39.2215	5.29357	2.70037e-110	Thiamine pyrophosphate dependent pyruvate decarboxylase family protein	Pyruvate decarboxylase	fermentation.PDC	primary carbon metabolism	nearly identical (1025) AT4G33070 | Symbols: | pyruvate decarboxylase, putative | chr4:15952519-15954676 REVERSEhighly similar to ( 970) PDC2_TOBAC Pyruvate decarboxylase isozyme 2 (EC 4.1.1.1) (PDC) - Nicotiana tabacum (Common tobacco)highly similar to ( 960) loc_os03g18220 12003.m101116 protein pyruvate decarboxylase isozyme 2, putative, expressedCOG3961 TPP_PDC_IPDC IlvB TPP_enzyme_N PRK08199 …
Soltu.DM.10G019560	3.16117	1.66046	2.5039e-07	wall-associated kinase	ATP binding protein	signalling.receptor kinases.wall associated kinase	signalling	moderately similar to ( 469) AT1G21270 | Symbols: WAK2 | WAK2; ATP binding / calcium ion binding / protein kinase/ protein serine/threonine kinase | chr1:7444997-7447345 FORWARDweakly similar to ( 144) CRI4_MAIZE Putative receptor protein kinase CRINKLY4 precursor (EC 2.7.11.1) - Zea mays (Maize)moderately similar to ( 470) loc_os04g51040 12004.m10001 protein OsWAK50 - OsWAK receptor-like protein…
Soltu.DM.10G021270	2.99842	1.5842	5.37025e-14	aluminum sensitive	Protein ALUMINUM SENSITIVE 3	0	Not assigned/Unknown	0
Soltu.DM.10G021470	23.4772	4.55319	1.60931e-33	O-methyltransferase family protein	O-methyltransferase	misc.O-methyl transferases	misc	moderately similar to ( 468) AT3G53140 | Symbols: | O-diphenol-O-methyl transferase, putative | chr3:19695692-19697355 FORWARDmoderately similar to ( 248) COMT1_CATRO Caffeic acid 3-O-methyltransferase (EC 2.1.1.68) (S-adenosysl-L-methionine:caffeic acid 3-O-methyltransferase) (COMT) (CAOMT) - Catharanthus roseus (Rosy periwinkle) (Madagascar periwinkle)moderately similar to ( 367) loc_os02g57760…
Soltu.DM.10G022160	4.096	2.03422	1.07032e-19	cytochrome P450, family 76, subfamily G, polypeptide	Cytochrome P450	misc.cytochrome P450	misc	moderately similar to ( 400) AT3G52970 | Symbols: CYP76G1 | CYP76G1; electron carrier/ heme binding / iron ion binding / monooxygenase/ oxygen binding | chr3:19641400-19643259 REVERSEhighly similar to ( 560) C76A2_SOLME Cytochrome P450 76A2 (EC 1.14.-.-) (CYPLXXVIA2) (P-450EG7) - Solanum melongena (Eggplant) (Aubergine)moderately similar to ( 344) loc_os10g08540 12010.m04202 protein cytochrome P4…
Soltu.DM.10G022400	2.2282	1.15588	3.66543e-44	D-alanine--D-alanine ligase family	D-alanine-D-alanine ligase	not assigned.unknown	Not assigned/Unknown	highly similar to ( 614) AT3G08840 | Symbols: | D-alanine--D-alanine ligase family | chr3:2680568-2686157 REVERSEhighly similar to ( 563) loc_os07g49110 12007.m09120 protein D-alanine-D-alanine ligase, putative, expressedDdlA ddl ddl PGSC0003DMT400028839
Soltu.DM.10G022780	2.13948	1.09726	1.18403e-06	EF-TU receptor	Receptor kinase	signalling.receptor kinases.leucine rich repeat XI	signalling	highly similar to ( 801) AT3G47570 | Symbols: | leucine-rich repeat transmembrane protein kinase, putative | chr3:17527611-17530748 FORWARDmoderately similar to ( 312) RPK1_IPONI Receptor-like protein kinase precursor (EC 2.7.11.1) - Ipomoea nil (Japanese morning glory) (Pharbitis nil)highly similar to ( 695) loc_os11g29790 12011.m06888 protein receptor-like protein kinase precursor, putativeS_TK…
Soltu.DM.10G022790	6.6409	2.73138	6.89501e-162	sulfoquinovosyldiacylglycerol	Glycosyltransferase	lipid metabolism.glycolipid synthesis.sulfolipid synthase	Lipid Metabolism	highly similar to ( 684) AT5G01220 | Symbols: SQD2 | SQD2 (sulfoquinovosyldiacylglycerol 2); UDP-glycosyltransferase/ UDP-sulfoquinovose:DAG sulfoquinovosyltransferase/ transferase, transferring glycosyl groups | chr5:86907-89885 REVERSEhighly similar to ( 696) loc_os07g01030 12007.m04584 protein glycosyl transferase, group 1 family protein, putative, expressedRfaG Glycos_transf_1 GlgA PGSC0003DM…
Soltu.DM.10G024260	129.714	7.01919	8.75452e-10	nitrate transporter 2.4	Nitrate transporter	transport.nitrate	Transport	highly similar to ( 734) AT1G08090 | Symbols: ATNRT2:1, NRT2, NRT2;1AT, ACH1, LIN1, ATNRT2.1, NRT2.1 | ATNRT2:1 (NITRATE TRANSPORTER 2:1); nitrate transmembrane transporter | chr1:2524139-2525920 FORWARDhighly similar to ( 715) loc_os02g02190 12002.m05569 protein high affinity nitrate transporter, putative, expressedNarK PGSC0003DMT400092589
Soltu.DM.10G024420	2.26551	1.17984	2.42982e-22	phosphoadenosine phosphosulfate (PAPS) reductase family protein	Molybdopterin-binding	Co-factor and vitamine metabolism	other metabolism	moderately similar to ( 431) AT5G03430 | Symbols: | phosphoadenosine phosphosulfate (PAPS) reductase family protein | chr5:849237-852867 REVERSEmoderately similar to ( 397) loc_os01g15490 12001.m150544 protein transferase, putative, expressedcinA PAPS_reductase MoCF_biosynth CinA PAPS_reduct PGSC0003DMT400072441
Soltu.DM.10G024510	4.04222	2.01515	7.84851e-17	gamma tonoplast intrinsic protein	Aquaporin TIP1;3	transport.Major Intrinsic Proteins.TIP	Transport	moderately similar to ( 331) AT2G36830 | Symbols: GAMMA-TIP, TIP1;1, GAMMA-TIP1 | GAMMA-TIP (GAMMA TONOPLAST INTRINSIC PROTEIN); water channel | chr2:15445490-15446336 FORWARDmoderately similar to ( 309) TIP11_ORYSA Probable aquaporin TIP1.1 (Tonoplast intrinsic protein 1.1) (OsTIP1.1) (rTIP1) - Oryza sativa (Rice)moderately similar to ( 309) loc_os03g05290 12003.m06053 protein aquaporin TIP1.1, …
Soltu.DM.10G025850	3.48936	1.80296	7.53826e-09	protein kinases;ubiquitin-protein ligases	Penetration and arbuscule morphogenesis protein	cell.organisation	Cell	very weakly similar to ( 100) AT5G13530 | Symbols: KEG | KEG (KEEP ON GOING); protein binding / protein kinase/ ubiquitin-protein ligase | chr5:4345618-4354369 FORWARDmoderately similar to ( 373) loc_os03g45290 12003.m09558 protein ankyrin repeat domain-containing protein 50, putative, expressedANK Arp PGSC0003DMT400072274
Soltu.DM.10G025880	2.34174	1.22758	9.87942e-52	Peptidase M50 family protein	Sterol regulatory element-binding protein site 2 protease	protein.degradation	Protein	highly similar to ( 725) AT5G35220 | Symbols: EGY1 | EGY1 (ETHYLENE-DEPENDENT GRAVITROPISM-DEFICIENT AND YELLOW-GREEN 1); metalloendopeptidase | chr5:13484606-13487546 REVERSEhighly similar to ( 663) loc_os03g57840 12003.m10696 protein sterol-regulatory element binding protein site 2 protease containing protein, expressed PGSC0003DMT400072520
Soltu.DM.10G028070	3.19941	1.6778	3.53112e-08	UDP-glucosyltransferase 73B2	Glucosyltransferase	misc.UDP glucosyl and glucoronyl transferases	misc	weakly similar to ( 186) AT4G34131 | Symbols: UGT73B3 | UGT73B3 (UDP-glucosyl transferase 73B3); UDP-glycosyltransferase/ abscisic acid glucosyltransferase/ quercetin 3-O-glucosyltransferase/ transferase, transferring hexosyl groups | chr4:16343268-16344713 REVERSEmoderately similar to ( 442) ZOX_PHAVU Zeatin O-xylosyltransferase (EC 2.4.2.40) (Zeatin O-beta-D-xylosyltransferase) - Phaseolus vulg…
Soltu.DM.10G029930	2.16154	1.11206	2.03184e-07	nodulin MtN21 /EamA-like transporter family protein	Auxin-induced protein 5NG4	development.unspecified	Development	moderately similar to ( 401) AT5G07050 | Symbols: | LOCATED IN: membrane; CONTAINS InterPro DOMAIN/s: Protein of unknown function DUF6, transmembrane (InterPro:IPR000620); BEST Arabidopsis thaliana protein match is: nodulin MtN21 family protein (TAIR:AT2G40900.1); Has 2288 Blast hits to 2270 proteins in 280 species: Archae - 23; Bacteria - 774; Metazoa - 5; Fungi - 0; Plants - 641; Viruses - 0; O…
Soltu.DM.10G030320	2.7146	1.44074	9.58401e-08	zinc induced facilitator	Carbohydrate transporter	transport.ABC transporters and multidrug resistance systems	Transport	highly similar to ( 519) AT5G13750 | Symbols: ZIFL1 | ZIFL1 (ZINC INDUCED FACILITATOR-like 1); tetracycline:hydrogen antiporter | chr5:4438318-4440829 FORWARDmoderately similar to ( 493) loc_os12g03899 12012.m04385 protein carbohydrate transporter/ sugar porter/ transporter, putative, expressedMFS_1 AraJ PGSC0003DMT400018524
Soltu.DM.11G000510	3.69396	1.88517	3.57786e-106	Inositol monophosphatase family protein	Inositol monophosphatase 3	minor CHO metabolism.myo-inositol.inositol phosphatase	minor CHO metabolism	moderately similar to ( 407) AT3G02870 | Symbols: VTC4 | VTC4; 3'(2'),5'-bisphosphate nucleotidase/ L-galactose-1-phosphate phosphatase/ inositol or phosphatidylinositol phosphatase/ inositol-1(or 4)-monophosphatase | chr3:627742-629682 REVERSEmoderately similar to ( 393) IMPP_MESCR Inositol monophosphatase (EC 3.1.3.25) (IMPase) (IMP) (Inositol-1(or 4)-monophosphatase) - Mesembryanthemum crystal…
Soltu.DM.11G002350	27.8132	4.7977	9.96981e-100	geranylgeranyl pyrophosphate synthase	Geranylgeranyl pyrophosphate synthase 1	secondary metabolism.isoprenoids.non-mevalonate pathway.geranylgeranyl pyrophosphate synthase	secondary metabolism	moderately similar to ( 422) AT4G36810 | Symbols: GGPS1 | GGPS1 (GERANYLGERANYL PYROPHOSPHATE SYNTHASE 1); farnesyltranstransferase | chr4:17343513-17344628 FORWARDmoderately similar to ( 426) GGPPS_SINAL Geranylgeranyl pyrophosphate synthetase, chloroplast precursor (GGPP synthetase) (GGPS) [Includes: Dimethylallyltranstransferase (EC 2.5.1.1); Geranyltranstransferase (EC 2.5.1.10); Farnesyltran…
Soltu.DM.11G002470	2.06662	1.04727	1.6258e-07	SGNH hydrolase-type esterase superfamily protein	Lipolytic enzyme, G-D-S-L	misc.GDSL-motif lipase	misc	highly similar to ( 505) AT5G37690 | Symbols: | GDSL-motif lipase/hydrolase family protein | chr5:14973610-14976115 REVERSEweakly similar to ( 167) APG_BRANA Anter-specific proline-rich protein APG (Protein CEX) (Fragment) - Brassica napus (Rape)moderately similar to ( 406) loc_os06g14630 12006.m06178 protein anther-specific proline-rich protein APG, putative, expressedSGNH_plant_lipase_like fatt…
Soltu.DM.11G002770	26.0492	4.70317	2.17488e-95	Deoxyxylulose-5-phosphate synthase	1-deoxy-D-xylulose 5-phosphate synthase 2	secondary metabolism.isoprenoids.non-mevalonate pathway.DXS	secondary metabolism	nearly identical (1016) AT4G15560 | Symbols: CLA1, DEF, CLA, DXS, DXPS2 | CLA1 (CLOROPLASTOS ALTERADOS 1); 1-deoxy-D-xylulose-5-phosphate synthase | chr4:8884218-8887254 FORWARDnearly identical (1038) DXS_ORYSA Probable 1-deoxy-D-xylulose-5-phosphate synthase, chloroplast precursor (EC 2.2.1.7) (1-deoxyxylulose-5-phosphate synthase) (DXP synthase) (DXPS) - Oryza sativa (Rice)nearly identical (112…
Soltu.DM.11G002920	14.1018	3.81781	2.89373e-136	U-box domain-containing protein kinase family protein	ATP binding protein	protein.postranslational modification.kinase.receptor like cytoplasmatic kinase VII	Protein	moderately similar to ( 451) AT5G65500 | Symbols: | ATP binding / kinase/ protein kinase/ protein serine/threonine kinase/ protein tyrosine kinase/ ubiquitin-protein ligase | chr5:26181093-26183997 REVERSEvery weakly similar to (88.2) NORK_MEDTR Nodulation receptor kinase precursor (EC 2.7.11.1) (Does not make infections protein 2) (Symbiosis receptor-like kinase) (MtSYMRK) - Medicago truncatula …
Soltu.DM.11G003050	4.65864	2.21991	3.11669e-07	K-box region and MADS-box transcription factor family protein	MADS-box protein JOINTLESS	RNA.regulation of transcription.MADS box transcription factor family	RNA	moderately similar to ( 247) AT2G22540 | Symbols: SVP, AGL22 | SVP (SHORT VEGETATIVE PHASE); transcription factor/ translation repressor, nucleic acid binding | chr2:9580417-9583603 FORWARDweakly similar to ( 178) MAD22_ORYSA MADS-box transcription factor 22 (OsMADS22) - Oryza sativa (Rice)weakly similar to ( 178) loc_os02g52340 12002.m10265 protein MADS-box transcription factor 22, putative, exp…
Soltu.DM.11G004140	2.80781	1.48945	2.70931e-86	lecithin:cholesterol acyltransferase	Phospholipase A1	lipid metabolism.'exotics' (steroids, squalene etc).phosphatidylcholinesterol O-acyltransferase	Lipid Metabolism	highly similar to ( 612) AT3G03310 | Symbols: | lecithin:cholesterol acyltransferase family protein / LACT family protein | chr3:778767-781488 REVERSEmoderately similar to ( 495) loc_os09g33820 12009.m22221 protein phospholipase A1, putative, expressedLACT PGSC0003DMT400041886
Soltu.DM.11G004470	3.46677	1.79359	6.6449e-30	P-loop containing nucleoside triphosphate hydrolases superfamily protein	ATP binding protein	protein.degradation	Protein	highly similar to ( 525) AT3G10420 | Symbols: | sporulation protein-related | chr3:3239307-3241571 FORWARDhighly similar to ( 751) loc_os07g08970 12007.m05353 protein expressed proteinSpoIIIAA AAA_R3H PGSC0003DMT400079820
Soltu.DM.11G004940	3.05112	1.60934	1.2848e-39	phosphate transporter traffic facilitator1	SEC12 1	development.unspecified	Development	moderately similar to ( 409) AT3G52190 | Symbols: PHF1 | PHF1 (PHOSPHATE TRANSPORTER TRAFFIC FACILITATOR1); nucleotide binding | chr3:19354117-19356910 REVERSEmoderately similar to ( 384) loc_os07g09000 12007.m05356 protein sec12-like protein 1, putative, expressed PGSC0003DMT400070284
Soltu.DM.11G004970	2.50905	1.32714	4.33183e-07	phosphate transporter traffic facilitator1	Nucleotide binding protein	development.unspecified	Development	very weakly similar to (99.8) AT3G52190 | Symbols: PHF1 | PHF1 (PHOSPHATE TRANSPORTER TRAFFIC FACILITATOR1); nucleotide binding | chr3:19354117-19356910 REVERSEvery weakly similar to (90.1) loc_os07g09000 12007.m05356 protein sec12-like protein 1, putative, expressed PGSC0003DMT400070278
Soltu.DM.11G006080	7.20318	2.84863	2.02238e-18	pleiotropic drug resistance	ATP-binding cassette transporter	transport.ABC transporters and multidrug resistance systems	Transport	nearly identical (1912) AT2G36380 | Symbols: PDR6, ATPDR6 | PDR6; ATPase, coupled to transmembrane movement of substances | chr2:15257583-15263627 FORWARDnearly identical (1950) PDR2_NICPL Pleiotropic drug resistance protein 2 (NpPDR2) - Nicotiana plumbaginifolia (Leadwort-leaved tobacco)nearly identical (1654) loc_os02g11760 12002.m06425 protein PDR5-like ABC transporter, putative, expressedABC_…
Soltu.DM.11G007500	12.8066	3.67881	3.45243e-25	conserved hypothetical protein	Conserved gene of unknown function	not assigned.unknown	Not assigned/Unknown	highly similar to ( 603) AT3G11760 | Symbols: | unknown protein | chr3:3718529-3721123 FORWARDhighly similar to ( 611) loc_os03g44670 12003.m09506 protein expressed protein PGSC0003DMT400065418
Soltu.DM.11G007520	2.24469	1.16652	1.57497e-09	conserved hypothetical protein	Conserved gene of unknown function	not assigned.unknown	Not assigned/Unknown	highly similar to ( 603) AT3G11760 | Symbols: | unknown protein | chr3:3718529-3721123 FORWARDhighly similar to ( 611) loc_os03g44670 12003.m09506 protein expressed protein PGSC0003DMT400065418
Soltu.DM.11G007700	5.09806	2.34995	1.15039e-06	3-oxo-5-alpha-steroid 4-dehydrogenase family protein	Conserved gene of unknown function	hormone metabolism.brassinosteroid.synthesis-degradation.BRs.DET2	hormone metabolism	moderately similar to ( 235) AT5G16010 | Symbols: | 3-oxo-5-alpha-steroid 4-dehydrogenase family protein / steroid 5-alpha-reductase family protein | chr5:5227982-5229012 FORWARDmoderately similar to ( 207) loc_os07g06800 12007.m05140 protein 3-oxo-5-alpha-steroid 4-dehydrogenase 2, putative, expressedSteroid_dh PGSC0003DMT400002569
Soltu.DM.11G008540	18.1625	4.18289	1.18275e-56	GRAS family transcription factor	GRAS family transcription factor	RNA.regulation of transcription.GRAS transcription factor family	RNA	weakly similar to ( 145) AT4G08250 | Symbols: | scarecrow transcription factor family protein | chr4:5196787-5198238 FORWARDweakly similar to ( 198) NSP2_MEDTR Nodulation signaling pathway 2 protein - Medicago truncatula (Barrel medic)weakly similar to ( 186) loc_os11g06180 12011.m04815 protein DELLA protein GAIP, putativeGRAS PGSC0003DMT400010158
Soltu.DM.11G013650	13.6457	3.77038	3.24321e-18	12-oxophytodienoate reductase	LEDI-5c protein	hormone metabolism.jasmonate.synthesis-degradation.12-Oxo-PDA-reductase	hormone metabolism	highly similar to ( 585) AT1G76690 | Symbols: OPR2, ATOPR2 | OPR2 | chr1:28778976-28780355 FORWARDhighly similar to ( 509) loc_os06g11290 12006.m05846 protein 12-oxophytodienoate reductase 2, putative, expressedOYE_like_FMN PRK10605 NemA Oxidored_FMN OYE_like_FMN_family OYE_YqiM_FMN OYE_like_5_FMN OYE_like_4_FMN OYE_like_3_FMN OYE_like_2_FMN DCR_FMN PRK08255 ER_like_FMN TMADH_HD_FMN PGSC0003DMT40…
Soltu.DM.11G016150	538.364	9.07244	5.10193e-18	Protein of unknown function (DUF506)	Conserved gene of unknown function	not assigned.unknown	Not assigned/Unknown	weakly similar to ( 144) AT4G32480 | Symbols: | unknown protein | chr4:15676488-15677776 FORWARDweakly similar to ( 139) loc_os01g54340 12001.m43190 protein plant-specific domain TIGR01615 family protein, expressedDUF506 PGSC0003DMT400045914
Soltu.DM.11G017190	3.69186	1.88435	8.26418e-57	Sucrose-phosphate synthase family protein	Sucrose-phosphate synthase isoform B	major CHO metabolism.synthesis.sucrose.SPS	primary carbon metabolism	nearly identical (1578) AT1G04920 | Symbols: ATSPS3F | ATSPS3F (sucrose phosphate synthase 3F); sucrose-phosphate synthase/ transferase, transferring glycosyl groups | chr1:1391674-1395756 REVERSEnearly identical (1458) SPS_MAIZE Sucrose-phosphate synthase (EC 2.4.1.14) (UDP-glucose-fructose-phosphate glucosyltransferase) - Zea mays (Maize)nearly identical (1415) loc_os01g69030 12001.m150823 prot…
Soltu.DM.11G018860	2.25585	1.17367	1.41074e-36	RING/U-box superfamily protein	RING finger	protein.degradation.ubiquitin.E3.RING	Protein	weakly similar to ( 198) AT5G19430 | Symbols: | zinc finger (C3HC4-type RING finger) family protein | chr5:6553998-6555616 FORWARDmoderately similar to ( 216) loc_os01g72480 12001.m13283 protein zinc finger, C3HC4 type family protein, expressed PGSC0003DMT400024474
Soltu.DM.11G020660	2.05979	1.04249	2.66069e-11	purple acid phosphatase	Inactive purple acid phosphatase 28	misc.acid and other phosphatases	misc	moderately similar to ( 470) AT5G57140 | Symbols: ATPAP28, PAP28 | PAP28 (PURPLE ACID PHOSPHATASE 28); acid phosphatase/ protein serine/threonine phosphatase | chr5:23149926-23151370 FORWARDmoderately similar to ( 404) loc_os06g48570 12006.m09383 protein phosphatase DCR2, putative, expressed PGSC0003DMT400021970
Soltu.DM.11G020830	3.2967	1.72102	2.19647e-30	copper/zinc superoxide dismutase	Superoxide dismutase [Cu-Zn]	redox.dismutases and catalases	Redox	moderately similar to ( 242) AT2G28190 | Symbols: CSD2, CZSOD2 | CSD2 (COPPER/ZINC SUPEROXIDE DISMUTASE 2); superoxide dismutase | chr2:12014548-12016303 FORWARDmoderately similar to ( 270) SODCP_PETHY Superoxide dismutase [Cu-Zn], chloroplast precursor (EC 1.15.1.1) - Petunia hybrida (Petunia)moderately similar to ( 238) loc_os08g44770 12008.m080238 protein superoxide dismutase, chloroplast prec…
Soltu.DM.11G021050	2.89666	1.53439	4.67559e-10	hydroxycinnamoyl-CoA shikimate/quinate hydroxycinnamoyl transferase	Anthranilate N-benzoyltransferase protein	secondary metabolism.phenylpropanoids	secondary metabolism	moderately similar to ( 206) AT5G48930 | Symbols: HCT | HCT (HYDROXYCINNAMOYL-COA SHIKIMATE/QUINATE HYDROXYCINNAMOYL TRANSFERASE); quinate O-hydroxycinnamoyltransferase/ shikimate O-hydroxycinnamoyltransferase/ transferase | chr5:19836654-19838092 REVERSEweakly similar to ( 199) HCBT1_DIACA Anthranilate N-benzoyltransferase protein 1 (EC 2.3.1.144) (Anthranilate N-hydroxycinnamoyl/benzoyltransfer…
Soltu.DM.11G021270	3.94054	1.97839	6.70407e-30	PHYTOSULFOKINE 3 PRECURSOR	Phytosulfokine peptide	not assigned.unknown	Not assigned/Unknown	PGSC0003DMT400068260
Soltu.DM.11G021610	2.77828	1.47419	1.26545e-11	Jojoba acyl CoA reductase-related male sterility protein	Acyl CoA reductase	lipid metabolism.lipid degradation.beta-oxidation.acyl CoA reductase	Lipid Metabolism	highly similar to ( 615) AT4G33790 | Symbols: CER4, G7, FAR3 | CER4 (ECERIFERUM 4); fatty acyl-CoA reductase (alcohol-forming)/ oxidoreductase, acting on the CH-CH group of donors | chr4:16204325-16207891 REVERSEhighly similar to ( 514) loc_os08g20200 12008.m06087 protein male sterility protein 2, putative, expressedNAD_binding_4 PGSC0003DMT400019126
Soltu.DM.11G021680	4.37141	2.1281	1.75394e-72	alpha/beta-Hydrolases superfamily protein	Esterase/lipase/thioesterase family protein	not assigned.unknown	Not assigned/Unknown	moderately similar to ( 392) AT5G22460 | Symbols: | esterase/lipase/thioesterase family protein | chr5:7443659-7445269 REVERSEmoderately similar to ( 353) loc_os12g05600 12012.m04553 protein catalytic/ hydrolase, putative, expressed PGSC0003DMT400019165
Soltu.DM.11G021700	2.05283	1.03761	3.48338e-33	myb-like HTH transcriptional regulator family protein	MYB-CC type transfactor	RNA.regulation of transcription.G2-like transcription factor family, GARP	RNA	moderately similar to ( 261) AT2G01060 | Symbols: | myb family transcription factor | chr2:73456-74902 REVERSEmoderately similar to ( 267) loc_os09g12770 12009.m059954 protein MYB-CC type transfactor, putative, expressed PGSC0003DMT400019099
Soltu.DM.11G022850	3.71883	1.89485	2.85445e-13	Protein kinase superfamily protein	LysM type receptor kinase	protein.postranslational modification.kinase.receptor like cytoplasmatic kinase VII	Protein	weakly similar to ( 189) AT2G33580 | Symbols: | protein kinase family protein / peptidoglycan-binding LysM domain-containing protein | chr2:14219848-14221842 REVERSEweakly similar to ( 111) KPRO_MAIZE Putative receptor protein kinase ZmPK1 precursor (EC 2.7.11.1) - Zea mays (Maize)weakly similar to ( 179) loc_os02g09960 12002.m06293 protein protein kinase, putative, expressedTyrKc S_TKc Pkinase_T…
Soltu.DM.11G022900	2.3143	1.21058	8.04693e-12	lysine decarboxylase family protein	Carboxy-lyase	amino acid metabolism.degradation.aspartate family.lysine	AA metabolism	moderately similar to ( 342) AT2G37210 | Symbols: | Encodes a protein of unknown function. It has been crystallized and shown to be structurally almost identical to the protein encoded by At5g11950. | chr2:15624253-15626834 REVERSEmoderately similar to ( 332) loc_os04g43840 12004.m09343 protein carboxy-lyase, putative, expressedLysine_decarbox COG1611 PGSC0003DMT400020890
Soltu.DM.11G024260	2.52154	1.33431	1.13674e-07	hydroxycinnamoyl-CoA shikimate/quinate hydroxycinnamoyl transferase	Anthranilate N-benzoyltransferase protein	secondary metabolism.phenylpropanoids	secondary metabolism	weakly similar to ( 181) AT5G48930 | Symbols: HCT | HCT (HYDROXYCINNAMOYL-COA SHIKIMATE/QUINATE HYDROXYCINNAMOYL TRANSFERASE); quinate O-hydroxycinnamoyltransferase/ shikimate O-hydroxycinnamoyltransferase/ transferase | chr5:19836654-19838092 REVERSEweakly similar to ( 160) HCBT1_DIACA Anthranilate N-benzoyltransferase protein 1 (EC 2.3.1.144) (Anthranilate N-hydroxycinnamoyl/benzoyltransferase …
Soltu.DM.11G024290	2.67797	1.42114	5.16049e-16	hydroxycinnamoyl-CoA shikimate/quinate hydroxycinnamoyl transferase	Anthranilate N-benzoyltransferase protein	secondary metabolism.phenylpropanoids	secondary metabolism	weakly similar to ( 181) AT5G48930 | Symbols: HCT | HCT (HYDROXYCINNAMOYL-COA SHIKIMATE/QUINATE HYDROXYCINNAMOYL TRANSFERASE); quinate O-hydroxycinnamoyltransferase/ shikimate O-hydroxycinnamoyltransferase/ transferase | chr5:19836654-19838092 REVERSEweakly similar to ( 160) HCBT1_DIACA Anthranilate N-benzoyltransferase protein 1 (EC 2.3.1.144) (Anthranilate N-hydroxycinnamoyl/benzoyltransferase …
Soltu.DM.11G024560	5.16016	2.36741	3.83052e-25	alpha/beta-Hydrolases superfamily protein	Gibberellin receptor GID1	Biodegradation of Xenobiotics	other metabolism	moderately similar to ( 332) AT5G06570 | Symbols: | hydrolase | chr5:2008075-2011013 REVERSEweakly similar to ( 148) GID1_ORYSA Gibberellin receptor GID1 (EC 3.-.-.-) (Gibberellin-insensitive dwarf protein 1) (Protein GIBBERELLIN INSENSITIVE DWARF1) - Oryza sativa (Rice)moderately similar to ( 390) loc_os07g06880 12007.m05148 protein gibberellin receptor GID1L2, putative, expressedAbhydrolase_3 A…
Soltu.DM.12G000170	5.3585	2.42183	2.61756e-08	Cation efflux family protein	Metal tolerance protein	transport.metal	Transport	highly similar to ( 509) AT3G58060 | Symbols: | cation efflux family protein / metal tolerance protein, putative (MTPc3) | chr3:21497778-21499676 REVERSEhighly similar to ( 548) loc_os03g12530 12003.m06703 protein metal tolerance protein C3, putative, expressedCation_efflux MMT1 PGSC0003DMT400010945
Soltu.DM.12G002290	2.17908	1.12372	8.01217e-24	15-cis-zeta-carotene isomerase	Conserved gene of unknown function	transport.unspecified cations	Transport	moderately similar to ( 480) AT1G10830 | Symbols: | sodium symporter-related | chr1:3606411-3607449 REVERSEmoderately similar to ( 469) loc_os12g21710 12012.m06016 protein nnrU, putative, expressedCOG4094 PGSC0003DMT400011667
Soltu.DM.12G003630	3.87849	1.95549	2.35926e-09	HXXXD-type acyl-transferase family protein	Anthocyanin acyltransferase	secondary metabolism.phenylpropanoids	secondary metabolism	weakly similar to ( 157) AT3G26040 | Symbols: | transferase family protein | chr3:9519741-9521069 FORWARDvery weakly similar to (87.0) loc_os08g10420 12008.m05175 protein anthranilate N-benzoyltransferase protein 1, putative, expressedTransferase PGSC0003DMT400075236
Soltu.DM.12G005270	2.26006	1.17636	3.26618e-28	salt tolerance homolog2	Salt-tolerance protein	RNA.regulation of transcription.C2C2(Zn) CO-like, Constans-like zinc finger family	RNA	weakly similar to ( 171) AT4G39070 | Symbols: | zinc finger (B-box type) family protein | chr4:18205061-18206421 REVERSEweakly similar to ( 165) loc_os02g43170 12002.m09352 protein salt tolerance-like protein, putative, expressed PGSC0003DMT400075652
Soltu.DM.12G005590	2.73311	1.45054	2.72906e-55	Calcineurin-like metallo-phosphoesterase superfamily protein	Hydrolase	misc.calcineurin-like phosphoesterase family protein	misc	nearly identical (1315) AT4G23000 | Symbols: | hydrolase/ protein serine/threonine phosphatase | chr4:12055241-12060028 FORWARDnearly identical (1284) loc_os07g04210 12007.m04890 protein hydrolase/ protein serine/threonine phosphatase, putative PGSC0003DMT400020749
Soltu.DM.12G006200	3.04052	1.60432	2.43136e-64	interferon-related developmental regulator family protein / IFRD protein family	Conserved gene of unknown function	not assigned.unknown	Not assigned/Unknown	highly similar to ( 525) AT1G27760 | Symbols: SAT32, ATSAT32 | interferon-related developmental regulator family protein / IFRD protein family | chr1:9668895-9671322 FORWARDmoderately similar to ( 329) loc_os07g39900 12007.m08232 protein interferon-related developmental regulator family protein, expressedIFRD PGSC0003DMT400030164
Soltu.DM.12G007370	4.99838	2.32146	2.43168e-50	conserved hypothetical protein	Conserved gene of unknown function	not assigned.unknown	Not assigned/Unknown	weakly similar to ( 187) AT1G71780 | Symbols: | unknown protein | chr1:26995406-26996638 REVERSEweakly similar to ( 149) loc_os01g51800 12001.m11357 protein expressed protein PGSC0003DMT400043661
Soltu.DM.12G008460	2.97406	1.57243	5.44786e-18	Calcium-binding EF-hand family protein	Calcineurin B 04	signalling.calcium	signalling	moderately similar to ( 223) AT5G24270 | Symbols: SOS3, CBL4 | SOS3 (SALT OVERLY SENSITIVE 3); calcium ion binding / calcium-dependent protein serine/threonine phosphatase | chr5:8238781-8240179 REVERSEmoderately similar to ( 228) loc_os05g45810 12005.m08706 protein calcineurin B-like protein 4, putative, expressed PGSC0003DMT400046089
Soltu.DM.12G010020	4.06165	2.02206	2.96908e-61	Homeodomain-like superfamily protein	MYBR domain class transcription factor	RNA.regulation of transcription.MYB-related transcription factor family	RNA	moderately similar to ( 251) AT3G16350 | Symbols: | myb family transcription factor | chr3:5547828-5549397 FORWARDmoderately similar to ( 243) loc_os01g09280 12001.m07553 protein myb-related transcription activator, putative, expressed PGSC0003DMT400067994
Soltu.DM.12G010700	12.2792	3.61814	4.55801e-108	sulfate transporter 3;4	Sulfate transporter	transport.sulphate	Transport	highly similar to ( 877) AT3G15990 | Symbols: SULTR3;4 | SULTR3;4 (SULFATE TRANSPORTER 3;4); sulfate transmembrane transporter | chr3:5427081-5430679 FORWARDmoderately similar to ( 323) NO70_SOYBN Early nodulin 70 - Glycine max (Soybean)highly similar to ( 785) loc_os06g05160 12006.m05245 protein sulfate transporter 3.4, putative, expressedSUL1 Sulfate_transp PRK11660 STAS PGSC0003DMT400073715
Soltu.DM.12G011580	2.1788	1.12353	2.09148e-26	auxin response factor	Auxin response factor 2	RNA.regulation of transcription.ARF, Auxin Response Factor family	RNA	highly similar to ( 959) AT5G62000 | Symbols: ARF2, ARF1-BP, HSS | ARF2 (AUXIN RESPONSE FACTOR 2); protein binding / transcription factor | chr5:24910859-24914680 FORWARDhighly similar to ( 793) loc_os11g32110 12011.m07113 protein auxin response factor 2, putative, expressedAuxin_resp B3 PGSC0003DMT400037454
Soltu.DM.12G014910	2.2719	1.1839	3.7536e-18	nuclear factor Y, subunit C9	CONSTANS interacting protein 2b	RNA.regulation of transcription.CCAAT box binding factor family, HAP5	RNA	moderately similar to ( 211) AT1G08970 | Symbols: HAP5C, NF-YC9 | NF-YC9 (NUCLEAR FACTOR Y, SUBUNIT C9); DNA binding / transcription factor | chr1:2883144-2883839 FORWARDweakly similar to ( 186) loc_os02g07450 12002.m33577 protein nuclear transcription factor Y subunit C-2, putative, expressedHAP5 CBFD_NFYB_HMF PGSC0003DMT400008659
Soltu.DM.12G019540	11.4907	3.5224	8.72213e-15	conserved hypothetical protein	Conserved gene of unknown function	not assigned.unknown	Not assigned/Unknown	PGSC0003DMT400074969
Soltu.DM.12G019850	2.72341	1.44541	1.29618e-08	Pectin lyase-like superfamily protein	Polygalacturonase 1	cell wall.degradation.pectate lyases and polygalacturonases	Cell Wall	moderately similar to ( 485) AT3G59850 | Symbols: | polygalacturonase, putative / pectinase, putative | chr3:22109343-22111566 REVERSEmoderately similar to ( 484) PGLR_PRUPE Polygalacturonase precursor (EC 3.2.1.15) (PG) (Pectinase) - Prunus persica (Peach)moderately similar to ( 397) loc_os01g43490 12001.m10611 protein polygalacturonase precursor, putative, expressedGlyco_hydro_28 PGU1 PGSC0003D…
Soltu.DM.12G022890	9.13775	3.19184	1.26976e-204	Protein of unknown function (DUF300)	MAP kinase activating protein	not assigned.unknown	Not assigned/Unknown	highly similar to ( 723) AT4G38360 | Symbols: | unknown protein | chr4:17967389-17969798 FORWARDhighly similar to ( 661) loc_os06g51100 12006.m31937 protein transmembrane protein 34, putative, expressedDUF300 PGSC0003DMT400035744
Soltu.DM.12G023000	3.88054	1.95626	3.11686e-18	high affinity K transporter	HAK5	transport.potassium	Transport	highly similar to ( 922) AT4G13420 | Symbols: HAK5, ATHAK5 | HAK5 (HIGH AFFINITY K+ TRANSPORTER 5); potassium ion transmembrane transporter/ potassium:sodium symporter | chr4:7797038-7802174 REVERSEhighly similar to ( 811) HAK1_ORYSA Potassium transporter 1 (OsHAK1) - Oryza sativa (Rice)highly similar to ( 840) loc_os01g70490 12001.m13096 protein potassium transporter 5, putative, expressedK_tran…
Soltu.DM.12G023620	60.5594	5.92028	9.19109e-103	F-box and associated interaction domains-containing protein	F-box family protein	protein.degradation.ubiquitin.E3.SCF.FBOX	Protein	moderately similar to ( 279) AT3G07870 | Symbols: | F-box family protein | chr3:2510871-2512124 FORWARD PGSC0003DMT400010965
Soltu.DM.12G026570	29.2964	4.87265	0	SPX domain gene	Xenotropic and polytropic murine leukemia virus receptor ids-4	stress.abiotic	stress	moderately similar to ( 297) AT2G26660 | Symbols: ATSPX2, SPX2 | SPX2 (SPX DOMAIN GENE 2) | chr2:11338932-11340703 FORWARDmoderately similar to ( 283) loc_os06g40120 12006.m08548 protein IDS4-like protein, putative, expressedSPX COG5036 PGSC0003DMT400007496
Soltu.DM.12G027960	2.52199	1.33456	3.67954e-07	Fatty acid hydroxylase superfamily	Protein WAX2	secondary metabolism.wax	secondary metabolism	highly similar to ( 838) AT5G57800 | Symbols: FLP1, YRE, CER3, WAX2 | CER3 (ECERIFERUM 3); binding / catalytic/ iron ion binding / oxidoreductase | chr5:23420589-23423832 FORWARDhighly similar to ( 784) loc_os09g25850 12009.m05737 protein gl1 protein, putative, expressed PGSC0003DMT400036717
Soltu.DM.12G028530	5.691	2.50868	7.49318e-58	conserved hypothetical protein	Conserved gene of unknown function	not assigned.unknown	Not assigned/Unknown	PGSC0003DMT400020191
Soltu.DM.12G029800	2.21268	1.1458	3.39382e-67	Mitogen activated protein kinase kinase kinase-related	Protein kinase	protein.postranslational modification	Protein	highly similar to ( 537) AT3G58640 | Symbols: | protein kinase family protein | chr3:21687153-21692675 REVERSEweakly similar to ( 110) NORK_MEDTR Nodulation receptor kinase precursor (EC 2.7.11.1) (Does not make infections protein 2) (Symbiosis receptor-like kinase) (MtSYMRK) - Medicago truncatula (Barrel medic)highly similar to ( 543) loc_os01g48330 12001.m11024 protein ATP binding protein, puta…

## Sheet: S4b. MPD vs. SPA_3W_Root
Table S4b. List of up-regulated genes with at least two-fold change (P-values < 0.05) in ‘Medium P-deficiency vs. Sufficient P-availability’ (‘MPD vs. SPA’) comparison in the roots of 3-week potato plants
Geneid	Fold change	Log2(FoldChange)	P-value	v6.1_Description	v3.4 Description	MAPMan functional group basieredn auf v3.1	Functional category (compiled)	Mapman description
Soltu.DM.01G000240	3.53316	1.82096	1.74989e-06	ARM repeat superfamily protein	CMPG1b	0	Not assigned/Unknown	0
Soltu.DM.01G001490	13.6698	3.77292	5.25118e-50	PHYTOENE SYNTHASE	Phytoene synthase 1, chloroplastic	secondary metabolism.isoprenoids.carotenoids.phytoene synthase	secondary metabolism	highly similar to ( 587) AT5G17230 | Symbols: | phytoene synthase (PSY) / geranylgeranyl-diphosphate geranylgeranyl transferase | chr5:5659839-5662087 REVERSEhighly similar to ( 740) PSY_CAPAN Phytoene synthase, chloroplast precursor (EC 2.5.1.-) - Capsicum annuum (Bell pepper)highly similar to ( 552) loc_os06g51290 12006.m31943 protein phytoene synthase, chloroplast precursor, putative, expresse…
Soltu.DM.01G006920	2.80181	1.48636	7.03106e-41	alpha/beta-Hydrolases superfamily protein	Conserved gene of unknown function	not assigned.unknown	Not assigned/Unknown	moderately similar to ( 363) AT1G08310 | Symbols: | esterase/lipase/thioesterase family protein | chr1:2619134-2620338 FORWARDmoderately similar to ( 324) loc_os12g05600 12012.m04553 protein catalytic/ hydrolase, putative, expressed PGSC0003DMT400030589
Soltu.DM.01G007270	2.17407	1.1204	1.58741e-06	somatic embryogenesis receptor-like kinase	Leucine-rich repeat protein	signalling.receptor kinases.leucine rich repeat XI	signalling	moderately similar to ( 207) AT1G34210 | Symbols: SERK2, ATSERK2 | SERK2 (SOMATIC EMBRYOGENESIS RECEPTOR-LIKE KINASE 2); kinase | chr1:12459078-12462752 FORWARDvery weakly similar to (87.4) RPK1_IPONI Receptor-like protein kinase precursor (EC 2.7.11.1) - Ipomoea nil (Japanese morning glory) (Pharbitis nil)moderately similar to ( 212) loc_os08g07760 12008.m04913 protein BRASSINOSTEROID INSENSITIV…
Soltu.DM.01G013680	13.242	3.72705	2.07086e-06	phosphate starvation-induced gene	Phosphatase	misc.acid and other phosphatases	misc	moderately similar to ( 288) AT1G73010 | Symbols: | phosphatase | chr1:27464780-27466180 REVERSEmoderately similar to ( 234) loc_os01g52230 12001.m11397 protein phosphatase phospho1, putative, expressedPut_Phosphatase PGSC0003DMT400002644
Soltu.DM.01G019610	3.08655	1.626	1.88221e-16	Disease resistance-responsive (dirigent-like protein) family protein	Disease resistance response protein	stress.biotic.PR-proteins	stress	weakly similar to ( 119) AT1G22900 | Symbols: | FUNCTIONS IN: molecular_function unknown; INVOLVED IN: defense response; LOCATED IN: endomembrane system; EXPRESSED IN: stamen; EXPRESSED DURING: 4 anthesis; CONTAINS InterPro DOMAIN/s: Plant disease resistance response protein (InterPro:IPR004265); BEST Arabidopsis thaliana protein match is: disease resistance-responsive family protein (TAIR:AT5G42…
Soltu.DM.01G022280	2.21345	1.1463	2.52083e-18	alpha/beta-Hydrolases superfamily protein	Lipase	lipid metabolism.lipid degradation.lipases	Lipid Metabolism	moderately similar to ( 461) AT5G18640 | Symbols: | lipase class 3 family protein | chr5:6213247-6215494 FORWARDmoderately similar to ( 473) loc_os05g30900 12005.m07326 protein lipase precursor, putative, expressedLipase_3 Lipase_3 Lipase PGSC0003DMT400058330
Soltu.DM.01G024490	2.04541	1.03239	4.0088e-11	Protein of unknown function (DUF3049)	Conserved gene of unknown function	not assigned.unknown	Not assigned/Unknown	very weakly similar to (85.9) AT5G19260 | Symbols: | unknown protein | chr5:6479494-6480360 REVERSE PGSC0003DMT400023308
Soltu.DM.01G024570	3.8422	1.94193	4.72332e-08	Cotton fibre expressed protein domain containing protein	Long cell-linked locus protein	not assigned.unknown	Not assigned/Unknown	weakly similar to ( 125) AT5G38700 | Symbols: | unknown protein | chr5:15489690-15490238 FORWARD PGSC0003DMT400023246
Soltu.DM.01G024580	3.55187	1.82858	1.14953e-08	Cotton fibre expressed protein domain containing protein	Long cell-linked locus protein	not assigned.unknown	Not assigned/Unknown	weakly similar to ( 127) AT5G38700 | Symbols: | unknown protein | chr5:15489690-15490238 FORWARDvery weakly similar to (84.7) loc_os03g19070 12003.m07325 protein long cell-linked locus protein, putative, expressed PGSC0003DMT400087791
Soltu.DM.01G026650	2.21619	1.14808	3.29897e-08	Protein of unknown function (DUF793)	Conserved gene of unknown function	not assigned.unknown	Not assigned/Unknown	PGSC0003DMT400092423
Soltu.DM.01G028700	2.88391	1.52803	2.61513e-11	Plant protein of unknown function (DUF946)	Conserved gene of unknown function	not assigned.unknown	Not assigned/Unknown	highly similar to ( 636) AT2G44260 | Symbols: | unknown protein | chr2:18295988-18297739 FORWARDhighly similar to ( 525) loc_os07g38840 12007.m08129 protein expressed proteinDUF946 PGSC0003DMT400079894
Soltu.DM.01G030860	4.60182	2.2022	4.86265e-32	Adenine nucleotide alpha hydrolases-like superfamily protein	ATP binding protein	protein.postranslational modification.kinase.receptor like cytoplasmatic kinase IX	Protein	weakly similar to ( 156) AT5G47740 | Symbols: | FUNCTIONS IN: molecular_function unknown; INVOLVED IN: biological_process unknown; LOCATED IN: cellular_component unknown; EXPRESSED IN: root; CONTAINS InterPro DOMAIN/s: Rossmann-like alpha/beta/alpha sandwich fold (InterPro:IPR014729); BEST Arabidopsis thaliana protein match is: protein kinase family protein / U-box domain-containing protein (TAIR…
Soltu.DM.01G030980	2.32997	1.22031	5.04113e-07	hypothetical protein	ERF1	RNA.regulation of transcription.AP2/EREBP, APETALA2/Ethylene-responsive element binding protein family	RNA	weakly similar to ( 140) AT2G44840 | Symbols: ATERF13, EREBP, ERF13 | ERF13 (ETHYLENE-RESPONSIVE ELEMENT BINDING FACTOR 13); DNA binding / transcription factor | chr2:18495440-18496120 FORWARDweakly similar to ( 136) ERF1_TOBAC Ethylene-responsive transcription factor 1 (Ethylene-responsive element-binding factor 1) (EREBP-1) (NtERF1) - Nicotiana tabacum (Common tobacco)weakly similar to ( 106) l…
Soltu.DM.01G031540	72.7007	6.1839	1.818e-34	SPX domain gene	Xenotropic and polytropic murine leukemia virus receptor	stress.abiotic	stress	moderately similar to ( 303) AT2G45130 | Symbols: ATSPX3, SPX3 | SPX3 (SPX DOMAIN GENE 3) | chr2:18606489-18607754 FORWARDmoderately similar to ( 263) loc_os03g29250 12003.m08200 protein ids4-like protein, putative, expressedSPX PGSC0003DMT400066925
Soltu.DM.01G033550	2.94604	1.55878	5.22622e-58	alpha/beta-Hydrolases superfamily protein	Calmodulin-binding heat-shock protein	signalling.calcium	signalling	highly similar to ( 575) AT3G49050 | Symbols: | lipase class 3 family protein / calmodulin-binding heat-shock protein, putative | chr3:18181498-18183613 FORWARDmoderately similar to ( 453) loc_os06g14490 12006.m32040 protein calmodulin-binding heat-shock protein, putative, expressedLipase_3 Lipase_3 PGSC0003DMT400000130
Soltu.DM.01G035820	2.14581	1.10152	4.303e-07	conserved hypothetical protein	ACI112	not assigned.unknown	Not assigned/Unknown	PGSC0003DMT400008496
Soltu.DM.01G038230	3.40309	1.76684	3.60215e-11	receptor like protein	Verticillium wilt disease resistance protein	signalling.receptor kinases.leucine rich repeat XI	signalling	moderately similar to ( 324) AT4G13920 | Symbols: AtRLP50 | AtRLP50 (Receptor Like Protein 50); kinase/ protein binding | chr4:8043861-8046536 FORWARDweakly similar to ( 169) RPK1_IPONI Receptor-like protein kinase precursor (EC 2.7.11.1) - Ipomoea nil (Japanese morning glory) (Pharbitis nil)moderately similar to ( 401) loc_os12g12010 12012.m05176 protein verticillium wilt disease resistance prot…
Soltu.DM.01G039100	2.38855	1.25613	2.84119e-10	soybean gene regulated by cold-2	SRC2	protein.targeting.secretory pathway.vacuole	Protein	weakly similar to ( 120) AT1G09070 | Symbols: SRC2, (AT)SRC2 | SRC2 (SOYBEAN GENE REGULATED BY COLD-2); protein binding | chr1:2927767-2928741 FORWARDvery weakly similar to (83.6) loc_os01g70790 12001.m43370 protein src2-like protein, putative, expressed PGSC0003DMT400063509
Soltu.DM.01G039740	10.6109	3.40748	3.75746e-145	phospholipase D P2	Phospholipase PLDb2	lipid metabolism.lipid degradation.lysophospholipases.phospholipase D	Lipid Metabolism	highly similar to ( 540) AT2G42010 | Symbols: PLDBETA1, PLDBETA | PLDBETA1 (PHOSPHOLIPASE D BETA 1); phospholipase D | chr2:17533018-17537990 REVERSEmoderately similar to ( 322) PLDA1_ORYSA Phospholipase D alpha 1 precursor (EC 3.1.4.4) (PLD alpha 1) (Choline phosphatase 1) (Phosphatidylcholine-hydrolyzing phospholipase D 1) - Oryza sativa (Rice)moderately similar to ( 479) loc_os10g38060 12010.m…
Soltu.DM.01G040040	2.18813	1.1297	3.17803e-25	Polynucleotidyl transferase, ribonuclease H-like superfamily protein	3-5 exonuclease	DNA.unspecified	DNA	highly similar to ( 511) AT1G56310 | Symbols: | 3'-5' exonuclease domain-containing protein | chr1:21082863-21085300 FORWARDmoderately similar to ( 494) loc_os05g28860 12005.m27787 protein 3-5 exonuclease/ nucleic acid binding protein, putative, expressed PGSC0003DMT400007299
Soltu.DM.01G049900	2.56633	1.35971	7.1187e-19	purple acid phosphatase	Purple acid phosphatase	misc.acid and other phosphatases	misc	highly similar to ( 726) AT2G16430 | Symbols: PAP10, ATPAP10 | PAP10 (PURPLE ACID PHOSPHATASE 10); acid phosphatase/ protein serine/threonine phosphatase | chr2:7120502-7122772 REVERSEhighly similar to ( 739) PPAF_SOYBN Purple acid phosphatase precursor (EC 3.1.3.2) (Manganese(II) purple acid phosphatase) - Glycine max (Soybean)highly similar to ( 680) loc_os01g56880 12001.m43218 protein purple a…
Soltu.DM.01G050600	54.7847	5.7757	5.33153e-08	plasma membrane intrinsic protein 2;8	Aquaporin, MIP family, PIP subfamily	transport.Major Intrinsic Proteins	Transport	MIP MIP PGSC0003DMT400004148
Soltu.DM.01G051440	2.01246	1.00896	5.68594e-26	ACT-like protein tyrosine kinase family protein	Protein kinase	protein.postranslational modification	Protein	highly similar to ( 725) AT4G38470 | Symbols: | protein kinase family protein | chr4:17999432-18003551 FORWARDweakly similar to ( 126) NORK_MEDTR Nodulation receptor kinase precursor (EC 2.7.11.1) (Does not make infections protein 2) (Symbiosis receptor-like kinase) (MtSYMRK) - Medicago truncatula (Barrel medic)highly similar to ( 730) loc_os09g37230 12009.m22182 protein ATP binding protein, puta…
Soltu.DM.02G004480	2.20967	1.14383	3.70974e-16	ethylene-forming enzyme	1-aminocyclopropane-1-carboxylate oxidase	hormone metabolism.ethylene.synthesis-degradation	hormone metabolism	moderately similar to ( 469) AT1G05010 | Symbols: EFE, ACO4, EAT1 | EFE (ETHYLENE-FORMING ENZYME); 1-aminocyclopropane-1-carboxylate oxidase | chr1:1431419-1432695 REVERSEhighly similar to ( 519) ACCO_ACTCH 1-aminocyclopropane-1-carboxylate oxidase (EC 1.14.17.4) (ACC oxidase) (Ethylene-forming enzyme) (EFE) - Actinidia chinensis (Kiwi) (Yangtao)moderately similar to ( 414) loc_os02g53180 12002.m…
Soltu.DM.02G006310	2.119	1.08339	7.58128e-09	cytochrome BC1 synthesis	ATP binding protein	protein.degradation.AAA type	Protein	highly similar to ( 534) AT3G50930 | Symbols: BCS1 | BCS1 (CYTOCHROME BC1 SYNTHESIS); ATP binding / ATPase/ nucleoside-triphosphatase/ nucleotide binding | chr3:18929817-18931547 FORWARDmoderately similar to ( 436) loc_os01g42030 12001.m10470 protein mitochondrial chaperone BCS1, putative, expressedAAA PGSC0003DMT400040051
Soltu.DM.02G007600	2.64474	1.40312	6.81747e-10	Acyl-CoA N-acyltransferases (NAT) superfamily protein	N-acetyltransferase	misc.GCN5-related N-acetyltransferase	misc	highly similar to ( 577) AT2G23060 | Symbols: | GCN5-related N-acetyltransferase (GNAT) family protein | chr2:9812839-9814199 REVERSEmoderately similar to ( 480) loc_os03g55530 12003.m10466 protein HLS1, putative, expressed PGSC0003DMT400033871
Soltu.DM.02G008870	3.92461	1.97255	8.9903e-07	Protein kinase superfamily protein	Serine-threonine protein kinase, plant-type	protein.postranslational modification.kinase.receptor like cytoplasmatic kinase VII	Protein	weakly similar to ( 187) AT2G33580 | Symbols: | protein kinase family protein / peptidoglycan-binding LysM domain-containing protein | chr2:14219848-14221842 REVERSEvery weakly similar to (98.2) PSKR_DAUCA Phytosulfokine receptor precursor (EC 2.7.11.1) (Phytosulfokine LRR receptor kinase) - Daucus carota (Carrot)moderately similar to ( 352) loc_os03g13080 12003.m06754 protein nod-factor receptor…
Soltu.DM.02G008920	2.33406	1.22284	1.29677e-21	Protein of unknown function (DUF607)	ACI19	not assigned.unknown	Not assigned/Unknown	moderately similar to ( 320) AT2G23790 | Symbols: | unknown protein | chr2:10125692-10127455 REVERSEmoderately similar to ( 259) loc_os10g35770 12010.m065306 protein expressed proteinDUF607 PGSC0003DMT400003000
Soltu.DM.02G009420	9.23869	3.20769	1.40214e-11	related to AP2	WIN1	RNA.regulation of transcription.AP2/EREBP, APETALA2/Ethylene-responsive element binding protein family	RNA	very weakly similar to (91.3) AT5G19790 | Symbols: RAP2.11 | RAP2.11 (related to AP2 11); DNA binding / transcription factor | chr5:6689271-6690032 REVERSEweakly similar to ( 105) loc_os12g39330 12012.m07718 protein AP2 domain containing protein, expressedAP2 AP2 PGSC0003DMT400064752
Soltu.DM.02G012750	2.8245	1.49799	3.20703e-14	P-loop containing nucleoside triphosphate hydrolases superfamily protein	AAA ATPase	protein.degradation.AAA type	Protein	moderately similar to ( 333) AT3G28580 | Symbols: | AAA-type ATPase family protein | chr3:10715736-10717238 FORWARDmoderately similar to ( 324) loc_os03g58790 12003.m10782 protein ATPase 3, putative, expressed PGSC0003DMT400054443
Soltu.DM.02G012760	2.69606	1.43085	1.96435e-06	P-loop containing nucleoside triphosphate hydrolases superfamily protein	AAA ATPase	protein.degradation.AAA type	Protein	weakly similar to ( 142) AT5G40010 | Symbols: AATP1 | AATP1 (AAA-ATPase 1); ATP binding / ATPase/ nucleoside-triphosphatase/ nucleotide binding | chr5:16020218-16021762 REVERSEweakly similar to ( 117) loc_os12g24320 12012.m06266 protein cell Division Protein AAA ATPase family, putative, expressed PGSC0003DMT400054442
Soltu.DM.02G013120	2.00969	1.00697	1.52111e-06	2-oxoglutarate (2OG) and Fe(II)-dependent oxygenase superfamily protein	1-aminocyclopropane-1-carboxylate oxidase	hormone metabolism.ethylene.synthesis-degradation	hormone metabolism	moderately similar to ( 256) AT5G24530 | Symbols: DMR6 | DMR6 (DOWNY MILDEW RESISTANT 6); oxidoreductase/ oxidoreductase, acting on paired donors, with incorporation or reduction of molecular oxygen, 2-oxoglutarate as one donor, and incorporation of one atom each of oxygen into both donors | chr5:8378964-8383154 FORWARDweakly similar to ( 176) FL3H_MALDO Naringenin,2-oxoglutarate 3-dioxygenase (E…
Soltu.DM.02G017570	2.14237	1.09921	2.88153e-11	Protein of unknown function (DUF506)	Conserved gene of unknown function	not assigned.unknown	Not assigned/Unknown	moderately similar to ( 229) AT4G32480 | Symbols: | unknown protein | chr4:15676488-15677776 FORWARDweakly similar to ( 199) loc_os01g54340 12001.m43190 protein plant-specific domain TIGR01615 family protein, expressedDUF506 PGSC0003DMT400076442
Soltu.DM.02G024760	3.01498	1.59215	3.47236e-19	cytochrome P450, family 722, subfamily A, polypeptide	Cytochrome P450	misc.cytochrome P450	misc	moderately similar to ( 408) AT1G19630 | Symbols: CYP722A1 | CYP722A1; electron carrier/ heme binding / iron ion binding / monooxygenase/ oxygen binding | chr1:6785427-6787967 REVERSEweakly similar to ( 194) C88A1_MAIZE Cytochrome P450 88A1 (EC 1.14.-.-) (Dwarf3 protein) - Zea mays (Maize)moderately similar to ( 301) loc_os05g01120 12005.m04653 protein CYP722A1, putative, expressedp450 CypX PGSC0…
Soltu.DM.02G024870	2.25724	1.17456	5.21801e-08	conserved hypothetical protein	Conserved gene of unknown function	not assigned.unknown	Not assigned/Unknown	PGSC0003DMT400009051
Soltu.DM.02G026570	2.52296	1.33511	1.60615e-06	conserved hypothetical protein	Conserved gene of unknown function	not assigned.unknown	Not assigned/Unknown	very weakly similar to (99.8) AT2G01300 | Symbols: | unknown protein | chr2:151221-151691 REVERSE PGSC0003DMT400078753
Soltu.DM.02G026800	2.03858	1.02756	3.27497e-11	EF hand calcium-binding protein family	Calcium-binding protein CML24	signalling.calcium	signalling	weakly similar to ( 151) AT5G37770 | Symbols: TCH2, CML24 | TCH2 (TOUCH 2); calcium ion binding | chr5:14999075-14999560 REVERSEweakly similar to ( 106) CALM_CHLRE Calmodulin (CaM) - Chlamydomonas reinhardtiiweakly similar to ( 154) loc_os05g13580 12005.m05773 protein calmodulin-related protein 2, touch-induced, putative, expressedFRQ1 PGSC0003DMT400078654
Soltu.DM.02G026900	2.66392	1.41355	3.11727e-11	S-adenosyl-L-methionine-dependent methyltransferases superfamily protein	Conserved gene of unknown function	mitochondrial electron transport / ATP synthesis.F1-ATPase	energy metabolism	weakly similar to ( 199) AT2G16030 | Symbols: | methyltransferase | chr2:6974196-6974891 REVERSEweakly similar to ( 117) loc_os05g42140 12005.m08387 protein expressed protein PGSC0003DMT400078794
Soltu.DM.02G028740	3.28087	1.71408	3.42409e-07	mitogen-activated protein kinase kinase kinase	ATP binding protein	protein.postranslational modification	Protein	moderately similar to ( 307) AT4G36950 | Symbols: MAPKKK21 | MAPKKK21; ATP binding / protein kinase/ protein serine/threonine kinase | chr4:17422834-17423844 REVERSEweakly similar to ( 103) MPK6_ORYSA Mitogen-activated protein kinase 6 (EC 2.7.11.24) (MAP kinase 6) - Oryza sativa (Rice)weakly similar to ( 191) loc_os02g21700 12002.m07409 protein mitogen-activated protein kinase kinase kinase 2, p…
Soltu.DM.02G029910	2.00526	1.00379	4.21707e-10	protein kinase family protein / peptidoglycan-binding LysM domain-containing protein	BRASSINOSTEROID INSENSITIVE 1-associated receptor kinase 1	protein.postranslational modification.kinase.receptor like cytoplasmatic kinase VII	Protein	moderately similar to ( 433) AT2G23770 | Symbols: | protein kinase family protein / peptidoglycan-binding LysM domain-containing protein | chr2:10120242-10122080 REVERSEweakly similar to ( 135) NORK_MEDTR Nodulation receptor kinase precursor (EC 2.7.11.1) (Does not make infections protein 2) (Symbiosis receptor-like kinase) (MtSYMRK) - Medicago truncatula (Barrel medic)moderately similar to ( 275…
Soltu.DM.02G030160	2.1408	1.09815	2.2643e-08	Methylenetetrahydrofolate reductase family protein	Proline oxidase/dehydrogenase 1	amino acid metabolism.degradation.glutamate family.proline	AA metabolism	highly similar to ( 510) AT5G38710 | Symbols: | proline oxidase, putative / osmotic stress-responsive proline dehydrogenase, putative | chr5:15501340-15503899 FORWARDmoderately similar to ( 404) loc_os10g40360 12010.m06805 protein proline oxidase, mitochondrial precursor, putative, expressedPro_dh PGSC0003DMT400026048
Soltu.DM.02G031520	11.0762	3.46939	2.4127e-140	SPX domain gene	SPX domain-containing protein 4	stress.abiotic	stress	moderately similar to ( 251) AT5G15330 | Symbols: ATSPX4, SPX4 | SPX4 (SPX DOMAIN GENE 4) | chr5:4980595-4982043 FORWARDmoderately similar to ( 225) loc_os03g61200 12003.m35495 protein expressed proteinSPX PGSC0003DMT400003384
Soltu.DM.02G032190	3.50465	1.80927	1.215e-07	P-loop containing nucleoside triphosphate hydrolases superfamily protein	ATP binding protein	protein.degradation.AAA type	Protein	moderately similar to ( 463) AT3G28510 | Symbols: | AAA-type ATPase family protein | chr3:10685656-10687248 FORWARDmoderately similar to ( 465) loc_os12g24320 12012.m06266 protein cell Division Protein AAA ATPase family, putative, expressed PGSC0003DMT400003558
Soltu.DM.02G034080	3.79416	1.92378	2.08093e-06	calmodulin-like	Polcalcin Jun o	signalling.calcium	signalling	weakly similar to ( 129) AT1G76650 | Symbols: CML38 | calcium-binding EF hand family protein | chr1:28766909-28767442 REVERSEweakly similar to ( 130) loc_os01g72550 12001.m13290 protein calmodulin-like protein 41, putative PGSC0003DMT400052233
Soltu.DM.02G034460	6.77214	2.75961	1.59706e-82	senescence-related gene	Glycerophosphodiester phosphodiesterase	lipid metabolism.lipid degradation.lysophospholipases.glycerophosphodiester phosphodiesterase	Lipid Metabolism	moderately similar to ( 488) AT3G02040 | Symbols: SRG3 | SRG3 (senescence-related gene 3); glycerophosphodiester phosphodiesterase/ phosphoric diester hydrolase | chr3:348505-349909 REVERSEmoderately similar to ( 462) loc_os02g31030 12002.m08246 protein glycerophosphodiester phosphodiesterase, putative, expressedGDPD UgpQ PGSC0003DMT400052184
Soltu.DM.03G000640	2.28237	1.19053	1.78944e-06	myb domain protein	THM18 protein	RNA.regulation of transcription.MYB domain transcription factor family	RNA	moderately similar to ( 238) AT3G23250 | Symbols: MYB15, ATY19, ATMYB15 | MYB15 (MYB DOMAIN PROTEIN 15); DNA binding / transcription factor | chr3:8309742-8310624 FORWARDmoderately similar to ( 226) MYB4_ORYSA Myb-related protein Myb4 (OsMyb4) (Transcription factor RLTR1) - Oryza sativa (Rice)moderately similar to ( 226) loc_os04g43680 12004.m09327 protein myb-related protein Myb4, putative, expr…
Soltu.DM.03G009660	3.51476	1.81343	4.63298e-09	MATE efflux family protein	Multidrug resistance pump	transport.misc	Transport	highly similar to ( 578) AT1G33110 | Symbols: | MATE efflux family protein | chr1:12005084-12008040 FORWARDhighly similar to ( 557) loc_os11g03240 12011.m04520 protein transparent testa 12 protein, putative, expressedNorM PRK01766 MatE PGSC0003DMT400031221
Soltu.DM.03G011570	2.90971	1.54088	6.52183e-15	HXXXD-type acyl-transferase family protein	Transferase family protein	secondary metabolism.phenylpropanoids	secondary metabolism	highly similar to ( 538) AT1G31490 | Symbols: | transferase family protein | chr1:11271744-11273078 REVERSEweakly similar to ( 153) HCBT1_DIACA Anthranilate N-benzoyltransferase protein 1 (EC 2.3.1.144) (Anthranilate N-hydroxycinnamoyl/benzoyltransferase 1) - Dianthus caryophyllus (Carnation) (Clove pink)moderately similar to ( 240) loc_os01g15709 12001.m08169 protein transferase, putativeTransfe…
Soltu.DM.03G011990	11.3177	3.50051	2.04006e-12	UDP-Glycosyltransferase superfamily protein	UDP-glucuronosyltransferase	misc.UDP glucosyl and glucoronyl transferases	misc	highly similar to ( 524) AT1G22400 | Symbols: UGT85A1, ATUGT85A1 | UGT85A1; UDP-glycosyltransferase/ cis-zeatin O-beta-D-glucosyltransferase/ glucuronosyltransferase/ trans-zeatin O-beta-D-glucosyltransferase/ transferase, transferring glycosyl groups / transferase, transferring hexosyl groups | chr1:7903851-7906607 REVERSEweakly similar to ( 169) IAAG_MAIZE Indole-3-acetate beta-glucosyltransfer…
Soltu.DM.03G013350	2.25048	1.17023	5.63814e-12	WRKY DNA-binding protein	DNA-binding protein 3	RNA.regulation of transcription.WRKY domain transcription factor family	RNA	weakly similar to ( 122) AT3G56400 | Symbols: WRKY70, ATWRKY70 | WRKY70; transcription factor/ transcription repressor | chr3:20909082-20910409 REVERSEweakly similar to ( 105) loc_os05g25770 12005.m06869 protein OsWRKY45 - Superfamily of rice TFs having WRKY and zinc finger domains, expressed PGSC0003DMT400053122
Soltu.DM.03G013590	2.27701	1.18714	8.53792e-20	serine/threonine protein kinase	Ribosomal protein S6 kinase	protein.postranslational modification	Protein	highly similar to ( 602) AT3G08720 | Symbols: ATPK19, ATPK2 | S6K2 (ARABIDOPSIS THALIANA SERINE/THREONINE PROTEIN KINASE 2); kinase/ protein kinase | chr3:2648625-2650407 REVERSEweakly similar to ( 155) CIPK1_ORYSA CIPK-like protein 1 (EC 2.7.11.1) (OsCK1) - Oryza sativa (Rice)highly similar to ( 626) loc_os03g21620 12003.m07566 protein serine/threonine-protein kinase AtPK19, putative, expressedS…
Soltu.DM.03G014050	2.30905	1.2073	2.67626e-07	myb domain protein	MYB21	RNA.regulation of transcription.MYB domain transcription factor family	RNA	weakly similar to ( 151) AT3G23250 | Symbols: MYB15, ATY19, ATMYB15 | MYB15 (MYB DOMAIN PROTEIN 15); DNA binding / transcription factor | chr3:8309742-8310624 FORWARDweakly similar to ( 148) MYB4_ORYSA Myb-related protein Myb4 (OsMyb4) (Transcription factor RLTR1) - Oryza sativa (Rice)weakly similar to ( 154) loc_os07g37210 12007.m07971 protein MYB transcription factor, putative, expressed PGSC00…
Soltu.DM.03G015030	3.70313	1.88875	7.64314e-44	phosphate starvation-induced gene	Glycerol-3-phosphate transporter	transport.membrane system unknown	Transport	highly similar to ( 677) AT3G47420 | Symbols: | glycerol-3-phosphate transporter, putative / glycerol 3-phosphate permease, putative | chr3:17472541-17474209 REVERSEhighly similar to ( 609) loc_os04g46880 12004.m101437 protein glycerol 3-phosphate permease, putative, expressedUhpC uhpT PRK11663 glpT MFS_1 PGSC0003DMT400038414
Soltu.DM.03G018870	2.20411	1.1402	1.45903e-20	tetratricopeptide repeat (TPR)-containing protein	TPR domain containing protein	PS.lightreaction.other electron carrier (ox/red).ferredoxin	Photosynthesis	weakly similar to ( 123) AT3G17670 | Symbols: | binding | chr3:6040857-6042012 FORWARDvery weakly similar to (88.2) loc_os04g57780 12004.m10663 protein TPR domain containing protein, putative, expressed PGSC0003DMT400026393
Soltu.DM.03G019440	87.2383	6.44689	3.18875e-186	purple acid phosphatase	Tartrate-resistant acid phosphatase type 5	misc.acid and other phosphatases	misc	moderately similar to ( 437) AT3G17790 | Symbols: ATACP5, ATPAP17, PAP17 | PAP17; acid phosphatase/ phosphatase/ protein serine/threonine phosphatase | chr3:6089779-6090988 FORWARDmoderately similar to ( 386) loc_os03g13540 12003.m06799 protein purple acid phosphatase 1, putative, expressed PGSC0003DMT400083978
Soltu.DM.03G020090	3.14109	1.65127	5.13713e-07	Nodulin MtN3 family protein	UPA16	development.unspecified	Development	moderately similar to ( 248) AT3G48740 | Symbols: | nodulin MtN3 family protein | chr3:18052814-18054663 REVERSEmoderately similar to ( 229) loc_os02g30910 12002.m08234 protein MTN3, putative, expressedMtN3_slv PGSC0003DMT400083992
Soltu.DM.03G020100	2.84249	1.50715	1.12075e-06	Nodulin MtN3 family protein	UPA16	development.unspecified	Development	moderately similar to ( 257) AT3G48740 | Symbols: | nodulin MtN3 family protein | chr3:18052814-18054663 REVERSEmoderately similar to ( 241) loc_os02g30910 12002.m08234 protein MTN3, putative, expressedMtN3_slv PGSC0003DMT400081211
Soltu.DM.03G021450	2.07878	1.05574	1.75867e-07	2-oxoglutarate (2OG) and Fe(II)-dependent oxygenase superfamily protein	1-aminocyclopropane-1-carboxylate oxidase	hormone metabolism.ethylene.synthesis-degradation	hormone metabolism	moderately similar to ( 494) AT5G24530 | Symbols: DMR6 | DMR6 (DOWNY MILDEW RESISTANT 6); oxidoreductase/ oxidoreductase, acting on paired donors, with incorporation or reduction of molecular oxygen, 2-oxoglutarate as one donor, and incorporation of one atom each of oxygen into both donors | chr5:8378964-8383154 FORWARDmoderately similar to ( 231) FL3H_MALDO Naringenin,2-oxoglutarate 3-dioxygenas…
Soltu.DM.03G022280	2.409	1.26843	2.50701e-44	alpha/beta-Hydrolases superfamily protein	Carboxylesterase np	not assigned.unknown	Not assigned/Unknown	moderately similar to ( 491) AT5G53050 | Symbols: | hydrolase, alpha/beta fold family protein | chr5:21510534-21513432 REVERSEmoderately similar to ( 470) loc_os05g46460 12005.m28065 protein catalytic/ hydrolase, putative, expressedMhpC Abhydrolase_1 PGSC0003DMT400047673
Soltu.DM.03G022790	2.37253	1.24642	6.93999e-27	Purple acid phosphatases superfamily protein	Hydrolase	misc.acid and other phosphatases	misc	highly similar to ( 911) AT1G13750 | Symbols: | calcineurin-like phosphoesterase family protein | chr1:4715490-4718091 REVERSEhighly similar to ( 513) NPP_HORVU Nucleotide pyrophosphatase/phosphodiesterase (EC 3.-.-.-) (Fragments) - Hordeum vulgare (Barley)highly similar to ( 891) loc_os12g38750 12012.m26776 protein nucleotide pyrophosphatase/phosphodiesterase, putative, expressed PGSC0003DMT4000…
Soltu.DM.03G025330	3.0455	1.60668	4.24929e-22	cytochrome P450, family 71, subfamily A, polypeptide	Cytochrome P450	misc.cytochrome P450	misc	moderately similar to ( 451) AT3G48310 | Symbols: CYP71A22 | CYP71A22; electron carrier/ heme binding / iron ion binding / monooxygenase/ oxygen binding | chr3:17888192-17889749 FORWARDmoderately similar to ( 427) C71A4_SOLME Cytochrome P450 71A4 (EC 1.14.-.-) (CYPLXXIA4) (P-450EG2) - Solanum melongena (Eggplant) (Aubergine)moderately similar to ( 347) loc_os08g01510 12008.m04299 protein cytochro…
Soltu.DM.03G025940	2.49974	1.32178	2.48306e-11	Octicosapeptide/Phox/Bem1p family protein	ATP binding protein	protein.postranslational modification	Protein	weakly similar to ( 124) AT3G48240 | Symbols: | octicosapeptide/Phox/Bem1p (PB1) domain-containing protein | chr3:17867381-17868007 FORWARDweakly similar to ( 121) loc_os11g25800 12011.m06501 protein octicosapeptide/Phox/Bem1p, putative, expressed PGSC0003DMT400046651
Soltu.DM.03G026200	2.33458	1.22316	1.66092e-12	NAD(P)-binding Rossmann-fold superfamily protein	Short-chain dehydrogenase	misc.short chain dehydrogenase/reductase (SDR)	misc	moderately similar to ( 439) AT5G50130 | Symbols: | short-chain dehydrogenase/reductase (SDR) family protein | chr5:20390066-20393053 FORWARDmoderately similar to ( 310) loc_os06g03830 12006.m31964 protein retinol dehydrogenase 14, putative, expressedPRK06197 PRK06196 PRK05854 PRK07453 FabG fabG DltE fabG fabG PRK12826 COG4221 PRK12829 PRK07201 PRK07063 PRK06949 PGSC0003DMT400046811
Soltu.DM.03G033680	2.4832	1.3122	8.61798e-09	Calmodulin binding protein-like	Calmodulin-binding protein	signalling.calcium	signalling	moderately similar to ( 408) AT1G73805 | Symbols: | calmodulin binding | chr1:27745761-27749178 REVERSEmoderately similar to ( 330) loc_os02g08120 12002.m33346 protein calmodulin binding protein, putative, expressedCalmodulin_bind PGSC0003DMT400014397
Soltu.DM.03G036130	2.64594	1.40378	2.92348e-08	DOF zinc finger protein	Zinc finger protein	RNA.regulation of transcription.C2C2(Zn) DOF zinc finger family	RNA	weakly similar to ( 122) AT1G51700 | Symbols: ADOF1 | ADOF1; DNA binding / transcription factor | chr1:19174266-19174850 FORWARDvery weakly similar to (99.4) PBF_MAIZE Dof zinc finger protein PBF (Prolamin box-binding factor) - Zea mays (Maize)weakly similar to ( 106) loc_os07g32510 12007.m07514 protein expressed proteinzf-Dof PGSC0003DMT400006421
Soltu.DM.03G036150	3.51338	1.81286	1.25501e-49	phosphate starvation-induced gene	Phosphatase	misc.acid and other phosphatases	misc	moderately similar to ( 373) AT1G17710 | Symbols: | phosphatase | chr1:6090763-6091755 REVERSEmoderately similar to ( 321) loc_os01g52230 12001.m11397 protein phosphatase phospho1, putative, expressedPut_Phosphatase PGSC0003DMT400012353
Soltu.DM.03G037120	2.24078	1.164	6.65294e-08	lipoxygenase	Lipoxygenase	hormone metabolism.jasmonate.synthesis-degradation.lipoxygenase	hormone metabolism	nearly identical (1311) AT1G17420 | Symbols: LOX3 | LOX3; electron carrier/ iron ion binding / lipoxygenase/ metal ion binding / oxidoreductase, acting on single donors with incorporation of molecular oxygen, incorporation of two atoms of oxygen | chr1:5977512-5981384 FORWARDnearly identical (1151) LOX6_ORYSA Probable lipoxygenase 6 (EC 1.13.11.12) - Oryza sativa (Rice)nearly identical (1151) loc…
Soltu.DM.04G002730	3.39125	1.76182	7.77603e-40	conserved hypothetical protein	Conserved gene of unknown function	not assigned.unknown	Not assigned/Unknown	moderately similar to ( 367) AT1G70900 | Symbols: | unknown protein | chr1:26732456-26733637 FORWARDmoderately similar to ( 310) loc_os08g33640 12008.m080167 protein expressed protein PGSC0003DMT400015259
Soltu.DM.04G003760	2.62687	1.39334	2.53848e-29	purple acid phosphatase	Purple acid phosphatase 1	misc.acid and other phosphatases	misc	moderately similar to ( 350) AT2G01890 | Symbols: PAP8, ATPAP8 | PAP8 (PURPLE ACID PHOSPHATASE 8); acid phosphatase/ protein serine/threonine phosphatase | chr2:396985-399168 REVERSEmoderately similar to ( 312) loc_os03g13540 12003.m06799 protein purple acid phosphatase 1, putative, expressed PGSC0003DMT400075873
Soltu.DM.04G005970	2.109	1.07656	1.89307e-12	NAC (No Apical Meristem) domain transcriptional regulator superfamily protein	NAC domain protein	development.unspecified	Development	moderately similar to ( 314) AT1G01720 | Symbols: ATAF1, ANAC002 | ATAF1; transcription activator/ transcription factor | chr1:268471-269514 FORWARDmoderately similar to ( 301) NAC48_ORYSA NAC domain-containing protein 48 (ONAC048) - Oryza sativa (Rice)moderately similar to ( 306) loc_os01g66120 12001.m43315 protein NAC domain-containing protein 48, putative, expressedNAM PGSC0003DMT400082472
Soltu.DM.04G010080	3.11139	1.63756	2.11491e-09	Plant protein of unknown function (DUF827)	Paramyosin	cell.organisation	Cell	weakly similar to ( 187) AT5G55860 | Symbols: | unknown protein | chr5:22610146-22612166 FORWARDmoderately similar to ( 253) loc_os12g17310 12012.m05688 protein prefoldin, putative, expressed PGSC0003DMT400050839
Soltu.DM.04G010090	3.1124	1.63803	2.17093e-15	Adenine nucleotide alpha hydrolases-like superfamily protein	ATP binding protein	protein.postranslational modification.kinase.receptor like cytoplasmatic kinase IX	Protein	weakly similar to ( 153) AT5G47740 | Symbols: | FUNCTIONS IN: molecular_function unknown; INVOLVED IN: biological_process unknown; LOCATED IN: cellular_component unknown; EXPRESSED IN: root; CONTAINS InterPro DOMAIN/s: Rossmann-like alpha/beta/alpha sandwich fold (InterPro:IPR014729); BEST Arabidopsis thaliana protein match is: protein kinase family protein / U-box domain-containing protein (TAIR…
Soltu.DM.04G012740	2.37066	1.24529	1.42305e-09	monooxygenase	Monooxygenase	misc.oxidases - copper, flavone etc.	misc	moderately similar to ( 377) AT5G05320 | Symbols: | monooxygenase, putative (MO3) | chr5:1575093-1576679 REVERSEmoderately similar to ( 415) loc_os03g05920 12003.m06114 protein monooxygenase, putative, expressedUbiH PRK06753 PRK06847 PRK08163 PRK07538 PGSC0003DMT400075410
Soltu.DM.04G012800	4.13073	2.0464	1.03914e-06	nodulin MtN21 /EamA-like transporter family protein	Nodulin MtN21 family protein	development.unspecified	Development	moderately similar to ( 288) AT1G70260 | Symbols: | nodulin MtN21 family protein | chr1:26457067-26459338 REVERSEweakly similar to ( 134) loc_os08g44750 12008.m08447 protein nodulin-like protein 5NG4, putative, expressed PGSC0003DMT400061666
Soltu.DM.04G021930	2.09272	1.06538	2.09298e-09	Cupredoxin superfamily protein	Ascorbate oxidase	secondary metabolism.simple phenols	secondary metabolism	highly similar to ( 808) AT4G39830 | Symbols: | L-ascorbate oxidase, putative | chr4:18479103-18481184 FORWARDhighly similar to ( 586) ASO_CUCMA L-ascorbate oxidase precursor (EC 1.10.3.3) (Ascorbase) (ASO) - Cucurbita maxima (Pumpkin) (Winter squash)highly similar to ( 728) loc_os09g20090 12009.m05216 protein L-ascorbate oxidase precursor, putative, expressedSufI Cu-oxidase_3 Cu-oxidase Cu-oxida…
Soltu.DM.04G023430	37.4315	5.22618	1.55779e-06	purple acid phosphatase	Nucleotide pyrophosphatase/phosphodiesterase	misc.acid and other phosphatases	misc	highly similar to ( 707) AT4G13700 | Symbols: ATPAP23, PAP23 | PAP23 (PURPLE ACID PHOSPHATASE 23); acid phosphatase/ protein serine/threonine phosphatase | chr4:7957072-7958919 REVERSEmoderately similar to ( 238) PPAF_SOYBN Purple acid phosphatase precursor (EC 3.1.3.2) (Manganese(II) purple acid phosphatase) - Glycine max (Soybean)highly similar to ( 793) loc_os08g17784 12008.m61969 protein purp…
Soltu.DM.04G025270	7.19428	2.84685	1.27618e-37	Protein kinase protein with adenine nucleotide alpha hydrolases-like domain	ATP binding protein	protein.postranslational modification.kinase.receptor like cytoplasmatic kinase VII	Protein	highly similar to ( 716) AT3G13690 | Symbols: | protein kinase family protein | chr3:4486920-4490011 FORWARDmoderately similar to ( 236) NORK_PEA Nodulation receptor kinase precursor (EC 2.7.11.1) - Pisum sativum (Garden pea)highly similar to ( 689) loc_os01g41870 12001.m150645 protein ATP binding protein, putative, expressedTyrKc S_TKc Pkinase Pkinase_Tyr S_TKc PTKc PTKc_Jak_rpt2 PTKc_Csk_like P…
Soltu.DM.04G028130	2.84127	1.50654	1.20145e-08	WRKY DNA-binding protein	WRKY transcription factor	RNA.regulation of transcription.WRKY domain transcription factor family	RNA	very weakly similar to (80.1) loc_os01g09100 12001.m07534 protein OsWRKY10 - Superfamily of rice TFs having WRKY and zinc finger domains, expressedWRKY PGSC0003DMT400079980
Soltu.DM.04G030060	2.50775	1.32639	7.11697e-08	Phosphate-responsive 1 family protein	Phi-1 protein	signalling.in sugar and nutrient physiology	signalling	moderately similar to ( 421) AT4G08950 | Symbols: EXO | EXO (EXORDIUM) | chr4:5740378-5741322 FORWARDmoderately similar to ( 363) loc_os02g52040 12002.m10235 protein phi-1-like phosphate-induced protein, putative, expressedPhi_1 PGSC0003DMT400079209
Soltu.DM.04G032540	2.03134	1.02243	5.17406e-21	F-box family protein	F-box family protein	protein.degradation.ubiquitin.E3.SCF.FBOX	Protein	moderately similar to ( 356) AT3G12350 | Symbols: | F-box family protein | chr3:3931626-3933104 FORWARDweakly similar to ( 198) loc_os12g32630 12012.m27042 protein ankyrin-like protein, putative, expressed PGSC0003DMT400027549
Soltu.DM.04G033470	11.3385	3.50316	6.09232e-10	Subtilisin-like serine endopeptidase family protein	Xylem serine proteinase 1	protein.degradation.subtilases	Protein	moderately similar to ( 487) AT5G67090 | Symbols: | subtilase family protein | chr5:26774111-26776321 REVERSEhighly similar to ( 656) loc_os01g64850 12001.m12598 protein subtilisin-like protease precursor, putative PGSC0003DMT400020537
Soltu.DM.04G034210	2.17365	1.12012	6.85483e-31	Calcineurin-like metallo-phosphoesterase superfamily protein	Hydrolase	misc.calcineurin-like phosphoesterase family protein	misc	nearly identical (1315) AT4G23000 | Symbols: | hydrolase/ protein serine/threonine phosphatase | chr4:12055241-12060028 FORWARDnearly identical (1284) loc_os07g04210 12007.m04890 protein hydrolase/ protein serine/threonine phosphatase, putative PGSC0003DMT400020749
Soltu.DM.04G034690	2.34573	1.23004	4.62425e-07	allene oxide synthase	Allene oxide synthase	hormone metabolism.jasmonate.synthesis-degradation.allene oxidase synthase	hormone metabolism	highly similar to ( 656) AT5G42650 | Symbols: AOS, CYP74A, DDE2 | AOS (ALLENE OXIDE SYNTHASE); allene oxide synthase/ hydro-lyase/ oxygen binding | chr5:17097803-17099359 REVERSEhighly similar to ( 601) C74A1_ORYSA Cytochrome P450 74A1, chloroplast precursor (EC 4.2.1.92) (Allene oxide synthase 1) (Hydroperoxide dehydrase 1) - Oryza sativa (Rice)highly similar to ( 601) loc_os03g55800 12003.m1049…
Soltu.DM.04G034860	2.02519	1.01806	1.87416e-07	S-adenosyl-L-methionine-dependent methyltransferases superfamily protein	S-adenosylmethionine-dependent methyltransferase	development.unspecified	Development	moderately similar to ( 318) AT4G22530 | Symbols: | embryo-abundant protein-related | chr4:11859247-11860129 REVERSEmoderately similar to ( 282) loc_os01g40660 12001.m10336 protein embryonic abundant protein-like, putative, expressed PGSC0003DMT400097427
Soltu.DM.04G035510	65.831	6.0407	5.43283e-17	AMP-dependent synthetase and ligase family protein	Acyl-CoA ligase	secondary metabolism.phenylpropanoids.lignin biosynthesis.4CL	secondary metabolism	highly similar to ( 578) loc_os05g50300 12005.m09099 protein POLYKETIDE SYNTHASE PROTEIN, putative, expressedPRK12476 PRK05691 PRK05850 CaiC AMP-binding PRK09192 PRK07769 PRK07768 PRK05851 EntF Acs FAA1 PRK06087 PRK07470 PRK08314 PRK03640 PRK05852 PRK04813 PRK06187 PRK09089 PGSC0003DMT400086045
Soltu.DM.04G035790	2.97482	1.5728	1.71204e-11	Sec14p-like phosphatidylinositol transfer family protein	Phosphatidylinositol transfer III	transport.misc	Transport	moderately similar to ( 385) AT4G39170 | Symbols: | SEC14 cytosolic factor, putative / phosphoglyceride transfer protein, putative | chr4:18240887-18243621 FORWARDmoderately similar to ( 386) loc_os02g04020 12002.m05751 protein phosphatidylinositol transfer-like protein III, putative, expressedCRAL_TRIO SEC14 SEC14 PGSC0003DMT400009598
Soltu.DM.04G036010	21.3297	4.41479	3.04685e-84	purple acid phosphatase	Purple acid phosphatase	misc.acid and other phosphatases	misc	highly similar to ( 626) AT2G27190 | Symbols: PAP1, ATPAP1, PAP12, ATPAP12 | PAP12 (PURPLE ACID PHOSPHATASE 12); acid phosphatase/ protein serine/threonine phosphatase | chr2:11621400-11623438 REVERSEhighly similar to ( 635) PPAF_SOYBN Purple acid phosphatase precursor (EC 3.1.3.2) (Manganese(II) purple acid phosphatase) - Glycine max (Soybean)highly similar to ( 613) loc_os01g56880 12001.m43218 …
Soltu.DM.04G037560	6.50911	2.70246	9.3682e-07	HXXXD-type acyl-transferase family protein	Carboxypeptidase B2	protein.degradation.metalloprotease	Protein	highly similar to ( 501) AT5G42320 | Symbols: | metallocarboxypeptidase/ zinc ion binding | chr5:16918651-16920845 REVERSEmoderately similar to ( 418) loc_os02g02710 12002.m33511 protein carboxypeptidase A, putative, expressedZn_pept Peptidase_M14 Transferase PGSC0003DMT400025839
Soltu.DM.04G037950	3.51362	1.81296	2.90833e-14	phosphate transporter 1;8	Phosphate transporter	transport.phosphate	Transport	highly similar to ( 588) AT1G76430 | Symbols: | phosphate transporter family protein | chr1:28679115-28681874 REVERSEhighly similar to ( 554) loc_os06g21950 12006.m06851 protein inorganic phosphate transporter 1-8, putative, expressedSugar_tr xylE PGSC0003DMT400025887
Soltu.DM.05G000240	2.25288	1.17177	2.25905e-07	conserved hypothetical protein	Conserved gene of unknown function	not assigned.unknown	Not assigned/Unknown	weakly similar to ( 116) AT3G11810 | Symbols: | unknown protein | chr3:3727819-3728865 FORWARD PGSC0003DMT400096721
Soltu.DM.05G002250	2.44101	1.28748	2.16698e-19	EXS (ERD1/XPR1/SYG1) family protein	Xenotropic and polytropic murine leukemia virus receptor pho1	transport.phosphate	Transport	highly similar to ( 943) AT3G23430 | Symbols: PHO1, ATPHO1 | PHO1 (phosphate 1) | chr3:8387818-8393242 REVERSEhighly similar to ( 709) loc_os02g56510 12002.m10672 protein phosphate transporter 1, putative, expressedEXS COG5409 PGSC0003DMT400044207
Soltu.DM.05G002450	3.46299	1.79202	1.1762e-12	2-oxoglutarate (2OG) and Fe(II)-dependent oxygenase superfamily protein	Signal peptidase I	not assigned.unknown	Not assigned/Unknown	moderately similar to ( 239) AT3G21360 | Symbols: | electron carrier/ oxidoreductase | chr3:7522865-7524036 FORWARDmoderately similar to ( 441) loc_os08g29510 12008.m06955 protein syrP-like protein, putative PGSC0003DMT400002148
Soltu.DM.05G002750	2.8078	1.48944	8.39217e-09	hypothetical protein	Conserved gene of unknown function	not assigned.unknown	Not assigned/Unknown	PGSC0003DMT400023222
Soltu.DM.05G005060	2.69187	1.42861	4.94869e-12	ribonuclease	Ribonuclease t2	RNA.processing.ribonucleases	RNA	moderately similar to ( 243) AT2G02990 | Symbols: RNS1, ATRNS1 | RNS1 (RIBONUCLEASE 1); endoribonuclease/ ribonuclease | chr2:873714-874667 FORWARDvery weakly similar to (97.8) RN28_PANGI Ribonuclease-like storage protein precursor (Root 28 kDa major protein) - Panax ginseng (Korean ginseng)moderately similar to ( 216) loc_os08g33710 12008.m07361 protein ribonuclease 3 precursor, putative, expres…
Soltu.DM.05G005070	2.31879	1.21337	2.06898e-16	ribonuclease	Ribonuclease t2	RNA.processing.ribonucleases	RNA	moderately similar to ( 243) AT2G02990 | Symbols: RNS1, ATRNS1 | RNS1 (RIBONUCLEASE 1); endoribonuclease/ ribonuclease | chr2:873714-874667 FORWARDvery weakly similar to (97.8) RN28_PANGI Ribonuclease-like storage protein precursor (Root 28 kDa major protein) - Panax ginseng (Korean ginseng)moderately similar to ( 216) loc_os08g33710 12008.m07361 protein ribonuclease 3 precursor, putative, expres…
Soltu.DM.05G006710	3.10603	1.63507	1.41538e-12	Glutathione S-transferase family protein	Glutathione s-transferase	misc.glutathione S transferases	misc	moderately similar to ( 264) AT1G10370 | Symbols: GST30, ATGSTU17, GST30B, ERD9 | ERD9 (EARLY-RESPONSIVE TO DEHYDRATION 9); glutathione transferase | chr1:3397274-3398273 REVERSEweakly similar to ( 179) GSTU6_ORYSA Probable glutathione S-transferase GSTU6 (EC 2.5.1.18) (28 kDa cold-induced protein) - Oryza sativa (Rice)moderately similar to ( 202) loc_os10g38501 12010.m65374 protein glutathione S…
Soltu.DM.05G009070	3.07737	1.6217	2.28945e-08	hypothetical protein	Conserved gene of unknown function	not assigned.unknown	Not assigned/Unknown	PGSC0003DMT400035166
Soltu.DM.05G010060	2.23374	1.15946	2.54554e-15	sulfur E2	Fe-S metabolism associated domain-containing protein	Co-factor and vitamine metabolism.iron-sulphur clusters	other metabolism	weakly similar to ( 196) AT1G67810 | Symbols: SUFE2 | SUFE2 (SULFUR E 2); enzyme activator | chr1:25426488-25427264 FORWARD PGSC0003DMT400030625
Soltu.DM.05G010890	2.60704	1.38241	2.09546e-16	DNA-binding storekeeper protein-related	Transcription regulator	RNA.regulation of transcription.GeBP like	RNA	weakly similar to ( 185) AT5G14280 | Symbols: | DNA-binding storekeeper protein-related | chr5:4609123-4611444 FORWARDweakly similar to ( 160) loc_os05g23700 12005.m06664 protein transcription regulator, putative, expressed PGSC0003DMT400045026
Soltu.DM.05G011830	2.32174	1.21521	1.50738e-06	chaperone protein dnaJ-related	Drought-induced protein 1	not assigned.unknown	Not assigned/Unknown	PGSC0003DMT400036482
Soltu.DM.05G011860	2.71692	1.44197	3.33583e-23	conserved hypothetical protein	Molybdopterin cofactor sulfurase	hormone metabolism.abscisic acid.synthesis-degradation	hormone metabolism	moderately similar to ( 459) AT5G51920 | Symbols: | catalytic/ pyridoxal phosphate binding | chr5:21097202-21098914 REVERSEmoderately similar to ( 285) loc_os03g55704 12003.m10482 protein expressed protein PGSC0003DMT400058565
Soltu.DM.05G019620	2.40632	1.26683	2.36821e-07	Heavy metal transport/detoxification superfamily protein	Conserved gene of unknown function	DNA.repair	DNA	very weakly similar to (90.9) AT1G01490 | Symbols: | heavy-metal-associated domain-containing protein | chr1:180401-182066 REVERSE PGSC0003DMT400055752
Soltu.DM.05G019750	24.675	4.62498	2.75435e-07	Galactose oxidase/kelch repeat superfamily protein	Protein UNUSUAL FLORAL ORGANS	protein.degradation.ubiquitin.E3.SCF.FBOX	Protein	highly similar to ( 539) AT3G61590 | Symbols: HWS, HS | HWS (HAWAIIAN SKIRT); ubiquitin-protein ligase | chr3:22792914-22794149 FORWARDmoderately similar to ( 495) loc_os01g47050 12001.m10901 protein kelch motif family protein, expressed PGSC0003DMT400000251
Soltu.DM.05G021020	2.62806	1.394	7.58139e-08	hypothetical protein	Gene of unknown function	not assigned.unknown	Not assigned/Unknown	PGSC0003DMT400037855
Soltu.DM.05G021740	3.08554	1.62552	1.05124e-11	Prosystemin domain containing protein	Prosystemin	not assigned.unknown	Not assigned/Unknown	Prosystemin PGSC0003DMT400077379
Soltu.DM.05G022980	2.71209	1.43941	1.27469e-07	Regulator of chromosome condensation (RCC1) family protein	Serine/threonine-protein kinase Nek8	cell.division	Cell	highly similar to ( 570) AT3G55580 | Symbols: | regulator of chromosome condensation (RCC1) family protein | chr3:20612766-20615730 FORWARDhighly similar to ( 557) loc_os01g62810 12001.m97558 protein expressed proteinATS1 PGSC0003DMT400069936
Soltu.DM.05G026990	2.40332	1.26503	1.87204e-15	thioredoxin F-type	Thioredoxin F1, chloroplastic	redox.thioredoxin	Redox	weakly similar to ( 177) AT5G16400 | Symbols: TRXF2, ATF2 | ATF2; enzyme activator | chr5:5363905-5365249 REVERSEweakly similar to ( 172) TRXF_PEA Thioredoxin F-type, chloroplast precursor (TRX-F) - Pisum sativum (Garden pea)weakly similar to ( 166) loc_os01g68480 12001.m12951 protein thioredoxin F-type, chloroplast precursor, putative, expressedThioredoxin TRX_family PGSC0003DMT400059966
Soltu.DM.06G002570	3.22824	1.69075	2.17411e-30	Protein of unknown function (DUF506)	Conserved gene of unknown function	not assigned.unknown	Not assigned/Unknown	moderately similar to ( 231) AT3G07350 | Symbols: | unknown protein | chr3:2347674-2348570 FORWARDweakly similar to ( 135) loc_os11g25040 12011.m06428 protein plant-specific domain TIGR01615 family protein, expressedDUF506 PGSC0003DMT400053173
Soltu.DM.06G004050	2.39179	1.25809	1.09031e-06	SCARECROW-like	GRAS family transcription factor	RNA.regulation of transcription.GRAS transcription factor family	RNA	moderately similar to ( 481) AT1G07530 | Symbols: SCL14, ATGRAS2, GRAS2 | SCL14 (SCARECROW-LIKE 14); transcription factor | chr1:2313828-2316137 REVERSEmoderately similar to ( 213) CIGR2_ORYSA Chitin-inducible gibberellin-responsive protein 2 - Oryza sativa (Rice)moderately similar to ( 451) loc_os03g48450 12003.m101444 protein DELLA protein RGL1, putative, expressedGRAS PGSC0003DMT400005481
Soltu.DM.06G008600	5.16763	2.3695	8.07116e-36	nodulin MtN21 /EamA-like transporter family protein	Auxin-induced protein 5NG4	development.unspecified	Development	moderately similar to ( 379) AT2G39510 | Symbols: | nodulin MtN21 family protein | chr2:16491358-16493085 REVERSEmoderately similar to ( 334) loc_os02g52930 12002.m10323 protein nodulin protein, putative, expressed PGSC0003DMT400076318
Soltu.DM.06G010080	2.73491	1.45149	1.15729e-06	plant U-box	Ubiquitin-protein ligase	protein.degradation.ubiquitin.E3.RING	Protein	moderately similar to ( 337) AT3G46510 | Symbols: PUB13, ATPUB13 | PUB13 (PLANT U-BOX 13); ubiquitin-protein ligase | chr3:17124106-17126539 REVERSEmoderately similar to ( 302) SPL11_ORYSA Spotted leaf protein 11 (Spotted leaf11) (Cell death-related protein SPL11) - Oryza sativa (Rice)moderately similar to ( 308) loc_os06g01304 12006.m71404 protein spotted leaf protein 11, putative, expressedUbox…
Soltu.DM.06G010090	3.42262	1.7751	2.82695e-94	UDP-glucose pyrophosphorylase	UDP-n-acteylglucosamine pyrophosphorylase	cell wall.precursor synthesis.NDP sugar pyrophosphorylase.multiple NDP-Sugars	Cell Wall	nearly identical (1018) AT5G52560 | Symbols: ATUSP | ATUSP (ARABIDOPSIS THALIANA UDP-SUGAR PYROPHOSPHORYLASE); UTP-monosaccharide-1-phosphate uridylyltransferase/ UTP:arabinose-1-phosphate uridylyltransferase/ UTP:galactose-1-phosphate uridylyltransferase/ UTP:glucose-1-phosphate uridylyltransferase/ UTP:xy | chr5:21331230-21334573 FORWARDhighly similar to ( 961) loc_os06g48760 12006.m091778 prot…
Soltu.DM.06G013360	2.13654	1.09528	1.81642e-08	receptor like protein	Conserved gene of unknown function	signalling.receptor kinases.leucine rich repeat XI	signalling	moderately similar to ( 382) AT1G47890 | Symbols: AtRLP7 | AtRLP7 (Receptor Like Protein 7); kinase/ protein binding | chr1:17643976-17647035 FORWARDmoderately similar to ( 241) RPK1_IPONI Receptor-like protein kinase precursor (EC 2.7.11.1) - Ipomoea nil (Japanese morning glory) (Pharbitis nil)moderately similar to ( 348) loc_os12g12130 12012.m05187 protein verticillium wilt disease resistance p…
Soltu.DM.06G022340	2.12254	1.08579	1.18419e-10	Protein kinase superfamily protein	Auxin-regulated dual specificity cytosolic kinase	protein.postranslational modification.kinase.receptor like cytoplasmatic kinase VII	Protein	highly similar to ( 513) AT2G05940 | Symbols: | protein kinase, putative | chr2:2287514-2289270 REVERSEmoderately similar to ( 239) NORK_PEA Nodulation receptor kinase precursor (EC 2.7.11.1) - Pisum sativum (Garden pea)moderately similar to ( 478) loc_os10g25550 12010.m05501 protein serine/threonine-protein kinase NAK, putative, expressedTyrKc Pkinase_Tyr PTKc S_TKc Pkinase S_TKc PTKc_InsR_like …
Soltu.DM.06G022730	47.5053	5.57002	2.11725e-27	phosphate starvation-induced gene	Phosphatase	misc.acid and other phosphatases	misc	moderately similar to ( 373) AT1G17710 | Symbols: | phosphatase | chr1:6090763-6091755 REVERSEmoderately similar to ( 321) loc_os01g52230 12001.m11397 protein phosphatase phospho1, putative, expressedPut_Phosphatase PGSC0003DMT400012353
Soltu.DM.06G022740	4.7673	2.25317	2.15845e-18	phosphate starvation-induced gene	Phosphatase	misc.acid and other phosphatases	misc	moderately similar to ( 365) AT1G17710 | Symbols: | phosphatase | chr1:6090763-6091755 REVERSEmoderately similar to ( 310) loc_os01g52230 12001.m11397 protein phosphatase phospho1, putative, expressedPut_Phosphatase PGSC0003DMT400012346
Soltu.DM.06G022750	14.5117	3.85914	1.55546e-18	phosphate starvation-induced gene	Phosphatase	misc.acid and other phosphatases	misc	moderately similar to ( 361) AT1G17710 | Symbols: | phosphatase | chr1:6090763-6091755 REVERSEmoderately similar to ( 313) loc_os01g52230 12001.m11397 protein phosphatase phospho1, putative, expressedPut_Phosphatase PGSC0003DMT400012344
Soltu.DM.06G026940	2.00085	1.00062	1.46732e-07	Leucine-rich repeat protein kinase family protein	Receptor kinase	signalling.receptor kinases.leucine rich repeat XI	signalling	highly similar to ( 706) AT2G31880 | Symbols: | leucine-rich repeat transmembrane protein kinase, putative | chr2:13554920-13556845 FORWARDweakly similar to ( 187) PSKR_DAUCA Phytosulfokine receptor precursor (EC 2.7.11.1) (Phytosulfokine LRR receptor kinase) - Daucus carota (Carrot)moderately similar to ( 423) loc_os06g18000 12006.m06512 protein protein kinase domain containing protein, expresse…
Soltu.DM.06G028240	2.15545	1.10799	4.17772e-10	UDP-Glycosyltransferase superfamily protein	Flavonoid glucoyltransferase UGT73N1	misc.UDP glucosyl and glucoronyl transferases	misc	highly similar to ( 514) AT2G36780 | Symbols: | UDP-glucoronosyl/UDP-glucosyl transferase family protein | chr2:15417618-15419108 REVERSEweakly similar to ( 159) ZOX_PHAVU Zeatin O-xylosyltransferase (EC 2.4.2.40) (Zeatin O-beta-D-xylosyltransferase) - Phaseolus vulgaris (Kidney bean) (French bean)moderately similar to ( 427) loc_os01g08110 12001.m07436 protein flavonol-3-O-glycoside-7-O-glucosyl…
Soltu.DM.06G028290	5.49625	2.45845	9.88646e-08	ATP binding cassette subfamily B19	Multidrug/pheromone exporter, MDR family, ABC transporter family	transport.ABC transporters and multidrug resistance systems	Transport	highly similar to ( 817) AT1G10680 | Symbols: PGP10 | PGP10 (P-GLYCOPROTEIN 10); ATPase, coupled to transmembrane movement of substances | chr1:3538470-3543782 REVERSEhighly similar to ( 755) MDR_ORYSA Putative multidrug resistance protein (P-glycoprotein) - Oryza sativa (Rice)nearly identical (1336) loc_os08g05710 12008.m04714 protein multidrug resistance protein 12, putative, expressedABC_MTABC…
Soltu.DM.06G028300	2.04029	1.02877	9.68868e-19	ATP binding cassette subfamily B1	Multidrug/pheromone exporter, MDR family, ABC transporter family	transport.ABC transporters and multidrug resistance systems	Transport	highly similar to ( 817) AT1G10680 | Symbols: PGP10 | PGP10 (P-GLYCOPROTEIN 10); ATPase, coupled to transmembrane movement of substances | chr1:3538470-3543782 REVERSEhighly similar to ( 755) MDR_ORYSA Putative multidrug resistance protein (P-glycoprotein) - Oryza sativa (Rice)nearly identical (1336) loc_os08g05710 12008.m04714 protein multidrug resistance protein 12, putative, expressedABC_MTABC…
Soltu.DM.06G031200	2.90291	1.5375	2.48635e-10	C2H2 and C2HC zinc fingers superfamily protein	ZPT2-12	RNA.regulation of transcription.C2H2 zinc finger family	RNA	weakly similar to ( 113) AT2G37430 | Symbols: | zinc finger (C2H2 type) family protein (ZAT11) | chr2:15706454-15706990 FORWARDvery weakly similar to (92.8) loc_os01g62190 12001.m12342 protein PEThy, putative, expressed PGSC0003DMT400077934
Soltu.DM.06G032370	2.30572	1.20522	9.00971e-07	Protein phosphatase 2C family protein	Avr9/Cf-9 rapidly elicited protein 284	protein.postranslational modification	Protein	moderately similar to ( 400) AT1G07160 | Symbols: | protein phosphatase 2C, putative / PP2C, putative | chr1:2198155-2199678 REVERSEmoderately similar to ( 312) loc_os03g18150 12003.m07240 protein protein phosphatase 2C isoform epsilon, putative, expressedPP2Cc PP2Cc PP2C PTC1 PGSC0003DMT400078065
Soltu.DM.06G032750	3.08918	1.62722	3.1532e-10	SOS3-interacting protein	Avr9/Cf-9 rapidly elicited protein 216	protein.postranslational modification	Protein	moderately similar to ( 470) AT2G30360 | Symbols: CIPK11, PKS5, SIP4, SNRK3.22 | SIP4 (SOS3-INTERACTING PROTEIN 4); kinase/ protein kinase | chr2:12937265-12938572 REVERSEmoderately similar to ( 338) CIPK1_ORYSA CIPK-like protein 1 (EC 2.7.11.1) (OsCK1) - Oryza sativa (Rice)moderately similar to ( 394) loc_os07g48100 12007.m09025 protein CBL-interacting serine/threonine-protein kinase 15, putativ…
Soltu.DM.06G033470	3.83788	1.94031	6.60757e-14	Protein of unknown function (DUF506)	Conserved gene of unknown function	not assigned.unknown	Not assigned/Unknown	moderately similar to ( 219) AT3G07350 | Symbols: | unknown protein | chr3:2347674-2348570 FORWARDweakly similar to ( 122) loc_os03g58230 12003.m10734 protein plant-specific domain TIGR01615 family protein, expressedDUF506 PGSC0003DMT400051812
Soltu.DM.06G034690	4.2633	2.09197	5.02724e-13	Terpenoid cyclases/Protein prenyltransferases superfamily protein	Copalyl diphosphate synthase	0	Not assigned/Unknown	0
Soltu.DM.07G000730	2.1269	1.08875	4.61492e-07	alpha/beta-Hydrolases superfamily protein	Serine carboxypeptidase	protein.degradation.serine protease	Protein	highly similar to ( 701) AT4G30610 | Symbols: BRS1, SCPL24 | BRS1 (BRI1 SUPPRESSOR 1); serine-type carboxypeptidase | chr4:14944219-14948391 FORWARDhighly similar to ( 504) CBP2_WHEAT Serine carboxypeptidase 2 (EC 3.4.16.6) (Serine carboxypeptidase II) (Carboxypeptidase D) (CPDW-II) (CP-WII) [Contains: Serine carboxypeptidase 2 chain A (Serine carboxypeptidase II chain A); Serine carboxypeptidase…
Soltu.DM.07G002220	3.65987	1.87179	1.83561e-06	cytochrome P450, family 94, subfamily B, polypeptide	Cytochrome P450-dependent fatty acid hydroxylase	misc.cytochrome P450	misc	moderately similar to ( 432) AT5G63450 | Symbols: CYP94B1 | CYP94B1; electron carrier/ heme binding / iron ion binding / monooxygenase/ oxygen binding | chr5:25408987-25410519 REVERSEweakly similar to ( 108) C72A1_CATRO Cytochrome P450 72A1 (EC 1.3.3.9) (CYPLXXII) (Secologanin synthase) (SLS) - Catharanthus roseus (Rosy periwinkle) (Madagascar periwinkle)moderately similar to ( 415) loc_os03g1226…
Soltu.DM.07G002630	2.86187	1.51696	2.26266e-23	DNA-binding protein phosphatase	DNA-binding protein phosphatase 2C	protein.postranslational modification	Protein	moderately similar to ( 349) AT2G25620 | Symbols: | protein phosphatase 2C, putative / PP2C, putative | chr2:10903154-10904978 REVERSEmoderately similar to ( 444) loc_os02g55560 12002.m100396 protein DNA-binding protein phosphatase 2C, putative, expressedPP2Cc PP2Cc PP2C PTC1 PGSC0003DMT400078867
Soltu.DM.07G003000	6.45044	2.6894	8.63099e-75	monogalactosyldiacylglycerol synthase	1,2-diacylglycerol 3-beta-galactosyltransferase	lipid metabolism.glycolipid synthesis.MGDG synthase	Lipid Metabolism	highly similar to ( 673) AT5G20410 | Symbols: MGD2, ATMGD2 | MGD2; 1,2-diacylglycerol 3-beta-galactosyltransferase/ UDP-galactosyltransferase/ transferase, transferring glycosyl groups | chr5:6896765-6898581 FORWARDhighly similar to ( 669) loc_os02g55910 12002.m10615 protein MGD2, putative, expressedMGDG_synth MurG murG PGSC0003DMT400078930
Soltu.DM.07G003030	2.49247	1.31758	2.73233e-27	hypothetical protein	Conserved gene of unknown function	not assigned.unknown	Not assigned/Unknown	weakly similar to ( 117) loc_os02g55920 12002.m10616 protein expressed protein PGSC0003DMT400078833
Soltu.DM.07G003900	2.12273	1.08592	7.03127e-10	HXXXD-type acyl-transferase family protein	Anthocyanin acyltransferase	secondary metabolism.phenylpropanoids	secondary metabolism	weakly similar to ( 130) AT1G24430 | Symbols: | transferase/ transferase, transferring acyl groups other than amino-acyl groups | chr1:8658190-8659497 REVERSEvery weakly similar to (86.3) loc_os02g39850 12002.m09071 protein anthranilate N-benzoyltransferase protein 1, putative, expressedTransferase PGSC0003DMT400046421
Soltu.DM.07G009540	3.17131	1.66508	1.16123e-06	Major facilitator superfamily protein	Oligopeptide transporter	transport.peptides and oligopeptides	Transport	highly similar to ( 730) AT2G26690 | Symbols: | nitrate transporter (NTP2) | chr2:11347347-11350916 REVERSEhighly similar to ( 585) loc_os01g37590 12001.m43056 protein peptide transporter PTR2, putative, expressedPTR2 PTR2 PGSC0003DMT400075163
Soltu.DM.07G013260	34.7457	5.11876	1.76581e-112	conserved hypothetical protein	Conserved gene of unknown function	not assigned.unknown	Not assigned/Unknown	PGSC0003DMT400035273
Soltu.DM.07G013630	3.2104	1.68275	8.986e-32	starch synthase	Starch synthase VI	major CHO metabolism.synthesis.starch.starch synthase	primary carbon metabolism	weakly similar to ( 186) AT4G18240 | Symbols: ATSS4, SSIV, SS4 | ATSS4; transferase, transferring glycosyl groups | chr4:10082221-10087044 FORWARDweakly similar to ( 134) SSY3_SOLTU Soluble starch synthase 3, chloroplast precursor (EC 2.4.1.21) (SS III) (Soluble starch synthase III) - Solanum tuberosum (Potato)weakly similar to ( 192) loc_os01g52250 12001.m42713 protein glycogen synthase, putativ…
Soltu.DM.07G014940	3.33661	1.73838	2.60214e-33	phosphofructokinase	Phosphofructokinase	glycolysis.plastid branch.phosphofructokinase (PFK)	primary carbon metabolism	highly similar to ( 760) AT4G26270 | Symbols: PFK3 | PFK3 (PHOSPHOFRUCTOKINASE 3); 6-phosphofructokinase | chr4:13301094-13304030 REVERSEhighly similar to ( 754) loc_os06g05860 12006.m05312 protein 6-phosphofructokinase, putative, expressedPRK06830 PfkA PRK03202 PFK PFK Bacterial_PFK PRK07085 PRK06555 Pyrophosphate_PFK Eukaryotic_PFK PGSC0003DMT400044886
Soltu.DM.07G016790	2.76854	1.46913	3.64576e-55	Phosphotyrosine protein phosphatases superfamily protein	Tyrosine specific protein phosphatase family protein	protein.postranslational modification	Protein	moderately similar to ( 290) AT1G05000 | Symbols: | tyrosine specific protein phosphatase family protein | chr1:1425660-1428393 FORWARDmoderately similar to ( 260) loc_os09g05020 12009.m22044 protein tyrosine specific protein phosphatase family protein, putative, expressedY_phosphatase2 PGSC0003DMT400016458
Soltu.DM.07G018850	8.43913	3.07709	2.09743e-09	myb domain protein	MYB domain class transcription factor	RNA.regulation of transcription.MYB domain transcription factor family	RNA	weakly similar to ( 162) AT1G16490 | Symbols: ATMYB58, MYB58 | MYB58 (MYB DOMAIN PROTEIN 58); DNA binding / transcription activator/ transcription factor | chr1:5629859-5630844 REVERSEweakly similar to ( 164) MYB4_ORYSA Myb-related protein Myb4 (OsMyb4) (Transcription factor RLTR1) - Oryza sativa (Rice)weakly similar to ( 176) loc_os10g33810 12010.m06210 protein myb-related protein Myb4, putative…
Soltu.DM.07G018900	7.64734	2.93496	1.05144e-09	myb domain protein	MYB domain class transcription factor	RNA.regulation of transcription.MYB domain transcription factor family	RNA	weakly similar to ( 162) AT1G16490 | Symbols: ATMYB58, MYB58 | MYB58 (MYB DOMAIN PROTEIN 58); DNA binding / transcription activator/ transcription factor | chr1:5629859-5630844 REVERSEweakly similar to ( 164) MYB4_ORYSA Myb-related protein Myb4 (OsMyb4) (Transcription factor RLTR1) - Oryza sativa (Rice)weakly similar to ( 176) loc_os10g33810 12010.m06210 protein myb-related protein Myb4, putative…
Soltu.DM.07G020310	2.26032	1.17653	3.34295e-13	Thioredoxin superfamily protein	Glutaredoxin-C9	redox.glutaredoxins	Redox	weakly similar to ( 118) AT1G28480 | Symbols: GRX480 | GRX480; electron carrier/ protein disulfide oxidoreductase | chr1:10013634-10014047 REVERSEweakly similar to ( 101) loc_os05g48930 12005.m08964 protein OsGrx_S2 - glutaredoxin subgroup III, expressed PGSC0003DMT400024317
Soltu.DM.07G022400	2.6003	1.37868	6.07858e-08	xyloglucan endotransglucosylase/hydrolase	Xyloglucan endotransglycosylase	cell wall.modification	Cell Wall	moderately similar to ( 363) AT4G14130 | Symbols: XTR7 | XTR7 (XYLOGLUCAN ENDOTRANSGLYCOSYLASE 7); hydrolase, acting on glycosyl bonds / hydrolase, hydrolyzing O-glycosyl compounds / xyloglucan:xyloglucosyl transferase | chr4:8137161-8138196 REVERSEmoderately similar to ( 347) BRU1_SOYBN Brassinosteroid-regulated protein BRU1 precursor - Glycine max (Soybean)moderately similar to ( 361) loc_os06g…
Soltu.DM.07G025300	2.3088	1.20715	3.31227e-09	GRAS family transcription factor	GRAS2	RNA.regulation of transcription.GRAS transcription factor family	RNA	highly similar to ( 507) AT5G48150 | Symbols: PAT1 | PAT1 (phytochrome a signal transduction 1); signal transducer/ transcription factor | chr5:19522497-19524053 REVERSEhighly similar to ( 593) CIGR1_ORYSA Chitin-inducible gibberellin-responsive protein 1 - Oryza sativa (Rice)highly similar to ( 593) loc_os07g36170 12007.m079710 protein chitin-inducible gibberellin-responsive protein 1, putative,…
Soltu.DM.07G026110	4.50305	2.1709	1.09528e-49	conserved hypothetical protein	Conserved gene of unknown function	not assigned.unknown	Not assigned/Unknown	highly similar to ( 821) AT4G27020 | Symbols: | unknown protein | chr4:13568604-13571381 REVERSEhighly similar to ( 768) loc_os01g58114 12001.m11956 protein expressed protein PGSC0003DMT400057502
Soltu.DM.07G026130	6.01076	2.58755	1.0593e-32	cytochrome P450, family 716, subfamily A, polypeptide	Cytochrome P450	misc.cytochrome P450	misc	moderately similar to ( 331) AT5G36110 | Symbols: CYP716A1 | CYP716A1; electron carrier/ heme binding / iron ion binding / monooxygenase/ oxygen binding | chr5:14195377-14197613 FORWARDmoderately similar to ( 225) C90D2_ORYSA Cytochrome P450 90D2 (EC 1.14.-.-) (C6-oxidase) - Oryza sativa (Rice)highly similar to ( 516) loc_os07g33440 12007.m07604 protein taxane 13-alpha-hydroxylase, putative, expr…
Soltu.DM.07G028660	2.11824	1.08287	2.05693e-20	Terpenoid cyclases/Protein prenyltransferases superfamily protein	Ent-kaurene synthase B, chloroplast	secondary metabolism.isoprenoids.terpenoids	secondary metabolism	moderately similar to ( 366) AT1G79460 | Symbols: GA2, KS, ATKS | GA2 (GA REQUIRING 2); ent-kaurene synthase | chr1:29890568-29894436 FORWARDmoderately similar to ( 338) KSB_CUCMA Ent-kaurene synthase B, chloroplast precursor (EC 4.2.3.19) (KSB) - Cucurbita maxima (Pumpkin) (Winter squash)moderately similar to ( 344) loc_os04g52230 12004.m10118 protein ent-kaurene synthase B, chloroplast precurso…
Soltu.DM.08G001090	2.14122	1.09844	1.65716e-16	calcineurin B-like protein	Calcineurin B 1	signalling.calcium	signalling	moderately similar to ( 312) AT4G17615 | Symbols: CBL1, ATCBL1, SCABP5 | CBL1 (CALCINEURIN B-LIKE PROTEIN 1); calcium ion binding | chr4:9817981-9818995 FORWARDmoderately similar to ( 303) loc_os10g41510 12010.m06915 protein calcineurin B-like protein 9, putative, expressed PGSC0003DMT400052803
Soltu.DM.08G003250	2.17036	1.11794	2.25622e-10	cytochrome P450, family 707, subfamily A, polypeptide	ABA 8'-hydroxylase CYP707A1	misc.cytochrome P450	misc	highly similar to ( 704) AT4G19230 | Symbols: CYP707A1 | CYP707A1; (+)-abscisic acid 8'-hydroxylase/ oxygen binding | chr4:10521524-10523566 FORWARDmoderately similar to ( 241) C85A1_ORYSA Cytochrome P450 85A1 (EC 1.14.-.-) (C6-oxidase) (OsDWARF) (Dwarf protein) - Oryza sativa (Rice)highly similar to ( 642) loc_os02g47470 12002.m100328 protein cytochrome P450 90D2, putative, expressedp450 CypX PG…
Soltu.DM.08G004800	2.02865	1.02052	7.07762e-14	DCD (Development and Cell Death) domain protein	B2 protein	0	Not assigned/Unknown	0
Soltu.DM.08G005270	2.14108	1.09834	7.95584e-19	Haloacid dehalogenase-like hydrolase (HAD) superfamily protein	Conserved gene of unknown function	not assigned.unknown	Not assigned/Unknown	moderately similar to ( 303) AT2G38740 | Symbols: | haloacid dehalogenase-like hydrolase family protein | chr2:16194639-16195995 REVERSEmoderately similar to ( 331) loc_os10g41930 12010.m065348 protein catalytic/ hydrolase, putative, expressedCOG0637 Gph Hydrolase PRK10725 COG1011 PRK10826 PGSC0003DMT400014892
Soltu.DM.08G011500	16.6516	4.05759	2.02723e-157	SPX domain gene	IDS4	stress.abiotic	stress	moderately similar to ( 237) AT5G20150 | Symbols: ATSPX1, SPX1 | SPX1 (SPX DOMAIN GENE 1) | chr5:6802429-6803367 FORWARDmoderately similar to ( 222) loc_os06g40120 12006.m08548 protein IDS4-like protein, putative, expressedSPX PGSC0003DMT400040971
Soltu.DM.08G012870	2.2886	1.19447	8.14888e-08	DDE superfamily endonuclease domain containing protein	Salt responsive protein 2	not assigned.unknown	Not assigned/Unknown	highly similar to ( 567) AT5G12010 | Symbols: | unknown protein | chr5:3877975-3879483 REVERSEhighly similar to ( 567) loc_os01g40070 12001.m10279 protein expressed protein PGSC0003DMT400027828
Soltu.DM.08G013100	2.09649	1.06798	6.56197e-13	calmodulin-binding family protein	Calmodulin binding protein	signalling.calcium	signalling	highly similar to ( 561) AT4G33050 | Symbols: EDA39 | EDA39 (embryo sac development arrest 39); calmodulin binding | chr4:15945235-15946736 REVERSEmoderately similar to ( 476) loc_os01g38980 12001.m10178 protein calmodulin binding protein, putative, expressed PGSC0003DMT400021177
Soltu.DM.08G013130	2.04671	1.03331	2.19353e-11	cytochrome P450, family 711, subfamily A, polypeptide	Cytochrome P450	misc.cytochrome P450	misc	highly similar to ( 688) AT2G26170 | Symbols: CYP711A1 | CYP711A1; electron carrier/ heme binding / iron ion binding / monooxygenase/ oxygen binding | chr2:11141703-11143270 FORWARDvery weakly similar to (90.9) C93A3_SOYBN Cytochrome P450 93A3 (EC 1.14.-.-) (P450 CP5) - Glycine max (Soybean)highly similar to ( 598) loc_os01g50590 12001.m11240 protein cytochrome P450 3A9, putativep450 CypX PGSC000…
Soltu.DM.08G013150	2.20839	1.143	1.20203e-06	Thioredoxin superfamily protein	Glutaredoxin	redox.glutaredoxins	Redox	weakly similar to ( 139) AT4G33040 | Symbols: | glutaredoxin family protein | chr4:15940779-15941213 REVERSEvery weakly similar to (94.7) loc_os05g10930 12005.m05563 protein OsGrx_C15 - glutaredoxin subgroup III, expressed PGSC0003DMT400021236
Soltu.DM.08G015130	2.43973	1.28672	4.65206e-08	carotenoid cleavage dioxygenase	9-cis-epoxycarotenoid dioxygenase	hormone metabolism.abscisic acid.synthesis-degradation.synthesis.9-cis-epoxycarotenoid dioxygenase	hormone metabolism	weakly similar to ( 196) AT3G63520 | Symbols: CCD1, ATCCD1, ATNCED1, NCED1 | CCD1 (CAROTENOID CLEAVAGE DIOXYGENASE 1); 9-cis-epoxycarotenoid dioxygenase | chr3:23452940-23455896 FORWARDhighly similar to ( 549) loc_os08g28240 12008.m06830 protein crocetin dialdehyde, putative, expressedRPE65 COG3670 PGSC0003DMT400011006
Soltu.DM.08G021210	2.46194	1.2998	4.25538e-24	hypothetical protein	CYCLOPS	not assigned.unknown	Not assigned/Unknown	moderately similar to ( 304) loc_os06g02520 12006.m04985 protein expressed protein PGSC0003DMT400079262
Soltu.DM.08G024050	2.87485	1.52349	2.40223e-07	alpha/beta-Hydrolases superfamily protein	Phospholipase A1	lipid metabolism.lipid degradation.lipases.triacylglycerol lipase	Lipid Metabolism	highly similar to ( 538) AT4G16820 | Symbols: | lipase class 3 family protein | chr4:9467563-9469116 FORWARDmoderately similar to ( 389) loc_os02g43700 12002.m09404 protein triacylglycerol lipase like protein, putative, expressedLipase_3 Lipase_3 Lipase PGSC0003DMT400067526
Soltu.DM.08G026940	2.51676	1.33157	1.50901e-06	Integrase-type DNA-binding superfamily protein	Dehydration-responsive element-binding protein 1B	RNA.regulation of transcription.AP2/EREBP, APETALA2/Ethylene-responsive element binding protein family	RNA	weakly similar to ( 103) AT5G52020 | Symbols: | AP2 domain-containing protein | chr5:21124192-21124890 REVERSEvery weakly similar to (97.8) loc_os02g45420 12002.m09579 protein ap2/EREBP transcription factor, putative, expressedAP2 AP2 PGSC0003DMT400058587
Soltu.DM.08G027970	2.08087	1.05719	3.14247e-07	BTB/POZ domain with WD40/YVTN repeat-like protein	Potassium channel tetramerization domain-containing protein	transport.potassium	Transport	highly similar to ( 546) AT5G41330 | Symbols: | potassium channel tetramerisation domain-containing protein | chr5:16536452-16537828 REVERSEmoderately similar to ( 329) loc_os07g23720 12007.m06650 protein protein binding protein, putative, expressed PGSC0003DMT400031803
Soltu.DM.08G028560	2.13881	1.09681	8.74253e-07	cation/H exchanger	Na(+)/H(+) antiporter	transport.metal	Transport	highly similar to ( 963) AT5G41610 | Symbols: ATCHX18, CHX18 | ATCHX18; monovalent cation:proton antiporter/ sodium:hydrogen antiporter | chr5:16638554-16641146 REVERSEhighly similar to ( 893) loc_os05g19500 12005.m083674 protein ATCHX19, putative, expressedNa_H_Exchanger KefB PRK03562 RosB PRK03659 PGSC0003DMT400031717
Soltu.DM.08G028830	3.01914	1.59414	7.62517e-10	conserved hypothetical protein	Avr9/Cf-9 rapidly elicited protein 194	not assigned.unknown	Not assigned/Unknown	weakly similar to ( 124) AT5G41810 | Symbols: | unknown protein | chr5:16738302-16739474 FORWARD PGSC0003DMT400032043
Soltu.DM.08G029970	2.44409	1.2893	8.73288e-07	conserved hypothetical protein	Conserved gene of unknown function	not assigned.unknown	Not assigned/Unknown	weakly similar to ( 106) AT4G24110 | Symbols: | unknown protein | chr4:12520010-12520762 REVERSE PGSC0003DMT400031586
Soltu.DM.09G000530	2.00088	1.00064	2.7434e-18	sulfoquinovosyldiacylglycerol	Glycosyltransferase	lipid metabolism.glycolipid synthesis.sulfolipid synthase	Lipid Metabolism	highly similar to ( 682) AT5G01220 | Symbols: SQD2 | SQD2 (sulfoquinovosyldiacylglycerol 2); UDP-glycosyltransferase/ UDP-sulfoquinovose:DAG sulfoquinovosyltransferase/ transferase, transferring glycosyl groups | chr5:86907-89885 REVERSEhighly similar to ( 684) loc_os07g01030 12007.m04584 protein glycosyl transferase, group 1 family protein, putative, expressedRfaG Glycos_transf_1 GlgA PGSC0003DM…
Soltu.DM.09G004100	4.48295	2.16445	1.64079e-61	starch branching enzyme 2.2	1,4-alpha-glucan branching enzyme	major CHO metabolism.synthesis.starch.starch branching	primary carbon metabolism	highly similar to ( 814) AT5G03650 | Symbols: SBE2.2 | SBE2.2 (starch branching enzyme 2.2); 1,4-alpha-glucan branching enzyme | chr5:931924-937470 FORWARDnearly identical (1568) GLGB_SOLTU 1,4-alpha-glucan branching enzyme (EC 2.4.1.18) (Starch branching enzyme) (Q-enzyme) - Solanum tuberosum (Potato)nearly identical (1176) loc_os06g51084 12006.m091801 protein 1,4-alpha-glucan branching enzyme, …
Soltu.DM.09G004670	2.28568	1.19263	4.08829e-09	Protein CHUP1, chloroplastic	Conserved gene of unknown function	not assigned.unknown	Not assigned/Unknown	very weakly similar to (98.6) AT2G36650 | Symbols: | FUNCTIONS IN: molecular_function unknown; INVOLVED IN: biological_process unknown; EXPRESSED IN: sperm cell, hypocotyl, flower, root; EXPRESSED DURING: petal differentiation and expansion stage; BEST Arabidopsis thaliana protein match is: CHUP1 (CHLOROPLAST UNUSUAL POSITIONING 1) (TAIR:AT3G25690.1); Has 6069 Blast hits to 4778 proteins in 417 s…
Soltu.DM.09G005510	3.19563	1.6761	1.50328e-17	UDP-Glycosyltransferase superfamily protein	UDP-glucosyltransferase	misc.UDP glucosyl and glucoronyl transferases	misc	highly similar to ( 643) AT2G36970 | Symbols: | UDP-glucoronosyl/UDP-glucosyl transferase family protein | chr2:15529050-15530712 FORWARDweakly similar to ( 184) IAAG_MAIZE Indole-3-acetate beta-glucosyltransferase (EC 2.4.1.121) (IAA-Glu synthetase) ((Uridine 5'-diphosphate-glucose:indol-3-ylacetyl)-beta-D-glucosyl transferase) - Zea mays (Maize)highly similar to ( 525) loc_os10g30560 12010.m059…
Soltu.DM.09G016880	10.0417	3.32793	1.36046e-16	Protein of unknown function (DUF506)	Conserved gene of unknown function	not assigned.unknown	Not assigned/Unknown	weakly similar to ( 194) AT3G07350 | Symbols: | unknown protein | chr3:2347674-2348570 FORWARDweakly similar to ( 120) loc_os01g54340 12001.m43190 protein plant-specific domain TIGR01615 family protein, expressedDUF506 PGSC0003DMT400008686
Soltu.DM.09G017910	2.51199	1.32883	1.05235e-12	conserved hypothetical protein	Conserved gene of unknown function	not assigned.unknown	Not assigned/Unknown	moderately similar to ( 369) AT4G13150 | Symbols: | unknown protein | chr4:7650326-7652237 REVERSEmoderately similar to ( 318) loc_os02g09440 12002.m06241 protein expressed protein PGSC0003DMT400045534
Soltu.DM.09G021250	4.1395	2.04946	6.21534e-39	phosphate transporter 1;7	Inorganic phosphate transporter	transport.phosphate	Transport	highly similar to ( 722) AT3G54700 | Symbols: | carbohydrate transmembrane transporter/ phosphate transmembrane transporter/ sugar:hydrogen symporter | chr3:20248463-20250070 REVERSEhighly similar to ( 695) loc_os03g05610 12003.m06084 protein inorganic phosphate transporter 1-2, putative, expressedSugar_tr PGSC0003DMT400026632
Soltu.DM.09G021260	4.70443	2.23402	4.36413e-10	phosphate transporter 1;7	Inorganic phosphate transporter	transport.phosphate	Transport	highly similar to ( 722) AT3G54700 | Symbols: | carbohydrate transmembrane transporter/ phosphate transmembrane transporter/ sugar:hydrogen symporter | chr3:20248463-20250070 REVERSEhighly similar to ( 695) loc_os03g05610 12003.m06084 protein inorganic phosphate transporter 1-2, putative, expressedSugar_tr PGSC0003DMT400026632
Soltu.DM.09G021300	3.38482	1.75908	2.08264e-06	GRAS family transcription factor	GRAS family transcription factor	RNA.regulation of transcription.GRAS transcription factor family	RNA	moderately similar to ( 408) AT3G54220 | Symbols: SCR, SGR1 | SCR (SCARECROW); protein binding / protein homodimerization/ sequence-specific DNA binding / transcription factor | chr3:20070550-20072625 FORWARDmoderately similar to ( 205) GAI1_VITVI DELLA protein GAI1 (Gibberellic acid-insensitive mutant protein 1) (VvGAI1) - Vitis vinifera (Grape)moderately similar to ( 402) loc_os11g03110 12011.m…
Soltu.DM.09G024590	3.76268	1.91176	3.71878e-08	Acyl-CoA N-acyltransferases (NAT) superfamily protein	N-acetyltransferase	misc.GCN5-related N-acetyltransferase	misc	moderately similar to ( 207) AT2G32030 | Symbols: | GCN5-related N-acetyltransferase (GNAT) family protein | chr2:13632675-13633241 REVERSEweakly similar to ( 168) loc_os03g46200 12003.m09640 protein acetyltransferase, GNAT family protein, expressedRimL PGSC0003DMT400082122
Soltu.DM.09G024610	2.64237	1.40183	5.56461e-13	Acyl-CoA N-acyltransferases (NAT) superfamily protein	N-acetyltransferase	misc.GCN5-related N-acetyltransferase	misc	weakly similar to ( 194) AT2G32030 | Symbols: | GCN5-related N-acetyltransferase (GNAT) family protein | chr2:13632675-13633241 REVERSEweakly similar to ( 160) loc_os03g46200 12003.m09640 protein acetyltransferase, GNAT family protein, expressedRimL PGSC0003DMT400082121
Soltu.DM.09G025230	3.01462	1.59197	2.11215e-09	ATPase E1-E2 type family protein / haloacid dehalogenase-like hydrolase family protein	Autoinhibited calcium ATPase	signalling.calcium	signalling	highly similar to ( 760) AT3G63380 | Symbols: | calcium-transporting ATPase, plasma membrane-type, putative / Ca(2+)-ATPase, putative (ACA12) | chr3:23407112-23410213 REVERSEmoderately similar to ( 465) ACA5_ORYSA Probable calcium-transporting ATPase 5, plasma membrane-type (EC 3.6.3.8) (Ca(2+)-ATPase isoform 5) - Oryza sativa (Rice)highly similar to ( 642) loc_os10g28240 12010.m05706 protein cal…
Soltu.DM.09G026730	2.03553	1.0254	2.01565e-08	myb domain protein	Protein 2	RNA.regulation of transcription.MYB domain transcription factor family	RNA	moderately similar to ( 251) AT3G23250 | Symbols: MYB15, ATY19, ATMYB15 | MYB15 (MYB DOMAIN PROTEIN 15); DNA binding / transcription factor | chr3:8309742-8310624 FORWARDmoderately similar to ( 245) MYB4_ORYSA Myb-related protein Myb4 (OsMyb4) (Transcription factor RLTR1) - Oryza sativa (Rice)moderately similar to ( 245) loc_os04g43680 12004.m09327 protein myb-related protein Myb4, putative, expr…
Soltu.DM.09G028970	3.90984	1.96711	2.12213e-43	purple acid phosphatase	Purple acid phosphatase	misc.acid and other phosphatases	misc	highly similar to ( 813) AT3G07130 | Symbols: ATPAP15, PAP15 | PAP15 (PURPLE ACID PHOSPHATASE 15); acid phosphatase/ protein serine/threonine phosphatase | chr3:2255763-2257981 REVERSEmoderately similar to ( 229) PPAF_SOYBN Purple acid phosphatase precursor (EC 3.1.3.2) (Manganese(II) purple acid phosphatase) - Glycine max (Soybean)highly similar to ( 805) loc_os03g63074 12003.m35532 protein Ser/…
Soltu.DM.10G000560	2.2256	1.15419	9.97532e-14	F-box family protein	F-box family protein	protein.degradation.ubiquitin.E3.SCF.FBOX	Protein	weakly similar to ( 105) AT4G21510 | Symbols: | F-box family protein | chr4:11446193-11447025 REVERSE PGSC0003DMT400029256
Soltu.DM.10G002810	2.18977	1.13078	1.57858e-09	cytochrome BC1 synthesis	BCS1 protein	protein.degradation.AAA type	Protein	moderately similar to ( 390) AT3G50930 | Symbols: BCS1 | BCS1 (CYTOCHROME BC1 SYNTHESIS); ATP binding / ATPase/ nucleoside-triphosphatase/ nucleotide binding | chr3:18929817-18931547 FORWARDmoderately similar to ( 351) loc_os05g51130 12005.m09179 protein mitochondrial chaperone BCS1, putative, expressedAAA PGSC0003DMT400054793
Soltu.DM.10G004830	2.27555	1.18622	5.96725e-08	Thioredoxin superfamily protein	Glutaredoxin, grx	redox.glutaredoxins	Redox	weakly similar to ( 115) AT1G28480 | Symbols: GRX480 | GRX480; electron carrier/ protein disulfide oxidoreductase | chr1:10013634-10014047 REVERSEvery weakly similar to (91.7) loc_os01g47760 12001.m10969 protein OsGrx_I1 - glutaredoxin subgroup III, expressed PGSC0003DMT400058776
Soltu.DM.10G005570	2.12243	1.08572	1.66089e-06	WRKY family transcription factor	WRKY transcription factor	RNA.regulation of transcription.WRKY domain transcription factor family	RNA	weakly similar to ( 116) AT4G11070 | Symbols: WRKY41, AtWRKY41 | WRKY41; transcription factor | chr4:6759303-6760763 FORWARDweakly similar to ( 125) loc_os08g29660 12008.m06969 protein OsWRKY69 - Superfamily of rice TFs having WRKY and zinc finger domains, expressedWRKY PGSC0003DMT400051194
Soltu.DM.10G006830	2.3496	1.23241	6.08123e-48	digalactosyl diacylglycerol deficient	Digalactosyldiacylglycerol synthase 2, chloroplastic	lipid metabolism.glycolipid synthesis.DGDG synthase	Lipid Metabolism	highly similar to ( 621) AT4G00550 | Symbols: DGD2 | DGD2; UDP-galactosyltransferase/ UDP-glycosyltransferase/ digalactosyldiacylglycerol synthase/ transferase, transferring glycosyl groups | chr4:238154-240019 REVERSEhighly similar to ( 623) DGDG2_LOTJA Digalactosyldiacylglycerol synthase 2, chloroplast (EC 2.4.1.241) - Lotus japonicushighly similar to ( 570) loc_os03g11560 12003.m06608 protein …
Soltu.DM.10G007240	3.91066	1.96741	9.83116e-15	cytochrome P450, family 712, subfamily A, polypeptide	Cytochrome P450	misc.cytochrome P450	misc	moderately similar to ( 329) AT2G42250 | Symbols: CYP712A1 | CYP712A1; electron carrier/ heme binding / iron ion binding / monooxygenase/ oxygen binding | chr2:17600075-17601709 REVERSEmoderately similar to ( 273) C93A1_SOYBN Cytochrome P450 93A1 (EC 1.14.-.-) - Glycine max (Soybean)moderately similar to ( 220) loc_os06g41070 12006.m08642 protein cytochrome P450 93A1, putative, expressedp450 CypX…
Soltu.DM.10G012320	4.06656	2.02381	3.92199e-34	hypothetical protein	Tis11	not assigned.unknown	Not assigned/Unknown	PGSC0003DMT400062106
Soltu.DM.10G013450	2.4031	1.26489	6.73587e-11	Protein phosphatase 2C family protein	Protein phosphatase 2c	protein.postranslational modification	Protein	highly similar to ( 520) AT4G33920 | Symbols: | protein phosphatase 2C family protein / PP2C family protein | chr4:16260876-16262703 FORWARDmoderately similar to ( 481) loc_os12g39120 12012.m07697 protein catalytic/ protein phosphatase type 2C, putative, expressedPP2Cc PP2Cc PP2C PTC1 PGSC0003DMT400013942
Soltu.DM.10G016970	9.6682	3.27325	1.86684e-115	rotamase CYP	Gene of unknown function	cell.cycle.peptidylprolyl isomerase	Cell	moderately similar to ( 256) AT4G38740 | Symbols: ROC1 | ROC1 (ROTAMASE CYP 1); peptidyl-prolyl cis-trans isomerase | chr4:18083620-18084138 REVERSEmoderately similar to ( 269) CYPH_CATRO Peptidyl-prolyl cis-trans isomerase (EC 5.2.1.8) (PPIase) (Rotamase) (Cyclophilin) (Cyclosporin A-binding protein) - Catharanthus roseus (Rosy periwinkle) (Madagascar periwinkle)moderately similar to ( 237) loc_…
Soltu.DM.10G017830	2.68316	1.42393	3.07993e-11	Transmembrane amino acid transporter family protein	Lysine/histidine transporter	transport.amino acids	Transport	moderately similar to ( 421) AT1G47670 | Symbols: | amino acid transporter family protein | chr1:17536834-17539486 REVERSEmoderately similar to ( 457) loc_os04g47420 12004.m09687 protein expressed proteinAa_trans PGSC0003DMT400028172
Soltu.DM.10G019440	3.22251	1.68818	1.32873e-11	Thiamine pyrophosphate dependent pyruvate decarboxylase family protein	Pyruvate decarboxylase	fermentation.PDC	primary carbon metabolism	nearly identical (1025) AT4G33070 | Symbols: | pyruvate decarboxylase, putative | chr4:15952519-15954676 REVERSEhighly similar to ( 970) PDC2_TOBAC Pyruvate decarboxylase isozyme 2 (EC 4.1.1.1) (PDC) - Nicotiana tabacum (Common tobacco)highly similar to ( 960) loc_os03g18220 12003.m101116 protein pyruvate decarboxylase isozyme 2, putative, expressedCOG3961 TPP_PDC_IPDC IlvB TPP_enzyme_N PRK08199 …
Soltu.DM.10G021470	4.85753	2.28022	4.94839e-09	O-methyltransferase family protein	O-methyltransferase	misc.O-methyl transferases	misc	moderately similar to ( 468) AT3G53140 | Symbols: | O-diphenol-O-methyl transferase, putative | chr3:19695692-19697355 FORWARDmoderately similar to ( 248) COMT1_CATRO Caffeic acid 3-O-methyltransferase (EC 2.1.1.68) (S-adenosysl-L-methionine:caffeic acid 3-O-methyltransferase) (COMT) (CAOMT) - Catharanthus roseus (Rosy periwinkle) (Madagascar periwinkle)moderately similar to ( 367) loc_os02g57760…
Soltu.DM.10G022020	2.23642	1.16119	3.50023e-08	Ubiquitin-conjugating enzyme/RWD-like protein	ATELC	not assigned.unknown	Not assigned/Unknown	moderately similar to ( 390) AT3G12400 | Symbols: ELC, ATELC | ELC; ubiquitin binding | chr3:3944600-3945796 REVERSEweakly similar to ( 199) loc_os02g58640 12002.m10884 protein tumor susceptibility gene 101, putative, expressedUEV Vps23_core PGSC0003DMT400021616
Soltu.DM.10G022790	2.56848	1.36092	2.53618e-40	sulfoquinovosyldiacylglycerol	Glycosyltransferase	lipid metabolism.glycolipid synthesis.sulfolipid synthase	Lipid Metabolism	highly similar to ( 684) AT5G01220 | Symbols: SQD2 | SQD2 (sulfoquinovosyldiacylglycerol 2); UDP-glycosyltransferase/ UDP-sulfoquinovose:DAG sulfoquinovosyltransferase/ transferase, transferring glycosyl groups | chr5:86907-89885 REVERSEhighly similar to ( 696) loc_os07g01030 12007.m04584 protein glycosyl transferase, group 1 family protein, putative, expressedRfaG Glycos_transf_1 GlgA PGSC0003DM…
Soltu.DM.10G024510	2.24964	1.1697	1.32005e-06	gamma tonoplast intrinsic protein	Aquaporin TIP1;3	transport.Major Intrinsic Proteins.TIP	Transport	moderately similar to ( 331) AT2G36830 | Symbols: GAMMA-TIP, TIP1;1, GAMMA-TIP1 | GAMMA-TIP (GAMMA TONOPLAST INTRINSIC PROTEIN); water channel | chr2:15445490-15446336 FORWARDmoderately similar to ( 309) TIP11_ORYSA Probable aquaporin TIP1.1 (Tonoplast intrinsic protein 1.1) (OsTIP1.1) (rTIP1) - Oryza sativa (Rice)moderately similar to ( 309) loc_os03g05290 12003.m06053 protein aquaporin TIP1.1, …
Soltu.DM.11G000510	2.12512	1.08754	3.04867e-36	Inositol monophosphatase family protein	Inositol monophosphatase 3	minor CHO metabolism.myo-inositol.inositol phosphatase	minor CHO metabolism	moderately similar to ( 407) AT3G02870 | Symbols: VTC4 | VTC4; 3'(2'),5'-bisphosphate nucleotidase/ L-galactose-1-phosphate phosphatase/ inositol or phosphatidylinositol phosphatase/ inositol-1(or 4)-monophosphatase | chr3:627742-629682 REVERSEmoderately similar to ( 393) IMPP_MESCR Inositol monophosphatase (EC 3.1.3.25) (IMPase) (IMP) (Inositol-1(or 4)-monophosphatase) - Mesembryanthemum crystal…
Soltu.DM.11G002350	5.32619	2.4131	7.70053e-26	geranylgeranyl pyrophosphate synthase	Geranylgeranyl pyrophosphate synthase 1	secondary metabolism.isoprenoids.non-mevalonate pathway.geranylgeranyl pyrophosphate synthase	secondary metabolism	moderately similar to ( 422) AT4G36810 | Symbols: GGPS1 | GGPS1 (GERANYLGERANYL PYROPHOSPHATE SYNTHASE 1); farnesyltranstransferase | chr4:17343513-17344628 FORWARDmoderately similar to ( 426) GGPPS_SINAL Geranylgeranyl pyrophosphate synthetase, chloroplast precursor (GGPP synthetase) (GGPS) [Includes: Dimethylallyltranstransferase (EC 2.5.1.1); Geranyltranstransferase (EC 2.5.1.10); Farnesyltran…
Soltu.DM.11G002770	2.68061	1.42256	4.08927e-09	Deoxyxylulose-5-phosphate synthase	1-deoxy-D-xylulose 5-phosphate synthase 2	secondary metabolism.isoprenoids.non-mevalonate pathway.DXS	secondary metabolism	nearly identical (1016) AT4G15560 | Symbols: CLA1, DEF, CLA, DXS, DXPS2 | CLA1 (CLOROPLASTOS ALTERADOS 1); 1-deoxy-D-xylulose-5-phosphate synthase | chr4:8884218-8887254 FORWARDnearly identical (1038) DXS_ORYSA Probable 1-deoxy-D-xylulose-5-phosphate synthase, chloroplast precursor (EC 2.2.1.7) (1-deoxyxylulose-5-phosphate synthase) (DXP synthase) (DXPS) - Oryza sativa (Rice)nearly identical (112…
Soltu.DM.11G002920	5.39694	2.43214	1.1452e-54	U-box domain-containing protein kinase family protein	ATP binding protein	protein.postranslational modification.kinase.receptor like cytoplasmatic kinase VII	Protein	moderately similar to ( 451) AT5G65500 | Symbols: | ATP binding / kinase/ protein kinase/ protein serine/threonine kinase/ protein tyrosine kinase/ ubiquitin-protein ligase | chr5:26181093-26183997 REVERSEvery weakly similar to (88.2) NORK_MEDTR Nodulation receptor kinase precursor (EC 2.7.11.1) (Does not make infections protein 2) (Symbiosis receptor-like kinase) (MtSYMRK) - Medicago truncatula …
Soltu.DM.11G008540	4.05495	2.01969	1.27063e-13	GRAS family transcription factor	GRAS family transcription factor	RNA.regulation of transcription.GRAS transcription factor family	RNA	weakly similar to ( 145) AT4G08250 | Symbols: | scarecrow transcription factor family protein | chr4:5196787-5198238 FORWARDweakly similar to ( 198) NSP2_MEDTR Nodulation signaling pathway 2 protein - Medicago truncatula (Barrel medic)weakly similar to ( 186) loc_os11g06180 12011.m04815 protein DELLA protein GAIP, putativeGRAS PGSC0003DMT400010158
Soltu.DM.11G017190	2.54341	1.34677	1.1214e-29	Sucrose-phosphate synthase family protein	Sucrose-phosphate synthase isoform B	major CHO metabolism.synthesis.sucrose.SPS	primary carbon metabolism	nearly identical (1578) AT1G04920 | Symbols: ATSPS3F | ATSPS3F (sucrose phosphate synthase 3F); sucrose-phosphate synthase/ transferase, transferring glycosyl groups | chr1:1391674-1395756 REVERSEnearly identical (1458) SPS_MAIZE Sucrose-phosphate synthase (EC 2.4.1.14) (UDP-glucose-fructose-phosphate glucosyltransferase) - Zea mays (Maize)nearly identical (1415) loc_os01g69030 12001.m150823 prot…
Soltu.DM.11G024560	2.18619	1.12842	9.84639e-07	alpha/beta-Hydrolases superfamily protein	Gibberellin receptor GID1	Biodegradation of Xenobiotics	other metabolism	moderately similar to ( 332) AT5G06570 | Symbols: | hydrolase | chr5:2008075-2011013 REVERSEweakly similar to ( 148) GID1_ORYSA Gibberellin receptor GID1 (EC 3.-.-.-) (Gibberellin-insensitive dwarf protein 1) (Protein GIBBERELLIN INSENSITIVE DWARF1) - Oryza sativa (Rice)moderately similar to ( 390) loc_os07g06880 12007.m05148 protein gibberellin receptor GID1L2, putative, expressedAbhydrolase_3 A…
Soltu.DM.11G026510	8.93555	3.15956	1.14952e-08	C2H2-type zinc finger family protein	ZPT2-13	RNA.regulation of transcription.C2H2 zinc finger family	RNA	very weakly similar to (99.4) AT2G37430 | Symbols: | zinc finger (C2H2 type) family protein (ZAT11) | chr2:15706454-15706990 FORWARDvery weakly similar to (97.4) loc_os03g17150 12003.m07146 protein ZFP16-1, putative, expressed PGSC0003DMT400040207
Soltu.DM.12G007370	2.36877	1.24414	2.67745e-15	conserved hypothetical protein	Conserved gene of unknown function	not assigned.unknown	Not assigned/Unknown	weakly similar to ( 187) AT1G71780 | Symbols: | unknown protein | chr1:26995406-26996638 REVERSEweakly similar to ( 149) loc_os01g51800 12001.m11357 protein expressed protein PGSC0003DMT400043661
Soltu.DM.12G007810	2.18045	1.12462	1.51033e-08	phloem protein 2-A13	F-box family protein	cell.organisation	Cell	moderately similar to ( 365) AT3G61060 | Symbols: AtPP2-A13 | AtPP2-A13 (Arabidopsis thaliana phloem protein 2-A13); carbohydrate binding | chr3:22603166-22604336 FORWARDmoderately similar to ( 350) loc_os03g02550 12003.m05796 protein ATPP2-A13, putative, expressed PGSC0003DMT400010881
Soltu.DM.12G010020	2.03725	1.02662	2.42952e-16	Homeodomain-like superfamily protein	MYBR domain class transcription factor	RNA.regulation of transcription.MYB-related transcription factor family	RNA	moderately similar to ( 251) AT3G16350 | Symbols: | myb family transcription factor | chr3:5547828-5549397 FORWARDmoderately similar to ( 243) loc_os01g09280 12001.m07553 protein myb-related transcription activator, putative, expressed PGSC0003DMT400067994
Soltu.DM.12G010700	5.99934	2.5848	1.00812e-55	sulfate transporter 3;4	Sulfate transporter	transport.sulphate	Transport	highly similar to ( 877) AT3G15990 | Symbols: SULTR3;4 | SULTR3;4 (SULFATE TRANSPORTER 3;4); sulfate transmembrane transporter | chr3:5427081-5430679 FORWARDmoderately similar to ( 323) NO70_SOYBN Early nodulin 70 - Glycine max (Soybean)highly similar to ( 785) loc_os06g05160 12006.m05245 protein sulfate transporter 3.4, putative, expressedSUL1 Sulfate_transp PRK11660 STAS PGSC0003DMT400073715
Soltu.DM.12G020770	3.05021	1.60891	6.04653e-08	Xyloglucan endotransglucosylase/hydrolase family protein	Xyloglucan endotransglycosylase	cell wall.modification	Cell Wall	moderately similar to ( 363) AT4G14130 | Symbols: XTR7 | XTR7 (XYLOGLUCAN ENDOTRANSGLYCOSYLASE 7); hydrolase, acting on glycosyl bonds / hydrolase, hydrolyzing O-glycosyl compounds / xyloglucan:xyloglucosyl transferase | chr4:8137161-8138196 REVERSEmoderately similar to ( 347) BRU1_SOYBN Brassinosteroid-regulated protein BRU1 precursor - Glycine max (Soybean)moderately similar to ( 361) loc_os06g…
Soltu.DM.12G022230	2.14958	1.10405	1.11794e-08	GRAS family transcription factor	Scarecrow	RNA.regulation of transcription.GRAS transcription factor family	RNA	moderately similar to ( 497) AT5G48150 | Symbols: PAT1 | PAT1 (phytochrome a signal transduction 1); signal transducer/ transcription factor | chr5:19522497-19524053 REVERSEhighly similar to ( 588) CIGR1_ORYSA Chitin-inducible gibberellin-responsive protein 1 - Oryza sativa (Rice)highly similar to ( 588) loc_os07g36170 12007.m079710 protein chitin-inducible gibberellin-responsive protein 1, putat…
Soltu.DM.12G022890	4.58988	2.19846	7.83168e-97	Protein of unknown function (DUF300)	MAP kinase activating protein	not assigned.unknown	Not assigned/Unknown	highly similar to ( 723) AT4G38360 | Symbols: | unknown protein | chr4:17967389-17969798 FORWARDhighly similar to ( 661) loc_os06g51100 12006.m31937 protein transmembrane protein 34, putative, expressedDUF300 PGSC0003DMT400035744
Soltu.DM.12G023450	2.97112	1.57101	4.66365e-08	Leucine-rich receptor-like protein kinase family protein	Hcr2-0B	signalling.receptor kinases.leucine rich repeat XI	signalling	moderately similar to ( 388) AT5G25910 | Symbols: AtRLP52 | AtRLP52 (Receptor Like Protein 52); kinase/ protein binding | chr5:9038860-9041377 FORWARDmoderately similar to ( 270) RPK1_IPONI Receptor-like protein kinase precursor (EC 2.7.11.1) - Ipomoea nil (Japanese morning glory) (Pharbitis nil)moderately similar to ( 444) loc_os10g33040 12010.m06140 protein receptor-like protein kinase precurso…
Soltu.DM.12G023620	17.7998	4.15379	1.77351e-50	F-box and associated interaction domains-containing protein	F-box family protein	protein.degradation.ubiquitin.E3.SCF.FBOX	Protein	moderately similar to ( 279) AT3G07870 | Symbols: | F-box family protein | chr3:2510871-2512124 FORWARD PGSC0003DMT400010965
Soltu.DM.12G026570	12.5367	3.64808	7.48157e-206	SPX domain gene	Xenotropic and polytropic murine leukemia virus receptor ids-4	stress.abiotic	stress	moderately similar to ( 297) AT2G26660 | Symbols: ATSPX2, SPX2 | SPX2 (SPX DOMAIN GENE 2) | chr2:11338932-11340703 FORWARDmoderately similar to ( 283) loc_os06g40120 12006.m08548 protein IDS4-like protein, putative, expressedSPX COG5036 PGSC0003DMT400007496
Soltu.DM.12G028530	2.46569	1.30199	1.91862e-16	conserved hypothetical protein	Conserved gene of unknown function	not assigned.unknown	Not assigned/Unknown	PGSC0003DMT400020191

## Sheet: S4c. SPD vs. SPA_6W_Root
Table S4c. List of up-regulated genes with at least two-fold change (P-values < 0.05) in ‘Severe P-deficiency vs. Sufficient P-availability’ (SPD vs. SPA) comparison in the roots of 6-week potato plants
Geneid	Fold change	Log2(FoldChange)	P-value	v6.1_Description	v3.4 Description	MAPMan functional group basieredn auf v3.1	Functional category (compiled)	Mapman description
Soltu.DM.01G000340	4.02903	2.01043	7.89548e-18	S-adenosyl-L-methionine-dependent methyltransferases superfamily protein	Aspartokinase	amino acid metabolism.synthesis.aspartate family.misc.homoserine.aspartate kinase	AA metabolism	highly similar to ( 744) AT5G13280 | Symbols: AK-LYS1, AK1, AK | AK-LYS1 (ASPARTATE KINASE 1); aspartate kinase | chr5:4249516-4252654 FORWARDweakly similar to ( 184) AKH1_MAIZE Bifunctional aspartokinase/homoserine dehydrogenase 1, chloroplast precursor (AK-HD 1) (AK-HSDH 1) [Includes: Aspartokinase (EC 2.7.2.4); Homoserine dehydrogenase (EC 1.1.1.3)] - Zea mays (Maize)highly similar to ( 739) l…
Soltu.DM.01G000830	3.29324	1.71951	2.42417e-15	NAD(P)-binding Rossmann-fold superfamily protein	Short chain alcohol dehydrogenase	misc.short chain dehydrogenase/reductase (SDR)	misc	moderately similar to ( 224) AT1G52340 | Symbols: ABA2, SIS4, GIN1, SDR1, ISI4, SRE1, ATABA2, ATSDR1 | ABA2 (ABA DEFICIENT 2); alcohol dehydrogenase/ oxidoreductase/ xanthoxin dehydrogenase | chr1:19489997-19491527 REVERSEmoderately similar to ( 208) TS2_MAIZE Sex determination protein tasselseed-2 - Zea mays (Maize)moderately similar to ( 239) loc_os03g59610 12003.m10858 protein sex determinatio…
Soltu.DM.01G000860	2.52103	1.33401	1.64097e-08	NAD(P)-binding Rossmann-fold superfamily protein	Short chain alcohol dehydrogenase	misc.short chain dehydrogenase/reductase (SDR)	misc	weakly similar to ( 159) AT1G52340 | Symbols: ABA2, SIS4, GIN1, SDR1, ISI4, SRE1, ATABA2, ATSDR1 | ABA2 (ABA DEFICIENT 2); alcohol dehydrogenase/ oxidoreductase/ xanthoxin dehydrogenase | chr1:19489997-19491527 REVERSEweakly similar to ( 141) TS2_MAIZE Sex determination protein tasselseed-2 - Zea mays (Maize)weakly similar to ( 179) loc_os04g10010 12004.m06253 protein sex determination protein ta…
Soltu.DM.01G000880	2.79276	1.48169	5.80817e-10	protein containing PDZ domain, a K-box domain, and a TPR region	Binding protein	not assigned.unknown	Not assigned/Unknown	moderately similar to ( 377) AT1G55480 | Symbols: | binding / protein binding | chr1:20713822-20715351 FORWARDmoderately similar to ( 357) loc_os07g07540 12007.m28951 protein SHOOT1 protein, putative, expressed PGSC0003DMT400081787
Soltu.DM.01G001090	4.65718	2.21946	5.17791e-19	related to AP2	ERF transcription factor	RNA.regulation of transcription.AP2/EREBP, APETALA2/Ethylene-responsive element binding protein family	RNA	very weakly similar to (94.0) AT5G19790 | Symbols: RAP2.11 | RAP2.11 (related to AP2 11); DNA binding / transcription factor | chr5:6689271-6690032 REVERSEweakly similar to ( 102) loc_os07g10410 12007.m05496 protein conserved hypothetical proteinAP2 AP2 PGSC0003DMT400060936
Soltu.DM.01G001490	16.0721	4.00648	8.23643e-129	PHYTOENE SYNTHASE	Phytoene synthase 1, chloroplastic	secondary metabolism.isoprenoids.carotenoids.phytoene synthase	secondary metabolism	highly similar to ( 587) AT5G17230 | Symbols: | phytoene synthase (PSY) / geranylgeranyl-diphosphate geranylgeranyl transferase | chr5:5659839-5662087 REVERSEhighly similar to ( 740) PSY_CAPAN Phytoene synthase, chloroplast precursor (EC 2.5.1.-) - Capsicum annuum (Bell pepper)highly similar to ( 552) loc_os06g51290 12006.m31943 protein phytoene synthase, chloroplast precursor, putative, expresse…
Soltu.DM.01G001840	4.22944	2.08047	2.4447e-17	peroxidase	Peroxidase	misc.peroxidases	misc	moderately similar to ( 332) AT5G06720 | Symbols: | peroxidase, putative | chr5:2077567-2078857 REVERSEmoderately similar to ( 417) PERX_TOBAC Lignin-forming anionic peroxidase precursor (EC 1.11.1.7) (TOPA) - Nicotiana tabacum (Common tobacco)moderately similar to ( 289) loc_os03g13200 12003.m06766 protein peroxidase 53 precursor, putative, expressedsecretory_peroxidase plant_peroxidase peroxida…
Soltu.DM.01G002300	142.27	7.15248	1.86321e-22	AMP-dependent synthetase and ligase family protein	Conserved gene of unknown function	secondary metabolism.phenylpropanoids.lignin biosynthesis.4CL	secondary metabolism	very weakly similar to ( 100) AT1G20480 | Symbols: | 4-coumarate--CoA ligase family protein / 4-coumaroyl-CoA synthase family protein | chr1:7094978-7097073 REVERSEvery weakly similar to (89.4) 4CL1_TOBAC 4-coumarate--CoA ligase 1 (EC 6.2.1.12) (4CL 1) (4-coumaroyl-CoA synthase 1) - Nicotiana tabacum (Common tobacco)nearly identical (1602) loc_os04g39780 12004.m08964 protein AMP-binding enzyme fa…
Soltu.DM.01G003910	2.1246	1.08719	1.14839e-10	shoot gravitropism 2 (SGR2)	Conserved gene of unknown function	not assigned.unknown	Not assigned/Unknown	moderately similar to ( 494) AT4G20040 | Symbols: | FUNCTIONS IN: molecular_function unknown; INVOLVED IN: biological_process unknown; LOCATED IN: endomembrane system; CONTAINS InterPro DOMAIN/s: Pectin lyase fold/virulence factor (InterPro:IPR011050), Parallel beta-helix repeat (InterPro:IPR006626); BEST Arabidopsis thaliana protein match is: QRT3 (QUARTET 3); polygalacturonase (TAIR:AT4G20050.2…
Soltu.DM.01G004540	7.02959	2.81344	1.36844e-18	MATE efflux family protein	Aluminum-activated citrate transporter	transport.misc	Transport	highly similar to ( 559) AT1G51340 | Symbols: | MATE efflux family protein | chr1:19032034-19034681 FORWARDhighly similar to ( 521) loc_os03g11734 12003.m78842 protein antiporter/ drug transporter, putative, expressedNorM PRK10367 PGSC0003DMT400027815
Soltu.DM.01G005170	3.06497	1.61587	5.47137e-09	Glycosyl hydrolase superfamily protein	Acidic class II 1,3-beta-glucanase	misc.beta 1,3 glucan hydrolases.glucan endo-1,3-beta-glucosidase	misc	moderately similar to ( 301) AT4G16260 | Symbols: | catalytic/ cation binding / hydrolase, hydrolyzing O-glycosyl compounds | chr4:9200180-9201441 REVERSEmoderately similar to ( 460) E13G_TOBAC Glucan endo-1,3-beta-glucosidase, acidic isoform GI9 precursor (EC 3.2.1.39) ((1->3)-beta-glucan endohydrolase) ((1->3)-beta-glucanase) (Beta-1,3-endoglucanase) (PR-2B) (PR-36) - Nicotiana tabacum (Common …
Soltu.DM.01G005180	2.87401	1.52307	1.79656e-10	Glycosyl hydrolase superfamily protein	Acidic class II 1,3-beta-glucanase	misc.beta 1,3 glucan hydrolases.glucan endo-1,3-beta-glucosidase	misc	moderately similar to ( 301) AT4G16260 | Symbols: | catalytic/ cation binding / hydrolase, hydrolyzing O-glycosyl compounds | chr4:9200180-9201441 REVERSEmoderately similar to ( 460) E13G_TOBAC Glucan endo-1,3-beta-glucosidase, acidic isoform GI9 precursor (EC 3.2.1.39) ((1->3)-beta-glucan endohydrolase) ((1->3)-beta-glucanase) (Beta-1,3-endoglucanase) (PR-2B) (PR-36) - Nicotiana tabacum (Common …
Soltu.DM.01G005240	2.4038	1.26531	9.69883e-10	Glycosyl hydrolase superfamily protein	Acidic class II 1,3-beta-glucanase	misc.beta 1,3 glucan hydrolases.glucan endo-1,3-beta-glucosidase	misc	moderately similar to ( 301) AT4G16260 | Symbols: | catalytic/ cation binding / hydrolase, hydrolyzing O-glycosyl compounds | chr4:9200180-9201441 REVERSEmoderately similar to ( 460) E13G_TOBAC Glucan endo-1,3-beta-glucosidase, acidic isoform GI9 precursor (EC 3.2.1.39) ((1->3)-beta-glucan endohydrolase) ((1->3)-beta-glucanase) (Beta-1,3-endoglucanase) (PR-2B) (PR-36) - Nicotiana tabacum (Common …
Soltu.DM.01G005660	3.62227	1.85689	8.50712e-39	CBL-interacting protein kinase	CBL-interacting serine/threonine-protein kinase	protein.postranslational modification	Protein	highly similar to ( 726) AT2G26980 | Symbols: CIPK3 | CIPK3 (CBL-INTERACTING PROTEIN KINASE 3); kinase/ protein kinase/ protein serine/threonine kinase | chr2:11515458-11518205 REVERSEhighly similar to ( 675) CIPK1_ORYSA CIPK-like protein 1 (EC 2.7.11.1) (OsCK1) - Oryza sativa (Rice)highly similar to ( 719) loc_os12g03810 12012.m26823 protein CIPK-like protein 1, putative, expressedS_TKc S_TKc Pk…
Soltu.DM.01G006330	4.48257	2.16433	8.00434e-08	Protein of unknown function (DUF3049)	Conserved gene of unknown function	not assigned.unknown	Not assigned/Unknown	weakly similar to ( 158) AT5G22090 | Symbols: | unknown protein | chr5:7315003-7316394 REVERSEvery weakly similar to (89.4) loc_os03g49830 12003.m09981 protein expressed protein PGSC0003DMT400034175
Soltu.DM.01G006490	2.70578	1.43604	7.04723e-13	cytochrome P450, family 98, subfamily A, polypeptide	P-coumaroyl quinate/shikimate 3'-hydroxylase	misc.cytochrome P450	misc	highly similar to ( 677) AT2G40890 | Symbols: CYP98A3 | CYP98A3 (cytochrome P450, family 98, subfamily A, polypeptide 3); monooxygenase/ p-coumarate 3-hydroxylase | chr2:17058291-17060532 REVERSEhighly similar to ( 689) C98A2_SOYBN Cytochrome P450 98A2 (EC 1.14.-.-) - Glycine max (Soybean)highly similar to ( 611) loc_os05g41440 12005.m27896 protein cytochrome P450 98A1, putative, expressedp450 Cy…
Soltu.DM.01G006800	2.27909	1.18846	4.17801e-26	conserved hypothetical protein	Conserved gene of unknown function	not assigned.unknown	Not assigned/Unknown	weakly similar to ( 125) AT2G27830 | Symbols: | FUNCTIONS IN: molecular_function unknown; EXPRESSED IN: 22 plant structures; EXPRESSED DURING: 13 growth stages; BEST Arabidopsis thaliana protein match is: pentatricopeptide (PPR) repeat-containing protein (TAIR:AT4G22760.1); Has 68 Blast hits to 68 proteins in 11 species: Archae - 0; Bacteria - 0; Metazoa - 0; Fungi - 0; Plants - 68; Viruses - 0; …
Soltu.DM.01G006920	28.0304	4.80892	1.77793e-183	alpha/beta-Hydrolases superfamily protein	Conserved gene of unknown function	not assigned.unknown	Not assigned/Unknown	moderately similar to ( 363) AT1G08310 | Symbols: | esterase/lipase/thioesterase family protein | chr1:2619134-2620338 FORWARDmoderately similar to ( 324) loc_os12g05600 12012.m04553 protein catalytic/ hydrolase, putative, expressed PGSC0003DMT400030589
Soltu.DM.01G007240	2.78858	1.47953	5.9653e-15	GRAM domain family protein	GEM 5	hormone metabolism.abscisic acid.induced-regulated-responsive-activated	hormone metabolism	moderately similar to ( 283) AT5G13200 | Symbols: | GRAM domain-containing protein / ABA-responsive protein-related | chr5:4207081-4208079 FORWARDmoderately similar to ( 233) loc_os12g29400 12012.m06754 protein ABA-responsive protein, putative, expressed PGSC0003DMT400077173
Soltu.DM.01G007270	9.30584	3.21814	8.83514e-17	somatic embryogenesis receptor-like kinase	Leucine-rich repeat protein	signalling.receptor kinases.leucine rich repeat XI	signalling	moderately similar to ( 207) AT1G34210 | Symbols: SERK2, ATSERK2 | SERK2 (SOMATIC EMBRYOGENESIS RECEPTOR-LIKE KINASE 2); kinase | chr1:12459078-12462752 FORWARDvery weakly similar to (87.4) RPK1_IPONI Receptor-like protein kinase precursor (EC 2.7.11.1) - Ipomoea nil (Japanese morning glory) (Pharbitis nil)moderately similar to ( 212) loc_os08g07760 12008.m04913 protein BRASSINOSTEROID INSENSITIV…
Soltu.DM.01G008170	14.9569	3.90274	1.39992e-29	cytochrome P450, family 93, subfamily D, polypeptide	Cytochrome P450	misc.cytochrome P450	misc	highly similar to ( 511) AT5G06900 | Symbols: CYP93D1 | CYP93D1; electron carrier/ heme binding / iron ion binding / monooxygenase/ oxygen binding | chr5:2136160-2137925 REVERSEhighly similar to ( 601) C93A2_SOYBN Cytochrome P450 93A2 (EC 1.14.-.-) - Glycine max (Soybean)highly similar to ( 540) loc_os06g41070 12006.m08642 protein cytochrome P450 93A1, putative, expressedp450 CypX PGSC0003DMT4000…
Soltu.DM.01G008310	3.19402	1.67537	7.9747e-29	beta glucosidase	Beta-glucosidase 41	misc.gluco-, galacto- and mannosidases	misc	highly similar to ( 748) AT5G54570 | Symbols: BGLU41 | BGLU41 (BETA GLUCOSIDASE 41); catalytic/ cation binding / hydrolase, hydrolyzing O-glycosyl compounds | chr5:22167636-22170235 REVERSEmoderately similar to ( 386) BGLC_MAIZE Beta-glucosidase, chloroplast precursor (EC 3.2.1.21) (Gentiobiase) (Cellobiase) (Beta-D-glucoside glucohydrolase) - Zea mays (Maize)highly similar to ( 608) loc_os10g176…
Soltu.DM.01G009170	2.06172	1.04385	6.93976e-11	NAD(P)-linked oxidoreductase superfamily protein	Conserved gene of unknown function	not assigned.unknown	Not assigned/Unknown	weakly similar to ( 174) AT1G14345 | Symbols: | oxidoreductase | chr1:4899176-4899766 FORWARDweakly similar to ( 136) loc_os03g07440 12003.m06258 protein putativ eribonuclease P, putative, expressed PGSC0003DMT400002284
Soltu.DM.01G009390	3.23905	1.69557	3.38462e-128	voltage dependent anion channel	Mitochondrial outer membrane protein porin of 36 kDa	transport.sugars	Transport	moderately similar to ( 365) AT3G01280 | Symbols: VDAC1, ATVDAC1 | VDAC1 (VOLTAGE DEPENDENT ANION CHANNEL 1); voltage-gated anion channel | chr3:85754-87612 FORWARDmoderately similar to ( 484) VDAC2_SOLTU 36 kDa outer mitochondrial membrane protein porin (Voltage-dependent anion-selective channel protein) (VDAC) (POM 36) - Solanum tuberosum (Potato)moderately similar to ( 376) loc_os09g19734 1200…
Soltu.DM.01G010270	5.40036	2.43305	2.15275e-08	NAD(P)H dehydrogenase subunit H	NAD(P)H-quinone oxidoreductase subunit H, chloroplastic	PS.lightreaction.cyclic electron flow-chlororespiration	Photosynthesis	moderately similar to ( 379) ATCG01110 | Symbols: NDHH | Encodes the 49KDa plastid NAD(P)H dehydrogenase subunit H protein. Its transcription is regulated by an ndhF-specific plastid sigma factor, SIG4. | chrC:122011-123192 REVERSEmoderately similar to ( 414) NDHH_TOBAC NAD(P)H-quinone oxidoreductase chain H, chloroplast (EC 1.6.5.-) (NAD(P)H dehydrogenase, chain H) (NADH-plastoquinone oxidoreduc…
Soltu.DM.01G010280	8.45119	3.07915	1.47383e-06	ribosomal protein L22	50S ribosomal protein L22	protein.synthesis.ribosomal protein.prokaryotic.chloroplast.50S subunit.L22	Protein	weakly similar to ( 174) AT4G28360 | Symbols: | ribosomal protein L22 family protein | chr4:14029294-14030926 REVERSEweakly similar to ( 180) loc_os01g42980 12001.m150656 protein structural constituent of ribosome, putative, expressed PGSC0003DMT400084495
Soltu.DM.01G010290	5.97189	2.57819	1.488e-06	structural constituent of ribosome	Ribosomal protein	protein.synthesis.ribosomal protein.eukaryotic.40S subunit.S3	Protein	moderately similar to ( 387) AT5G35530 | Symbols: | 40S ribosomal protein S3 (RPS3C) | chr5:13710355-13712192 REVERSEmoderately similar to ( 399) loc_os07g41750 12007.m29256 protein 40S ribosomal protein S3-A, putative, expressedRpsC rps3p 40S_S3_KH Ribosomal_S3_C PGSC0003DMT400050335
Soltu.DM.01G010310	4.47216	2.16097	1.7906e-08	RNA polymerase subunit alpha	DNA-directed RNA polymerase subunit alpha	RNA.transcription	RNA	highly similar to ( 512) ATCG00740 | Symbols: RPOA | RNA polymerase alpha subunit | chrC:77901-78890 REVERSEhighly similar to ( 652) RPOA_SOLTU DNA-directed RNA polymerase alpha chain (EC 2.7.7.6) (PEP) (Plastid-encoded RNA polymerase subunit alpha) (RNA polymerase subunit alpha) - Solanum tuberosum (Potato)moderately similar to ( 449) loc_os01g57944 12001.m97470 protein DNA-directed RNA polymera…
Soltu.DM.01G011520	3.96094	1.98584	2.98083e-52	Peroxidase superfamily protein	Peroxidase N	misc.peroxidases	misc	moderately similar to ( 357) AT5G19890 | Symbols: | peroxidase, putative | chr5:6724372-6725877 REVERSEmoderately similar to ( 282) PERX_TOBAC Lignin-forming anionic peroxidase precursor (EC 1.11.1.7) (TOPA) - Nicotiana tabacum (Common tobacco)moderately similar to ( 331) loc_os10g02070 12010.m03630 protein peroxidase N precursor, putative, expressedsecretory_peroxidase plant_peroxidase peroxidas…
Soltu.DM.01G013680	8715.19	13.0893	1.86809e-37	phosphate starvation-induced gene	Phosphatase	misc.acid and other phosphatases	misc	moderately similar to ( 288) AT1G73010 | Symbols: | phosphatase | chr1:27464780-27466180 REVERSEmoderately similar to ( 234) loc_os01g52230 12001.m11397 protein phosphatase phospho1, putative, expressedPut_Phosphatase PGSC0003DMT400002644
Soltu.DM.01G019360	4.39176	2.1348	4.77814e-11	Ca2+binding protein	Gene of unknown function	signalling.calcium	signalling	weakly similar to ( 115) AT5G49480 | Symbols: ATCP1 | ATCP1 (Ca2+-binding protein 1); calcium ion binding | chr5:20070812-20071294 FORWARD PGSC0003DMT400003037
Soltu.DM.01G019610	8.73638	3.12703	2.01294e-72	Disease resistance-responsive (dirigent-like protein) family protein	Disease resistance response protein	stress.biotic.PR-proteins	stress	weakly similar to ( 119) AT1G22900 | Symbols: | FUNCTIONS IN: molecular_function unknown; INVOLVED IN: defense response; LOCATED IN: endomembrane system; EXPRESSED IN: stamen; EXPRESSED DURING: 4 anthesis; CONTAINS InterPro DOMAIN/s: Plant disease resistance response protein (InterPro:IPR004265); BEST Arabidopsis thaliana protein match is: disease resistance-responsive family protein (TAIR:AT5G42…
Soltu.DM.01G019810	4.38049	2.13109	1.08548e-14	RGA-like	DELLA protein GAI1	RNA.regulation of transcription.GRAS transcription factor family	RNA	weakly similar to ( 193) AT3G03450 | Symbols: RGL2 | RGL2 (RGA-LIKE 2); transcription factor | chr3:819636-821279 REVERSEweakly similar to ( 186) GAI1_VITVI DELLA protein GAI1 (Gibberellic acid-insensitive mutant protein 1) (VvGAI1) - Vitis vinifera (Grape)weakly similar to ( 165) loc_os03g49990 12003.m09996 protein DELLA protein SLR1, putative, expressedGRAS PGSC0003DMT400056232
Soltu.DM.01G019820	9.4342	3.2379	2.32256e-64	Glycosyl hydrolase superfamily protein	Glucan endo-1,3-beta-glucosidase, basic isoform 1	misc.beta 1,3 glucan hydrolases.glucan endo-1,3-beta-glucosidase	misc	moderately similar to ( 335) AT4G16260 | Symbols: | catalytic/ cation binding / hydrolase, hydrolyzing O-glycosyl compounds | chr4:9200180-9201441 REVERSEhighly similar to ( 639) E132_SOLTU Glucan endo-1,3-beta-glucosidase, basic isoform 2 precursor (EC 3.2.1.39) ((1->3)-beta-glucan endohydrolase) ((1->3)-beta-glucanase) (Beta-1,3-endoglucanase) - Solanum tuberosum (Potato)moderately similar to (…
Soltu.DM.01G019830	5.36995	2.42491	9.4316e-65	Glycosyl hydrolase superfamily protein	Glucan endo-1,3-beta-glucosidase, basic vacuolar isoform GLB	misc.beta 1,3 glucan hydrolases.glucan endo-1,3-beta-glucosidase	misc	moderately similar to ( 223) AT4G16260 | Symbols: | catalytic/ cation binding / hydrolase, hydrolyzing O-glycosyl compounds | chr4:9200180-9201441 REVERSEmoderately similar to ( 399) E132_SOLTU Glucan endo-1,3-beta-glucosidase, basic isoform 2 precursor (EC 3.2.1.39) ((1->3)-beta-glucan endohydrolase) ((1->3)-beta-glucanase) (Beta-1,3-endoglucanase) - Solanum tuberosum (Potato)moderately similar …
Soltu.DM.01G019850	9.33645	3.22287	2.61771e-94	Glycosyl hydrolase superfamily protein	Glucan endo-1,3-beta-glucosidase, basic isoform 1	misc.beta 1,3 glucan hydrolases.glucan endo-1,3-beta-glucosidase	misc	moderately similar to ( 335) AT4G16260 | Symbols: | catalytic/ cation binding / hydrolase, hydrolyzing O-glycosyl compounds | chr4:9200180-9201441 REVERSEhighly similar to ( 639) E132_SOLTU Glucan endo-1,3-beta-glucosidase, basic isoform 2 precursor (EC 3.2.1.39) ((1->3)-beta-glucan endohydrolase) ((1->3)-beta-glucanase) (Beta-1,3-endoglucanase) - Solanum tuberosum (Potato)moderately similar to (…
Soltu.DM.01G021250	6.58869	2.71999	6.74514e-15	hypothetical protein	Gene of unknown function	not assigned.unknown	Not assigned/Unknown	PGSC0003DMT400071565
Soltu.DM.01G021470	2.1151	1.08073	3.61804e-09	alpha/beta-Hydrolases superfamily protein	Epoxide hydrolase 1	misc.misc2	misc	moderately similar to ( 398) AT4G15960 | Symbols: | catalytic/ epoxide hydrolase | chr4:9045763-9047199 REVERSEmoderately similar to ( 389) loc_os05g19150 12005.m06318 protein epoxide hydrolase 2, putative, expressedMhpC PGSC0003DMT400029420
Soltu.DM.01G021880	2.18579	1.12816	1.6412e-06	Protein phosphatase 2C family protein	Protein phosphatase-2c	protein.postranslational modification	Protein	highly similar to ( 518) AT3G16560 | Symbols: | protein phosphatase 2C-related / PP2C-related | chr3:5636051-5637702 REVERSEmoderately similar to ( 468) loc_os04g33080 12004.m08403 protein protein phosphatase 2C containing protein, expressedPP2Cc PP2Cc PP2C PGSC0003DMT400029441
Soltu.DM.01G021890	2.01284	1.00923	4.53001e-08	Heavy metal transport/detoxification superfamily protein	Chloroplast-targeted copper chaperone	metal handling.binding, chelation and storage	other metabolism	very weakly similar to (93.6) AT5G27690 | Symbols: | heavy-metal-associated domain-containing protein | chr5:9803796-9805036 FORWARDvery weakly similar to (90.1) loc_os05g05820 12005.m05109 protein pro-resilin precursor, putative, expressed PGSC0003DMT400029504
Soltu.DM.01G022200	2.23842	1.16248	5.3845e-07	conserved hypothetical protein	UPF0497 membrane protein In26	not assigned.unknown	Not assigned/Unknown	weakly similar to ( 108) AT3G06390 | Symbols: | integral membrane family protein | chr3:1938913-1939707 REVERSEweakly similar to ( 102) loc_os07g26110 12007.m06888 protein plant integral membrane protein TIGR01569 containing protein, expressedDUF588 PGSC0003DMT400058342
Soltu.DM.01G022210	5.66489	2.50205	3.16036e-08	Fruit-specific protein	Gene of unknown function	not assigned.unknown	Not assigned/Unknown	PGSC0003DMT400058340
Soltu.DM.01G022280	8.60138	3.10457	2.04116e-90	alpha/beta-Hydrolases superfamily protein	Lipase	lipid metabolism.lipid degradation.lipases	Lipid Metabolism	moderately similar to ( 461) AT5G18640 | Symbols: | lipase class 3 family protein | chr5:6213247-6215494 FORWARDmoderately similar to ( 473) loc_os05g30900 12005.m07326 protein lipase precursor, putative, expressedLipase_3 Lipase_3 Lipase PGSC0003DMT400058330
Soltu.DM.01G022590	4.64265	2.21495	2.2246e-25	hypothetical protein	Gene of unknown function	not assigned.unknown	Not assigned/Unknown	PGSC0003DMT400027627
Soltu.DM.01G022650	2.82684	1.49919	1.55133e-46	copper/zinc superoxide dismutase	Superoxide dismutase [Cu-Zn] 2	redox.dismutases and catalases	Redox	moderately similar to ( 214) AT1G08830 | Symbols: CSD1 | CSD1 (COPPER/ZINC SUPEROXIDE DISMUTASE 1); superoxide dismutase | chr1:2827700-2829053 FORWARDmoderately similar to ( 239) SODC_NICPL Superoxide dismutase [Cu-Zn] (EC 1.15.1.1) - Nicotiana plumbaginifolia (Leadwort-leaved tobacco)moderately similar to ( 234) loc_os03g22810 12003.m35223 protein superoxide dismutase 1, putative, expressedSod_…
Soltu.DM.01G022860	18.5534	4.21361	1.54326e-10	Peroxidase superfamily protein	Cationic peroxidase isozyme 38K	misc.peroxidases	misc	moderately similar to ( 336) AT2G39040 | Symbols: | peroxidase, putative | chr2:16299463-16301173 REVERSEmoderately similar to ( 261) PER2_ARAHY Cationic peroxidase 2 precursor (EC 1.11.1.7) (PNPC2) - Arachis hypogaea (Peanut)moderately similar to ( 278) loc_os01g16450 12001.m08241 protein peroxidase 24 precursor, putative, expressedsecretory_peroxidase plant_peroxidase peroxidase PGSC0003DMT4000…
Soltu.DM.01G022920	2.30258	1.20325	5.16085e-13	ralf-like	Rapid alkalinization factor 2	signalling.misc	signalling	very weakly similar to (85.5) AT4G15800 | Symbols: RALFL33 | RALFL33 (ralf-like 33); signal transducer | chr4:8984915-8985265 FORWARDRALF PGSC0003DMT400058811
Soltu.DM.01G023050	8.1834	3.0327	9.97673e-19	Plant basic secretory protein (BSP) family protein	NtPRp27	stress.biotic	stress	moderately similar to ( 294) AT2G15220 | Symbols: | secretory protein, putative | chr2:6608689-6609366 FORWARDmoderately similar to ( 236) loc_os10g34920 12010.m06316 protein secretory protein, putative, expressedBSP PGSC0003DMT400016056
Soltu.DM.01G023430	2.35315	1.23459	3.11703e-10	inosine-uridine preferring nucleoside hydrolase family protein	Inosine-uridine preferring nucleoside hydrolase	nucleotide metabolism.degradation	nucleotide metabolism	nearly identical (1128) AT5G18860 | Symbols: | inosine-uridine preferring nucleoside hydrolase family protein | chr5:6291023-6295581 FORWARDnearly identical (1044) loc_os05g33644 12005.m07596 protein hydrolase, putative, expressednuc_hydro_TvIAG URH1 nuc_hydro_IU_UC_XIUA IU_nuc_hydro nuc_hydro nuc_hydro_CeIAG rihA PGSC0003DMT400081725
Soltu.DM.01G023840	2.15978	1.11088	5.46983e-07	alpha/beta-Hydrolases superfamily protein	Dienelactone hydrolase family protein	misc.misc2	misc	moderately similar to ( 281) AT3G23600 | Symbols: | dienelactone hydrolase family protein | chr3:8473833-8475655 FORWARDweakly similar to ( 153) E134_MAIZE Endo-1,3;1,4-beta-D-glucanase precursor (EC 3.2.1.-) - Zea mays (Maize)moderately similar to ( 283) loc_os05g33100 12005.m07542 protein endo-1,3;1,4-beta-D-glucanase precursor, putative, expressedCOG0412 DLH PGSC0003DMT400011139
Soltu.DM.01G024050	216.358	7.75727	7.12181e-13	AGAMOUS-like	Type I MADS box transcription factor	not assigned.unknown	Not assigned/Unknown	PGSC0003DMT400097165
Soltu.DM.01G024080	45.3854	5.50416	4.73059e-166	Eukaryotic aspartyl protease family protein	Basic 7S globulin 2 small subunit	protein.degradation.aspartate protease	Protein	moderately similar to ( 295) AT1G03230 | Symbols: | extracellular dermal glycoprotein, putative / EDGP, putative | chr1:790110-791414 FORWARDmoderately similar to ( 211) 7SB1_SOYBN Basic 7S globulin precursor (Bg) (SBg7S) [Contains: Basic 7S globulin high kDa subunit; Basic 7S globulin low kDa subunit] - Glycine max (Soybean)moderately similar to ( 278) loc_os05g33400 12005.m07572 protein basic 7…
Soltu.DM.01G024100	18.9711	4.24573	6.06377e-23	Eukaryotic aspartyl protease family protein	Xyloglucanase inhibitor	protein.degradation.aspartate protease	Protein	highly similar to ( 522) AT1G03220 | Symbols: | extracellular dermal glycoprotein, putative / EDGP, putative | chr1:787143-788444 FORWARDmoderately similar to ( 273) 7SB1_SOYBN Basic 7S globulin precursor (Bg) (SBg7S) [Contains: Basic 7S globulin high kDa subunit; Basic 7S globulin low kDa subunit] - Glycine max (Soybean)moderately similar to ( 416) loc_os05g33400 12005.m07572 protein basic 7S gl…
Soltu.DM.01G024140	8.31322	3.05541	2.59584e-26	Eukaryotic aspartyl protease family protein	Basic 7S globulin 2 small subunit	protein.degradation.aspartate protease	Protein	moderately similar to ( 412) AT1G03220 | Symbols: | extracellular dermal glycoprotein, putative / EDGP, putative | chr1:787143-788444 FORWARDmoderately similar to ( 236) 7SB1_SOYBN Basic 7S globulin precursor (Bg) (SBg7S) [Contains: Basic 7S globulin high kDa subunit; Basic 7S globulin low kDa subunit] - Glycine max (Soybean)moderately similar to ( 391) loc_os05g33400 12005.m07572 protein basic 7…
Soltu.DM.01G024170	2.9758	1.57328	2.84983e-07	Eukaryotic aspartyl protease family protein	Basic 7S globulin 2 small subunit	protein.degradation.aspartate protease	Protein	moderately similar to ( 400) AT1G03220 | Symbols: | extracellular dermal glycoprotein, putative / EDGP, putative | chr1:787143-788444 FORWARDmoderately similar to ( 231) 7SB1_SOYBN Basic 7S globulin precursor (Bg) (SBg7S) [Contains: Basic 7S globulin high kDa subunit; Basic 7S globulin low kDa subunit] - Glycine max (Soybean)moderately similar to ( 384) loc_os05g33400 12005.m07572 protein basic 7…
Soltu.DM.01G024440	5.8995	2.56059	1.20019e-30	ADP glucose pyrophosphorylase large subunit	Glucose-1-phosphate adenylyltransferase	major CHO metabolism.synthesis.starch.AGPase	primary carbon metabolism	highly similar to ( 845) AT5G19220 | Symbols: ADG2, APL1 | APL1 (ADP GLUCOSE PYROPHOSPHORYLASE LARGE SUBUNIT 1); glucose-1-phosphate adenylyltransferase | chr5:6463931-6466775 REVERSEhighly similar to ( 961) GLGL3_SOLTU Glucose-1-phosphate adenylyltransferase large subunit 3, chloroplast precursor (EC 2.7.7.27) (ADP-glucose synthase) (ADP-glucose pyrophosphorylase) (AGPase S) (Alpha-D-glucose-1-p…
Soltu.DM.01G024970	2.16321	1.11318	1.97655e-08	conserved hypothetical protein	GRAS family transcription factor	not assigned.unknown	Not assigned/Unknown	weakly similar to ( 137) AT2G47360 | Symbols: | unknown protein | chr2:19437820-19438731 FORWARD PGSC0003DMT400023344
Soltu.DM.01G025100	4.79135	2.26043	6.82924e-12	hypothetical protein	Transcription factor bHLH151	not assigned.unknown	Not assigned/Unknown	PGSC0003DMT400023387
Soltu.DM.01G025130	3.69683	1.88629	3.90668e-11	AMP-dependent synthetase and ligase family protein	Long-chain-fatty-acid CoA ligase	lipid metabolism.FA synthesis and FA elongation.long chain fatty acid CoA ligase	Lipid Metabolism	highly similar to ( 888) AT2G47240 | Symbols: LACS1 | long-chain-fatty-acid--CoA ligase family protein / long-chain acyl-CoA synthetase family protein | chr2:19393835-19397616 FORWARDvery weakly similar to (87.4) 4CL1_ORYSA 4-coumarate--CoA ligase 1 (EC 6.2.1.12) (4CL 1) (4-coumaroyl-CoA synthase 1) - Oryza sativa (Rice)highly similar to ( 895) loc_os05g04170 12005.m083564 protein ACS-like protei…
Soltu.DM.01G025170	5.53508	2.4686	1.55053e-07	gibberellin 2-oxidase	Gibberellin 2-oxidase	hormone metabolism.ethylene.synthesis-degradation	hormone metabolism	moderately similar to ( 342) AT1G02400 | Symbols: ATGA2OX4, ATGA2OX6, DTA1, GA2OX6 | GA2OX6 (GIBBERELLIN 2-OXIDASE 6); gibberellin 2-beta-dioxygenase | chr1:486964-489391 FORWARDmoderately similar to ( 395) G2OX2_PEA Gibberellin 2-beta-dioxygenase 2 (EC 1.14.11.13) (Gibberellin 2-beta-hydroxylase 2) (Gibberellin 2-oxidase 2) (GA 2-oxidase 2) - Pisum sativum (Garden pea)moderately similar to ( 261…
Soltu.DM.01G026660	2.58964	1.37275	1.61297e-23	serine carboxypeptidase-like	Serine carboxypeptidase	protein.degradation.serine protease	Protein	highly similar to ( 531) AT3G63470 | Symbols: scpl40 | scpl40 (serine carboxypeptidase-like 40); serine-type carboxypeptidase | chr3:23438561-23440862 FORWARDmoderately similar to ( 449) CBP23_HORVU Serine carboxypeptidase II-3 precursor (EC 3.4.16.6) (CP-MII.3) [Contains: Serine carboxypeptidase II-3 chain A; Serine carboxypeptidase II-3 chain B] - Hordeum vulgare (Barley)moderately similar to (…
Soltu.DM.01G026790	2.03312	1.02369	3.08731e-09	Subtilase family protein	Subtilase	protein.degradation.subtilases	Protein	moderately similar to ( 485) AT5G67090 | Symbols: | subtilase family protein | chr5:26774111-26776321 REVERSEhighly similar to ( 632) loc_os01g64850 12001.m12598 protein subtilisin-like protease precursor, putative PGSC0003DMT400017632
Soltu.DM.01G026810	2.30675	1.20586	9.90064e-08	subtilisin-like serine protease	SBT4B protein	protein.degradation.subtilases	Protein	moderately similar to ( 484) AT5G67090 | Symbols: | subtilase family protein | chr5:26774111-26776321 REVERSEhighly similar to ( 620) loc_os05g36010 12005.m07831 protein subtilisin-like protease precursor, putative, expressed PGSC0003DMT400017635
Soltu.DM.01G027370	5.03087	2.33081	2.08351e-07	carotenoid cleavage dioxygenase	9-cis-epoxycarotenoid dioxygenase	hormone metabolism.abscisic acid.synthesis-degradation.synthesis.9-cis-epoxycarotenoid dioxygenase	hormone metabolism	highly similar to ( 834) AT3G14440 | Symbols: NCED3, ATNCED3, STO1, SIS7 | NCED3 (NINE-CIS-EPOXYCAROTENOID DIOXYGENASE 3); 9-cis-epoxycarotenoid dioxygenase | chr3:4831678-4833477 REVERSEhighly similar to ( 756) loc_os03g44380 12003.m09477 protein 9-cis-epoxycarotenoid dioxygenase 2, putative, expressedRPE65 COG3670 PGSC0003DMT400071048
Soltu.DM.01G027480	5.2662	2.39676	1.42705e-11	MATE efflux family protein	DNA-damage-inducible protein f	transport.misc	Transport	highly similar to ( 553) AT3G08040 | Symbols: FRD3, MAN1 | FRD3 (FERRIC REDUCTASE DEFECTIVE 3); antiporter/ transporter | chr3:2566593-2569397 REVERSEhighly similar to ( 526) loc_os03g11734 12003.m78842 protein antiporter/ drug transporter, putative, expressedNorM PRK10367 PGSC0003DMT400017700
Soltu.DM.01G027500	3.20772	1.68155	8.42156e-10	MATE efflux family protein	DNA-damage-inducible protein f	transport.misc	Transport	highly similar to ( 567) AT3G08040 | Symbols: FRD3, MAN1 | FRD3 (FERRIC REDUCTASE DEFECTIVE 3); antiporter/ transporter | chr3:2566593-2569397 REVERSEhighly similar to ( 540) loc_os03g11734 12003.m78842 protein antiporter/ drug transporter, putative, expressedNorM PGSC0003DMT400017707
Soltu.DM.01G027640	2.54452	1.34739	2.94807e-09	Mog1/PsbP/DUF1795-like photosystem II reaction center PsbP family protein	Thylakoid lumenal 19 kDa protein, chloroplast	PS.lightreaction.photosystem II.PSII polypeptide subunits	Photosynthesis	moderately similar to ( 232) loc_os08g39430 12008.m07924 protein thylakoid lumenal 19 kDa protein, chloroplast precursor, putative, expressed PGSC0003DMT400017717
Soltu.DM.01G027660	7.698	2.94448	4.99146e-40	hypothetical protein	Gene of unknown function	not assigned.unknown	Not assigned/Unknown	PGSC0003DMT400017719
Soltu.DM.01G028600	5.23018	2.38686	1.71015e-28	P-loop containing nucleoside triphosphate hydrolases superfamily protein	ATP binding protein	protein.degradation.AAA type	Protein	moderately similar to ( 370) AT5G57480 | Symbols: | AAA-type ATPase family protein | chr5:23279406-23280968 REVERSEmoderately similar to ( 491) loc_os09g27340 12009.m05886 protein ATP binding protein, putative PGSC0003DMT400074567
Soltu.DM.01G028700	26.4297	4.72409	1.05083e-117	Plant protein of unknown function (DUF946)	Conserved gene of unknown function	not assigned.unknown	Not assigned/Unknown	highly similar to ( 636) AT2G44260 | Symbols: | unknown protein | chr2:18295988-18297739 FORWARDhighly similar to ( 525) loc_os07g38840 12007.m08129 protein expressed proteinDUF946 PGSC0003DMT400079894
Soltu.DM.01G028720	3.261	1.70532	6.52527e-08	Bifunctional inhibitor/lipid-transfer protein/seed storage 2S albumin superfamily protein	Non-specific lipid-transfer protein	lipid metabolism.lipid transfer proteins etc	Lipid Metabolism	very weakly similar to (80.9) NLTP3_HORVU Nonspecific lipid-transfer protein 3 precursor (LTP 3) (CW20) (CW-20) (CW-19) - Hordeum vulgare (Barley)nsLTP1 PGSC0003DMT400079929
Soltu.DM.01G029100	2.82988	1.50074	4.68587e-25	glutathione S-transferase TAU	Glutathione s-transferase	misc.glutathione S transferases	misc	weakly similar to ( 182) AT2G29420 | Symbols: ATGSTU7, GST25 | ATGSTU7 (ARABIDOPSIS THALIANA GLUTATHIONE S-TRANSFERASE TAU 7); glutathione transferase | chr2:12618111-12618871 REVERSEweakly similar to ( 181) GSTX6_SOYBN Probable glutathione S-transferase (EC 2.5.1.18) (Heat shock protein 26A) (G2-4) - Glycine max (Soybean)weakly similar to ( 189) loc_os12g02960 12012.m04294 protein glutathione S-…
Soltu.DM.01G029240	2.2489	1.16922	3.63519e-17	xyloglucan endotransglucosylase/hydrolase	Xyloglucan endotransglucosylase-hydrolase XTH5	cell wall.modification	Cell Wall	moderately similar to ( 425) AT1G32170 | Symbols: XTR4, XTH30 | XTR4 (XYLOGLUCAN ENDOTRANSGLYCOSYLASE 4); hydrolase, acting on glycosyl bonds / hydrolase, hydrolyzing O-glycosyl compounds / xyloglucan:xyloglucosyl transferase | chr1:11575434-11577776 FORWARDweakly similar to ( 200) XTHA_PHAAN Xyloglucan endotransglucosylase/hydrolase protein A precursor (EC 2.4.1.207) (VaXTH1) - Phaseolus angular…
Soltu.DM.01G029490	2.79658	1.48367	1.62588e-53	ent-kaurenoic acid hydroxylase	Ent-kaurenoic acid oxidase	misc.cytochrome P450	misc	highly similar to ( 706) AT1G05160 | Symbols: CYP88A3, ATKAO1, KAO1 | CYP88A3 (CYTOCHROME P450 88 A3); ent-kaurenoate oxidase/ oxygen binding | chr1:1487640-1489828 REVERSEhighly similar to ( 606) KAO1_HORVU Ent-kaurenoic acid oxidase 1 (EC 1.14.13.79) (gpr5) - Hordeum vulgare (Barley)highly similar to ( 607) loc_os06g02019 12006.m04938 protein cytochrome P450 88A1, putative, expressedCypX p450 P…
Soltu.DM.01G029520	8.01861	3.00335	1.7231e-11	nitrate transporter 1.5	Peptide transporter	transport.peptides and oligopeptides	Transport	highly similar to ( 861) AT1G32450 | Symbols: NRT1.5 | NRT1.5 (NITRATE TRANSPORTER 1.5); nitrate transmembrane transporter/ transporter | chr1:11715337-11719807 REVERSEhighly similar to ( 681) loc_os02g46460 12002.m09683 protein peptide transporter PTR2, putative, expressedPTR2 PTR2 PGSC0003DMT400004191
Soltu.DM.01G029670	2.54442	1.34734	1.32238e-13	Zinc finger, C3HC4 type (RING finger) family protein	Conserved gene of unknown function	not assigned.unknown	Not assigned/Unknown	PGSC0003DMT400004307
Soltu.DM.01G029680	2.39928	1.2626	4.10281e-11	RING/U-box superfamily protein	RING-H2 finger protein ATL1Q	not assigned.unknown	Not assigned/Unknown	PGSC0003DMT400004308
Soltu.DM.01G029760	2.03974	1.02839	1.64828e-08	P-loop containing nucleoside triphosphate hydrolases superfamily protein	Uridylate kinase	nucleotide metabolism.phosphotransfer and pyrophosphatases.uridylate kinase	nucleotide metabolism	moderately similar to ( 320) AT5G26667 | Symbols: PYR6 | PYR6; cytidylate kinase/ uridylate kinase | chr5:9276659-9278091 FORWARDvery weakly similar to (92.8) KADC_MAIZE Adenylate kinase, chloroplast (EC 2.7.4.3) (ATP-AMP transphosphorylase) - Zea mays (Maize)moderately similar to ( 306) loc_os02g53790 12002.m10408 protein uridylate kinase, putative, expressedADK ADK adk Adk adk PGSC0003DMT400004…
Soltu.DM.01G029800	2.17231	1.11923	9.14509e-19	Phosphatidylinositol N-acetylglucosaminyltransferase, GPI19/PIG-P subunit	Phosphatidylinositol n-acetylglucosaminyltransferase subunit p	not assigned.unknown	Not assigned/Unknown	weakly similar to ( 179) AT2G39445 | Symbols: | FUNCTIONS IN: molecular_function unknown; INVOLVED IN: biological_process unknown; LOCATED IN: chloroplast; CONTAINS InterPro DOMAIN/s: PIG-P (InterPro:IPR013717), Phosphatidylinositol N-acetylglucosaminyltransferase, GPI19/PIG-P subunit (InterPro:IPR016542); BEST Arabidopsis thaliana protein match is: unknown protein (TAIR:AT1G61280.1); Has 228 Bla…
Soltu.DM.01G030520	2.04363	1.03113	3.26719e-15	Nucleoside diphosphate kinase family protein	Nucleoside diphosphate kinase	nucleotide metabolism.phosphotransfer and pyrophosphatases.nucleoside diphosphate kinase	nucleotide metabolism	moderately similar to ( 256) AT4G09320 | Symbols: NDPK1 | NDPK1; ATP binding / nucleoside diphosphate kinase | chr4:5923424-5924366 FORWARDmoderately similar to ( 283) NDK_CAPAN Nucleoside diphosphate kinase (EC 2.7.4.6) (NDK) (NDP kinase) - Capsicum annuum (Bell pepper)moderately similar to ( 253) loc_os10g41410 12010.m06905 protein nucleoside diphosphate kinase 1, putative, expressedNDK NDPk_I …
Soltu.DM.01G030750	3.63251	1.86097	1.33541e-20	uclacyanin	Uclacyanin-2	misc.plastocyanin-like	misc	weakly similar to ( 103) AT3G60280 | Symbols: UCC3 | UCC3 (UCLACYANIN 3); copper ion binding / electron carrier | chr3:22279867-22280633 REVERSEweakly similar to ( 103) BCP_PEA Blue copper protein precursor - Pisum sativum (Garden pea)very weakly similar to (95.1) loc_os01g57690 12001.m11918 protein early nodulin 20 precursor, putative, expressedCu_bind_like PGSC0003DMT400066885
Soltu.DM.01G030860	21.7183	4.44084	2.98163e-97	Adenine nucleotide alpha hydrolases-like superfamily protein	ATP binding protein	protein.postranslational modification.kinase.receptor like cytoplasmatic kinase IX	Protein	weakly similar to ( 156) AT5G47740 | Symbols: | FUNCTIONS IN: molecular_function unknown; INVOLVED IN: biological_process unknown; LOCATED IN: cellular_component unknown; EXPRESSED IN: root; CONTAINS InterPro DOMAIN/s: Rossmann-like alpha/beta/alpha sandwich fold (InterPro:IPR014729); BEST Arabidopsis thaliana protein match is: protein kinase family protein / U-box domain-containing protein (TAIR…
Soltu.DM.01G031020	128.665	7.00747	3.03056e-10	Bifunctional inhibitor/lipid-transfer protein/seed storage 2S albumin superfamily protein	Non-specific lipid-transfer protein	misc.protease inhibitor/seed storage/lipid transfer protein (LTP) family protein	misc	very weakly similar to (86.7) AT4G33355 | Symbols: | lipid binding | chr4:16067097-16067450 FORWARDvery weakly similar to (83.6) NLTPA_RICCO Nonspecific lipid-transfer protein A (NS-LTP A) (Phospholipid transfer protein) (PLTP) - Ricinus communis (Castor bean)nsLTP1 PGSC0003DMT400066842
Soltu.DM.01G031290	3.49445	1.80506	7.23537e-19	carotenoid cleavage dioxygenase	Carotenoid cleavage dioxygenase 7	hormone metabolism.abscisic acid.synthesis-degradation	hormone metabolism	highly similar to ( 741) AT2G44990 | Symbols: CCD7, MAX3, ATCCD7 | CCD7 (CAROTENOID CLEAVAGE DIOXYGENASE 7); 9-cis-epoxycarotenoid dioxygenase | chr2:18558938-18561621 FORWARDhighly similar to ( 738) loc_os04g46470 12004.m09596 protein dioxygenase RAMOSUS5, putative, expressedCOG3670 RPE65 PGSC0003DMT400066965
Soltu.DM.01G031440	2.22837	1.15599	1.00122e-06	cyclin p3;2	Nuc-1 negative regulatory protein preg	cell.cycle	Cell	moderately similar to ( 309) AT3G60550 | Symbols: CYCP3;2 | CYCP3;2 (cyclin p3;2); cyclin-dependent protein kinase | chr3:22379846-22380641 FORWARDweakly similar to ( 179) loc_os04g46660 12004.m09614 protein cyclin-dependent protein kinase, putative, expressedCyclin PGSC0003DMT400066949
Soltu.DM.01G031530	3.17142	1.66513	1.98605e-40	Polynucleotidyl transferase, ribonuclease H-like superfamily protein	Hydrolase, acting on ester bonds	DNA.unspecified	DNA	moderately similar to ( 223) AT1G12244 | Symbols: | DNA binding / hydrolase, acting on ester bonds / nuclease/ nucleic acid binding / recombinase | chr1:4157719-4158893 FORWARDmoderately similar to ( 205) loc_os10g40650 12010.m06835 protein holliday junction resolvase, putative, expressed PGSC0003DMT400066805
Soltu.DM.01G031540	1549.33	10.5974	9.39896e-284	SPX domain gene	Xenotropic and polytropic murine leukemia virus receptor	stress.abiotic	stress	moderately similar to ( 303) AT2G45130 | Symbols: ATSPX3, SPX3 | SPX3 (SPX DOMAIN GENE 3) | chr2:18606489-18607754 FORWARDmoderately similar to ( 263) loc_os03g29250 12003.m08200 protein ids4-like protein, putative, expressedSPX PGSC0003DMT400066925
Soltu.DM.01G032000	2.86697	1.51953	5.59979e-11	DUF1499 domain containing protein	Conserved gene of unknown function	not assigned.unknown	Not assigned/Unknown	moderately similar to ( 255) AT3G60810 | Symbols: | unknown protein | chr3:22470579-22471756 FORWARDmoderately similar to ( 253) loc_os03g64140 12003.m11277 protein expressed proteinCOG4446 DUF1499 PGSC0003DMT400033260
Soltu.DM.01G032490	2.33928	1.22607	6.29039e-19	arginine/serine-rich splicing factor	AP2/ERF domain-containing transcription factor	RNA.regulation of transcription.AP2/EREBP, APETALA2/Ethylene-responsive element binding protein family	RNA	very weakly similar to (80.9) AT5G19790 | Symbols: RAP2.11 | RAP2.11 (related to AP2 11); DNA binding / transcription factor | chr5:6689271-6690032 REVERSEvery weakly similar to (82.0) loc_os07g10410 12007.m05496 protein conserved hypothetical proteinAP2 AP2 PGSC0003DMT400043930
Soltu.DM.01G032600	18.1206	4.17956	6.53856e-59	Major Facilitator Superfamily with SPX (SYG1/Pho81/XPR1) domain-containing protein	SPX domain-containing membrane protein	not assigned.unknown	Not assigned/Unknown	highly similar to ( 733) AT4G22990 | Symbols: | SPX (SYG1/Pho81/XPR1) domain-containing protein | chr4:12048240-12050984 REVERSEhighly similar to ( 677) loc_os04g48390 12004.m09775 protein beta-lactamase, class A, putative, expressed PGSC0003DMT400000009
Soltu.DM.01G033170	7.87932	2.97807	9.20439e-09	NAD(P)-binding Rossmann-fold superfamily protein	(+)-neomenthol dehydrogenase	misc.short chain dehydrogenase/reductase (SDR)	misc	moderately similar to ( 334) AT2G24190 | Symbols: | short-chain dehydrogenase/reductase (SDR) family protein | chr2:10283740-10284934 REVERSEmoderately similar to ( 263) loc_os07g48640 12007.m079798 protein oxidoreductase, putative, expressedFabG fabG fabG DltE fabG PGSC0003DMT400000080
Soltu.DM.01G033250	2.62491	1.39227	6.69316e-15	Acyclic terpene utilisation family protein AtuA domain containing protein	Conserved gene of unknown function	not assigned.unknown	Not assigned/Unknown	highly similar to ( 756) AT1G01770 | Symbols: | unknown protein | chr1:278759-282490 FORWARDhighly similar to ( 722) loc_os07g27350 12007.m07010 protein propionyl-CoA carboxylase, putative, expressedDUF1446 PGSC0003DMT400000457
Soltu.DM.01G033400	5.24489	2.39091	5.816e-09	AT hook motif DNA-binding family protein	DNA binding protein	RNA.regulation of transcription.putative transcription regulator	RNA	weakly similar to ( 178) AT2G45850 | Symbols: | DNA-binding family protein | chr2:18871901-18873457 REVERSEweakly similar to ( 157) loc_os02g57820 12002.m10803 protein DNA binding protein, putative, expressedDUF296 PGSC0003DMT400000466
Soltu.DM.01G033550	6.61361	2.72544	7.3437e-60	alpha/beta-Hydrolases superfamily protein	Calmodulin-binding heat-shock protein	signalling.calcium	signalling	highly similar to ( 575) AT3G49050 | Symbols: | lipase class 3 family protein / calmodulin-binding heat-shock protein, putative | chr3:18181498-18183613 FORWARDmoderately similar to ( 453) loc_os06g14490 12006.m32040 protein calmodulin-binding heat-shock protein, putative, expressedLipase_3 Lipase_3 PGSC0003DMT400000130
Soltu.DM.01G034410	2.6599	1.41137	6.24107e-08	BCL-2-associated athanogene	BCL-2-associated athanogene 6	stress.abiotic.heat	stress	weakly similar to ( 113) AT2G46240 | Symbols: BAG6, ATBAG6 | BAG6 (BCL-2-ASSOCIATED ATHANOGENE 6); calmodulin binding / protein binding | chr2:18986586-18989827 FORWARD PGSC0003DMT400000247
Soltu.DM.01G034430	2.22399	1.15315	1.52679e-07	Calcium-dependent lipid-binding (CaLB domain) family protein	C2 domain-containing protein	stress.abiotic.cold	stress	weakly similar to ( 191) AT4G01200 | Symbols: | C2 domain-containing protein | chr4:506783-507535 REVERSEweakly similar to ( 111) loc_os01g47040 12001.m10900 protein C2 domain containing protein, expressed PGSC0003DMT400000249
Soltu.DM.01G035100	13.3053	3.73393	2.74049e-58	Acid phosphatase/vanadium-dependent haloperoxidase-related protein	Conserved gene of unknown function	not assigned.unknown	Not assigned/Unknown	moderately similar to ( 302) AT3G61770 | Symbols: | FUNCTIONS IN: molecular_function unknown; INVOLVED IN: biological_process unknown; LOCATED IN: chloroplast; EXPRESSED IN: 22 plant structures; EXPRESSED DURING: 13 growth stages; CONTAINS InterPro DOMAIN/s: Acid phosphatase/vanadium-dependent haloperoxidase related (InterPro:IPR003832); BEST Arabidopsis thaliana protein match is: unknown protein…
Soltu.DM.01G035310	2.1951	1.13429	1.25374e-12	ER-type Ca2+ATPase	Calcium-transporting ATPase, endoplasmic reticulum-type	signalling.calcium	signalling	nearly identical (1639) AT4G00900 | Symbols: ECA2, ATECA2 | ECA2 (ER-TYPE CA2+-ATPASE 2); calcium-transporting ATPase | chr4:382690-386226 REVERSEmoderately similar to ( 320) ACA5_ORYSA Probable calcium-transporting ATPase 5, plasma membrane-type (EC 3.6.3.8) (Ca(2+)-ATPase isoform 5) - Oryza sativa (Rice)nearly identical (1382) loc_os03g17310 12003.m07160 protein calcium-transporting ATPase 2, e…
Soltu.DM.01G035430	2.73899	1.45365	2.83051e-14	cytochrome P450, family 78, subfamily A, polypeptide	Cytochrome P450	misc.cytochrome P450	misc	highly similar to ( 618) AT2G46660 | Symbols: CYP78A6 | CYP78A6; electron carrier/ heme binding / iron ion binding / monooxygenase/ oxygen binding | chr2:19153602-19155417 REVERSEhighly similar to ( 634) C78A3_SOYBN Cytochrome P450 78A3 (EC 1.14.-.-) - Glycine max (Soybean)highly similar to ( 557) loc_os08g43390 12008.m08313 protein cytochrome P450 78A3, putative, expressedp450 CypX PGSC0003DMT40…
Soltu.DM.01G035540	2.90004	1.53607	1.14709e-07	Basic helix-loop-helix (bHLH) DNA-binding family protein	DNA binding protein	RNA.regulation of transcription.bHLH,Basic Helix-Loop-Helix family	RNA	moderately similar to ( 231) AT4G00870 | Symbols: | basic helix-loop-helix (bHLH) family protein | chr4:362230-363639 REVERSEweakly similar to ( 155) loc_os10g42430 12010.m06996 protein transcription factor MYC7E, putative, expressed PGSC0003DMT400047220
Soltu.DM.01G035820	3.84178	1.94178	2.84851e-10	conserved hypothetical protein	ACI112	not assigned.unknown	Not assigned/Unknown	PGSC0003DMT400008496
Soltu.DM.01G035920	3.68157	1.88032	5.48704e-15	zinc induced facilitator-like	Protein ZINC INDUCED FACILITATOR-LIKE 1	transport.ABC transporters and multidrug resistance systems	Transport	moderately similar to ( 471) AT5G13750 | Symbols: ZIFL1 | ZIFL1 (ZINC INDUCED FACILITATOR-like 1); tetracycline:hydrogen antiporter | chr5:4438318-4440829 FORWARDmoderately similar to ( 431) loc_os11g04020 12011.m04597 protein major facilitator superfamily antiporter, putative, expressed PGSC0003DMT400070754
Soltu.DM.01G036450	5.73166	2.51895	4.90717e-56	pathogenesis-related	Wound-induced protein WIN1	0	Not assigned/Unknown	0
Soltu.DM.01G036460	8.89302	3.15267	1.43689e-31	pathogenesis-related	Wound-induced protein WIN1	stress.biotic	stress	moderately similar to ( 223) AT3G04720 | Symbols: PR4, HEL, PR-4 | PR4 (PATHOGENESIS-RELATED 4); chitin binding | chr3:1285691-1286531 REVERSEmoderately similar to ( 315) WIN1_SOLTU Wound-induced protein WIN1 precursor - Solanum tuberosum (Potato)weakly similar to ( 183) loc_os11g37950 12011.m07642 protein win2 precursor, putative, expressedBarwin PGSC0003DMT400050017
Soltu.DM.01G036670	4.7181	2.23821	9.05465e-07	annexin	Annexin	cell.organisation	Cell	moderately similar to ( 386) AT2G38760 | Symbols: ANNAT3 | ANNAT3 (ANNEXIN ARABIDOPSIS 3); calcium ion binding / calcium-dependent phospholipid binding | chr2:16201086-16202490 FORWARDmoderately similar to ( 274) ANX4_FRAAN Annexin-like protein RJ4 - Fragaria ananassa (Strawberry)moderately similar to ( 290) loc_os05g31760 12005.m07410 protein annexin-like protein RJ4, putative, expressed PGSC000…
Soltu.DM.01G036680	2.83922	1.50549	3.75332e-07	annexin	Annexin 11	cell.organisation	Cell	moderately similar to ( 279) AT2G38750 | Symbols: ANNAT4 | ANNAT4 (ANNEXIN ARABIDOPSIS 4); calcium ion binding / calcium-dependent phospholipid binding | chr2:16196582-16198431 REVERSEweakly similar to ( 159) ANX4_FRAAN Annexin-like protein RJ4 - Fragaria ananassa (Strawberry)moderately similar to ( 238) loc_os05g31750 12005.m07409 protein annexin-like protein RJ4, putative, expressed PGSC0003DMT…
Soltu.DM.01G036710	7.30825	2.86953	6.33e-09	annexin	Annexin 11	cell.organisation	Cell	moderately similar to ( 279) AT2G38750 | Symbols: ANNAT4 | ANNAT4 (ANNEXIN ARABIDOPSIS 4); calcium ion binding / calcium-dependent phospholipid binding | chr2:16196582-16198431 REVERSEweakly similar to ( 159) ANX4_FRAAN Annexin-like protein RJ4 - Fragaria ananassa (Strawberry)moderately similar to ( 238) loc_os05g31750 12005.m07409 protein annexin-like protein RJ4, putative, expressed PGSC0003DMT…
Soltu.DM.01G037060	2.59796	1.37738	2.33059e-39	zeta-carotene desaturase	Zeta-carotene desaturase	secondary metabolism.isoprenoids.carotenoids.zeta-carotene desaturase	secondary metabolism	highly similar to ( 957) AT3G04870 | Symbols: ZDS, PDE181 | ZDS (ZETA-CAROTENE DESATURASE); carotene 7,8-desaturase | chr3:1342842-1346189 FORWARDnearly identical (1167) ZDS_CAPAN Zeta-carotene desaturase, chloroplast precursor (EC 1.14.99.30) (Carotene 7,8-desaturase) - Capsicum annuum (Bell pepper)highly similar to ( 963) loc_os07g10490 12007.m05504 protein zeta-carotene desaturase, chloroplast…
Soltu.DM.01G037150	8.44455	3.07802	2.03176e-53	Rubredoxin-like superfamily protein	Rubredoxin	protein.assembly and cofactor ligation	Protein	weakly similar to ( 162) AT1G54500 | Symbols: | rubredoxin family protein | chr1:20357084-20357671 REVERSEweakly similar to ( 167) loc_os08g23410 12008.m06362 protein rubredoxin, putative, expressed PGSC0003DMT400057971
Soltu.DM.01G038050	2.00398	1.00287	9.09456e-34	Major facilitator superfamily protein	Sugar transporter	transport.sugars	Transport	highly similar to ( 538) AT1G54730 | Symbols: | sugar transporter, putative | chr1:20425399-20425801 FORWARDweakly similar to ( 136) STC_RICCO Sugar carrier protein C - Ricinus communis (Castor bean)moderately similar to ( 451) loc_os11g42430 12011.m08079 protein solute carrier family 2, facilitated glucose transporter member 8, putative, expressedSugar_tr xylE PGSC0003DMT400073539
Soltu.DM.01G038070	2.06228	1.04424	1.18394e-09	Protein of unknown function (DUF3049)	Conserved gene of unknown function	protein.synthesis.ribosomal protein.unknown.unknown	Protein	very weakly similar to (93.6) AT1G54740 | Symbols: | FUNCTIONS IN: molecular_function unknown; INVOLVED IN: biological_process unknown; EXPRESSED IN: 21 plant structures; EXPRESSED DURING: 14 growth stages; BEST Arabidopsis thaliana protein match is: structural constituent of ribosome (TAIR:AT1G22110.1); Has 479 Blast hits to 317 proteins in 60 species: Archae - 0; Bacteria - 25; Metazoa - 81; Fu…
Soltu.DM.01G038170	2.25028	1.17011	8.13362e-57	glutathione synthetase	Glutathione synthetase, chloroplastic	redox.ascorbate and glutathione.glutathione	Redox	highly similar to ( 699) AT5G27380 | Symbols: GSH2, GSHB | GSH2 (GLUTATHIONE SYNTHETASE 2); glutathione synthase | chr5:9668211-9670912 REVERSEhighly similar to ( 714) GSHB_BRAJU Glutathione synthetase, chloroplast precursor (EC 6.3.2.3) (Glutathione synthase) (GSH synthetase) (GSH-S) - Brassica juncea (Leaf mustard) (Indian mustard)highly similar to ( 660) loc_os11g42350 12011.m28855 protein glu…
Soltu.DM.01G039740	90.9549	6.50708	0	phospholipase D P2	Phospholipase PLDb2	lipid metabolism.lipid degradation.lysophospholipases.phospholipase D	Lipid Metabolism	highly similar to ( 540) AT2G42010 | Symbols: PLDBETA1, PLDBETA | PLDBETA1 (PHOSPHOLIPASE D BETA 1); phospholipase D | chr2:17533018-17537990 REVERSEmoderately similar to ( 322) PLDA1_ORYSA Phospholipase D alpha 1 precursor (EC 3.1.4.4) (PLD alpha 1) (Choline phosphatase 1) (Phosphatidylcholine-hydrolyzing phospholipase D 1) - Oryza sativa (Rice)moderately similar to ( 479) loc_os10g38060 12010.m…
Soltu.DM.01G040040	4.14537	2.0515	2.50126e-36	Polynucleotidyl transferase, ribonuclease H-like superfamily protein	3-5 exonuclease	DNA.unspecified	DNA	highly similar to ( 511) AT1G56310 | Symbols: | 3'-5' exonuclease domain-containing protein | chr1:21082863-21085300 FORWARDmoderately similar to ( 494) loc_os05g28860 12005.m27787 protein 3-5 exonuclease/ nucleic acid binding protein, putative, expressed PGSC0003DMT400007299
Soltu.DM.01G040150	2.12366	1.08655	6.40711e-14	Inorganic H pyrophosphatase family protein	Pyrophosphate-energized vacuolar membrane proton pump	transport.amino acids	Transport	nearly identical (1149) AT1G15690 | Symbols: AVP1, ATAVP3, AVP-3 | AVP1; ATPase/ hydrogen-translocating pyrophosphatase | chr1:5399115-5402185 FORWARDnearly identical (1134) AVP_PHAAU Pyrophosphate-energized vacuolar membrane proton pump (EC 3.6.1.1) (Pyrophosphate-energized inorganic pyrophosphatase) (H(+)-PPase) (Vacuolar H(+)-pyrophosphatase) - Phaseolus aureus (Mung bean) (Vigna radiata)nearl…
Soltu.DM.01G040220	3.42409	1.77572	5.21665e-09	basic region/leucine zipper motif	Anaerobic basic leucine zipper protein	RNA.regulation of transcription.bZIP transcription factor family	RNA	very weakly similar to ( 100) AT3G62420 | Symbols: ATBZIP53 | ATBZIP53 (BASIC REGION/LEUCINE ZIPPER MOTIF 53); DNA binding / protein heterodimerization/ sequence-specific DNA binding / transcription factor | chr3:23091844-23092284 REVERSEvery weakly similar to (85.1) loc_os12g37410 12012.m07526 protein ocs element-binding factor 1, putative, expressed PGSC0003DMT400085559
Soltu.DM.01G040670	6.26787	2.64797	9.71289e-18	nodulin MtN21 /EamA-like transporter family protein	Nodulin protein	development.unspecified	Development	moderately similar to ( 344) AT1G09380 | Symbols: | integral membrane family protein / nodulin MtN21-related | chr1:3026351-3029322 REVERSEmoderately similar to ( 286) loc_os01g19290 12001.m42978 protein nodulin-like protein, putative, expressed PGSC0003DMT400010825
Soltu.DM.01G040840	2.91387	1.54294	7.59272e-14	pleiotropic drug resistance	Pleiotropic drug resistance protein 3	transport.ABC transporters and multidrug resistance systems	Transport	nearly identical (1231) AT3G53480 | Symbols: PDR9, ATPDR9, ABCG37 | PDR9 (PLEIOTROPIC DRUG RESISTANCE 9); ATPase, coupled to transmembrane movement of substances | chr3:19825366-19831644 FORWARDnearly identical (1635) PDR3_TOBAC Pleiotropic drug resistance protein 3 (NtPDR3) - Nicotiana tabacum (Common tobacco)nearly identical (1064) loc_os12g13720 12012.m073799 protein PDR-like ABC transporter, …
Soltu.DM.01G041270	2.22831	1.15595	5.04763e-16	germin-like protein	Germin	stress.abiotic.unspecified	stress	moderately similar to ( 266) AT3G62020 | Symbols: GLP10 | GLP10 (GERMIN-LIKE PROTEIN 10); manganese ion binding / nutrient reservoir | chr3:22971443-22972192 REVERSEmoderately similar to ( 297) NEC1_NICPL Nectarin-1 precursor (EC 1.15.1.1) (Superoxide dismutase [Mn]) - Nicotiana plumbaginifolia (Leadwort-leaved tobacco)moderately similar to ( 292) loc_os05g19670 12005.m06370 protein rhicadhesin r…
Soltu.DM.01G041280	2.38127	1.25173	3.80003e-17	germin-like protein	Germin	stress.abiotic.unspecified	stress	moderately similar to ( 260) AT3G62020 | Symbols: GLP10 | GLP10 (GERMIN-LIKE PROTEIN 10); manganese ion binding / nutrient reservoir | chr3:22971443-22972192 REVERSEmoderately similar to ( 295) NEC1_NICPL Nectarin-1 precursor (EC 1.15.1.1) (Superoxide dismutase [Mn]) - Nicotiana plumbaginifolia (Leadwort-leaved tobacco)moderately similar to ( 290) loc_os05g19670 12005.m06370 protein rhicadhesin r…
Soltu.DM.01G041800	8.58737	3.10222	7.17019e-17	germin-like protein	Conserved gene of unknown function	stress.abiotic.unspecified	stress	moderately similar to ( 275) AT5G39160 | Symbols: | germin-like protein (GLP2a) (GLP5a) | chr5:15679195-15679970 REVERSEmoderately similar to ( 226) GLP1_MESCR Germin-like protein precursor - Mesembryanthemum crystallinum (Common ice plant)moderately similar to ( 281) loc_os02g29000 12002.m08044 protein germin-like protein subfamily 1 member 11 precursor, putativeCupin_1 PGSC0003DMT400034099
Soltu.DM.01G041810	7.3162	2.87109	5.06748e-12	germin-like protein	Conserved gene of unknown function	stress.abiotic.unspecified	stress	moderately similar to ( 276) AT5G39160 | Symbols: | germin-like protein (GLP2a) (GLP5a) | chr5:15679195-15679970 REVERSEmoderately similar to ( 229) GLP1_MESCR Germin-like protein precursor - Mesembryanthemum crystallinum (Common ice plant)moderately similar to ( 283) loc_os02g29000 12002.m08044 protein germin-like protein subfamily 1 member 11 precursor, putativeCupin_1 PGSC0003DMT400034098
Soltu.DM.01G041820	4.16999	2.06004	3.84811e-12	germin-like protein	Conserved gene of unknown function	stress.abiotic.unspecified	stress	moderately similar to ( 282) AT5G39190 | Symbols: GLP2A, ATGER2, GER2 | GER2 (GERMIN-LIKE PROTEIN 2); oxalate oxidase | chr5:15692771-15693546 REVERSEmoderately similar to ( 223) GLP1_MESCR Germin-like protein precursor - Mesembryanthemum crystallinum (Common ice plant)moderately similar to ( 288) loc_os02g29000 12002.m08044 protein germin-like protein subfamily 1 member 11 precursor, putativeCup…
Soltu.DM.01G041830	7.22175	2.85235	7.51848e-21	RmlC-like cupins superfamily protein	Conserved gene of unknown function	stress.abiotic.unspecified	stress	moderately similar to ( 276) AT5G39160 | Symbols: | germin-like protein (GLP2a) (GLP5a) | chr5:15679195-15679970 REVERSEmoderately similar to ( 229) GLP1_MESCR Germin-like protein precursor - Mesembryanthemum crystallinum (Common ice plant)moderately similar to ( 283) loc_os02g29000 12002.m08044 protein germin-like protein subfamily 1 member 11 precursor, putativeCupin_1 PGSC0003DMT400034098
Soltu.DM.01G041840	38.2036	5.25564	3.73349e-81	RmlC-like cupins superfamily protein	Conserved gene of unknown function	stress.abiotic.unspecified	stress	moderately similar to ( 278) AT5G39190 | Symbols: GLP2A, ATGER2, GER2 | GER2 (GERMIN-LIKE PROTEIN 2); oxalate oxidase | chr5:15692771-15693546 REVERSEmoderately similar to ( 218) GLP1_MESCR Germin-like protein precursor - Mesembryanthemum crystallinum (Common ice plant)moderately similar to ( 280) loc_os02g29000 12002.m08044 protein germin-like protein subfamily 1 member 11 precursor, putativeCup…
Soltu.DM.01G041850	7.57645	2.92152	2.7389e-18	RmlC-like cupins superfamily protein	Germin 12	stress.abiotic.unspecified	stress	moderately similar to ( 276) AT5G39110 | Symbols: | germin-like protein, putative | chr5:15657802-15658584 REVERSEmoderately similar to ( 224) GLP1_MESCR Germin-like protein precursor - Mesembryanthemum crystallinum (Common ice plant)moderately similar to ( 277) loc_os02g29000 12002.m08044 protein germin-like protein subfamily 1 member 11 precursor, putativeCupin_1 PGSC0003DMT400034084
Soltu.DM.01G041860	2.94633	1.55892	2.02294e-13	RmlC-like cupins superfamily protein	Germin 12	stress.abiotic.unspecified	stress	moderately similar to ( 276) AT5G39110 | Symbols: | germin-like protein, putative | chr5:15657802-15658584 REVERSEmoderately similar to ( 224) GLP1_MESCR Germin-like protein precursor - Mesembryanthemum crystallinum (Common ice plant)moderately similar to ( 277) loc_os02g29000 12002.m08044 protein germin-like protein subfamily 1 member 11 precursor, putativeCupin_1 PGSC0003DMT400034084
Soltu.DM.01G041890	8.33033	3.05837	2.67847e-21	RmlC-like cupins superfamily protein	Germin 12	stress.abiotic.unspecified	stress	moderately similar to ( 276) AT5G39110 | Symbols: | germin-like protein, putative | chr5:15657802-15658584 REVERSEmoderately similar to ( 224) GLP1_MESCR Germin-like protein precursor - Mesembryanthemum crystallinum (Common ice plant)moderately similar to ( 277) loc_os02g29000 12002.m08044 protein germin-like protein subfamily 1 member 11 precursor, putativeCupin_1 PGSC0003DMT400034084
Soltu.DM.01G041900	3.77842	1.91778	9.73837e-32	RmlC-like cupins superfamily protein	Conserved gene of unknown function	stress.abiotic.unspecified	stress	moderately similar to ( 282) AT5G39190 | Symbols: GLP2A, ATGER2, GER2 | GER2 (GERMIN-LIKE PROTEIN 2); oxalate oxidase | chr5:15692771-15693546 REVERSEmoderately similar to ( 223) GLP1_MESCR Germin-like protein precursor - Mesembryanthemum crystallinum (Common ice plant)moderately similar to ( 288) loc_os02g29000 12002.m08044 protein germin-like protein subfamily 1 member 11 precursor, putativeCup…
Soltu.DM.01G042200	2.17883	1.12356	1.48362e-16	conserved hypothetical protein	Conserved gene of unknown function	not assigned.unknown	Not assigned/Unknown	moderately similar to ( 269) AT1G57680 | Symbols: | FUNCTIONS IN: molecular_function unknown; INVOLVED IN: biological_process unknown; LOCATED IN: endomembrane system; EXPRESSED IN: 24 plant structures; EXPRESSED DURING: 15 growth stages; CONTAINS InterPro DOMAIN/s: Uncharacterised conserved protein UCP031277 (InterPro:IPR016971); Has 35 Blast hits to 35 proteins in 10 species: Archae - 0; Bacter…
Soltu.DM.01G042410	3.66329	1.87314	6.16879e-10	conserved hypothetical protein	Conserved gene of unknown function	not assigned.unknown	Not assigned/Unknown	PGSC0003DMT400064111
Soltu.DM.01G042880	2.36483	1.24174	3.97455e-09	RING/U-box superfamily protein	Armadillo repeat-containing protein	protein.degradation.ubiquitin.E3.RING	Protein	moderately similar to ( 202) AT4G33940 | Symbols: | zinc finger (C3HC4-type RING finger) family protein | chr4:16266085-16267612 FORWARDweakly similar to ( 106) loc_os03g62250 12003.m35556 protein protein binding protein, putative, expressed PGSC0003DMT400061164
Soltu.DM.01G043270	8.03115	3.00561	1.78301e-29	Plastid-lipid associated protein PAP / fibrillin family protein	PAP fibrillin	cell.organisation	Cell	moderately similar to ( 233) AT3G26070 | Symbols: | plastid-lipid associated protein PAP / fibrillin family protein | chr3:9526904-9528199 FORWARDmoderately similar to ( 256) loc_os03g49720 12003.m09971 protein structural molecule, putative, expressedPAP_fibrillin PGSC0003DMT400061045
Soltu.DM.01G043360	2.33441	1.22306	2.85664e-19	plantacyanin	Basic blue copper protein	misc.plastocyanin-like	misc	weakly similar to ( 139) AT2G02850 | Symbols: ARPN | ARPN (PLANTACYANIN); copper ion binding / electron carrier | chr2:826630-827720 REVERSEweakly similar to ( 137) BABL_CUCSA Basic blue protein (Cusacyanin) (Plantacyanin) (CBP) - Cucumis sativus (Cucumber)weakly similar to ( 142) loc_os03g50160 12003.m10011 protein chemocyanin precursor, putative, expressedCu_bind_like PGSC0003DMT400061040
Soltu.DM.01G043840	3.58008	1.83999	7.04764e-25	conserved hypothetical protein	Conserved gene of unknown function	not assigned.unknown	Not assigned/Unknown	PGSC0003DMT400076533
Soltu.DM.01G043880	5.21335	2.38221	1.60005e-16	conserved hypothetical protein	Gene of unknown function	not assigned.unknown	Not assigned/Unknown	PGSC0003DMT400076512
Soltu.DM.01G044000	2.58617	1.37082	1.10376e-11	Vacuolar iron transporter (VIT) family protein	Nodulin	development.unspecified	Development	moderately similar to ( 202) AT3G43660 | Symbols: | nodulin, putative | chr3:15565332-15565928 FORWARDweakly similar to ( 138) NO21_SOYBN Nodulin 21 (N-21) - Glycine max (Soybean)weakly similar to ( 143) loc_os04g45520 12004.m09505 protein integral membrane protein, expressedNodulin-21 Nodulin-21_like_1 DUF125 Nodulin-21_like_2 CCC1_like PGSC0003DMT400076498
Soltu.DM.01G044140	2.36944	1.24454	7.80599e-07	xylem NAC domain	NAC domain-containing protein	development.unspecified	Development	moderately similar to ( 221) AT5G64530 | Symbols: ANAC104, XND1 | XND1; transcription factor | chr5:25795360-25796699 FORWARDweakly similar to ( 123) NAC68_ORYSA NAC domain-containing protein 68 (ONAC068) - Oryza sativa (Rice)weakly similar to ( 193) loc_os02g34970 12002.m08585 protein NAC domain-containing protein 78, putative, expressedNAM PGSC0003DMT400076481
Soltu.DM.01G044300	2.89353	1.53283	8.27237e-13	Peroxidase superfamily protein	Cationic peroxidase	misc.peroxidases	misc	moderately similar to ( 391) AT2G41480 | Symbols: | electron carrier/ heme binding / peroxidase | chr2:17296986-17298729 REVERSEmoderately similar to ( 451) PER2_ARAHY Cationic peroxidase 2 precursor (EC 1.11.1.7) (PNPC2) - Arachis hypogaea (Peanut)moderately similar to ( 362) loc_os01g07770 12001.m07404 protein peroxidase 25 precursor, putativesecretory_peroxidase plant_peroxidase peroxidase PGS…
Soltu.DM.01G044570	3.12571	1.64418	3.99436e-10	UDP-glucosyl transferase 85A7	UDP-glucuronosyltransferase	misc.UDP glucosyl and glucoronyl transferases	misc	highly similar to ( 571) AT1G22340 | Symbols: AtUGT85A7 | AtUGT85A7 (UDP-glucosyl transferase 85A7); UDP-glycosyltransferase/ glucuronosyltransferase/ transferase, transferring glycosyl groups | chr1:7890464-7892090 REVERSEweakly similar to ( 175) IAAG_MAIZE Indole-3-acetate beta-glucosyltransferase (EC 2.4.1.121) (IAA-Glu synthetase) ((Uridine 5'-diphosphate-glucose:indol-3-ylacetyl)-beta-D-gluc…
Soltu.DM.01G044590	2.29194	1.19657	4.08869e-16	Aldolase-type TIM barrel family protein	2-nitropropane dioxygenase	misc.misc2	misc	highly similar to ( 504) AT5G64250 | Symbols: | 2-nitropropane dioxygenase family / NPD family | chr5:25697623-25698945 REVERSEmoderately similar to ( 433) loc_os08g37874 12008.m61970 protein oxidoreductase, putative, expressedNPD_like NPD COG2070 PGSC0003DMT400032683
Soltu.DM.01G044600	2.09754	1.0687	1.90592e-12	EXORDIUM like	Erg-1	signalling.in sugar and nutrient physiology	signalling	moderately similar to ( 361) AT5G64260 | Symbols: EXL2 | EXL2 (EXORDIUM LIKE 2) | chr5:25703980-25704897 FORWARDmoderately similar to ( 294) loc_os08g37840 12008.m07769 protein PHI-1, putative, expressedPhi_1 PGSC0003DMT400032756
Soltu.DM.01G044640	8.54475	3.09504	1.16106e-06	hypothetical protein	LRX1	not assigned.unknown	Not assigned/Unknown	PGSC0003DMT400067625
Soltu.DM.01G044760	2.28382	1.19145	2.76775e-07	GTP cyclohydrolase II	GTP cyclohydrolase II / 3,4-dihydroxy-2-butanone-4-phosphate synthase	Co-factor and vitamine metabolism.riboflavin.GTP cyclohydrolase II	other metabolism	highly similar to ( 749) AT5G64300 | Symbols: ATGCH, GCH, ATRIBA1, RFD1 | ATGCH; 3,4-dihydroxy-2-butanone-4-phosphate synthase/ GTP cyclohydrolase II | chr5:25718459-25720790 FORWARDhighly similar to ( 686) loc_os02g36340 12002.m33397 protein riboflavin biosynthesis protein ribAB, chloroplast precursor, putative, expressedPRK09311 PRK09319 PRK09318 GTP_cyclohydro2 RibB DHBP_synthase PRK12485 PRK0…
Soltu.DM.01G045690	3.39916	1.76518	4.9525e-13	conserved hypothetical protein	Conserved gene of unknown function	not assigned.unknown	Not assigned/Unknown	PGSC0003DMT400008077
Soltu.DM.01G045720	213.433	7.73764	1.12692e-18	LRR and NB-ARC domains-containing disease resistance protein	Nbs-lrr resistance protein	stress.biotic	stress	moderately similar to ( 468) AT3G14470 | Symbols: | disease resistance protein (NBS-LRR class), putative | chr3:4857940-4861104 FORWARDhighly similar to ( 559) loc_os05g41290 12005.m08304 protein disease resistance RPP13-like protein 1, putative, expressedNB-ARC PGSC0003DMT400008029
Soltu.DM.01G045910	8.02914	3.00525	3.78556e-96	basic pathogenesis-related protein	PR-1	stress.biotic	stress	weakly similar to ( 194) AT3G19690 | Symbols: | pathogenesis-related protein, putative | chr3:6842365-6842850 REVERSEmoderately similar to ( 296) PRB1_TOBAC Basic form of pathogenesis-related protein 1 precursor (PRP 1) - Nicotiana tabacum (Common tobacco)weakly similar to ( 178) loc_os01g28500 12001.m43020 protein pathogenesis-related protein PRMS precursor, putative, expressedSCP SCP SCP PGSC00…
Soltu.DM.01G045920	10.1775	3.34731	7.59326e-07	CAP (Cysteine-rich secretory proteins, Antigen 5, and Pathogenesis-related 1 protein) superfamily protein	PR1 protein	stress.biotic	stress	weakly similar to ( 175) AT3G19690 | Symbols: | pathogenesis-related protein, putative | chr3:6842365-6842850 REVERSEmoderately similar to ( 233) PRB1_TOBAC Basic form of pathogenesis-related protein 1 precursor (PRP 1) - Nicotiana tabacum (Common tobacco)weakly similar to ( 165) loc_os01g28500 12001.m43020 protein pathogenesis-related protein PRMS precursor, putative, expressedSCP SCP SCP PGSC00…
Soltu.DM.01G045930	3.02866	1.59868	1.04049e-11	CAP (Cysteine-rich secretory proteins, Antigen 5, and Pathogenesis-related 1 protein) superfamily protein	PR1 protein	stress.biotic	stress	weakly similar to ( 191) AT4G33720 | Symbols: | pathogenesis-related protein, putative | chr4:16182813-16183304 FORWARDmoderately similar to ( 284) PRB1_TOBAC Basic form of pathogenesis-related protein 1 precursor (PRP 1) - Nicotiana tabacum (Common tobacco)weakly similar to ( 190) loc_os01g28500 12001.m43020 protein pathogenesis-related protein PRMS precursor, putative, expressedSCP SCP SCP PGSC…
Soltu.DM.01G045950	7.3057	2.86902	1.54589e-24	CAP (Cysteine-rich secretory proteins, Antigen 5, and Pathogenesis-related 1 protein) superfamily protein	Basic PR-1 protein	stress.biotic	stress	moderately similar to ( 202) AT4G33720 | Symbols: | pathogenesis-related protein, putative | chr4:16182813-16183304 FORWARDmoderately similar to ( 311) PRB1_TOBAC Basic form of pathogenesis-related protein 1 precursor (PRP 1) - Nicotiana tabacum (Common tobacco)weakly similar to ( 200) loc_os01g28500 12001.m43020 protein pathogenesis-related protein PRMS precursor, putative, expressedSCP SCP SCP …
Soltu.DM.01G045970	4.36624	2.12639	8.00322e-14	CAP (Cysteine-rich secretory proteins, Antigen 5, and Pathogenesis-related 1 protein) superfamily protein	PR1 protein	stress.biotic	stress	weakly similar to ( 129) AT4G33720 | Symbols: | pathogenesis-related protein, putative | chr4:16182813-16183304 FORWARDweakly similar to ( 194) PRB1_TOBAC Basic form of pathogenesis-related protein 1 precursor (PRP 1) - Nicotiana tabacum (Common tobacco)weakly similar to ( 124) loc_os10g11500 12010.m04472 protein pathogenesis-related protein PRB1-3 precursor, putative, expressedSCP SCP PGSC0003DM…
Soltu.DM.01G046530	19.5907	4.2921	8.88982e-14	basic helix-loop-helix (bHLH) DNA-binding superfamily protein	Basic helix-loop-helix protein BHLH10	RNA.regulation of transcription.bHLH,Basic Helix-Loop-Helix family	RNA	weakly similar to ( 147) AT2G14760 | Symbols: | basic helix-loop-helix protein / bHLH protein | chr2:6322459-6323312 REVERSEweakly similar to ( 125) loc_os12g39850 12012.m07769 protein DNA binding protein, putative PGSC0003DMT400087143
Soltu.DM.01G046580	2.53498	1.34197	3.12247e-08	LOB domain-containing protein	LOB domain-containing protein	RNA.regulation of transcription.AS2,Lateral Organ Boundaries Gene Family	RNA	moderately similar to ( 201) AT5G67420 | Symbols: LBD37 | LBD37 (LOB DOMAIN-CONTAINING PROTEIN 37) | chr5:26904576-26905415 REVERSEweakly similar to ( 196) loc_os03g33090 12003.m08552 protein seed specific protein Bn15D17A, putative, expressedDUF260 PGSC0003DMT400066165
Soltu.DM.01G046890	3.48201	1.79992	3.662e-11	Plant basic secretory protein (BSP) family protein	NtPRp27	stress.biotic	stress	moderately similar to ( 285) AT2G15220 | Symbols: | secretory protein, putative | chr2:6608689-6609366 FORWARDmoderately similar to ( 237) loc_os10g34920 12010.m06316 protein secretory protein, putative, expressedBSP PGSC0003DMT400066209
Soltu.DM.01G047210	2.25194	1.17117	1.66644e-07	Leucine-rich repeat (LRR) family protein	Serine-threonine protein kinase, plant-type	0	Not assigned/Unknown	0
Soltu.DM.01G047240	3.11412	1.63883	1.0859e-06	UDP-glucosyl transferase 73B3	Twi1 protein	misc.UDP glucosyl and glucoronyl transferases	misc	highly similar to ( 516) AT4G34131 | Symbols: UGT73B3 | UGT73B3 (UDP-glucosyl transferase 73B3); UDP-glycosyltransferase/ abscisic acid glucosyltransferase/ quercetin 3-O-glucosyltransferase/ transferase, transferring hexosyl groups | chr4:16343268-16344713 REVERSEweakly similar to ( 192) ZOX_PHAVU Zeatin O-xylosyltransferase (EC 2.4.2.40) (Zeatin O-beta-D-xylosyltransferase) - Phaseolus vulgaris…
Soltu.DM.01G047740	3.95681	1.98434	8.20351e-12	cytochrome P450, family 707, subfamily A, polypeptide	Cytochrome P450	misc.cytochrome P450	misc	highly similar to ( 676) AT3G19270 | Symbols: CYP707A4 | CYP707A4; (+)-abscisic acid 8'-hydroxylase/ oxygen binding | chr3:6673885-6676400 REVERSEmoderately similar to ( 249) KAO1_HORVU Ent-kaurenoic acid oxidase 1 (EC 1.14.13.79) (gpr5) - Hordeum vulgare (Barley)highly similar to ( 645) loc_os09g28390 12009.m05990 protein ent-kaurenoic acid oxidase 1, putative, expressedp450 CypX PGSC0003DMT4000…
Soltu.DM.01G047790	18.178	4.18412	9.23616e-11	Leucine-rich repeat (LRR) family protein	Serine-threonine protein kinase, plant-type	signalling.receptor kinases.misc	signalling	highly similar to ( 548) AT3G19230 | Symbols: | leucine-rich repeat family protein | chr3:6661088-6663519 REVERSEweakly similar to ( 114) NORK_PEA Nodulation receptor kinase precursor (EC 2.7.11.1) - Pisum sativum (Garden pea)highly similar to ( 544) loc_os03g08610 12003.m101217 protein protein binding protein, putative, expressed PGSC0003DMT400066347
Soltu.DM.01G047820	2.75497	1.46203	1.82657e-24	Homeodomain-like superfamily protein	Conserved gene of unknown function	RNA.regulation of transcription.G2-like transcription factor family, GARP	RNA	weakly similar to ( 173) AT2G03500 | Symbols: | myb family transcription factor | chr2:1059926-1062259 FORWARDweakly similar to ( 138) loc_os02g22020 12002.m07440 protein DNA binding protein, putative, expressed PGSC0003DMT400066352
Soltu.DM.01G048180	2.57127	1.36248	3.74354e-20	Protein of unknown function DUF829, transmembrane	Conserved gene of unknown function	not assigned.unknown	Not assigned/Unknown	moderately similar to ( 441) AT2G15695 | Symbols: | unknown protein | chr2:6834194-6836336 REVERSEmoderately similar to ( 347) loc_os06g11040 12006.m05821 protein expressed proteinDUF829 PGSC0003DMT400066398
Soltu.DM.01G048200	3.28264	1.71485	5.16673e-08	GDSL-like Lipase/Acylhydrolase superfamily protein	GDSL-like Lipase/Acylhydrolase family protein	misc.GDSL-motif lipase	misc	weakly similar to ( 145) AT1G28650 | Symbols: | lipase, putative | chr1:10069547-10071082 REVERSEweakly similar to ( 191) loc_os11g31940 12011.m07096 protein esterase precursor, putative, expressedSGNH_plant_lipase_like PGSC0003DMT400066401
Soltu.DM.01G048780	3.89439	1.9614	1.50961e-16	allene oxide synthase	Divinyl ether synthase	hormone metabolism.jasmonate.synthesis-degradation.allene oxidase synthase	hormone metabolism	moderately similar to ( 439) AT5G42650 | Symbols: AOS, CYP74A, DDE2 | AOS (ALLENE OXIDE SYNTHASE); allene oxide synthase/ hydro-lyase/ oxygen binding | chr5:17097803-17099359 REVERSEmoderately similar to ( 427) C74A1_ORYSA Cytochrome P450 74A1, chloroplast precursor (EC 4.2.1.92) (Allene oxide synthase 1) (Hydroperoxide dehydrase 1) - Oryza sativa (Rice)moderately similar to ( 427) loc_os03g55800…
Soltu.DM.01G048810	3.00153	1.5857	1.49943e-24	cold-regulated 413-plasma membrane	COR413-PM2	stress.abiotic.cold	stress	moderately similar to ( 247) AT3G50830 | Symbols: COR413-PM2, ATCOR413-PM2 | COR413-PM2 (COLD-REGULATED 413-PLASMA MEMBRANE 2) | chr3:18894109-18895355 REVERSEmoderately similar to ( 227) loc_os03g55850 12003.m10496 protein cold acclimation protein COR413-PM1, putative, expressedWCOR413 PGSC0003DMT400064776
Soltu.DM.01G049620	3.2034	1.67961	3.96522e-20	conserved hypothetical protein	Conserved gene of unknown function	not assigned.unknown	Not assigned/Unknown	PGSC0003DMT400001900
Soltu.DM.01G049890	8.32666	3.05774	4.0596e-13	purple acid phosphatase	Purple acid phosphatase	misc.acid and other phosphatases	misc	highly similar to ( 731) AT2G16430 | Symbols: PAP10, ATPAP10 | PAP10 (PURPLE ACID PHOSPHATASE 10); acid phosphatase/ protein serine/threonine phosphatase | chr2:7120502-7122772 REVERSEhighly similar to ( 736) PPAF_SOYBN Purple acid phosphatase precursor (EC 3.1.3.2) (Manganese(II) purple acid phosphatase) - Glycine max (Soybean)highly similar to ( 684) loc_os01g56880 12001.m43218 protein purple a…
Soltu.DM.01G049900	25.1314	4.65142	5.83345e-96	purple acid phosphatase	Purple acid phosphatase	misc.acid and other phosphatases	misc	highly similar to ( 726) AT2G16430 | Symbols: PAP10, ATPAP10 | PAP10 (PURPLE ACID PHOSPHATASE 10); acid phosphatase/ protein serine/threonine phosphatase | chr2:7120502-7122772 REVERSEhighly similar to ( 739) PPAF_SOYBN Purple acid phosphatase precursor (EC 3.1.3.2) (Manganese(II) purple acid phosphatase) - Glycine max (Soybean)highly similar to ( 680) loc_os01g56880 12001.m43218 protein purple a…
Soltu.DM.01G049980	3.5553	1.82997	6.62433e-25	conserved hypothetical protein	Conserved gene of unknown function	not assigned.unknown	Not assigned/Unknown	PGSC0003DMT400079538
Soltu.DM.01G050500	23.7127	4.56759	2.00969e-11	SAUR-like auxin-responsive protein family	Auxin-induced SAUR	hormone metabolism.auxin.induced-regulated-responsive-activated	hormone metabolism	weakly similar to ( 117) AT4G38840 | Symbols: | auxin-responsive protein, putative | chr4:18125174-18125473 REVERSEweakly similar to ( 115) AX15A_SOYBN Auxin-induced protein 15A - Glycine max (Soybean)very weakly similar to (80.9) loc_os06g48860 12006.m09412 protein OsSAUR28 - Auxin-responsive SAUR gene family member, expressedAuxin_inducible PGSC0003DMT400004073
Soltu.DM.01G050590	89.0079	6.47586	7.76086e-09	SAUR-like auxin-responsive protein family	Auxin-induced SAUR	hormone metabolism.auxin.induced-regulated-responsive-activated	hormone metabolism	weakly similar to ( 113) AT5G18030 | Symbols: | auxin-responsive protein, putative | chr5:5968527-5968793 FORWARDweakly similar to ( 116) AX15A_SOYBN Auxin-induced protein 15A - Glycine max (Soybean)very weakly similar to (80.5) loc_os08g02520 12008.m04396 protein OsSAUR31 - Auxin-responsive SAUR gene family member, expressedAuxin_inducible PGSC0003DMT400004151
Soltu.DM.01G050600	774.234	9.59663	5.18821e-38	plasma membrane intrinsic protein 2;8	Aquaporin, MIP family, PIP subfamily	transport.Major Intrinsic Proteins	Transport	MIP MIP PGSC0003DMT400004148
Soltu.DM.01G050660	5.15625	2.36632	9.86069e-43	GAST1 protein homolog	Snakin-2	hormone metabolism.gibberelin.induced-regulated-responsive-activated	hormone metabolism	very weakly similar to (83.6) AT1G75750 | Symbols: GASA1 | GASA1 (GAST1 PROTEIN HOMOLOG 1) | chr1:28441813-28442284 REVERSEGASA PGSC0003DMT400004046
Soltu.DM.01G050760	2.65988	1.41136	1.32451e-28	Protein of unknown function (DUF803)	Non-imprinted in Prader-Willi/Angelman syndrome region protein	transport.nucleotides	Transport	moderately similar to ( 390) AT2G21120 | Symbols: | unknown protein | chr2:9052103-9054266 REVERSEmoderately similar to ( 369) loc_os06g50180 12006.m09542 protein non-imprinted in Prader-Willi/Angelman syndrome region protein 1, putative, expressedDUF803 PGSC0003DMT400004121
Soltu.DM.01G050820	2.05871	1.04174	2.4161e-09	Disease resistance-responsive (dirigent-like protein) family protein	Disease resistance response protein	stress.biotic.PR-proteins	stress	weakly similar to ( 132) AT5G42510 | Symbols: | disease resistance-responsive family protein | chr5:16998268-16998816 REVERSEweakly similar to ( 121) loc_os11g07830 12011.m04979 protein dirigent-like protein pDIR9, putative, expressedDirigent PGSC0003DMT400004108
Soltu.DM.01G051400	2.504	1.32424	2.19743e-07	Major facilitator superfamily protein	Tetracycline transporter	not assigned.unknown	Not assigned/Unknown	moderately similar to ( 306) AT2G16990 | Symbols: | tetracycline transporter | chr2:7383194-7387783 FORWARDmoderately similar to ( 206) loc_os11g05390 12011.m04736 protein tetracycline transporter protein, putative, expressed PGSC0003DMT400028188
Soltu.DM.01G051440	63.6084	5.99114	1.43754e-86	ACT-like protein tyrosine kinase family protein	Protein kinase	protein.postranslational modification	Protein	highly similar to ( 725) AT4G38470 | Symbols: | protein kinase family protein | chr4:17999432-18003551 FORWARDweakly similar to ( 126) NORK_MEDTR Nodulation receptor kinase precursor (EC 2.7.11.1) (Does not make infections protein 2) (Symbiosis receptor-like kinase) (MtSYMRK) - Medicago truncatula (Barrel medic)highly similar to ( 730) loc_os09g37230 12009.m22182 protein ATP binding protein, puta…
Soltu.DM.01G051720	3.68664	1.88231	2.8104e-10	flavin-dependent monooxygenase	Dimethylaniline monooxygenase	misc.oxidases - copper, flavone etc.	misc	moderately similar to ( 346) AT1G19250 | Symbols: FMO1 | FMO1 (FLAVIN-DEPENDENT MONOOXYGENASE 1); FAD binding / NADP or NADPH binding / electron carrier/ flavin-containing monooxygenase/ monooxygenase/ oxidoreductase | chr1:6650656-6653053 REVERSEhighly similar to ( 533) loc_os04g14690 12004.m06706 protein monooxygenase/ oxidoreductase, putative, expressedFMO-like TrkA PGSC0003DMT400048023
Soltu.DM.01G051900	2.21421	1.14679	9.05097e-07	glutamate receptor	Glutamate receptor 3 plant	signalling.in sugar and nutrient physiology	signalling	nearly identical (1031) AT4G35290 | Symbols: GLUR2, GLR3.2, ATGLR3.2, ATGLUR2 | GLUR2 (GLUTAMATE RECEPTOR 2); intracellular ligand-gated ion channel | chr4:16790290-16793461 FORWARDhighly similar to ( 881) GLR31_ORYSA Glutamate receptor 3.1 precursor (Ligand-gated ion channel 3.1) - Oryza sativa (Rice)highly similar to ( 881) loc_os04g49570 12004.m101438 protein glutamate receptor 3.3 precursor, …
Soltu.DM.02G001740	2.86276	1.51741	4.02469e-09	photosystem II stability/assembly factor, chloroplast (HCF136)	Plastid high chlorophyll fluorescence 136	protein.assembly and cofactor ligation	Protein	highly similar to ( 555) AT5G23120 | Symbols: HCF136 | HCF136; protein binding | chr5:7778154-7780463 FORWARDhighly similar to ( 557) P2SAF_ORYSA Photosystem II stability/assembly factor HCF136, chloroplast precursor - Oryza sativa (Rice)COG4447 PGSC0003DMT400005977
Soltu.DM.02G001810	6.85029	2.77616	2.06681e-07	glycosyl hydrolase 9C1	Glycosyl hydrolase family 9	0	Not assigned/Unknown	0
Soltu.DM.02G001950	2.69986	1.43289	3.24041e-09	phosphate transporter traffic facilitator1	SEC12 1	development.unspecified	Development	moderately similar to ( 409) AT3G52190 | Symbols: PHF1 | PHF1 (PHOSPHATE TRANSPORTER TRAFFIC FACILITATOR1); nucleotide binding | chr3:19354117-19356910 REVERSEmoderately similar to ( 384) loc_os07g09000 12007.m05356 protein sec12-like protein 1, putative, expressed PGSC0003DMT400070284
Soltu.DM.02G002090	2.58235	1.36868	1.96147e-12	Major facilitator superfamily protein	Equilibrative nucleoside transporter	transport.unspecified cations	Transport	highly similar to ( 533) AT4G05120 | Symbols: ENT3, FUR1, ATENT3 | FUR1 (FUDR RESISTANT 1); nucleoside transmembrane transporter | chr4:2632886-2634824 REVERSEhighly similar to ( 551) loc_os07g37100 12007.m07960 protein nucleoside transporter, putative, expressedNucleoside_tran PGSC0003DMT400059645
Soltu.DM.02G002420	3.51475	1.81342	1.96617e-12	Mitochondrial transcription termination factor family protein	MTERF	RNA.regulation of transcription.unclassified	RNA	moderately similar to ( 350) AT2G34620 | Symbols: | mitochondrial transcription termination factor-related / mTERF-related | chr2:14577196-14578203 FORWARDmoderately similar to ( 303) loc_os03g57149 12003.m101627 protein mTERF-like protein, putative, expressedmTERF PGSC0003DMT400080487
Soltu.DM.02G003540	2.05027	1.03581	1.14866e-19	K uptake permease	Potassium transporter 11	transport.potassium	Transport	nearly identical (1171) AT2G35060 | Symbols: KUP11 | KUP11; potassium ion transmembrane transporter | chr2:14775184-14778184 REVERSEnearly identical (1135) HAK12_ORYSA Putative potassium transporter 12 (OsHAK12) - Oryza sativa (Rice)nearly identical (1132) loc_os04g52390 12004.m10133 protein potassium transporter 11, putative, expressedK_trans Kup trkD PGSC0003DMT400046034
Soltu.DM.02G004480	14.5065	3.85863	7.18831e-107	ethylene-forming enzyme	1-aminocyclopropane-1-carboxylate oxidase	hormone metabolism.ethylene.synthesis-degradation	hormone metabolism	moderately similar to ( 469) AT1G05010 | Symbols: EFE, ACO4, EAT1 | EFE (ETHYLENE-FORMING ENZYME); 1-aminocyclopropane-1-carboxylate oxidase | chr1:1431419-1432695 REVERSEhighly similar to ( 519) ACCO_ACTCH 1-aminocyclopropane-1-carboxylate oxidase (EC 1.14.17.4) (ACC oxidase) (Ethylene-forming enzyme) (EFE) - Actinidia chinensis (Kiwi) (Yangtao)moderately similar to ( 414) loc_os02g53180 12002.m…
Soltu.DM.02G007330	5.63603	2.49468	2.43559e-19	hydroxyproline-rich glycoprotein family protein	Hydroxyproline-rich glycoprotein	not assigned.unknown	Not assigned/Unknown	weakly similar to ( 101) AT5G65660 | Symbols: | hydroxyproline-rich glycoprotein family protein | chr5:26245444-26246245 REVERSE PGSC0003DMT400026983
Soltu.DM.02G007770	9.28709	3.21523	1.12241e-10	Auxin-responsive GH3 family protein	Indole-3-acetic acid-amido synthetase GH3.3	hormone metabolism.auxin.induced-regulated-responsive-activated	hormone metabolism	highly similar to ( 959) AT2G14960 | Symbols: GH3.1 | GH3.1 | chr2:6451659-6453670 REVERSEhighly similar to ( 894) GH38_ORYSA Probable indole-3-acetic acid-amido synthetase GH3.8 (EC 6.3.2.-) (Auxin-responsive GH3-like protein 8) (OsGH3-8) - Oryza sativa (Rice)highly similar to ( 894) loc_os07g40290 12007.m08271 protein indole-3-acetic acid-amido synthetase GH3.8, putative, expressedGH3 PGSC0003D…
Soltu.DM.02G008370	10.2082	3.35166	1.18178e-20	cytochrome P450, family 76, subfamily C, polypeptide	Geraniol 10-hydroxylase	misc.cytochrome P450	misc	moderately similar to ( 486) AT2G45550 | Symbols: CYP76C4 | CYP76C4; electron carrier/ heme binding / iron ion binding / monooxygenase/ oxygen binding | chr2:18773541-18775654 REVERSEmoderately similar to ( 369) C76A2_SOLME Cytochrome P450 76A2 (EC 1.14.-.-) (CYPLXXVIA2) (P-450EG7) - Solanum melongena (Eggplant) (Aubergine)moderately similar to ( 460) loc_os03g14400 12003.m06880 protein cytochrom…
[truncated: 1,014 more rows]

## Sheet: S4d. MPD vs. SPA_6W_Root
Table S4d. List of up-regulated genes with at least two-fold change (P-values < 0.05) in ‘Medium P-deficiency vs. Sufficient P-availability’ (‘MPD vs. SPA’) comparison in the roots of 6-week potato plants
[truncated: 543 more rows]
