# Supplementary material for: Organ‐specific transcriptional and metabolic adaptations of potato plants to limited phosphate availability prior and after tuberization
Source: Plant J. 2025 Sep 5;123(5):e70445. doi: 10.1111/tpj.70445 (PMC12413192; doi:10.1111/tpj.70445)
Supplement: Supplementary file 6 — Table S5. Up‐ and down‐regulated genes encoding transcriptional regulatory elements in response to P‐deficieny. [file TPJ-123-0-s004.xlsx]

## Sheet: S5a. 3W-Leaves-SPD
Table S5a. Up-regulated and down-regulated genes encoding transcription regulatory elements in response to severe P deficiency in the leaves of 3-week-old plants
Geneid	Fold change	Log2(FoldChange)	P-value	v6.1_Description	v3.4 Description	MAPMan functional group basieredn auf v3.1	Functional category (compiled)	Mapman description
Soltu.DM.01G022790	-3.3313	-1.73608	1.31032e-10	BRCT domain-containing DNA repair protein	Pax transcription activation domain interacting protein	RNA.regulation of transcription.unclassified	RNA	moderately similar to ( 328) AT3G21480 | Symbols: | FUNCTIONS IN: molecular_function unknown; INVOLVED IN: biological_process unknown; LOCATED IN: intracellular; CONTAINS InterPro DOMAIN/s: BRCT (InterPro:IPR001357); BEST Arabidopsis thaliana protein match is: transcription coactivator (TAIR:AT4G03130.1); Has 489 Blast hits to 455 proteins in 115 species: Archae - 2; Bacteria - 37; Metazoa - 270;…
Soltu.DM.01G033400	-2.29286	-1.19715	4.23983e-16	AT hook motif DNA-binding family protein	DNA binding protein	RNA.regulation of transcription.putative transcription regulator	RNA	weakly similar to ( 178) AT2G45850 | Symbols: | DNA-binding family protein | chr2:18871901-18873457 REVERSEweakly similar to ( 157) loc_os02g57820 12002.m10803 protein DNA binding protein, putative, expressedDUF296 PGSC0003DMT400000466
Soltu.DM.01G033410	-2.2205	-1.15089	1.27726e-08	hypothetical protein	DNA binding protein	RNA.regulation of transcription.HSF,Heat-shock transcription factor family	RNA	weakly similar to ( 122) AT3G22830 | Symbols: AT-HSFA6B, HSFA6B | AT-HSFA6B; DNA binding / transcription factor | chr3:8078981-8080895 FORWARDweakly similar to ( 112) loc_os03g58160 12003.m35457 protein heat shock factor protein HSF30, putative, expressed PGSC0003DMT400049789
Soltu.DM.01G037600	-2.70129	-1.43365	1.91454e-26	Pentatricopeptide repeat (PPR) superfamily protein	EMB175	RNA.regulation of transcription.MYB domain transcription factor family	RNA	highly similar to ( 892) AT5G03800 | Symbols: EMB175, emb1899, EMB166 | EMB175 (EMBRYO DEFECTIVE 175); catalytic | chr5:1010894-1013584 REVERSEvery weakly similar to (97.1) RF1_ORYSA Rf1 protein, mitochondrial precursor (PPR protein) (Fertility restorer) (Restorer for CMS) - Oryza sativa (Rice)highly similar to ( 779) loc_os07g07620 12007.m05221 protein pentatricopeptide repeat protein PPR868-14,…
Soltu.DM.01G040780	-5.72663	-2.51769	4.03039e-20	global transcription factor C	Global transcription factor group	RNA.regulation of transcription.Global transcription factor group	RNA	nearly identical (1311) AT4G10710 | Symbols: SPT16 | SPT16 (global transcription factor C) | chr4:6602226-6605450 REVERSEnearly identical (1321) SPT16_MAIZE FACT complex subunit SPT16 (Facilitates chromatin transcription complex subunit SPT16) (Global transcription factor group C protein 102) - Zea mays (Maize)nearly identical (1320) loc_os04g25550 12004.m07681 protein cell division control prote…
Soltu.DM.01G043620	-2.67121	-1.41749	2.8693e-14	homolog of separase	ISWI chromatin remodeling complex ATPase ISW1	RNA.regulation of transcription.Chromatin Remodeling Factors	RNA	highly similar to ( 972) AT5G66750 | Symbols: DDM1, CHR01, CHR1, CHA1, SOM4, SOM1, ATDDM1 | CHR1 (CHROMATIN REMODELING 1); ATPase/ helicase | chr5:26649050-26652869 FORWARDmoderately similar to ( 420) ISW2_ORYSA Probable chromatin remodelling complex ATPase chain (EC 3.6.1.-) (ISW2-like) (Sucrose nonfermenting protein 2 homolog) - Oryza sativa (Rice)highly similar to ( 841) loc_os03g51230 12003.m…
Soltu.DM.01G045710	-3.0315	-1.60003	1.68519e-18	methionine sulfoxide reductase B	Chloroplast methionine sulfoxide reductase B2	RNA.regulation of transcription.putative transcription regulator	RNA	moderately similar to ( 216) AT4G21860 | Symbols: MSRB2 | MSRB2 (methionine sulfoxide reductase B 2); peptide-methionine-(S)-S-oxide reductase | chr4:11600282-11601507 REVERSEmoderately similar to ( 214) loc_os03g24600 12003.m35241 protein peptide methionine sulfoxide reductase msrB, putative, expressedSelR PRK05550 PRK05508 COG0229 PRK00222 PGSC0003DMT400008075
Soltu.DM.01G046710	-2.35647	-1.23663	1.26873e-15	SWIB/MDM2 domain superfamily protein	Brg-1 associated factor	RNA.regulation of transcription.Chromatin Remodeling Factors	RNA	weakly similar to ( 134) AT4G34290 | Symbols: | SWIB complex BAF60b domain-containing protein | chr4:16410883-16412122 FORWARDweakly similar to ( 127) loc_os12g32280 12012.m07033 protein expressed proteinSWIB SWIB PGSC0003DMT400066526
Soltu.DM.01G049490	-2.91291	-1.54246	2.1827e-11	cryptochrome-interacting basic-helix-loop-helix	Basic helix-loop-helix protein BHLH7	RNA.regulation of transcription.bHLH,Basic Helix-Loop-Helix family	RNA	weakly similar to ( 175) AT4G34530 | Symbols: CIB1 | CIB1 (CRYPTOCHROME-INTERACTING BASIC-HELIX-LOOP-HELIX 1); DNA binding / transcription factor | chr4:16498466-16499946 FORWARDweakly similar to ( 163) loc_os02g47660 12002.m09800 protein BHLH transcription factor, putative, expressed PGSC0003DMT400001888
Soltu.DM.01G050220	-2.58268	-1.36887	9.65613e-09	B-box type zinc finger family protein	Salt-tolerance protein	RNA.regulation of transcription.C2C2(Zn) CO-like, Constans-like zinc finger family	RNA	moderately similar to ( 232) AT4G38960 | Symbols: | zinc finger (B-box type) family protein | chr4:18162300-18163045 FORWARDmoderately similar to ( 247) loc_os09g35880 12009.m06539 protein salt tolerance-like protein, putative, expressed PGSC0003DMT400008044
Soltu.DM.01G050610	-2.03537	-1.02529	1.65398e-25	Pentatricopeptide repeat (PPR) superfamily protein	Pentatricopeptide repeat-containing protein	RNA.regulation of transcription	RNA	highly similar to ( 540) AT4G34830 | Symbols: | LOCATED IN: chloroplast; EXPRESSED IN: 21 plant structures; EXPRESSED DURING: 13 growth stages; CONTAINS InterPro DOMAIN/s: Pentatricopeptide repeat (InterPro:IPR002885); BEST Arabidopsis thaliana protein match is: EMB2745 (EMBRYO DEFECTIVE 2745) (TAIR:AT5G39710.1); Has 19818 Blast hits to 5849 proteins in 171 species: Archae - 3; Bacteria - 16; Met…
Soltu.DM.01G051840	-2.16737	-1.11595	5.24788e-08	Plant regulator RWP-RK family protein	NIN 1	RNA.regulation of transcription.NIN-like bZIP-related family	RNA	highly similar to ( 752) AT1G20640 | Symbols: | RWP-RK domain-containing protein | chr1:7155201-7157986 FORWARDhighly similar to ( 639) loc_os03g03900 12003.m05922 protein nodule inception protein, putative, expressedRWP-RK PGSC0003DMT400025657
Soltu.DM.02G006600	-4.31716	-2.11008	8.64093e-21	chromatin remodeling	ISWI chromatin remodeling complex ATPase ISW1	RNA.regulation of transcription.Chromatin Remodeling Factors	RNA	highly similar to ( 972) AT5G66750 | Symbols: DDM1, CHR01, CHR1, CHA1, SOM4, SOM1, ATDDM1 | CHR1 (CHROMATIN REMODELING 1); ATPase/ helicase | chr5:26649050-26652869 FORWARDmoderately similar to ( 420) ISW2_ORYSA Probable chromatin remodelling complex ATPase chain (EC 3.6.1.-) (ISW2-like) (Sucrose nonfermenting protein 2 homolog) - Oryza sativa (Rice)highly similar to ( 841) loc_os03g51230 12003.m…
Soltu.DM.02G009110	-156.448	-7.28954	4.13256e-09	K-box region and MADS-box transcription factor family protein	MADS-box transcription factor FBP29	RNA.regulation of transcription.MADS box transcription factor family	RNA	moderately similar to ( 216) AT1G69120 | Symbols: AP1, AGL7 | AP1 (APETALA1); DNA binding / protein binding / protein heterodimerization/ transcription activator/ transcription factor | chr1:25982576-25986102 REVERSEmoderately similar to ( 217) AGL8_SOLTU Agamous-like MADS-box protein AGL8 homolog (POTM1-1) - Solanum tuberosum (Potato)weakly similar to ( 188) loc_os07g41370 12007.m29251 protein M…
Soltu.DM.02G020620	-2.87383	-1.52298	2.57734e-19	KNOX/ELK homeobox transcription factor	Homeobox protein knotted-1-like LET6	RNA.regulation of transcription.HB,Homeobox transcription factor family	RNA	moderately similar to ( 367) AT1G62360 | Symbols: STM, BUM1, SHL, WAM1, BUM, WAM | STM (SHOOT MERISTEMLESS); transcription factor | chr1:23058796-23061722 REVERSEmoderately similar to ( 387) HSBH1_SOYBN Homeobox protein SBH1 - Glycine max (Soybean)moderately similar to ( 250) loc_os03g51690 12003.m35624 protein homeobox protein OSH1, putative, expressedKNOX2 KNOX1 PGSC0003DMT400043083
Soltu.DM.02G024400	-2.12658	-1.08854	4.88885e-15	GATA transcription factor	GATA transcription factor 5	RNA.regulation of transcription.C2C2(Zn) GATA transcription factor family	RNA	weakly similar to ( 147) AT3G51080 | Symbols: | zinc finger (GATA type) family protein | chr3:18973639-18974668 FORWARDweakly similar to ( 128) loc_os02g43150 12002.m100295 protein GATA zinc finger family protein, expressed PGSC0003DMT400009117
Soltu.DM.02G027840	-2.49583	-1.31952	7.78335e-07	GRAS family transcription factor	SCL domain class transcription factor	RNA.regulation of transcription.GRAS transcription factor family	RNA	highly similar to ( 506) AT3G49950 | Symbols: | scarecrow transcription factor family protein | chr3:18522570-18523802 FORWARDweakly similar to ( 147) CIGR2_ORYSA Chitin-inducible gibberellin-responsive protein 2 - Oryza sativa (Rice)highly similar to ( 524) loc_os07g40020 12007.m08244 protein GRAS family transcription factor containing protein, expressedGRAS PGSC0003DMT400064187
Soltu.DM.02G031730	-3.43683	-1.78108	2.31122e-07	myb domain protein	R2R3 Myb30 transcription factor	RNA.regulation of transcription.MYB domain transcription factor family	RNA	moderately similar to ( 268) AT3G47600 | Symbols: MYB94, ATMYBCP70, ATMYB94 | ATMYB94 (MYB DOMAIN PROTEIN 94); DNA binding / transcription factor | chr3:17539627-17541035 REVERSEweakly similar to ( 171) MYB4_ORYSA Myb-related protein Myb4 (OsMyb4) (Transcription factor RLTR1) - Oryza sativa (Rice)moderately similar to ( 264) loc_os08g33940 12008.m07384 protein MYB96, putative, expressed PGSC0003D…
Soltu.DM.03G000550	-11.172	-3.48181	6.44399e-11	Helicase protein with RING/U-box domain	SNF2 domain-containing protein	RNA.regulation of transcription.Chromatin Remodeling Factors	RNA	nearly identical (1340) AT5G43530 | Symbols: | SNF2 domain-containing protein / helicase domain-containing protein / RING finger domain-containing protein | chr5:17489327-17494830 FORWARDweakly similar to ( 108) ISW2_ORYSA Probable chromatin remodelling complex ATPase chain (EC 3.6.1.-) (ISW2-like) (Sucrose nonfermenting protein 2 homolog) - Oryza sativa (Rice)nearly identical (1180) loc_os04g098…
Soltu.DM.03G019380	-13.5192	-3.75694	6.63745e-16	homeobox protein	Zinc finger homeodomain protein SZF-HD1	RNA.regulation of transcription.zf-HD	RNA	weakly similar to ( 127) AT1G14440 | Symbols: AtHB31 | AtHB31 (ARABIDOPSIS THALIANA HOMEOBOX PROTEIN 31); DNA binding / transcription factor | chr1:4939076-4940014 REVERSEweakly similar to ( 120) loc_os03g50920 12003.m10076 protein ZF-HD protein dimerisation region containing protein, expressed PGSC0003DMT400083993
Soltu.DM.03G027690	-4.30635	-2.10647	4.54266e-16	DP-E2F-like	E2F	RNA.regulation of transcription.E2F/DP transcription factor family	RNA	moderately similar to ( 344) AT3G48160 | Symbols: DEL1, E2L3, E2FE | DEL1 (DP-E2F-LIKE 1); DNA binding / transcription factor | chr3:17783641-17785846 FORWARDmoderately similar to ( 326) loc_os02g50630 12002.m10097 protein transcription regulator of the cell cycle TaE2Fe, putative, expressedE2F_TDP PGSC0003DMT400062861
Soltu.DM.03G028850	-2.32185	-1.21528	1.12374e-06	basic helix-loop-helix (bHLH) DNA-binding superfamily protein	Transcription factor BIM1	RNA.regulation of transcription.bHLH,Basic Helix-Loop-Helix family	RNA	weakly similar to ( 181) AT5G08130 | Symbols: | BIM1; DNA binding / protein binding / transcription factor | chr5:2606655-2608652 REVERSEweakly similar to ( 139) loc_os09g29930 12009.m060079 protein transcription factor BIM2, putative, expressed PGSC0003DMT400063026
Soltu.DM.03G031180	-2.00375	-1.0027	3.22847e-09	XH/XS domain-containing protein	Conserved gene of unknown function	RNA.regulation of transcription.putative transcription regulator	RNA	weakly similar to ( 129) AT4G00380 | Symbols: | XH/XS domain-containing protein / XS zinc finger domain-containing protein | chr4:167959-170448 FORWARDweakly similar to ( 116) loc_os01g44230 12001.m43488 protein transcription factor X1, putative, expressed PGSC0003DMT400036797
Soltu.DM.03G033800	-4.14057	-2.04983	2.5903e-07	myb domain protein	MYB	RNA.regulation of transcription.MYB domain transcription factor family	RNA	moderately similar to ( 224) AT1G68320 | Symbols: MYB62, AtMYB62, BW62B, BW62C | MYB62 (myb domain protein 62); DNA binding / transcription factor | chr1:25603842-25604884 FORWARDweakly similar to ( 154) MYB2_PHYPA Myb-related protein Pp2 - Physcomitrella patens (Moss)moderately similar to ( 234) loc_os01g03720 12001.m07009 protein MYB transcription factor, putative, expressed PGSC0003DMT400014383
Soltu.DM.03G035020	-2.74333	-1.45593	1.46453e-10	indole-3-acetic acid inducible	Auxin-induced protein AUX22	RNA.regulation of transcription.Aux/IAA family	RNA	weakly similar to ( 179) AT3G15540 | Symbols: IAA19, MSG2 | IAA19 (INDOLE-3-ACETIC ACID INDUCIBLE 19); transcription factor | chr3:5264100-5265378 FORWARDmoderately similar to ( 209) AUX22_SOYBN Auxin-induced protein AUX22 - Glycine max (Soybean)weakly similar to ( 132) loc_os03g43400 12003.m09386 protein OsIAA11 - Auxin-responsive Aux/IAA gene family member, expressedAUX_IAA PGSC0003DMT400006800
Soltu.DM.04G000930	-8.07831	-3.01405	8.87127e-17	basic helix-loop-helix (bHLH) DNA-binding superfamily protein	Transcription regulator	RNA.regulation of transcription.bHLH,Basic Helix-Loop-Helix family	RNA	very weakly similar to (88.6) AT3G28857 | Symbols: | transcription regulator | chr3:10855781-10856313 REVERSE PGSC0003DMT400007430
Soltu.DM.04G003470	-8.82961	-3.14235	1.54735e-07	PLATZ transcription factor family protein	Zinc ion binding protein	RNA.regulation of transcription.unclassified	RNA	weakly similar to ( 159) AT2G01818 | Symbols: | zinc ion binding | chr2:353552-355370 REVERSEweakly similar to ( 112) loc_os02g07650 12002.m06112 protein zinc-binding protein, putative, expressedPLATZ PGSC0003DMT400075780
Soltu.DM.04G004730	-9.63384	-3.26811	2.64599e-25	high-mobility group box	DNA-binding protein MNB1B	RNA.regulation of transcription.Nucleosome/chromatin assembly factor group	RNA	very weakly similar to (90.1) AT5G23420 | Symbols: HMGB6 | HMGB6; transcription factor | chr5:7888712-7890111 REVERSEweakly similar to ( 111) loc_os08g01100 12008.m04259 protein HMG1/2-like protein, putative, expressed PGSC0003DMT400065104
Soltu.DM.04G014710	-6.289	-2.65283	4.53417e-19	methyltransferase	Cytosine-specific methyltransferase	RNA.regulation of transcription.DNA methyltransferases	RNA	nearly identical (1757) AT5G49160 | Symbols: MET1, MET2, METI, DDM2, DMT01, DMT1 | MET1 (METHYLTRANSFERASE 1); methyltransferase | chr5:19932501-19938186 FORWARDmoderately similar to ( 206) CMT1_MAIZE DNA (cytosine-5)-methyltransferase 1 (EC 2.1.1.37) (Chromomethylase 1) (Zea methyltransferase2) (Zmet2) (DNA cytosine methyltransferase MET2a) - Zea mays (Maize)highly similar to ( 682) loc_os07g085…
Soltu.DM.04G034220	-2.37527	-1.24809	8.57906e-20	RNA-binding protein 47C	Nucleic acid binding protein	RNA.regulation of transcription.unclassified	RNA	moderately similar to ( 409) AT1G47490 | Symbols: ATRBP47C | ATRBP47C (ARABIDOPSIS THALIANA RNA-BINDING PROTEIN 47C); RNA binding | chr1:17424801-17427182 FORWARDmoderately similar to ( 412) loc_os09g28810 12009.m06032 protein expressed proteinCOG0724 RRM PGSC0003DMT400020621
Soltu.DM.04G034250	-2.66363	-1.41339	6.11186e-10	Protein of unknown function, DUF547	Conserved gene of unknown function	RNA.regulation of transcription.NAC domain transcription factor family	RNA	moderately similar to ( 434) AT4G37080 | Symbols: | unknown protein | chr4:17474205-17476716 FORWARDmoderately similar to ( 374) loc_os09g28850 12009.m059921 protein expressed proteinDUF547 PGSC0003DMT400020633
Soltu.DM.05G001030	-2.28882	-1.1946	1.93063e-08	DNA binding	Transcription factor jumonji family protein	RNA.regulation of transcription.JUMONJI family	RNA	nearly identical (1085) AT1G08620 | Symbols: | transcription factor | chr1:2737554-2743370 FORWARDnearly identical (1002) loc_os05g10770 12005.m05547 protein jmjC domain containing protein, expressedJmjC JmjC FYRC PGSC0003DMT400029866
Soltu.DM.05G002520	-2.84207	-1.50694	4.50888e-08	Eukaryotic aspartyl protease family protein	Basic 7S globulin 2 small subunit	RNA.regulation of transcription.unclassified	RNA	highly similar to ( 508) AT3G25700 | Symbols: | chloroplast nucleoid DNA-binding protein-related | chr3:9358937-9360295 FORWARDmoderately similar to ( 215) loc_os05g48330 12005.m08904 protein pepsin A, putative, expressed PGSC0003DMT400002116
Soltu.DM.05G004440	-12.975	-3.69766	8.22808e-17	ASF1 like histone chaperone	Histone chaperone ASF1A	RNA.regulation of transcription.Silencing Group	RNA	moderately similar to ( 263) AT5G38110 | Symbols: SGA1, SGA01, ASF1B | ASF1B (ANTI- SILENCING FUNCTION 1B) | chr5:15208643-15210064 FORWARDmoderately similar to ( 268) loc_os05g48030 12005.m27955 protein anti-silencing protein 1, putative, expressedAnti-silence COG5137 PGSC0003DMT400078369
Soltu.DM.05G004710	-2.32515	-1.21732	4.92509e-09	MYB-like	Myb-like transcription factor 6	RNA.regulation of transcription.MYB domain transcription factor family	RNA	very weakly similar to (85.1) AT1G71030 | Symbols: ATMYBL2, MYBL2 | MYBL2 (ARABIDOPSIS MYB-LIKE 2); DNA binding / transcription factor | chr1:26795383-26796226 REVERSEvery weakly similar to (82.4) MYB38_MAIZE Myb-related protein Zm38 - Zea mays (Maize)very weakly similar to (81.6) loc_os08g43550 12008.m08329 protein myb-related protein Zm38, putative, expressed PGSC0003DMT400078476
Soltu.DM.05G006190	-2.42637	-1.2788	1.5903e-18	Homeobox-leucine zipper protein family	Homeobox-leucine zipper protein HAT7	RNA.regulation of transcription.HB,Homeobox transcription factor family	RNA	moderately similar to ( 311) AT1G69780 | Symbols: ATHB13 | ATHB13; DNA binding / sequence-specific DNA binding / transcription factor | chr1:26259166-26260465 FORWARDmoderately similar to ( 272) loc_os03g07450 12003.m06259 protein homeobox-leucine zipper protein HAT7, putative, expressed PGSC0003DMT400065805
Soltu.DM.05G011750	-17.5843	-4.13622	2.00796e-19	nuclear factor Y, subunit C13	DNA binding protein	RNA.regulation of transcription.CCAAT box binding factor family, HAP5	RNA	weakly similar to ( 131) AT5G43250 | Symbols: NF-YC13 | NF-YC13 (NUCLEAR FACTOR Y, SUBUNIT C13); DNA binding / transcription factor | chr5:17356174-17356566 REVERSEvery weakly similar to (80.1) loc_os01g08790 12001.m07504 protein histone-like transcription factor and archaeal histone family protein PGSC0003DMT400074841
Soltu.DM.05G024880	-2.08085	-1.05717	9.61535e-08	GATA transcription factor	GATA transcription factor 15	RNA.regulation of transcription.C2C2(Zn) GATA transcription factor family	RNA	very weakly similar to (95.9) AT3G16870 | Symbols: | zinc finger (GATA type) family protein | chr3:5763752-5764576 REVERSEvery weakly similar to (87.0) loc_os03g61570 12003.m11038 protein expressed protein PGSC0003DMT400060241
Soltu.DM.05G026820	-2.21591	-1.1479	4.1699e-09	Plant-specific GATA-type zinc finger transcription factor family protein	AG-motif binding protein-1	RNA.regulation of transcription.C2C2(Zn) GATA transcription factor family	RNA	weakly similar to ( 134) AT3G54810 | Symbols: BME3-ZF, BME3 | zinc finger (GATA type) family protein | chr3:20296957-20298236 FORWARDweakly similar to ( 125) loc_os02g56250 12002.m10648 protein GATA zinc finger family protein, expressed PGSC0003DMT400059990
Soltu.DM.06G010800	-2.03646	-1.02606	1.44938e-08	LOB domain-containing protein	LOB domain-containing protein	RNA.regulation of transcription.AS2,Lateral Organ Boundaries Gene Family	RNA	moderately similar to ( 223) AT2G40470 | Symbols: LBD15 | LBD15 (LOB DOMAIN-CONTAINING PROTEIN 15) | chr2:16902430-16903546 REVERSEweakly similar to ( 182) loc_os01g60960 12001.m12223 protein LOB domain protein 25, putative, expressedDUF260 PGSC0003DMT400074784
Soltu.DM.06G020010	-3.72827	-1.89851	2.62196e-09	forkhead-associated (FHA) domain-containing protein	Parallel spindle 1	RNA.regulation of transcription.FHA transcription factor	RNA	moderately similar to ( 243) AT1G34355 | Symbols: | forkhead-associated domain-containing protein / FHA domain-containing protein | chr1:12536497-12541730 FORWARDmoderately similar to ( 216) loc_os11g07050 12011.m04901 protein FHA domain containing protein, expressed PGSC0003DMT400067181
Soltu.DM.06G024370	-3.35078	-1.7445	9.02136e-12	Eukaryotic aspartyl protease family protein	Aspartic proteinase nepenthesin-1	RNA.regulation of transcription.unclassified	RNA	moderately similar to ( 497) AT1G79720 | Symbols: | aspartyl protease family protein | chr1:29997259-29998951 REVERSEmoderately similar to ( 406) loc_os09g25570 12009.m05709 protein aspartic proteinase nepenthesin-2 precursor, putative, expressedAsp PGSC0003DMT400074390
Soltu.DM.06G028610	-2.04359	-1.03111	4.63857e-22	chloroplast RNA binding	NAD dependent epimerase/dehydratase	RNA.regulation of transcription.unclassified	RNA	highly similar to ( 636) AT1G09340 | Symbols: CRB, CSP41B | CRB (CHLOROPLAST RNA BINDING); binding / catalytic/ coenzyme binding | chr1:3015473-3018035 FORWARDhighly similar to ( 607) loc_os12g23180 12012.m26701 protein RNA binding protein, putative, expressedWcaG Epimerase PGSC0003DMT400069191
Soltu.DM.06G029390	-2.71774	-1.44241	1.25265e-11	Eukaryotic aspartyl protease family protein	Aspartic proteinase nepenthesin-2	RNA.regulation of transcription.unclassified	RNA	moderately similar to ( 440) AT3G52500 | Symbols: | aspartyl protease family protein | chr3:19465644-19467053 REVERSEmoderately similar to ( 303) loc_os04g58840 12004.m10764 protein aspartic proteinase nepenthesin-2 precursor, putative, expressedAsp PGSC0003DMT400015093
Soltu.DM.06G030710	-6.88898	-2.78429	1.75534e-09	LOB domain-containing protein	LOB domain-containing protein	RNA.regulation of transcription.AS2,Lateral Organ Boundaries Gene Family	RNA	weakly similar to ( 191) AT2G28500 | Symbols: LBD11 | LBD11 (LOB DOMAIN-CONTAINING PROTEIN 11) | chr2:12186603-12188110 REVERSEweakly similar to ( 186) loc_os03g17810 12003.m07206 protein LOB domain protein 11, putative, expressedDUF260 PGSC0003DMT400019410
Soltu.DM.06G031970	-3.97162	-1.98973	1.69088e-32	proliferating cell nuclear antigen	Proliferating cell nuclear antigen	RNA.regulation of transcription.putative transcription regulator	RNA	moderately similar to ( 468) AT2G29570 | Symbols: PCNA2, ATPCNA2 | PCNA2 (PROLIFERATING CELL NUCLEAR ANTIGEN 2); DNA binding / DNA polymerase processivity factor | chr2:12650139-12651598 REVERSEmoderately similar to ( 500) PCNA_TOBAC Proliferating cell nuclear antigen (PCNA) - Nicotiana tabacum (Common tobacco)moderately similar to ( 462) loc_os02g56130 12002.m10637 protein proliferating cell nuc…
Soltu.DM.07G001180	-2.0887	-1.06261	8.04268e-08	SET domain group	Set domain protein	RNA.regulation of transcription.SET-domain transcriptional regulator family	RNA	weakly similar to ( 173) AT4G30860 | Symbols: ASHR3, SDG4 | SDG4 (SET DOMAIN GROUP 4); histone methyltransferase | chr4:15024546-15027427 FORWARD PGSC0003DMT400028984
Soltu.DM.07G001420	-6.6713	-2.73797	1.1156e-07	sequence-specific DNA binding transcription factors	Transcription factor	RNA.regulation of transcription.unclassified	RNA	very weakly similar to (84.7) AT4G30410 | Symbols: | transcription factor | chr4:14871309-14871851 REVERSE PGSC0003DMT400029032
Soltu.DM.07G020410	-5.52557	-2.46612	5.3722e-18	Basic-leucine zipper (bZIP) transcription factor family protein	Transcription factor RF2a	RNA.regulation of transcription.bZIP transcription factor family	RNA	moderately similar to ( 255) AT2G42380 | Symbols: ATBZIP34, BZIP34 | bZIP transcription factor family protein | chr2:17647205-17648660 REVERSEvery weakly similar to (84.0) RF2B_ORYSA Transcription factor RF2b - Oryza sativa (Rice)weakly similar to ( 192) loc_os01g55150 12001.m11675 protein transcription factor RF2b, putative, expressed PGSC0003DMT400024289
Soltu.DM.07G023220	-8.44185	-3.07756	8.52004e-10	RING/FYVE/PHD zinc finger superfamily protein	Mixed-lineage leukemia protein	RNA.regulation of transcription.SET-domain transcriptional regulator family	RNA	moderately similar to ( 280) AT3G14740 | Symbols: | PHD finger family protein | chr3:4952185-4953306 REVERSEmoderately similar to ( 202) loc_os01g08820 12001.m07507 protein PHD-finger family protein, expressedCOG5141 PGSC0003DMT400018254
Soltu.DM.07G023890	-9.75045	-3.28547	9.10074e-31	Basic-leucine zipper (bZIP) transcription factor family protein	Transcription factor RF2a	RNA.regulation of transcription.bZIP transcription factor family	RNA	weakly similar to ( 191) AT3G58120 | Symbols: ATBZIP61, BZIP61 | BZIP61; DNA binding / transcription activator/ transcription factor | chr3:21521289-21523078 REVERSEvery weakly similar to (85.9) RF2B_ORYSA Transcription factor RF2b - Oryza sativa (Rice)weakly similar to ( 179) loc_os02g14910 12002.m06735 protein bZIP transcription factor family protein, expressed PGSC0003DMT400032381
Soltu.DM.07G025330	-4.46523	-2.15873	6.16681e-24	zinc finger protein-related	Gene of unknown function	RNA.regulation of transcription.C2H2 zinc finger family	RNA	moderately similar to ( 479) AT5G54630 | Symbols: | zinc finger protein-related | chr5:22192607-22194260 REVERSEmoderately similar to ( 473) loc_os01g57650 12001.m11914 protein nucleic acid binding protein, putative, expressed PGSC0003DMT400049491
Soltu.DM.08G003730	-2.73745	-1.45283	4.49418e-07	Transcription factor jumonji (jmj) family protein / zinc finger (C5HC2 type) family protein	Jumonji domain protein	RNA.regulation of transcription.JUMONJI family	RNA	highly similar to ( 779) AT5G46910 | Symbols: | transcription factor jumonji (jmj) family protein | chr5:19047780-19050880 FORWARDhighly similar to ( 701) loc_os10g42690 12010.m07021 protein jmjC domain containing protein, expressedJmjC PGSC0003DMT400047618
Soltu.DM.08G005330	-3.06546	-1.6161	1.26123e-30	Plant regulator RWP-RK family protein	NIN 2	RNA.regulation of transcription.NIN-like bZIP-related family	RNA	highly similar to ( 626) AT3G59580 | Symbols: | RWP-RK domain-containing protein | chr3:22009652-22012721 FORWARDhighly similar to ( 540) loc_os04g41850 12004.m09159 protein NIN-like protein 2, putative, expressedRWP-RK PGSC0003DMT400015041
Soltu.DM.08G024310	-2.31094	-1.20848	3.5447e-10	homeobox protein	Homeobox-leucine zipper protein	RNA.regulation of transcription.HB,Homeobox transcription factor family	RNA	moderately similar to ( 259) AT4G16780 | Symbols: ATHB-2, HAT4, ATHB2 | ATHB-2 (ARABIDOPSIS THALIANA HOMEOBOX PROTEIN 2); DNA binding / protein homodimerization/ sequence-specific DNA binding / transcription factor | chr4:9449291-9450604 FORWARDweakly similar to ( 194) loc_os08g36220 12008.m07611 protein homeobox-leucine zipper protein HAT14, putative, expressedHD-ZIP_N HALZ PGSC0003DMT400067540
Soltu.DM.08G026760	-3.19807	-1.6772	4.14899e-20	AGAMOUS-like	MADS box transcription factor	RNA.regulation of transcription.MADS box transcription factor family	RNA	weakly similar to ( 160) AT4G22950 | Symbols: AGL19, GL19 | AGL19 (AGAMOUS-LIKE 19); transcription factor | chr4:12023946-12027421 REVERSEweakly similar to ( 154) MAD50_ORYSA MADS-box transcription factor 50 (OsMADS50) (Protein SUPPRESSOR OF CONSTANS OVEREXPRESSION 1-like) (OsSOC1) (Protein AGAMOUS-like 20) (RMADS208) - Oryza sativa (Rice)weakly similar to ( 142) loc_os10g39130 12010.m21952 prote…
Soltu.DM.09G001920	-3.02267	-1.59582	1.03826e-08	Eukaryotic aspartyl protease family protein	Aspartic proteinase nepenthesin-2	RNA.regulation of transcription.unclassified	RNA	moderately similar to ( 498) AT5G02190 | Symbols: ATASP38, PCS1 | PCS1 (PROMOTION OF CELL SURVIVAL 1); aspartic-type endopeptidase/ peptidase | chr5:435322-436683 FORWARDmoderately similar to ( 410) loc_os01g62630 12001.m12384 protein aspartic proteinase nepenthesin-2 precursor, putative, expressedAsp PGSC0003DMT400022985
Soltu.DM.09G019730	-2.01416	-1.01018	4.21723e-25	chloroplast stem-loop binding protein of 41 kDa	MRNA binding protein	RNA.regulation of transcription.unclassified	RNA	highly similar to ( 579) AT3G63140 | Symbols: CSP41A | CSP41A (CHLOROPLAST STEM-LOOP BINDING PROTEIN OF 41 KDA); mRNA binding / poly(U) binding | chr3:23327006-23328620 REVERSEhighly similar to ( 508) loc_os07g11110 12007.m05566 protein mRNA binding protein precursor, putative, expressedWcaG PGSC0003DMT400033560
Soltu.DM.09G024880	-2.36449	-1.24153	6.2169e-11	Tesmin/TSO1-like CXC domain-containing protein	Tso1	RNA.regulation of transcription.CPP(Zn),CPP1-related transcription factor family	RNA	moderately similar to ( 436) AT4G14770 | Symbols: TCX2, ATTCX2 | TCX2 (TESMIN/TSO1-LIKE CXC 2); transcription factor | chr4:8481522-8484825 REVERSEmoderately similar to ( 334) loc_os07g07974 12007.m05257 protein TSO1, putative, expressedCXC PGSC0003DMT400082098
Soltu.DM.10G003970	-2.40604	-1.26666	2.01011e-10	GOLDEN2-like	GPRI2	RNA.regulation of transcription.G2-like transcription factor family, GARP	RNA	weakly similar to ( 185) AT2G20570 | Symbols: GPRI1, GLK1 | GPRI1 (GBF'S PRO-RICH REGION-INTERACTING FACTOR 1); transcription factor/ transcription regulator | chr2:8855486-8857522 FORWARDweakly similar to ( 176) loc_os06g24070 12006.m31875 protein transcription factor ZmGLK1, putative, expressed PGSC0003DMT400056255
Soltu.DM.10G013380	-2.96397	-1.56753	1.85493e-13	SWIB/MDM2 domain superfamily protein	Brg-1 associated factor	RNA.regulation of transcription.Chromatin Remodeling Factors	RNA	weakly similar to ( 139) AT2G14880 | Symbols: | SWIB complex BAF60b domain-containing protein | chr2:6393686-6394841 REVERSEweakly similar to ( 127) loc_os12g32280 12012.m07033 protein expressed proteinSWIB SWIB PGSC0003DMT400025339
Soltu.DM.10G024950	-2.1722	-1.11916	1.52142e-10	A20/AN1-like zinc finger family protein	Stress-associated protein 9	RNA.regulation of transcription.unclassified	RNA	weakly similar to ( 142) AT2G36320 | Symbols: | zinc finger (AN1-like) family protein | chr2:15229388-15229873 FORWARDvery weakly similar to (97.1) ISAP1_ORYSA Multiple stress-responsive zinc-finger protein ISAP1 (Stress-associated protein 1) (OsISAP1) - Oryza sativa (Rice)weakly similar to ( 120) loc_os07g07350 12007.m28950 protein zinc finger A20 and AN1 domains-containing protein, putative, ex…
Soltu.DM.10G029270	-2.38389	-1.25332	5.46863e-07	myb-like HTH transcriptional regulator family protein	Transcription factor	RNA.regulation of transcription.G2-like transcription factor family, GARP	RNA	weakly similar to ( 198) AT5G06800 | Symbols: | myb family transcription factor | chr5:2103374-2105680 FORWARDweakly similar to ( 193) loc_os04g56990 12004.m101684 protein transfactor, putative, expressed PGSC0003DMT400029758
Soltu.DM.11G013230	-3.32252	-1.73228	1.40815e-33	methyltransferase	Cytosine-specific methyltransferase	RNA.regulation of transcription.DNA methyltransferases	RNA	nearly identical (1757) AT5G49160 | Symbols: MET1, MET2, METI, DDM2, DMT01, DMT1 | MET1 (METHYLTRANSFERASE 1); methyltransferase | chr5:19932501-19938186 FORWARDmoderately similar to ( 206) CMT1_MAIZE DNA (cytosine-5)-methyltransferase 1 (EC 2.1.1.37) (Chromomethylase 1) (Zea methyltransferase2) (Zmet2) (DNA cytosine methyltransferase MET2a) - Zea mays (Maize)highly similar to ( 682) loc_os07g085…
Soltu.DM.11G016750	-2.05202	-1.03705	2.13925e-10	Mitochondrial transcription termination factor family protein	PDE191	RNA.regulation of transcription.unclassified	RNA	moderately similar to ( 425) AT4G38160 | Symbols: pde191 | pde191 (pigment defective 191) | chr4:17902412-17903784 FORWARDmoderately similar to ( 373) loc_os08g40430 12008.m08022 protein PDE191, putative, expressedmTERF PGSC0003DMT400059549
Soltu.DM.12G000130	-5.96702	-2.57701	3.06582e-32	chromomethylase	Chromomethylase	RNA.regulation of transcription.DNA methyltransferases	RNA	highly similar to ( 753) AT1G69770 | Symbols: CMT3 | CMT3 (chromomethylase 3); DNA (cytosine-5-)-methyltransferase | chr1:26248496-26253519 REVERSEhighly similar to ( 789) CMT1_MAIZE DNA (cytosine-5)-methyltransferase 1 (EC 2.1.1.37) (Chromomethylase 1) (Zea methyltransferase2) (Zmet2) (DNA cytosine methyltransferase MET2a) - Zea mays (Maize)highly similar to ( 577) loc_os03g12570 12003.m06707 pr…
Soltu.DM.12G004620	-2.97337	-1.5721	2.30991e-10	Mitochondrial transcription termination factor family protein	Conserved gene of unknown function	RNA.regulation of transcription.unclassified	RNA	moderately similar to ( 236) AT2G36000 | Symbols: | mitochondrial transcription termination factor-related / mTERF-related | chr2:15117181-15118333 FORWARDweakly similar to ( 171) loc_os03g24590 12003.m07804 protein mTERF-like protein, putative, expressedmTERF PGSC0003DMT400085903
Soltu.DM.12G021240	-2.32689	-1.2184	6.91505e-24	Mitochondrial transcription termination factor family protein	Mitochondrial transcription termination factor family protein / mTERF family protein	RNA.regulation of transcription.unclassified	RNA	moderately similar to ( 449) AT5G55580 | Symbols: | mitochondrial transcription termination factor family protein / mTERF family protein | chr5:22515601-22517408 FORWARDmoderately similar to ( 418) loc_os07g39430 12007.m08185 protein mTERF family protein, expressedmTERF PGSC0003DMT400076662
Soltu.DM.12G028390	-4.49222	-2.16743	1.18338e-10	Basic-leucine zipper (bZIP) transcription factor family protein	Transcription factor RF2a	RNA.regulation of transcription.bZIP transcription factor family	RNA	moderately similar to ( 201) AT2G42380 | Symbols: ATBZIP34, BZIP34 | bZIP transcription factor family protein | chr2:17647205-17648660 REVERSEvery weakly similar to (82.4) RF2A_ORYSA Transcription factor RF2a - Oryza sativa (Rice)weakly similar to ( 160) loc_os02g14910 12002.m06735 protein bZIP transcription factor family protein, expressed PGSC0003DMT400020206
Soltu.DM.01G002650	4.68234	2.22723	9.53107e-36	nuclear factor Y, subunit A10	YA1	RNA.regulation of transcription.CCAAT box binding factor family, HAP2	RNA	weakly similar to ( 105) AT5G06510 | Symbols: NF-YA10 | NF-YA10 (NUCLEAR FACTOR Y, SUBUNIT A10); transcription factor | chr5:1985439-1986591 FORWARDweakly similar to ( 119) loc_os12g42400 12012.m073889 protein nuclear transcription factor Y subunit A-2, putative, expressedCBF CBFB_NFYA PGSC0003DMT400055061
Soltu.DM.01G004650	2.53935	1.34446	1.64473e-08	nuclear factor Y, subunit A1	YA4	RNA.regulation of transcription.CCAAT box binding factor family, HAP2	RNA	weakly similar to ( 151) AT5G12840 | Symbols: HAP2A, ATHAP2A, NF-YA1 | NF-YA1 (NUCLEAR FACTOR Y, SUBUNIT A1); transcription factor | chr5:4051147-4052961 REVERSEweakly similar to ( 125) loc_os03g48970 12003.m101451 protein nuclear transcription factor Y subunit A-1, putative, expressedCBF CBFB_NFYA PGSC0003DMT400027785
Soltu.DM.01G010020	4.74175	2.24542	4.42639e-12	Argonaute family protein	Eukaryotic translation initiation factor 2c	RNA.regulation of transcription.Argonaute	RNA	nearly identical (1234) AT1G69440 | Symbols: AGO7, ZIP | AGO7 (ARGONAUTE7); nucleic acid binding | chr1:26101565-26105016 REVERSEnearly identical (1202) loc_os03g33650 12003.m08604 protein argonaute-like protein, putative, expressedPiwi_ago-like Piwi Piwi-like Piwi_piwi-like_Euk PAZ PAZ_argonaute_like DUF1785 PGSC0003DMT400062439
Soltu.DM.01G020260	4.66428	2.22165	4.7895e-08	GATA transcription factor	GATA transcription factor	RNA.regulation of transcription.C2C2(Zn) GATA transcription factor family	RNA	PGSC0003DMT400006011
Soltu.DM.01G024850	2.00052	1.00037	1.44684e-10	basic region/leucine zipper motif	BZIP DNA-binding protein	RNA.regulation of transcription.bZIP transcription factor family	RNA	weakly similar to ( 119) AT3G62420 | Symbols: ATBZIP53 | ATBZIP53 (BASIC REGION/LEUCINE ZIPPER MOTIF 53); DNA binding / protein heterodimerization/ sequence-specific DNA binding / transcription factor | chr3:23091844-23092284 REVERSEvery weakly similar to (87.8) OCS1_MAIZE Ocs element-binding factor 1 (OCSBF-1) - Zea mays (Maize)very weakly similar to (89.4) loc_os05g03860 12005.m04920 protein oc…
Soltu.DM.01G024940	3.8951	1.96166	7.28423e-83	SET domain-containing protein	EZ1	RNA.regulation of transcription.Polycomb Group (PcG)	RNA	highly similar to ( 826) AT4G02020 | Symbols: EZA1, SWN, SDG10 | SWN (SWINGER); transcription factor | chr4:886693-891743 FORWARDhighly similar to ( 769) EZ3_MAIZE Polycomb protein EZ3 (Enhancer of zeste protein 3) - Zea mays (Maize)highly similar to ( 734) loc_os03g19480 12003.m07364 protein polycomb protein EZ3, putative, expressedSET SET PGSC0003DMT400023342
Soltu.DM.01G024960	4.58142	2.1958	8.97384e-09	GRAS family transcription factor family protein	GRAS family transcription factor	RNA.regulation of transcription.GRAS transcription factor family	RNA	weakly similar to ( 176) AT3G03450 | Symbols: RGL2 | RGL2 (RGA-LIKE 2); transcription factor | chr3:819636-821279 REVERSEweakly similar to ( 172) GAI1_VITVI DELLA protein GAI1 (Gibberellic acid-insensitive mutant protein 1) (VvGAI1) - Vitis vinifera (Grape)weakly similar to ( 157) loc_os03g51330 12003.m10114 protein DELLA protein SLR1, putative, expressedGRAS PGSC0003DMT400023345
Soltu.DM.01G035490	3.60842	1.85137	1.92963e-06	homeobox	HB1	RNA.regulation of transcription.HB,Homeobox transcription factor family	RNA	weakly similar to ( 170) AT3G61890 | Symbols: ATHB-12, ATHB12 | ATHB-12 (ARABIDOPSIS THALIANA HOMEOBOX 12); transcription activator/ transcription factor | chr3:22914346-22915239 REVERSEweakly similar to ( 149) loc_os09g35910 12009.m22175 protein homeodomain-leucine zipper transcription factor TaHDZipI-1, putative, expressed PGSC0003DMT400000694
Soltu.DM.01G035980	2.47511	1.30749	9.04048e-19	ETHYLENE-INSENSITIVE3-like	EIL3	RNA.regulation of transcription.EIN3-like(EIL) transcription factor family	RNA	highly similar to ( 511) AT3G20770 | Symbols: EIN3 | EIN3 (ETHYLENE-INSENSITIVE3); transcription factor | chr3:7260702-7262588 REVERSEmoderately similar to ( 481) loc_os03g20790 12003.m07486 protein ETHYLENE-INSENSITIVE3-like 1 protein, putative, expressedEIN3 PGSC0003DMT400070751
Soltu.DM.01G051290	4.14846	2.05257	3.96667e-20	Protein of unknown function (DUF630 and DUF632)	Bzip-like transcription factor	RNA.regulation of transcription.bZIP transcription factor family	RNA	moderately similar to ( 216) AT1G21740 | Symbols: | unknown protein | chr1:7641580-7645078 FORWARDmoderately similar to ( 481) loc_os09g37040 12009.m06652 protein bZIP protein, putative, expressedDUF632 PGSC0003DMT400046483
Soltu.DM.02G003180	2.0673	1.04775	1.59517e-14	LSD1 zinc finger family protein	Charged multivesicular body protein 2b-B	RNA.regulation of transcription.unclassified	RNA	weakly similar to ( 154) AT1G32540 | Symbols: LOL1 | LOL1 (LSD ONE LIKE 1); DNA binding | chr1:11768043-11769591 FORWARDweakly similar to ( 155) loc_os03g43840 12003.m09425 protein zinc finger protein LSD2, putative, expressed PGSC0003DMT400054616
Soltu.DM.02G008090	2.84238	1.5071	1.11924e-22	Integrase-type DNA-binding superfamily protein	PHAP2A protein	RNA.regulation of transcription.AP2/EREBP, APETALA2/Ethylene-responsive element binding protein family	RNA	moderately similar to ( 318) AT4G36920 | Symbols: AP2, FLO2, FL1 | AP2 (APETALA 2); transcription factor | chr4:17400998-17403140 FORWARDweakly similar to ( 143) BBM1_BRANA Protein BABY BOOM 1 (BnBBM1) - Brassica napus (Rape)moderately similar to ( 297) loc_os04g55560 12004.m35488 protein AP2 domain containing protein, expressedAP2 AP2 PGSC0003DMT400065501
Soltu.DM.02G009420	234.437	7.87305	2.90882e-12	related to AP2	WIN1	RNA.regulation of transcription.AP2/EREBP, APETALA2/Ethylene-responsive element binding protein family	RNA	very weakly similar to (91.3) AT5G19790 | Symbols: RAP2.11 | RAP2.11 (related to AP2 11); DNA binding / transcription factor | chr5:6689271-6690032 REVERSEweakly similar to ( 105) loc_os12g39330 12012.m07718 protein AP2 domain containing protein, expressedAP2 AP2 PGSC0003DMT400064752
Soltu.DM.02G015370	3.69868	1.88701	1.6027e-09	WRKY DNA-binding protein	WRKY transcription factor 5	RNA.regulation of transcription.WRKY domain transcription factor family	RNA	weakly similar to ( 182) AT1G29280 | Symbols: WRKY65, ATWRKY65 | WRKY65; transcription factor | chr1:10236589-10237467 FORWARDweakly similar to ( 147) loc_os02g47060 12002.m09741 protein OsWRKY66 - Superfamily of rice TFs having WRKY and zinc finger domains, expressedWRKY PGSC0003DMT400073267
Soltu.DM.02G022610	2.59749	1.37712	4.95535e-27	C2H2-like zinc finger protein	Nucleic acid binding protein	RNA.regulation of transcription.C2H2 zinc finger family	RNA	moderately similar to ( 416) AT5G52010 | Symbols: | zinc finger (C2H2 type) family protein | chr5:21121626-21122816 REVERSEmoderately similar to ( 347) loc_os06g07020 12006.m05427 protein zinc finger, C2H2 type family protein, expressed PGSC0003DMT400003844
Soltu.DM.02G028560	32.4759	5.0213	2.88146e-10	basic helix-loop-helix (bHLH) DNA-binding superfamily protein	ALCATRAZ/SPATULA	RNA.regulation of transcription.bHLH,Basic Helix-Loop-Helix family	RNA	weakly similar to ( 147) AT4G36930 | Symbols: SPT | SPT (SPATULA); DNA binding / transcription factor | chr4:17414167-17415945 FORWARDweakly similar to ( 136) loc_os06g06900 12006.m05415 protein helix-loop-helix DNA-binding domain containing protein, expressed PGSC0003DMT400010253
Soltu.DM.02G032810	2.04387	1.03131	7.29648e-18	homeobox	Homeodomain leucine zipper protein	RNA.regulation of transcription.HB,Homeobox transcription factor family	RNA	moderately similar to ( 229) AT3G01470 | Symbols: ATHB-1, ATHB1, HD-ZIP-1, HAT5 | ATHB-1 (ARABIDOPSIS THALIANA HOMEOBOX 1); DNA binding / protein homodimerization/ sequence-specific DNA binding / transcription activator/ transcription factor | chr3:182648-184034 REVERSEweakly similar to ( 164) loc_os02g49700 12002.m33448 protein homeodomain leucine zipper protein CPHB-5, putative, expressed PGSC0…
Soltu.DM.02G034390	9.8276	3.29684	2.72444e-22	GRAS family transcription factor	GRAS family transcription factor	RNA.regulation of transcription.GRAS transcription factor family	RNA	moderately similar to ( 308) AT1G66350 | Symbols: RGL1, RGL | RGL1 (RGA-LIKE 1); transcription factor | chr1:24748327-24749862 FORWARDmoderately similar to ( 317) GAI1_VITVI DELLA protein GAI1 (Gibberellic acid-insensitive mutant protein 1) (VvGAI1) - Vitis vinifera (Grape)highly similar to ( 508) loc_os11g31100 12011.m07015 protein SCARECROW, putativeGRAS PGSC0003DMT400052191
Soltu.DM.03G022100	2.69972	1.43281	1.99625e-06	pentatricopeptide (PPR) repeat-containing protein	Pentatricopeptide repeat-containing protein	RNA.regulation of transcription.MYB domain transcription factor family	RNA	moderately similar to ( 463) AT2G13600 | Symbols: | pentatricopeptide (PPR) repeat-containing protein | chr2:5671493-5673586 FORWARDweakly similar to ( 127) RF1_ORYSA Rf1 protein, mitochondrial precursor (PPR protein) (Fertility restorer) (Restorer for CMS) - Oryza sativa (Rice)moderately similar to ( 468) loc_os04g14130 12004.m35253 protein tetratricopeptide-like helical, putative, expressed PGS…
Soltu.DM.03G024790	5.06301	2.33999	7.56957e-11	Transcriptional factor B3 family protein	B3 domain-containing protein Os01g0905400	RNA.regulation of transcription.B3 transcription factor family	RNA	very weakly similar to (88.2) loc_os01g67830 12001.m12887 protein B3 DNA binding domain containing protein, expressed PGSC0003DMT400039249
Soltu.DM.03G027170	2.44395	1.28921	5.53841e-14	homeobox	Homeobox	RNA.regulation of transcription.HB,Homeobox transcription factor family	RNA	weakly similar to ( 136) AT3G01470 | Symbols: ATHB-1, ATHB1, HD-ZIP-1, HAT5 | ATHB-1 (ARABIDOPSIS THALIANA HOMEOBOX 1); DNA binding / protein homodimerization/ sequence-specific DNA binding / transcription activator/ transcription factor | chr3:182648-184034 REVERSEweakly similar to ( 136) loc_os02g49700 12002.m33448 protein homeodomain leucine zipper protein CPHB-5, putative, expressed PGSC0003D…
Soltu.DM.03G033090	3.66534	1.87395	9.99532e-37	Calcium-dependent lipid-binding (CaLB domain) family protein	Pollen-specific C2 domain containing protein	RNA.regulation of transcription.C2H2 zinc finger family	RNA	moderately similar to ( 258) AT3G17980 | Symbols: | C2 domain-containing protein | chr3:6152417-6153115 FORWARDweakly similar to ( 198) loc_os02g22130 12002.m07451 protein GTPase activating protein, putative, expressed PGSC0003DMT400074100
Soltu.DM.03G033100	2.24771	1.16846	2.58042e-09	Calcium-dependent lipid-binding (CaLB domain) family protein	Pollen-specific C2 domain containing protein	RNA.regulation of transcription.C2H2 zinc finger family	RNA	moderately similar to ( 258) AT3G17980 | Symbols: | C2 domain-containing protein | chr3:6152417-6153115 FORWARDweakly similar to ( 198) loc_os02g22130 12002.m07451 protein GTPase activating protein, putative, expressed PGSC0003DMT400074100
Soltu.DM.03G035030	2.57196	1.36287	4.38896e-18	indoleacetic acid-induced protein	Auxin-responsive protein IAA1	RNA.regulation of transcription.Aux/IAA family	RNA	moderately similar to ( 202) AT1G04250 | Symbols: AXR3, IAA17 | AXR3 (AUXIN RESISTANT 3); transcription factor | chr1:1136382-1138340 FORWARDweakly similar to ( 182) IAA11_ORYSA Auxin-responsive protein IAA11 (Indoleacetic acid-induced protein 11) - Oryza sativa (Rice)weakly similar to ( 182) loc_os03g43400 12003.m09386 protein OsIAA11 - Auxin-responsive Aux/IAA gene family member, expressedAUX_I…
Soltu.DM.03G036750	3.63178	1.86068	2.83285e-10	nuclear factor Y, subunit A3	YA6	RNA.regulation of transcription.CCAAT box binding factor family, HAP2	RNA	weakly similar to ( 134) AT1G72830 | Symbols: HAP2C, ATHAP2C, NF-YA3 | NF-YA3 (NUCLEAR FACTOR Y, SUBUNIT A3); transcription factor | chr1:27405699-27407088 REVERSEweakly similar to ( 133) loc_os03g29760 12003.m35273 protein nuclear transcription factor Y subunit A-8, putative, expressedCBF CBFB_NFYA PGSC0003DMT400006360
Soltu.DM.03G037200	5.97432	2.57878	4.96855e-22	GRAS family transcription factor	Nodulation signaling pathway 1	RNA.regulation of transcription.GRAS transcription factor family	RNA	moderately similar to ( 449) AT3G13840 | Symbols: | scarecrow transcription factor family protein | chr3:4555305-4556837 REVERSEhighly similar to ( 582) NSP1_MEDTR Nodulation signaling pathway 1 protein - Medicago truncatula (Barrel medic)moderately similar to ( 303) loc_os03g29480 12003.m08221 protein nodulation signaling pathway 1 protein, putative, expressedGRAS PGSC0003DMT400089692
Soltu.DM.04G000120	2.55855	1.35532	1.58007e-14	myb-like transcription factor family protein	Transcription factor	RNA.regulation of transcription.MYB-related transcription factor family	RNA	weakly similar to ( 160) AT1G70000 | Symbols: | DNA-binding family protein | chr1:26363674-26364635 REVERSEweakly similar to ( 130) loc_os10g41200 12010.m21804 protein ZmMybst1, putative, expressed PGSC0003DMT400004809
Soltu.DM.04G021320	2.43841	1.28594	4.35342e-29	TLD-domain containing nucleolar protein	TLD family protein	RNA.regulation of transcription.unclassified	RNA	moderately similar to ( 323) AT4G39870 | Symbols: | FUNCTIONS IN: molecular_function unknown; INVOLVED IN: biological_process unknown; LOCATED IN: cellular_component unknown; EXPRESSED IN: 23 plant structures; EXPRESSED DURING: 15 growth stages; CONTAINS InterPro DOMAIN/s: TLDc (InterPro:IPR006571); BEST Arabidopsis thaliana protein match is: unknown protein (TAIR:AT2G05590.2); Has 2018 Blast hit…
Soltu.DM.04G028540	3.32733	1.73436	1.86311e-24	TGACG motif-binding factor	Transcription factor TGA7	RNA.regulation of transcription.bZIP transcription factor family	RNA	moderately similar to ( 379) AT5G65210 | Symbols: TGA1 | TGA1; DNA binding / calmodulin binding / transcription factor | chr5:26059353-26060749 FORWARDmoderately similar to ( 321) TGA1A_TOBAC TGACG-sequence-specific DNA-binding protein TGA-1A (TGA1a) (ASF-1 protein) - Nicotiana tabacum (Common tobacco)moderately similar to ( 302) loc_os04g54474 12004.m101669 protein transcription factor TGA4, put…
Soltu.DM.05G002670	9.40016	3.23269	4.7079e-53	myb-like transcription factor family protein	DNA binding protein	RNA.regulation of transcription.G2-like transcription factor family, GARP	RNA	moderately similar to ( 231) AT1G68670 | Symbols: | myb family transcription factor | chr1:25782344-25783873 FORWARDweakly similar to ( 191) loc_os02g22020 12002.m07440 protein DNA binding protein, putative, expressed PGSC0003DMT400002162
Soltu.DM.05G003130	3.50638	1.80998	8.01916e-22	CCCH-type zinc finger family protein	Zinc finger CCCH domain-containing protein 65	RNA.regulation of transcription.unclassified	RNA	weakly similar to ( 146) AT5G56930 | Symbols: emb1789 | emb1789 (embryo defective 1789); nucleic acid binding / zinc ion binding | chr5:23027949-23030565 REVERSEweakly similar to ( 124) loc_os01g39100 12001.m10190 protein zinc finger C-x8-C-x5-C-x3-H type family protein, expressed PGSC0003DMT400037753
Soltu.DM.05G005140	3.32093	1.73159	6.65355e-14	cycling DOF factor	Zinc finger protein	RNA.regulation of transcription.C2C2(Zn) DOF zinc finger family	RNA	moderately similar to ( 230) AT3G47500 | Symbols: CDF3 | CDF3 (CYCLING DOF FACTOR 3); DNA binding / protein binding / transcription factor | chr3:17504276-17505964 REVERSEvery weakly similar to (97.1) MNB1A_MAIZE Dof zinc finger protein MNB1A - Zea mays (Maize)moderately similar to ( 216) loc_os03g07360 12003.m06250 protein expressed proteinzf-Dof PGSC0003DMT400047370
Soltu.DM.05G009590	19.9796	4.32045	2.19045e-13	AGAMOUS-like	SRF-type transcription factor family protein	RNA.regulation of transcription.MADS box transcription factor family	RNA	PGSC0003DMT400019861
Soltu.DM.05G010890	7.95378	2.99164	1.5854e-30	DNA-binding storekeeper protein-related	Transcription regulator	RNA.regulation of transcription.GeBP like	RNA	weakly similar to ( 185) AT5G14280 | Symbols: | DNA-binding storekeeper protein-related | chr5:4609123-4611444 FORWARDweakly similar to ( 160) loc_os05g23700 12005.m06664 protein transcription regulator, putative, expressed PGSC0003DMT400045026
Soltu.DM.05G012690	7.99834	2.9997	1.66917e-09	jasmonate-zim-domain protein	Protein TIFY 9	RNA.regulation of transcription.C2C2(Zn) CO-like, Constans-like zinc finger family	RNA	weakly similar to ( 101) AT5G13220 | Symbols: | JAZ10 (JASMONATE-ZIM-DOMAIN PROTEIN 10) | chr5:4219001-4220467 FORWARD PGSC0003DMT400016580
Soltu.DM.06G004050	19.597	4.29256	1.26893e-08	SCARECROW-like	GRAS family transcription factor	RNA.regulation of transcription.GRAS transcription factor family	RNA	moderately similar to ( 481) AT1G07530 | Symbols: SCL14, ATGRAS2, GRAS2 | SCL14 (SCARECROW-LIKE 14); transcription factor | chr1:2313828-2316137 REVERSEmoderately similar to ( 213) CIGR2_ORYSA Chitin-inducible gibberellin-responsive protein 2 - Oryza sativa (Rice)moderately similar to ( 451) loc_os03g48450 12003.m101444 protein DELLA protein RGL1, putative, expressedGRAS PGSC0003DMT400005481
Soltu.DM.06G004440	5.14247	2.36246	4.15602e-10	myb domain protein	MYB transcription factor MYB139	RNA.regulation of transcription.MYB domain transcription factor family	RNA	weakly similar to ( 105) AT3G46130 | Symbols: MYB111, PFG3, ATMYB48-2 | MYB111 (MYB DOMAIN PROTEIN 111); DNA binding / transcription factor | chr3:16945465-16946376 FORWARDweakly similar to ( 104) MYBA2_ORYSA Myb-related protein MYBAS2 - Oryza sativa (Rice)weakly similar to ( 104) loc_os12g37970 12012.m56456 protein MYB59, putative, expressed PGSC0003DMT400028231
Soltu.DM.06G008210	4.31828	2.11046	3.19464e-07	SET domain-containing protein	Ribulose-1,5 bisphosphate carboxylase/oxygenase large subunit N-methyltransferase, chloroplast	RNA.regulation of transcription.SET-domain transcriptional regulator family	RNA	moderately similar to ( 305) AT3G07670 | Symbols: | SET domain-containing protein | chr3:2451651-2454617 FORWARDmoderately similar to ( 285) loc_os02g49326 12002.m09967 protein ribulose-1,5-bisphosphate carboxylase/oxygenase small subunit N-methyltransferase I, putative, expressedRubis-subs-bind PGSC0003DMT400044857
Soltu.DM.06G028250	6.99547	2.80642	2.32077e-07	WUSCHEL related homeobox	Homeobox domain containing protein	RNA.regulation of transcription.HB,Homeobox transcription factor family	RNA	weakly similar to ( 109) AT5G17810 | Symbols: WOX12 | WOX12 (WUSCHEL related homeobox 12); DNA binding / transcription factor | chr5:5880576-5882602 REVERSEweakly similar to ( 112) loc_os07g48560 12007.m09067 protein WUSCHEL-related homeobox 11, putative, expressed PGSC0003DMT400069529
Soltu.DM.06G031660	3.92922	1.97424	1.61133e-08	Homeodomain-like superfamily protein	StPCL1 protein	RNA.regulation of transcription.G2-like transcription factor family, GARP	RNA	weakly similar to ( 179) AT3G46640 | Symbols: PCL1 | PCL1 (PHYTOCLOCK 1); DNA binding / transcription factor | chr3:17183248-17184219 FORWARDweakly similar to ( 162) loc_os01g74020 12001.m13429 protein ARR1 protein-like, putative, expressed PGSC0003DMT400077978
Soltu.DM.06G034280	11.7613	3.55598	1.00437e-15	myb domain protein	MYB8	RNA.regulation of transcription.MYB domain transcription factor family	RNA	moderately similar to ( 209) AT1G06180 | Symbols: ATMYB13, ATMYBLFGN | ATMYB13 (MYB DOMAIN PROTEIN 13); DNA binding / transcription factor | chr1:1889510-1891089 FORWARDmoderately similar to ( 205) MYB4_ORYSA Myb-related protein Myb4 (OsMyb4) (Transcription factor RLTR1) - Oryza sativa (Rice)moderately similar to ( 205) loc_os04g43680 12004.m09327 protein myb-related protein Myb4, putative, expre…
Soltu.DM.07G004540	2.71238	1.43956	1.8325e-15	pathogenesis related homeodomain protein A	Conserved gene of unknown function	RNA.regulation of transcription.HB,Homeobox transcription factor family	RNA	moderately similar to ( 374) AT4G29940 | Symbols: PRHA | PRHA (PATHOGENESIS RELATED HOMEODOMAIN PROTEIN A); protein binding / sequence-specific DNA binding / transcription activator/ transcription factor | chr4:14648346-14652710 REVERSEweakly similar to ( 177) HOX1A_MAIZE Homeobox protein HOX1A - Zea mays (Maize)weakly similar to ( 197) loc_os02g05450 12002.m05893 protein pathogenesis-related hom…
Soltu.DM.08G004870	3.08072	1.62327	2.77083e-09	myb domain protein	MYB transcription factor MYB92	RNA.regulation of transcription.MYB domain transcription factor family	RNA	weakly similar to ( 199) AT3G13540 | Symbols: ATMYB5 | ATMYB5 (MYB DOMAIN PROTEIN 5); DNA binding / transcription factor | chr3:4420239-4421443 FORWARDweakly similar to ( 198) MYBC_MAIZE Anthocyanin regulatory C1 protein - Zea mays (Maize)weakly similar to ( 197) loc_os11g07890 12011.m04985 protein transposon protein, putative, CACTA, En/Spm sub-class PGSC0003DMT400014983
Soltu.DM.08G022680	2.30372	1.20396	7.19526e-10	PLATZ transcription factor family protein	Zinc-binding protein	RNA.regulation of transcription.unclassified	RNA	moderately similar to ( 279) AT4G17900 | Symbols: | zinc-binding family protein | chr4:9946813-9947697 FORWARDmoderately similar to ( 276) loc_os02g46610 12002.m09698 protein expressed proteinPLATZ PGSC0003DMT400045164
Soltu.DM.08G029830	15.0834	3.91489	3.39789e-32	myb domain protein	MYB transcription factor MYB185	RNA.regulation of transcription.MYB domain transcription factor family	RNA	moderately similar to ( 201) AT3G13540 | Symbols: ATMYB5 | ATMYB5 (MYB DOMAIN PROTEIN 5); DNA binding / transcription factor | chr3:4420239-4421443 FORWARDmoderately similar to ( 203) MYB1_HORVU Myb-related protein Hv1 - Hordeum vulgare (Barley)moderately similar to ( 204) loc_os07g37210 12007.m07971 protein MYB transcription factor, putative, expressed PGSC0003DMT400031607
Soltu.DM.09G003620	521.748	9.02721	1.09588e-06	Basic-leucine zipper (bZIP) transcription factor family protein	DNA binding protein	RNA.regulation of transcription.bZIP transcription factor family	RNA	moderately similar to ( 290) AT2G36270 | Symbols: ABI5, GIA1 | ABI5 (ABA INSENSITIVE 5); DNA binding / transcription activator/ transcription factor | chr2:15204980-15206571 REVERSEweakly similar to ( 170) loc_os01g64000 12001.m150782 protein ABA response element binding factor, putative, expressed PGSC0003DMT400006851
Soltu.DM.09G004090	10.8526	3.43996	8.37686e-17	growth-regulating factor	GRF domain class transcription factor	RNA.regulation of transcription.General Transcription	RNA	moderately similar to ( 232) AT3G52910 | Symbols: AtGRF4 | AtGRF4 (GROWTH-REGULATING FACTOR 4); transcription activator | chr3:19616177-19618268 REVERSEweakly similar to ( 121) loc_os04g48510 12004.m09787 protein transcription activator, putative, expressedWRC PGSC0003DMT400072628
Soltu.DM.09G008070	5.10371	2.35155	6.71229e-51	RING/U-box superfamily protein	Ubiquitin-protein ligase	RNA.regulation of transcription.C3H zinc finger family	RNA	weakly similar to ( 125) AT2G38185 | Symbols: | zinc finger (C3HC4-type RING finger) family protein | chr2:16000516-16002699 FORWARD PGSC0003DMT400059393
Soltu.DM.09G019660	6.10439	2.60985	1.05032e-12	basic helix-loop-helix (bHLH) DNA-binding superfamily protein	Anthocyanin 1	RNA.regulation of transcription.bHLH,Basic Helix-Loop-Helix family	RNA	moderately similar to ( 345) AT4G09820 | Symbols: TT8 | TT8 (TRANSPARENT TESTA 8); DNA binding / transcription factor | chr4:6182067-6186261 FORWARDweakly similar to ( 106) ARRS_MAIZE Anthocyanin regulatory R-S protein - Zea mays (Maize)weakly similar to ( 184) loc_os04g47080 12004.m09654 protein anthocyanin regulatory Lc protein, putative, expressed PGSC0003DMT400033569
Soltu.DM.09G026730	2.76348	1.46649	1.51436e-06	myb domain protein	Protein 2	RNA.regulation of transcription.MYB domain transcription factor family	RNA	moderately similar to ( 251) AT3G23250 | Symbols: MYB15, ATY19, ATMYB15 | MYB15 (MYB DOMAIN PROTEIN 15); DNA binding / transcription factor | chr3:8309742-8310624 FORWARDmoderately similar to ( 245) MYB4_ORYSA Myb-related protein Myb4 (OsMyb4) (Transcription factor RLTR1) - Oryza sativa (Rice)moderately similar to ( 245) loc_os04g43680 12004.m09327 protein myb-related protein Myb4, putative, expr…
Soltu.DM.09G027350	2.63649	1.39862	2.0975e-15	TLD-domain containing nucleolar protein	Conserved gene of unknown function	RNA.regulation of transcription.unclassified	RNA	moderately similar to ( 279) AT2G05590 | Symbols: | FUNCTIONS IN: molecular_function unknown; INVOLVED IN: biological_process unknown; LOCATED IN: chloroplast; EXPRESSED IN: 23 plant structures; EXPRESSED DURING: 15 growth stages; CONTAINS InterPro DOMAIN/s: TLDc (InterPro:IPR006571); BEST Arabidopsis thaliana protein match is: unknown protein (TAIR:AT4G39870.1); Has 697 Blast hits to 689 protein…
Soltu.DM.10G005290	2.00698	1.00503	2.22816e-19	GRF1-interacting factor	GRF domain class transcription factor	RNA.regulation of transcription.General Transcription	RNA	weakly similar to ( 109) AT4G00850 | Symbols: GIF3 | GIF3 (GRF1-INTERACTING FACTOR 3); protein binding / transcription coactivator | chr4:357675-358928 FORWARDvery weakly similar to (91.3) loc_os12g31350 12012.m06944 protein SSXT protein, putative, expressed PGSC0003DMT400014095
Soltu.DM.10G016240	2.20056	1.13787	3.83408e-15	G-box binding factor	BZIP transcription factor BZI-2	RNA.regulation of transcription.bZIP transcription factor family	RNA	weakly similar to ( 112) AT1G75390 | Symbols: AtbZIP44 | AtbZIP44 (Arabidopsis thaliana basic leucine-zipper 44); DNA binding / protein heterodimerization/ transcription factor | chr1:28292224-28292665 FORWARDvery weakly similar to (99.4) loc_os02g03960 12002.m05745 protein ocs element-binding factor 1, putative, expressed PGSC0003DMT400043542
Soltu.DM.10G020820	2.56522	1.35908	2.35909e-10	myb domain protein	MYB transcription factor	RNA.regulation of transcription.MYB domain transcription factor family	RNA	weakly similar to ( 136) AT1G66370 | Symbols: MYB113, AtMYB113 | MYB113 (myb domain protein 113); DNA binding / transcription factor | chr1:24753634-24754604 FORWARDweakly similar to ( 117) MYBC_MAIZE Anthocyanin regulatory C1 protein - Zea mays (Maize)weakly similar to ( 117) loc_os03g29614 12003.m08231 protein anthocyanin regulatory C1 protein, putative, expressed PGSC0003DMT400036286
Soltu.DM.10G027130	2.08858	1.06253	8.97738e-08	Remorin family protein	Remorin	RNA.regulation of transcription.putative transcription regulator	RNA	weakly similar to ( 164) AT3G57540 | Symbols: | remorin family protein | chr3:21301623-21302924 REVERSEweakly similar to ( 150) loc_os03g59360 12003.m10834 protein remorin, putative, expressedRemorin_C PGSC0003DMT400060978
Soltu.DM.10G028300	19.2473	4.26658	1.03239e-16	nuclear factor Y, subunit A9	YA3	RNA.regulation of transcription.CCAAT box binding factor family, HAP2	RNA	very weakly similar to (95.9) AT5G12840 | Symbols: HAP2A, ATHAP2A, NF-YA1 | NF-YA1 (NUCLEAR FACTOR Y, SUBUNIT A1); transcription factor | chr5:4051147-4052961 REVERSEweakly similar to ( 119) loc_os03g48970 12003.m101451 protein nuclear transcription factor Y subunit A-1, putative, expressedCBF CBFB_NFYA PGSC0003DMT400021053
Soltu.DM.11G002570	2.67065	1.41719	1.63481e-14	hypothetical protein	Pto-responsive gene 1 protein	RNA.regulation of transcription.C2C2(Zn) CO-like, Constans-like zinc finger family	RNA	PGSC0003DMT400040461
Soltu.DM.11G003050	3.4536	1.7881	3.20714e-13	K-box region and MADS-box transcription factor family protein	MADS-box protein JOINTLESS	RNA.regulation of transcription.MADS box transcription factor family	RNA	moderately similar to ( 247) AT2G22540 | Symbols: SVP, AGL22 | SVP (SHORT VEGETATIVE PHASE); transcription factor/ translation repressor, nucleic acid binding | chr2:9580417-9583603 FORWARDweakly similar to ( 178) MAD22_ORYSA MADS-box transcription factor 22 (OsMADS22) - Oryza sativa (Rice)weakly similar to ( 178) loc_os02g52340 12002.m10265 protein MADS-box transcription factor 22, putative, exp…
Soltu.DM.11G007430	2.94521	1.55837	1.66429e-19	bZIP protein	BZIP protein	RNA.regulation of transcription.bZIP transcription factor family	RNA	moderately similar to ( 201) AT5G04840 | Symbols: | bZIP protein | chr5:1406005-1407648 FORWARDweakly similar to ( 181) loc_os02g33560 12002.m08449 protein expressed protein PGSC0003DMT400005064
Soltu.DM.11G007750	8.11242	3.02013	5.19776e-43	SSXT family protein	Synovial sarcoma associated ss18 protein	RNA.regulation of transcription.unclassified	RNA	weakly similar to ( 112) AT5G28640 | Symbols: AN3, GIF, GIF1 | AN3 (ANGUSTIFOLIA 3); protein binding / transcription coactivator | chr5:10647831-10649620 REVERSE PGSC0003DMT400002573
Soltu.DM.11G008820	2.39332	1.25902	1.00082e-51	Transcription elongation factor (TFIIS) family protein	Conserved gene of unknown function	RNA.regulation of transcription.putative transcription regulator	RNA	moderately similar to ( 233) AT5G09850 | Symbols: | transcription elongation factor-related | chr5:3063488-3065221 REVERSEweakly similar to ( 194) loc_os12g06850 12012.m27023 protein expressed proteinTFIIS PGSC0003DMT400010194
Soltu.DM.11G021700	3.23135	1.69214	2.15542e-50	myb-like HTH transcriptional regulator family protein	MYB-CC type transfactor	RNA.regulation of transcription.G2-like transcription factor family, GARP	RNA	moderately similar to ( 261) AT2G01060 | Symbols: | myb family transcription factor | chr2:73456-74902 REVERSEmoderately similar to ( 267) loc_os09g12770 12009.m059954 protein MYB-CC type transfactor, putative, expressed PGSC0003DMT400019099
Soltu.DM.11G022610	2.79643	1.48359	3.19927e-12	C2H2-like zinc finger protein	Nucleic acid binding protein	RNA.regulation of transcription.C2H2 zinc finger family	RNA	moderately similar to ( 304) AT3G45260 | Symbols: | zinc finger (C2H2 type) family protein | chr3:16596850-16598550 REVERSEmoderately similar to ( 289) loc_os01g09850 12001.m42906 protein zinc finger, C2H2-type, putative, expressed PGSC0003DMT400020945
Soltu.DM.12G001610	2.08513	1.06014	7.16688e-13	calmodulin binding;transcription regulators	Calmodulin-binding transcription activator (Camta), plants	RNA.regulation of transcription.AtSR Transcription Factor family	RNA	highly similar to ( 703) AT4G16150 | Symbols: | calmodulin binding / transcription regulator | chr4:9148225-9153048 FORWARDhighly similar to ( 508) loc_os07g30774 12007.m07345 protein calmodulin-binding transcription activator 5, putative, expressed PGSC0003DMT400011979
Soltu.DM.12G005270	5.59274	2.48356	3.66312e-95	salt tolerance homolog2	Salt-tolerance protein	RNA.regulation of transcription.C2C2(Zn) CO-like, Constans-like zinc finger family	RNA	weakly similar to ( 171) AT4G39070 | Symbols: | zinc finger (B-box type) family protein | chr4:18205061-18206421 REVERSEweakly similar to ( 165) loc_os02g43170 12002.m09352 protein salt tolerance-like protein, putative, expressed PGSC0003DMT400075652
Soltu.DM.12G007760	2.43766	1.2855	2.4677e-07	AGAMOUS-like	MADS box transcription factor	RNA.regulation of transcription.MADS box transcription factor family	RNA	weakly similar to ( 160) AT4G22950 | Symbols: AGL19, GL19 | AGL19 (AGAMOUS-LIKE 19); transcription factor | chr4:12023946-12027421 REVERSEweakly similar to ( 154) MAD50_ORYSA MADS-box transcription factor 50 (OsMADS50) (Protein SUPPRESSOR OF CONSTANS OVEREXPRESSION 1-like) (OsSOC1) (Protein AGAMOUS-like 20) (RMADS208) - Oryza sativa (Rice)weakly similar to ( 142) loc_os10g39130 12010.m21952 prote…
Soltu.DM.12G011580	3.43607	1.78076	3.28986e-89	auxin response factor	Auxin response factor 2	RNA.regulation of transcription.ARF, Auxin Response Factor family	RNA	highly similar to ( 959) AT5G62000 | Symbols: ARF2, ARF1-BP, HSS | ARF2 (AUXIN RESPONSE FACTOR 2); protein binding / transcription factor | chr5:24910859-24914680 FORWARDhighly similar to ( 793) loc_os11g32110 12011.m07113 protein auxin response factor 2, putative, expressedAuxin_resp B3 PGSC0003DMT400037454
Soltu.DM.12G014910	3.04574	1.60679	7.20685e-31	nuclear factor Y, subunit C9	CONSTANS interacting protein 2b	RNA.regulation of transcription.CCAAT box binding factor family, HAP5	RNA	moderately similar to ( 211) AT1G08970 | Symbols: HAP5C, NF-YC9 | NF-YC9 (NUCLEAR FACTOR Y, SUBUNIT C9); DNA binding / transcription factor | chr1:2883144-2883839 FORWARDweakly similar to ( 186) loc_os02g07450 12002.m33577 protein nuclear transcription factor Y subunit C-2, putative, expressedHAP5 CBFD_NFYB_HMF PGSC0003DMT400008659
Soltu.DM.12G024630	2.25623	1.17391	5.54766e-13	Stabilizer of iron transporter SufD / Polynucleotidyl transferase	Protein argonaute PNH1	RNA.regulation of transcription.Argonaute	RNA	nearly identical (1304) AT5G43810 | Symbols: ZLL, PNH, AGO10 | ZLL (ZWILLE); translation initiation factor | chr5:17611939-17616562 FORWARDnearly identical (1343) loc_os06g39640 12006.m08501 protein PINHEAD protein, putative, expressedPiwi_ago-like Piwi Piwi_piwi-like_Euk Piwi-like PAZ_argonaute_like PAZ PGSC0003DMT400053301
Soltu.DM.12G026000	2.24113	1.16423	8.79418e-07	nuclear factor Y, subunit A5	YA5	RNA.regulation of transcription.CCAAT box binding factor family, HAP2	RNA	weakly similar to ( 124) AT1G72830 | Symbols: HAP2C, ATHAP2C, NF-YA3 | NF-YA3 (NUCLEAR FACTOR Y, SUBUNIT A3); transcription factor | chr1:27405699-27407088 REVERSEweakly similar to ( 124) loc_os03g07880 12003.m35594 protein nuclear transcription factor Y subunit A-3, putative, expressedCBF CBFB_NFYA PGSC0003DMT400000742

## Sheet: S5b 6W-Leaves-SPD
Table S5b. Up-regulated and down-regulated genes encoding transcription regulatory elements in response to severe P deficiency in the leaves of 6-week-old plants
Geneid	Fold change	Log2(FoldChange)	P-value	v6.1_Description	v3.4 Description	MAPMan functional group basieredn auf v3.1	Functional category (compiled)	Mapman description
Soltu.DM.01G002360	-8.31459	-3.05565	1.8845e-06	2-oxoglutarate (2OG) and Fe(II)-dependent oxygenase superfamily protein	Transcription factor	RNA.regulation of transcription.JUMONJI family	RNA	highly similar to ( 526) AT3G20810 | Symbols: | transcription factor jumonji (jmjC) domain-containing protein | chr3:7275814-7278182 FORWARDmoderately similar to ( 344) loc_os09g31380 12009.m06252 protein conserved hypothetical protein PGSC0003DMT400055008
Soltu.DM.01G031210	-4.82813	-2.27146	2.81181e-07	Integrase-type DNA-binding superfamily protein	AP2/ERF domain-containing transcription factor	RNA.regulation of transcription.AP2/EREBP, APETALA2/Ethylene-responsive element binding protein family	RNA	weakly similar to ( 157) AT2G44940 | Symbols: | AP2 domain-containing transcription factor TINY, putative | chr2:18537294-18538181 FORWARDweakly similar to ( 137) loc_os02g43940 12002.m09429 protein transcriptional factor TINY, putative, expressedAP2 AP2 PGSC0003DMT400066977
Soltu.DM.01G039950	-5.90592	-2.56216	4.95264e-08	GATA type zinc finger transcription factor family protein	GATA transcription factor	RNA.regulation of transcription.C2C2(Zn) GATA transcription factor family	RNA	very weakly similar to (89.4) loc_os03g61570 12003.m11038 protein expressed protein PGSC0003DMT400063771
Soltu.DM.01G041560	-2.00118	-1.00085	1.18573e-07	alfin-like	Alfin-like transcription factor	RNA.regulation of transcription.Alfin-like	RNA	moderately similar to ( 330) AT1G14510 | Symbols: AL7 | AL7 (ALFIN-LIKE 7); DNA binding / methylated histone residue binding | chr1:4962171-4964154 REVERSEmoderately similar to ( 305) loc_os11g14010 12011.m28769 protein PHD finger protein, putative, expressed PGSC0003DMT400047018
Soltu.DM.01G051840	-5.05364	-2.33732	1.92353e-11	Plant regulator RWP-RK family protein	NIN 1	RNA.regulation of transcription.NIN-like bZIP-related family	RNA	highly similar to ( 752) AT1G20640 | Symbols: | RWP-RK domain-containing protein | chr1:7155201-7157986 FORWARDhighly similar to ( 639) loc_os03g03900 12003.m05922 protein nodule inception protein, putative, expressedRWP-RK PGSC0003DMT400025657
Soltu.DM.02G009110	-7.49742	-2.90639	1.23611e-10	K-box region and MADS-box transcription factor family protein	MADS-box transcription factor FBP29	RNA.regulation of transcription.MADS box transcription factor family	RNA	moderately similar to ( 216) AT1G69120 | Symbols: AP1, AGL7 | AP1 (APETALA1); DNA binding / protein binding / protein heterodimerization/ transcription activator/ transcription factor | chr1:25982576-25986102 REVERSEmoderately similar to ( 217) AGL8_SOLTU Agamous-like MADS-box protein AGL8 homolog (POTM1-1) - Solanum tuberosum (Potato)weakly similar to ( 188) loc_os07g41370 12007.m29251 protein M…
Soltu.DM.02G026270	-7.27486	-2.86292	5.23397e-07	Zinc finger C-x8-C-x5-C-x3-H type family protein	Zinc finger protein	RNA.regulation of transcription.C3H zinc finger family	RNA	moderately similar to ( 214) AT1G66810 | Symbols: | zinc finger (CCCH-type) family protein | chr1:24927613-24928619 REVERSEmoderately similar to ( 207) loc_os01g45730 12001.m10773 protein nucleic acid binding protein, putative PGSC0003DMT400078583
Soltu.DM.02G029870	-2.05822	-1.0414	3.00442e-11	BTB/POZ domain-containing protein At3g50780	Conserved gene of unknown function	RNA.regulation of transcription.putative transcription regulator	RNA	highly similar to ( 580) AT3G50780 | Symbols: | INVOLVED IN: biological_process unknown; LOCATED IN: cellular_component unknown; EXPRESSED IN: 22 plant structures; EXPRESSED DURING: 13 growth stages; BEST Arabidopsis thaliana protein match is: PRLI-interacting factor-related (TAIR:AT1G63850.1); Has 173 Blast hits to 173 proteins in 14 species: Archae - 0; Bacteria - 0; Metazoa - 8; Fungi - 0; Pla…
Soltu.DM.02G030580	-4.12118	-2.04306	1.19273e-07	K-box region and MADS-box transcription factor family protein	MADS-box transcription factor FBP29	RNA.regulation of transcription.MADS box transcription factor family	RNA	moderately similar to ( 237) AT1G69120 | Symbols: AP1, AGL7 | AP1 (APETALA1); DNA binding / protein binding / protein heterodimerization/ transcription activator/ transcription factor | chr1:25982576-25986102 REVERSEmoderately similar to ( 234) AP1_SINAL Floral homeotic protein APETALA1 (MADS C) - Sinapis alba (White mustard) (Brassica hirta)weakly similar to ( 200) loc_os03g54160 12003.m35583 pr…
Soltu.DM.02G031540	-2.72544	-1.44649	4.07467e-10	myb domain protein	Protein 1	RNA.regulation of transcription.MYB domain transcription factor family	RNA	moderately similar to ( 298) AT3G01140 | Symbols: MYB106, AtMYB106 | MYB106 (myb domain protein 106); DNA binding / transcription factor | chr3:46619-48143 REVERSEmoderately similar to ( 204) MYB38_MAIZE Myb-related protein Zm38 - Zea mays (Maize)moderately similar to ( 284) loc_os08g33660 12008.m07356 protein MYB1, putative, expressed PGSC0003DMT400003382
Soltu.DM.03G002870	-2.59249	-1.37434	1.10364e-09	Homeobox-leucine zipper family protein / lipid-binding START domain-containing protein	Homeobox-leucine zipper protein PROTODERMAL FACTOR 2	RNA.regulation of transcription.HB,Homeobox transcription factor family	RNA	nearly identical (1113) AT4G04890 | Symbols: PDF2 | PDF2 (PROTODERMAL FACTOR 2); DNA binding / transcription factor | chr4:2476970-2480090 REVERSEnearly identical (1016) loc_os08g08820 12008.m080098 protein homeobox protein GLABRA2, putative, expressedSTART START START PGSC0003DMT400061859
Soltu.DM.03G010070	-2.15269	-1.10614	4.98583e-09	KH domain-containing protein / zinc finger (CCCH type) family protein	Conserved gene of unknown function	RNA.regulation of transcription.C3H zinc finger family	RNA	moderately similar to ( 223) AT5G06770 | Symbols: | KH domain-containing protein / zinc finger (CCCH type) family protein | chr5:2090937-2092787 REVERSEmoderately similar to ( 267) loc_os02g10080 12002.m33595 protein zinc finger C-x8-C-x5-C-x3-H type family protein, expressed PGSC0003DMT400025445
Soltu.DM.03G018280	-2.16844	-1.11665	2.4931e-07	SCARECROW-like	GRAS10	RNA.regulation of transcription.GRAS transcription factor family	RNA	moderately similar to ( 430) AT5G52510 | Symbols: | scarecrow-like transcription factor 8 (SCL8) | chr5:21307196-21309118 FORWARDmoderately similar to ( 240) CIGR2_ORYSA Chitin-inducible gibberellin-responsive protein 2 - Oryza sativa (Rice)moderately similar to ( 288) loc_os02g45760 12002.m09613 protein chitin-inducible gibberellin-responsive protein 2, putative, expressedGRAS PGSC0003DMT4000262…
Soltu.DM.03G019230	-3.98671	-1.9952	1.37523e-10	homeodomain GLABROUS	Homeodomain protein HOX3	RNA.regulation of transcription.HB,Homeobox transcription factor family	RNA	highly similar to ( 811) AT1G73360 | Symbols: HDG11, EDT1, ATHDG11 | HDG11 (HOMEODOMAIN GLABROUS 11); DNA binding / transcription factor | chr1:27578893-27581820 REVERSEhighly similar to ( 691) loc_os06g10600 12006.m05778 protein DNA binding protein, putative, expressedSTART START START PGSC0003DMT400069312
Soltu.DM.03G021500	-6.15146	-2.62093	3.82684e-08	pseudo-response regulator	Pseudo-response regulator 5	RNA.regulation of transcription.Psudo ARR transcription factor family	RNA	moderately similar to ( 257) AT5G24470 | Symbols: APRR5, PRR5 | APRR5 (ARABIDOPSIS PSEUDO-RESPONSE REGULATOR 5); transcription regulator/ two-component response regulator | chr5:8356204-8358873 REVERSEmoderately similar to ( 313) PRR95_ORYSA Two-component response regulator-like PRR95 (Pseudo-response regulator 95) (OsPRR95) - Oryza sativa (Rice)moderately similar to ( 313) loc_os09g36220 12009.m…
Soltu.DM.03G022940	-3.82233	-1.93445	5.01533e-08	cytokinin response factor	AP2/ERF domain-containing transcription factor	RNA.regulation of transcription.AP2/EREBP, APETALA2/Ethylene-responsive element binding protein family	RNA	weakly similar to ( 182) AT4G27950 | Symbols: CRF4 | CRF4 (CYTOKININ RESPONSE FACTOR 4); DNA binding / transcription factor | chr4:13909732-13910739 REVERSEvery weakly similar to (88.2) ERF4_NICSY Ethylene-responsive transcription factor 4 (Ethylene-responsive element-binding factor 4 homolog) (EREBP-3) (NsERF3) - Nicotiana sylvestris (Wood tobacco)weakly similar to ( 119) loc_os01g46870 12001.m1…
Soltu.DM.03G024100	-6.07499	-2.60288	1.74429e-09	AGAMOUS-like	TDR8 protein	RNA.regulation of transcription.MADS box transcription factor family	RNA	weakly similar to ( 133) AT2G45650 | Symbols: AGL6 | AGL6 (AGAMOUS-LIKE 6); DNA binding / transcription factor | chr2:18804453-18806291 FORWARDweakly similar to ( 143) MADS6_ORYSA MADS-box transcription factor 6 (OsMADS6) - Oryza sativa (Rice)weakly similar to ( 143) loc_os02g45770 12002.m09614 protein MADS-box transcription factor 6, putative, expressedMADS_MEF2_like MADS MADS MADS_SRF_like PGSC…
Soltu.DM.03G028960	-3.27543	-1.71169	5.01581e-08	AGAMOUS-like	MADS box protein	RNA.regulation of transcription.MADS box transcription factor family	RNA	moderately similar to ( 260) AT5G60910 | Symbols: AGL8, FUL | AGL8 (agamous-like 8); transcription factor | chr5:24502736-24504934 REVERSEmoderately similar to ( 329) AGL8_SOLTU Agamous-like MADS-box protein AGL8 homolog (POTM1-1) - Solanum tuberosum (Potato)moderately similar to ( 222) loc_os03g54160 12003.m35583 protein MADS-box transcription factor 14, putative, expressedMADS_MEF2_like MADS MA…
Soltu.DM.04G022450	-3.10881	-1.63636	1.38632e-18	bZIP transcription factor family protein	Leucine zipper transcription factor	RNA.regulation of transcription.bZIP transcription factor family	RNA	moderately similar to ( 379) AT5G65210 | Symbols: TGA1 | TGA1; DNA binding / calmodulin binding / transcription factor | chr5:26059353-26060749 FORWARDmoderately similar to ( 498) TGA1A_TOBAC TGACG-sequence-specific DNA-binding protein TGA-1A (TGA1a) (ASF-1 protein) - Nicotiana tabacum (Common tobacco)moderately similar to ( 283) loc_os04g54474 12004.m101669 protein transcription factor TGA4, put…
Soltu.DM.04G032220	-4.26481	-2.09248	1.71386e-06	growth-regulating factor	UPA17	RNA.regulation of transcription.General Transcription	RNA	moderately similar to ( 263) AT2G22840 | Symbols: AtGRF1 | AtGRF1 (GROWTH-REGULATING FACTOR 1); transcription activator | chr2:9728841-9731141 FORWARDmoderately similar to ( 264) loc_os03g51970 12003.m10176 protein growth-regulating factor 1, putative, expressedWRC PGSC0003DMT400012666
Soltu.DM.04G035460	-11.3436	-3.50381	1.88899e-19	RAD-like	DNA binding protein	RNA.regulation of transcription.MYB-related transcription factor family	RNA	very weakly similar to (96.7) AT1G75250 | Symbols: ATRL6 | ATRL6 (ARABIDOPSIS RAD-LIKE 6); transcription factor | chr1:28244463-28245453 REVERSEvery weakly similar to (85.5) loc_os01g44390 12001.m10695 protein DNA binding protein, putative, expressed PGSC0003DMT400009450
Soltu.DM.05G004710	-4.03285	-2.0118	2.98683e-07	MYB-like	Myb-like transcription factor 6	RNA.regulation of transcription.MYB domain transcription factor family	RNA	very weakly similar to (85.1) AT1G71030 | Symbols: ATMYBL2, MYBL2 | MYBL2 (ARABIDOPSIS MYB-LIKE 2); DNA binding / transcription factor | chr1:26795383-26796226 REVERSEvery weakly similar to (82.4) MYB38_MAIZE Myb-related protein Zm38 - Zea mays (Maize)very weakly similar to (81.6) loc_os08g43550 12008.m08329 protein myb-related protein Zm38, putative, expressed PGSC0003DMT400078476
Soltu.DM.06G000090	-11.4728	-3.52015	1.05374e-21	myb domain protein	MYB12	RNA.regulation of transcription.MYB domain transcription factor family	RNA	moderately similar to ( 207) AT2G47460 | Symbols: MYB12, ATMYB12, PFG1 | MYB12 (MYB DOMAIN PROTEIN 12); DNA binding / transcription activator/ transcription factor | chr2:19476438-19479242 FORWARDmoderately similar to ( 211) MYBP_MAIZE Myb-related protein P - Zea mays (Maize)weakly similar to ( 196) loc_os03g19120 12003.m07329 protein yellow seed1, putative PGSC0003DMT400018841
Soltu.DM.06G001110	-4.72072	-2.23901	5.75544e-08	indoleacetic acid-induced protein	Auxin-responsive protein IAA16	RNA.regulation of transcription.Aux/IAA family	RNA	moderately similar to ( 254) AT3G04730 | Symbols: IAA16 | IAA16; transcription factor | chr3:1288993-1290415 REVERSEmoderately similar to ( 242) AUX28_SOYBN Auxin-induced protein AUX28 - Glycine max (Soybean)moderately similar to ( 207) loc_os12g40890 12012.m07872 protein OsIAA30 - Auxin-responsive Aux/IAA gene family member, expressedAUX_IAA PGSC0003DMT400013627
Soltu.DM.06G012820	-4.43248	-2.14811	4.47159e-07	AGAMOUS-like	MADS-box transcription factor FBP22	RNA.regulation of transcription.MADS box transcription factor family	RNA	weakly similar to ( 108) AT5G62165 | Symbols: AGL42 | AGL42 (AGAMOUS LIKE 42); transcription factor | chr5:24965075-24968437 FORWARDweakly similar to ( 103) MADS1_ORYSA MADS-box transcription factor 1 (OsMADS1) (Protein LEAFY HULL STERILE1) (Protein SEPALLATA-like) - Oryza sativa (Rice)weakly similar to ( 103) loc_os03g11614 12003.m06613 protein MADS-box transcription factor 1, putative, expresse…
Soltu.DM.06G012840	-3.67271	-1.87685	9.07847e-12	AGAMOUS-like	MADS-box transcription factor FBP22	RNA.regulation of transcription.MADS box transcription factor family	RNA	weakly similar to ( 108) AT5G62165 | Symbols: AGL42 | AGL42 (AGAMOUS LIKE 42); transcription factor | chr5:24965075-24968437 FORWARDweakly similar to ( 103) MADS1_ORYSA MADS-box transcription factor 1 (OsMADS1) (Protein LEAFY HULL STERILE1) (Protein SEPALLATA-like) - Oryza sativa (Rice)weakly similar to ( 103) loc_os03g11614 12003.m06613 protein MADS-box transcription factor 1, putative, expresse…
Soltu.DM.06G019360	-8.96133	-3.16371	7.61275e-07	indole-3-acetic acid inducible	ATP binding protein	RNA.regulation of transcription.Aux/IAA family	RNA	weakly similar to ( 114) AT4G32280 | Symbols: IAA29 | IAA29 (INDOLE-3-ACETIC ACID INDUCIBLE 29); transcription factor | chr4:15583479-15584628 FORWARDvery weakly similar to (89.4) IAA30_ORYSA Auxin-responsive protein IAA30 (Indoleacetic acid-induced protein 30) - Oryza sativa (Rice)very weakly similar to (89.4) loc_os12g40890 12012.m07872 protein OsIAA30 - Auxin-responsive Aux/IAA gene family mem…
Soltu.DM.06G032070	-3.02123	-1.59513	4.38156e-08	Homeodomain-like transcriptional regulator	MYB-like transcription factor DIVARICATA	RNA.regulation of transcription.MYB-related transcription factor family	RNA	moderately similar to ( 280) AT5G58900 | Symbols: | myb family transcription factor | chr5:23783275-23784667 REVERSEmoderately similar to ( 241) loc_os05g37730 12005.m07952 protein MYB-like transcription factor DIVARICATA, putative, expressed PGSC0003DMT400078029
Soltu.DM.08G005330	-3.9661	-1.98772	1.39591e-27	Plant regulator RWP-RK family protein	NIN 2	RNA.regulation of transcription.NIN-like bZIP-related family	RNA	highly similar to ( 626) AT3G59580 | Symbols: | RWP-RK domain-containing protein | chr3:22009652-22012721 FORWARDhighly similar to ( 540) loc_os04g41850 12004.m09159 protein NIN-like protein 2, putative, expressedRWP-RK PGSC0003DMT400015041
Soltu.DM.08G021510	-4.06322	-2.02263	6.45991e-19	growth-regulating factor	Growth-regulating factor 4	RNA.regulation of transcription.General Transcription	RNA	weakly similar to ( 127) AT3G13960 | Symbols: AtGRF5 | AtGRF5 (GROWTH-REGULATING FACTOR 5); transcription activator | chr3:4608526-4610160 FORWARDmoderately similar to ( 225) loc_os04g51190 12004.m10015 protein growth-regulating factor, putative, expressedWRC PGSC0003DMT400079338
Soltu.DM.08G026780	-3.16256	-1.66109	1.21182e-12	KNOTTED-like homeobox of Arabidopsis thaliana	Homeobox 2 protein	RNA.regulation of transcription.HB,Homeobox transcription factor family	RNA	moderately similar to ( 386) AT1G62990 | Symbols: KNAT7, IXR11 | KNAT7 (KNOTTED-LIKE HOMEOBOX OF ARABIDOPSIS THALIANA 7); DNA binding / transcription activator/ transcription factor | chr1:23337468-23340348 FORWARDmoderately similar to ( 380) HD1_BRANA Homeobox protein HD1 - Brassica napus (Rape)moderately similar to ( 346) loc_os03g03164 12003.m35560 protein homeobox protein HD1, putative, expre…
Soltu.DM.09G001760	-2.96576	-1.5684	7.78471e-08	basic helix-loop-helix (bHLH) DNA-binding superfamily protein	Prf interactor 30137	RNA.regulation of transcription.bHLH,Basic Helix-Loop-Helix family	RNA	weakly similar to ( 191) AT1G06150 | Symbols: | transcription factor | chr1:1869228-1873194 REVERSEweakly similar to ( 200) loc_os12g06330 12012.m04623 protein expressed protein PGSC0003DMT400022735
Soltu.DM.10G019890	-7.94566	-2.99017	5.58566e-08	Duplicated homeodomain-like superfamily protein	DIV3B protein	RNA.regulation of transcription.MYB-related transcription factor family	RNA	moderately similar to ( 301) AT2G38090 | Symbols: | myb family transcription factor | chr2:15945278-15946775 FORWARDmoderately similar to ( 224) loc_os05g37730 12005.m07952 protein MYB-like transcription factor DIVARICATA, putative, expressed PGSC0003DMT400049209
Soltu.DM.10G024900	-8.80421	-3.13819	3.47795e-10	growth-regulating factor	GRF domain class transcription factor	RNA.regulation of transcription.General Transcription	RNA	moderately similar to ( 232) AT3G52910 | Symbols: AtGRF4 | AtGRF4 (GROWTH-REGULATING FACTOR 4); transcription activator | chr3:19616177-19618268 REVERSEweakly similar to ( 121) loc_os04g48510 12004.m09787 protein transcription activator, putative, expressedWRC PGSC0003DMT400072628
Soltu.DM.10G026470	-6.55352	-2.71227	7.2979e-12	RAD-like	Myb RL3	RNA.regulation of transcription.MYB-related transcription factor family	RNA	very weakly similar to (90.5) AT4G39250 | Symbols: ATRL1 | ATRL1 (ARABIDOPSIS RAD-LIKE 1); DNA binding / transcription factor | chr4:18271457-18271857 REVERSEvery weakly similar to (83.6) loc_os01g44390 12001.m10695 protein DNA binding protein, putative, expressed PGSC0003DMT400072210
Soltu.DM.11G001260	-2.04882	-1.03479	5.75272e-07	Homeodomain-like superfamily protein	KANADI like transcription factor	RNA.regulation of transcription.G2-like transcription factor family, GARP	RNA	weakly similar to ( 187) AT5G16560 | Symbols: KAN, KAN1 | KAN (KANADI); transcription factor | chr5:5407365-5411092 REVERSEweakly similar to ( 164) loc_os09g23200 12009.m05477 protein myb-like DNA-binding domain, SHAQKYF class family protein PGSC0003DMT400034663
Soltu.DM.11G004610	-3.80331	-1.92726	1.93024e-06	Cupredoxin superfamily protein	PEThy;ZPT2-6	RNA.regulation of transcription.C2H2 zinc finger family	RNA	weakly similar to ( 138) AT5G04390 | Symbols: | zinc finger (C2H2 type) family protein | chr5:1239166-1240254 FORWARD PGSC0003DMT400079773
Soltu.DM.11G010930	-2.98805	-1.57921	5.4474e-12	GRAS family transcription factor	Nodulation signaling pathway 2 protein	RNA.regulation of transcription.GRAS transcription factor family	RNA	moderately similar to ( 451) AT4G08250 | Symbols: | scarecrow transcription factor family protein | chr4:5196787-5198238 FORWARDhighly similar to ( 557) NSP2_MEDTR Nodulation signaling pathway 2 protein - Medicago truncatula (Barrel medic)moderately similar to ( 447) loc_os03g15680 12003.m07005 protein nodulation signaling pathway 2 protein, putativeGRAS PGSC0003DMT400031475
Soltu.DM.12G006170	-6.23529	-2.64046	4.67521e-09	zinc-finger protein	Zinc finger DNA-binding protein	RNA.regulation of transcription.C2H2 zinc finger family	RNA	weakly similar to ( 130) AT1G27730 | Symbols: STZ, ZAT10 | STZ (salt tolerance zinc finger); nucleic acid binding / transcription factor/ transcription repressor/ zinc ion binding | chr1:9648302-9648985 REVERSEvery weakly similar to (97.1) ZFP1_WHEAT Zinc-finger protein 1 (WZF1) - Triticum aestivum (Wheat)weakly similar to ( 106) loc_os12g39400 12012.m07725 protein zinc-finger protein 1, putative…
Soltu.DM.12G026290	-36.3321	-5.18317	8.29967e-11	Integrase-type DNA-binding superfamily protein	AP2/ERF domain-containing transcription factor	RNA.regulation of transcription.AP2/EREBP, APETALA2/Ethylene-responsive element binding protein family	RNA	weakly similar to ( 150) AT1G19210 | Symbols: | AP2 domain-containing transcription factor, putative | chr1:6626973-6627530 REVERSEweakly similar to ( 117) loc_os02g54050 12002.m10434 protein transcriptional factor TINY, putative, expressedAP2 AP2 PGSC0003DMT400007511
Soltu.DM.01G024940	2.11644	1.08164	2.75715e-07	SET domain-containing protein	EZ1	RNA.regulation of transcription.Polycomb Group (PcG)	RNA	highly similar to ( 826) AT4G02020 | Symbols: EZA1, SWN, SDG10 | SWN (SWINGER); transcription factor | chr4:886693-891743 FORWARDhighly similar to ( 769) EZ3_MAIZE Polycomb protein EZ3 (Enhancer of zeste protein 3) - Zea mays (Maize)highly similar to ( 734) loc_os03g19480 12003.m07364 protein polycomb protein EZ3, putative, expressedSET SET PGSC0003DMT400023342
Soltu.DM.01G034620	7.02565	2.81263	2.42782e-08	cytokinin response factor	AP2/ERF domain-containing transcription factor	RNA.regulation of transcription.AP2/EREBP, APETALA2/Ethylene-responsive element binding protein family	RNA	weakly similar to ( 115) AT4G11140 | Symbols: CRF1 | CRF1 (CYTOKININ RESPONSE FACTOR 1); DNA binding / transcription factor | chr4:6794930-6795793 REVERSEvery weakly similar to (90.9) ERF1_ORYSA Ethylene-responsive transcription factor 1 (Ethylene-responsive element-binding factor 1) (EREBP-1) (OsEREBP1) - Oryza sativa (Rice)very weakly similar to ( 100) loc_os01g12440 12001.m07859 protein ap2 do…
Soltu.DM.01G040220	3.99221	1.99719	1.51606e-06	basic region/leucine zipper motif	Anaerobic basic leucine zipper protein	RNA.regulation of transcription.bZIP transcription factor family	RNA	very weakly similar to ( 100) AT3G62420 | Symbols: ATBZIP53 | ATBZIP53 (BASIC REGION/LEUCINE ZIPPER MOTIF 53); DNA binding / protein heterodimerization/ sequence-specific DNA binding / transcription factor | chr3:23091844-23092284 REVERSEvery weakly similar to (85.1) loc_os12g37410 12012.m07526 protein ocs element-binding factor 1, putative, expressed PGSC0003DMT400085559
Soltu.DM.01G041140	2.02904	1.0208	3.05224e-12	phytochrome interacting factor	Helix-loop-helix DNA-binding	RNA.regulation of transcription.bHLH,Basic Helix-Loop-Helix family	RNA	weakly similar to ( 154) AT1G09530 | Symbols: PIF3, POC1, PAP3 | PIF3 (PHYTOCHROME INTERACTING FACTOR 3); DNA binding / protein binding / transcription factor/ transcription regulator | chr1:3077216-3079367 FORWARDweakly similar to ( 158) loc_os01g18290 12001.m42972 protein basic helix-loop-helix dimerisation region bHLH, putative, expressed PGSC0003DMT400047079
Soltu.DM.01G051290	4.07607	2.02718	2.4973e-09	Protein of unknown function (DUF630 and DUF632)	Bzip-like transcription factor	RNA.regulation of transcription.bZIP transcription factor family	RNA	moderately similar to ( 216) AT1G21740 | Symbols: | unknown protein | chr1:7641580-7645078 FORWARDmoderately similar to ( 481) loc_os09g37040 12009.m06652 protein bZIP protein, putative, expressedDUF632 PGSC0003DMT400046483
Soltu.DM.02G004510	4.262	2.09153	1.61693e-08	Homeodomain-like superfamily protein	(Fragment)	RNA.regulation of transcription.MYB-related transcription factor family	RNA	weakly similar to ( 186) AT5G17300 | Symbols: | myb family transcription factor | chr5:5690435-5692435 REVERSEweakly similar to ( 156) loc_os02g46030 12002.m09640 protein expressed protein PGSC0003DMT400055263
Soltu.DM.02G008090	4.46647	2.15914	3.4985e-08	Integrase-type DNA-binding superfamily protein	PHAP2A protein	RNA.regulation of transcription.AP2/EREBP, APETALA2/Ethylene-responsive element binding protein family	RNA	moderately similar to ( 318) AT4G36920 | Symbols: AP2, FLO2, FL1 | AP2 (APETALA 2); transcription factor | chr4:17400998-17403140 FORWARDweakly similar to ( 143) BBM1_BRANA Protein BABY BOOM 1 (BnBBM1) - Brassica napus (Rape)moderately similar to ( 297) loc_os04g55560 12004.m35488 protein AP2 domain containing protein, expressedAP2 AP2 PGSC0003DMT400065501
Soltu.DM.02G008170	7.56305	2.91897	2.06356e-06	Eukaryotic aspartyl protease family protein	Aspartic proteinase nepenthesin-1	RNA.regulation of transcription.unclassified	RNA	highly similar to ( 519) AT2G39710 | Symbols: | aspartyl protease family protein | chr2:16562051-16563379 REVERSEmoderately similar to ( 412) loc_os01g62630 12001.m12384 protein aspartic proteinase nepenthesin-2 precursor, putative, expressed PGSC0003DMT400065489
Soltu.DM.02G009420	129.332	7.01493	2.14949e-13	related to AP2	WIN1	RNA.regulation of transcription.AP2/EREBP, APETALA2/Ethylene-responsive element binding protein family	RNA	very weakly similar to (91.3) AT5G19790 | Symbols: RAP2.11 | RAP2.11 (related to AP2 11); DNA binding / transcription factor | chr5:6689271-6690032 REVERSEweakly similar to ( 105) loc_os12g39330 12012.m07718 protein AP2 domain containing protein, expressedAP2 AP2 PGSC0003DMT400064752
Soltu.DM.02G009620	10.7122	3.42118	2.08697e-08	cycling DOF factor	Zinc finger protein	RNA.regulation of transcription.C2C2(Zn) DOF zinc finger family	RNA	moderately similar to ( 253) AT5G39660 | Symbols: CDF2 | CDF2 (CYCLING DOF FACTOR 2); DNA binding / protein binding / transcription factor | chr5:15878920-15880712 FORWARDvery weakly similar to (95.5) MNB1A_MAIZE Dof zinc finger protein MNB1A - Zea mays (Maize)moderately similar to ( 216) loc_os01g15900 12001.m08188 protein expressed proteinzf-Dof PGSC0003DMT400064695
Soltu.DM.02G010470	45.1498	5.49665	2.1809e-10	LOB domain-containing protein	LOB domain-containing protein	RNA.regulation of transcription.AS2,Lateral Organ Boundaries Gene Family	RNA	weakly similar to ( 196) AT3G27650 | Symbols: LBD25 | LBD25 (LOB DOMAIN-CONTAINING PROTEIN 25) | chr3:10238731-10240346 FORWARDweakly similar to ( 195) loc_os01g07480 12001.m42608 protein ramosa 2, putative, expressedDUF260 PGSC0003DMT400017806
Soltu.DM.02G015140	2.89823	1.53517	6.98483e-12	heat shock transcription factor A4A	Heat shock factor	RNA.regulation of transcription.HSF,Heat-shock transcription factor family	RNA	moderately similar to ( 304) AT4G18880 | Symbols: AT-HSFA4A, HSF A4A | AT-HSFA4A; DNA binding / transcription factor | chr4:10347769-10349051 REVERSEmoderately similar to ( 272) loc_os01g54550 12001.m11618 protein heat shock factor, putative, expressedHSF_DNA-bind HSF HSF1 PGSC0003DMT400073057
Soltu.DM.02G020630	4.69103	2.22991	1.19905e-12	PHD finger family protein / bromo-adjacent homology (BAH) domain-containing protein	Transcription factor	RNA.regulation of transcription.Chromatin Remodeling Factors	RNA	moderately similar to ( 295) AT4G22140 | Symbols: | DNA binding / protein binding / zinc ion binding | chr4:11728093-11730230 REVERSEmoderately similar to ( 283) loc_os09g21770 12009.m05384 protein DNA binding protein, putative, expressedBAH_BAHCC1 BAH BAH BAH PGSC0003DMT400043085
Soltu.DM.02G022610	3.28274	1.7149	7.63687e-09	C2H2-like zinc finger protein	Nucleic acid binding protein	RNA.regulation of transcription.C2H2 zinc finger family	RNA	moderately similar to ( 416) AT5G52010 | Symbols: | zinc finger (C2H2 type) family protein | chr5:21121626-21122816 REVERSEmoderately similar to ( 347) loc_os06g07020 12006.m05427 protein zinc finger, C2H2 type family protein, expressed PGSC0003DMT400003844
Soltu.DM.02G027820	14.502	3.85818	4.5737e-26	LOB domain-containing protein	LOB domain-containing protein	RNA.regulation of transcription.AS2,Lateral Organ Boundaries Gene Family	RNA	moderately similar to ( 239) AT5G67420 | Symbols: LBD37 | LBD37 (LOB DOMAIN-CONTAINING PROTEIN 37) | chr5:26904576-26905415 REVERSEmoderately similar to ( 230) loc_os03g33090 12003.m08552 protein seed specific protein Bn15D17A, putative, expressedDUF260 PGSC0003DMT400064185
Soltu.DM.02G028460	64.1376	6.0031	3.88553e-11	SET domain-containing protein	PHCLF2	RNA.regulation of transcription.unclassified	RNA	highly similar to ( 570) AT2G23380 | Symbols: CLF, ICU1, SDG1, SET1 | CLF (CURLY LEAF); transcription factor | chr2:9955570-9960117 FORWARDhighly similar to ( 531) EZ1_MAIZE Polycomb protein EZ1 (Enhancer of zeste protein 1) - Zea mays (Maize)highly similar to ( 517) loc_os06g16390 12006.m06352 protein polycomb protein EZ1, putative, expressed PGSC0003DMT400010235
Soltu.DM.02G031630	13.931	3.80023	2.36645e-08	cycling DOF factor	Zinc finger protein	RNA.regulation of transcription.C2C2(Zn) DOF zinc finger family	RNA	moderately similar to ( 234) AT5G39660 | Symbols: CDF2 | CDF2 (CYCLING DOF FACTOR 2); DNA binding / protein binding / transcription factor | chr5:15878920-15880712 FORWARDvery weakly similar to (98.2) MNB1A_MAIZE Dof zinc finger protein MNB1A - Zea mays (Maize)moderately similar to ( 202) loc_os03g07360 12003.m06250 protein expressed proteinzf-Dof PGSC0003DMT400003360
Soltu.DM.02G032550	3.65494	1.86985	4.04486e-07	zinc finger (AN1-like) family protein	Stress-associated protein 11	RNA.regulation of transcription.C2H2 zinc finger family	RNA	weakly similar to ( 154) AT3G28210 | Symbols: PMZ | PMZ; zinc ion binding | chr3:10520585-10521223 FORWARDvery weakly similar to ( 100) loc_os09g21710 12009.m05378 protein AN1-type zinc finger protein 2B, putative, expressed PGSC0003DMT400001376
Soltu.DM.02G034390	9.78367	3.29038	1.548e-10	GRAS family transcription factor	GRAS family transcription factor	RNA.regulation of transcription.GRAS transcription factor family	RNA	moderately similar to ( 308) AT1G66350 | Symbols: RGL1, RGL | RGL1 (RGA-LIKE 1); transcription factor | chr1:24748327-24749862 FORWARDmoderately similar to ( 317) GAI1_VITVI DELLA protein GAI1 (Gibberellic acid-insensitive mutant protein 1) (VvGAI1) - Vitis vinifera (Grape)highly similar to ( 508) loc_os11g31100 12011.m07015 protein SCARECROW, putativeGRAS PGSC0003DMT400052191
Soltu.DM.03G004380	190.536	7.57392	9.40003e-08	homeobox protein	Homeobox-leucine zipper protein ATHB-40	RNA.regulation of transcription.HB,Homeobox transcription factor family	RNA	weakly similar to ( 143) AT2G18550 | Symbols: HB-2, ATHB21 | HB-2 (HOMEOBOX-2); DNA binding / transcription factor | chr2:8049663-8051213 REVERSEvery weakly similar to (96.3) loc_os03g10210 12003.m06474 protein DNA binding protein, putative, expressed PGSC0003DMT400050373
Soltu.DM.03G030430	2.11601	1.08134	3.3665e-07	basic helix-loop-helix (bHLH) DNA-binding superfamily protein	DNA-binding protein	RNA.regulation of transcription.bHLH,Basic Helix-Loop-Helix family	RNA	weakly similar to ( 127) AT3G47640 | Symbols: | basic helix-loop-helix (bHLH) family protein | chr3:17568035-17569101 FORWARDweakly similar to ( 116) loc_os03g26210 12003.m34872 protein amelogenin precursor like protein, putative, expressed PGSC0003DMT400001617
Soltu.DM.03G030960	24.9977	4.64372	2.10518e-13	WRKY DNA-binding protein	JA-induced WRKY protein	RNA.regulation of transcription.WRKY domain transcription factor family	RNA	moderately similar to ( 218) AT1G80840 | Symbols: WRKY40, ATWRKY40 | WRKY40; transcription factor | chr1:30383834-30385356 FORWARDweakly similar to ( 163) loc_os02g08440 12002.m33348 protein OsWRKY71 - Superfamily of rice TFs having WRKY and zinc finger domains, expressedWRKY PGSC0003DMT400051047
Soltu.DM.03G034120	2.49437	1.31868	2.86199e-07	Copper transport protein family	Conserved gene of unknown function	RNA.regulation of transcription.putative transcription regulator	RNA	very weakly similar to (82.4) AT3G25855 | Symbols: | unknown protein | chr3:9459608-9460267 REVERSEvery weakly similar to (95.1) loc_os09g24310 12009.m05587 protein expressed protein PGSC0003DMT400014616
Soltu.DM.03G037200	3.34476	1.7419	1.2649e-08	GRAS family transcription factor	Nodulation signaling pathway 1	RNA.regulation of transcription.GRAS transcription factor family	RNA	moderately similar to ( 449) AT3G13840 | Symbols: | scarecrow transcription factor family protein | chr3:4555305-4556837 REVERSEhighly similar to ( 582) NSP1_MEDTR Nodulation signaling pathway 1 protein - Medicago truncatula (Barrel medic)moderately similar to ( 303) loc_os03g29480 12003.m08221 protein nodulation signaling pathway 1 protein, putative, expressedGRAS PGSC0003DMT400089692
Soltu.DM.04G002320	343.101	8.42249	1.52846e-10	phytochrome interacting factor	Helix-loop-helix DNA-binding domain containing protein	RNA.regulation of transcription.bHLH,Basic Helix-Loop-Helix family	RNA	PGSC0003DMT400015377
Soltu.DM.04G003420	2.00095	1.00069	9.18001e-07	response regulator	Two-component sensor histidine kinase bacteria	RNA.regulation of transcription.ARR	RNA	moderately similar to ( 316) AT4G16110 | Symbols: ARR2 | ARR2 (ARABIDOPSIS RESPONSE REGULATOR 2); transcription factor/ two-component response regulator | chr4:9112979-9115785 FORWARDvery weakly similar to (90.1) PRR95_ORYSA Two-component response regulator-like PRR95 (Pseudo-response regulator 95) (OsPRR95) - Oryza sativa (Rice)moderately similar to ( 378) loc_os03g12350 12003.m101249 protein tw…
Soltu.DM.04G023540	4.58602	2.19724	6.75584e-07	WRKY DNA-binding protein	WRKY transcription factor 16	RNA.regulation of transcription.WRKY domain transcription factor family	RNA	weakly similar to ( 122) AT5G26170 | Symbols: WRKY50, ATWRKY50 | WRKY50; transcription factor | chr5:9147176-9148128 REVERSEweakly similar to ( 130) loc_os05g46020 12005.m08727 protein OsWRKY7 - Superfamily of rice TFs having WRKY and zinc finger domains, expressedWRKY PGSC0003DMT400080128
Soltu.DM.04G028130	9.22778	3.20598	1.01443e-10	WRKY DNA-binding protein	WRKY transcription factor	RNA.regulation of transcription.WRKY domain transcription factor family	RNA	very weakly similar to (80.1) loc_os01g09100 12001.m07534 protein OsWRKY10 - Superfamily of rice TFs having WRKY and zinc finger domains, expressedWRKY PGSC0003DMT400079980
Soltu.DM.04G028540	2.73721	1.4527	5.03145e-07	TGACG motif-binding factor	Transcription factor TGA7	RNA.regulation of transcription.bZIP transcription factor family	RNA	moderately similar to ( 379) AT5G65210 | Symbols: TGA1 | TGA1; DNA binding / calmodulin binding / transcription factor | chr5:26059353-26060749 FORWARDmoderately similar to ( 321) TGA1A_TOBAC TGACG-sequence-specific DNA-binding protein TGA-1A (TGA1a) (ASF-1 protein) - Nicotiana tabacum (Common tobacco)moderately similar to ( 302) loc_os04g54474 12004.m101669 protein transcription factor TGA4, put…
Soltu.DM.04G030820	14.8226	3.88972	1.2779e-08	Predicted AT-hook DNA-binding family protein	AT-hook DNA-binding protein	RNA.regulation of transcription.putative transcription regulator	RNA	weakly similar to ( 180) AT5G49700 | Symbols: | DNA-binding protein-related | chr5:20192599-20193429 FORWARDvery weakly similar to ( 100) loc_os09g28930 12009.m06044 protein DNA-binding protein, putativeDUF296 PGSC0003DMT400024250
Soltu.DM.04G032790	29.0296	4.85945	9.82633e-13	LOB domain-containing protein	LOB domain-containing protein	RNA.regulation of transcription.AS2,Lateral Organ Boundaries Gene Family	RNA	weakly similar to ( 170) AT3G49940 | Symbols: LBD38 | LBD38 (LOB DOMAIN-CONTAINING PROTEIN 38) | chr3:18514465-18515302 FORWARDweakly similar to ( 155) loc_os03g33090 12003.m08552 protein seed specific protein Bn15D17A, putative, expressedDUF260 PGSC0003DMT400055393
Soltu.DM.04G033180	2.75996	1.46465	1.18319e-10	myb domain protein r1	Tuber-specific and sucrose-responsive element binding factor	RNA.regulation of transcription.MYB domain transcription factor family	RNA	moderately similar to ( 222) AT4G37260 | Symbols: MYB73, ATMYB73 | MYB73 (MYB DOMAIN PROTEIN 73); DNA binding / transcription factor | chr4:17540602-17541564 FORWARDweakly similar to ( 110) GAM1_ORYSA Transcription factor GAMYB (OsGAMyb) - Oryza sativa (Rice)weakly similar to ( 199) loc_os09g01960 12009.m03570 protein sucrose responsive element binding protein, putative, expressedREB1 PGSC0003DMT…
Soltu.DM.04G033540	5.60809	2.48751	5.93938e-09	basic helix-loop-helix (bHLH) DNA-binding superfamily protein	DNA binding protein	RNA.regulation of transcription.bHLH,Basic Helix-Loop-Helix family	RNA	weakly similar to ( 127) AT3G50330 | Symbols: HEC2 | HEC2 (HECATE 2); DNA binding / transcription factor | chr3:18657423-18658118 REVERSEweakly similar to ( 132) loc_os08g36740 12008.m07662 protein DNA binding protein, putative PGSC0003DMT400020558
Soltu.DM.05G000280	2.41472	1.27186	1.59591e-17	DHHC-type zinc finger family protein	Zinc finger protein	RNA.regulation of transcription.unclassified	RNA	highly similar to ( 584) AT1G69420 | Symbols: | zinc finger (DHHC type) family protein | chr1:26093690-26096736 FORWARDhighly similar to ( 505) loc_os03g11110 12003.m06562 protein metal ion binding protein, putative, expressedzf-DHHC COG5273 PGSC0003DMT400072839
Soltu.DM.05G002670	75.1336	6.23139	2.73995e-29	myb-like transcription factor family protein	DNA binding protein	RNA.regulation of transcription.G2-like transcription factor family, GARP	RNA	moderately similar to ( 231) AT1G68670 | Symbols: | myb family transcription factor | chr1:25782344-25783873 FORWARDweakly similar to ( 191) loc_os02g22020 12002.m07440 protein DNA binding protein, putative, expressed PGSC0003DMT400002162
Soltu.DM.05G005140	4.7864	2.25894	1.06934e-06	cycling DOF factor	Zinc finger protein	RNA.regulation of transcription.C2C2(Zn) DOF zinc finger family	RNA	moderately similar to ( 230) AT3G47500 | Symbols: CDF3 | CDF3 (CYCLING DOF FACTOR 3); DNA binding / protein binding / transcription factor | chr3:17504276-17505964 REVERSEvery weakly similar to (97.1) MNB1A_MAIZE Dof zinc finger protein MNB1A - Zea mays (Maize)moderately similar to ( 216) loc_os03g07360 12003.m06250 protein expressed proteinzf-Dof PGSC0003DMT400047370
Soltu.DM.05G006300	14.6728	3.87508	1.24913e-06	WRKY DNA-binding protein	WRKY72	RNA.regulation of transcription.WRKY domain transcription factor family	RNA	weakly similar to ( 200) AT5G15130 | Symbols: WRKY72, ATWRKY72 | WRKY72; transcription factor | chr5:4904426-4906879 FORWARDmoderately similar to ( 207) loc_os06g05380 12006.m91873 protein OsWRKY73 - Superfamily of rice TFs having WRKY and zinc finger domains, expressedWRKY PGSC0003DMT400046570
Soltu.DM.05G009590	28.2899	4.82221	6.12057e-11	AGAMOUS-like	SRF-type transcription factor family protein	RNA.regulation of transcription.MADS box transcription factor family	RNA	PGSC0003DMT400019861
Soltu.DM.05G010890	20.5282	4.35953	5.46548e-17	DNA-binding storekeeper protein-related	Transcription regulator	RNA.regulation of transcription.GeBP like	RNA	weakly similar to ( 185) AT5G14280 | Symbols: | DNA-binding storekeeper protein-related | chr5:4609123-4611444 FORWARDweakly similar to ( 160) loc_os05g23700 12005.m06664 protein transcription regulator, putative, expressed PGSC0003DMT400045026
Soltu.DM.05G012130	44.7008	5.48223	3.80927e-08	WRKY DNA-binding protein	WRKY-type DNA binding protein	RNA.regulation of transcription.WRKY domain transcription factor family	RNA	weakly similar to ( 169) AT5G13080 | Symbols: WRKY75, ATWRKY75 | WRKY75; transcription factor | chr5:4149928-4151019 REVERSEweakly similar to ( 174) loc_os11g29870 12011.m06896 protein OsWRKY72 - Superfamily of rice TFs having WRKY and zinc finger domains, expressedWRKY PGSC0003DMT400056352
Soltu.DM.05G012690	11.6124	3.53759	2.5605e-09	jasmonate-zim-domain protein	Protein TIFY 9	RNA.regulation of transcription.C2C2(Zn) CO-like, Constans-like zinc finger family	RNA	weakly similar to ( 101) AT5G13220 | Symbols: | JAZ10 (JASMONATE-ZIM-DOMAIN PROTEIN 10) | chr5:4219001-4220467 FORWARD PGSC0003DMT400016580
Soltu.DM.05G023030	9.08275	3.18313	8.18348e-08	AT-hook protein of GA feedback	ESC	RNA.regulation of transcription.putative transcription regulator	RNA	weakly similar to ( 172) AT3G55560 | Symbols: AGF2 | AGF2 (AT-hook protein of GA feedback 2) | chr3:20604904-20605836 REVERSEweakly similar to ( 163) loc_os03g16350 12003.m07070 protein DNA-binding protein, putative, expressedDUF296 PGSC0003DMT400069792
Soltu.DM.05G023080	4.66386	2.22152	2.01427e-10	GRAS family transcription factor	GRAS family transcription factor	RNA.regulation of transcription.GRAS transcription factor family	RNA	highly similar to ( 611) AT1G07530 | Symbols: SCL14, ATGRAS2, GRAS2 | SCL14 (SCARECROW-LIKE 14); transcription factor | chr1:2313828-2316137 REVERSEmoderately similar to ( 239) CIGR1_ORYSA Chitin-inducible gibberellin-responsive protein 1 - Oryza sativa (Rice)highly similar to ( 615) loc_os03g48450 12003.m101444 protein DELLA protein RGL1, putative, expressedGRAS PGSC0003DMT400069950
Soltu.DM.05G023360	8.6439	3.11168	9.58068e-07	WRKY DNA-binding protein	WRKY transcription factor	RNA.regulation of transcription.WRKY domain transcription factor family	RNA	weakly similar to ( 140) AT5G49520 | Symbols: WRKY48, ATWRKY48 | WRKY48; transcription factor | chr5:20090890-20092867 FORWARDweakly similar to ( 145) loc_os01g47560 12001.m10951 protein OsWRKY16 - Superfamily of rice TFs having WRKY and zinc finger domains, expressedWRKY PGSC0003DMT400069966
Soltu.DM.06G004050	44.344	5.47067	3.89606e-14	SCARECROW-like	GRAS family transcription factor	RNA.regulation of transcription.GRAS transcription factor family	RNA	moderately similar to ( 481) AT1G07530 | Symbols: SCL14, ATGRAS2, GRAS2 | SCL14 (SCARECROW-LIKE 14); transcription factor | chr1:2313828-2316137 REVERSEmoderately similar to ( 213) CIGR2_ORYSA Chitin-inducible gibberellin-responsive protein 2 - Oryza sativa (Rice)moderately similar to ( 451) loc_os03g48450 12003.m101444 protein DELLA protein RGL1, putative, expressedGRAS PGSC0003DMT400005481
Soltu.DM.06G004450	5.51387	2.46306	5.49288e-17	myb domain protein	R2r3-myb transcription factor	RNA.regulation of transcription.MYB domain transcription factor family	RNA	weakly similar to ( 108) AT3G46130 | Symbols: MYB111, PFG3, ATMYB48-2 | MYB111 (MYB DOMAIN PROTEIN 111); DNA binding / transcription factor | chr3:16945465-16946376 FORWARDweakly similar to ( 108) MYBA1_ORYSA Myb-related protein MYBAS1 - Oryza sativa (Rice)weakly similar to ( 109) loc_os11g47460 12011.m28697 protein MYB59, putative, expressed PGSC0003DMT400028227
Soltu.DM.06G017610	2.05359	1.03815	5.61639e-08	Basic-leucine zipper (bZIP) transcription factor family protein	BZIP transcriptional activator	RNA.regulation of transcription.bZIP transcription factor family	RNA	weakly similar to ( 178) AT1G43700 | Symbols: VIP1 | VIP1 (VIRE2-INTERACTING PROTEIN 1); protein binding / transcription factor | chr1:16484352-16486017 FORWARDweakly similar to ( 159) RF2B_ORYSA Transcription factor RF2b - Oryza sativa (Rice)weakly similar to ( 172) loc_os12g06520 12012.m04642 protein transcription factor PosF21, putative, expressed PGSC0003DMT400045314
Soltu.DM.06G029750	8.54304	3.09475	7.42624e-09	bZIP transcription factor family protein	BZIP transcription factor	RNA.regulation of transcription.bZIP transcription factor family	RNA	moderately similar to ( 447) AT1G08320 | Symbols: | bZIP family transcription factor | chr1:2622113-2627451 REVERSEmoderately similar to ( 282) TGA21_TOBAC TGACG-sequence-specific DNA-binding protein TGA-2.1 (TGA2.1) - Nicotiana tabacum (Common tobacco)moderately similar to ( 330) loc_os11g05480 12011.m04745 protein TGACG-sequence-specific DNA-binding protein TGA-2.1, putative, expressed PGSC0003…
Soltu.DM.06G030160	2.58046	1.36763	4.89546e-12	C2H2-type zinc finger family protein	DNA-binding protein	RNA.regulation of transcription.C2H2 zinc finger family	RNA	weakly similar to ( 150) AT5G04390 | Symbols: | zinc finger (C2H2 type) family protein | chr5:1239166-1240254 FORWARDweakly similar to ( 128) loc_os04g08060 12004.m06098 protein zinc finger, C2H2 type family protein, expressed PGSC0003DMT400018457
Soltu.DM.06G031200	8.53052	3.09263	1.32225e-07	C2H2 and C2HC zinc fingers superfamily protein	ZPT2-12	RNA.regulation of transcription.C2H2 zinc finger family	RNA	weakly similar to ( 113) AT2G37430 | Symbols: | zinc finger (C2H2 type) family protein (ZAT11) | chr2:15706454-15706990 FORWARDvery weakly similar to (92.8) loc_os01g62190 12001.m12342 protein PEThy, putative, expressed PGSC0003DMT400077934
Soltu.DM.07G000480	2.22652	1.15479	2.44092e-07	LJRHL1-like	Joka8	RNA.regulation of transcription.bHLH,Basic Helix-Loop-Helix family	RNA	weakly similar to ( 164) AT2G24260 | Symbols: | basic helix-loop-helix (bHLH) family protein | chr2:10319646-10322177 REVERSEweakly similar to ( 145) loc_os09g25040 12009.m05657 protein BHLH transcription factor, putative, expressed PGSC0003DMT400028917
Soltu.DM.07G004540	2.53764	1.34349	5.62357e-08	pathogenesis related homeodomain protein A	Conserved gene of unknown function	RNA.regulation of transcription.HB,Homeobox transcription factor family	RNA	moderately similar to ( 374) AT4G29940 | Symbols: PRHA | PRHA (PATHOGENESIS RELATED HOMEODOMAIN PROTEIN A); protein binding / sequence-specific DNA binding / transcription activator/ transcription factor | chr4:14648346-14652710 REVERSEweakly similar to ( 177) HOX1A_MAIZE Homeobox protein HOX1A - Zea mays (Maize)weakly similar to ( 197) loc_os02g05450 12002.m05893 protein pathogenesis-related hom…
Soltu.DM.07G025300	4.04858	2.01742	2.28195e-09	GRAS family transcription factor	GRAS2	RNA.regulation of transcription.GRAS transcription factor family	RNA	highly similar to ( 507) AT5G48150 | Symbols: PAT1 | PAT1 (phytochrome a signal transduction 1); signal transducer/ transcription factor | chr5:19522497-19524053 REVERSEhighly similar to ( 593) CIGR1_ORYSA Chitin-inducible gibberellin-responsive protein 1 - Oryza sativa (Rice)highly similar to ( 593) loc_os07g36170 12007.m079710 protein chitin-inducible gibberellin-responsive protein 1, putative,…
Soltu.DM.08G005630	2.71459	1.44074	1.2112e-06	hypothetical protein	Protein SUPPRESSOR OF GENE SILENCING 3	RNA.regulation of transcription.unclassified	RNA	very weakly similar to (80.9) loc_os12g09580 12012.m04942 protein expressed protein PGSC0003DMT400085128
Soltu.DM.08G025730	4.73615	2.24372	1.39023e-12	hypothetical protein	Homeobox protein	RNA.regulation of transcription.HB,Homeobox transcription factor family	RNA	highly similar to ( 542) AT4G04890 | Symbols: PDF2 | PDF2 (PROTODERMAL FACTOR 2); DNA binding / transcription factor | chr4:2476970-2480090 REVERSEhighly similar to ( 572) loc_os08g04190 12008.m04563 protein homeobox protein FWA, putative, expressedSTART START START PGSC0003DMT400048971
Soltu.DM.08G029830	15.6502	3.96811	5.77133e-09	myb domain protein	MYB transcription factor MYB185	RNA.regulation of transcription.MYB domain transcription factor family	RNA	moderately similar to ( 201) AT3G13540 | Symbols: ATMYB5 | ATMYB5 (MYB DOMAIN PROTEIN 5); DNA binding / transcription factor | chr3:4420239-4421443 FORWARDmoderately similar to ( 203) MYB1_HORVU Myb-related protein Hv1 - Hordeum vulgare (Barley)moderately similar to ( 204) loc_os07g37210 12007.m07971 protein MYB transcription factor, putative, expressed PGSC0003DMT400031607
Soltu.DM.09G004090	15.9077	3.99166	2.30174e-14	growth-regulating factor	GRF domain class transcription factor	RNA.regulation of transcription.General Transcription	RNA	moderately similar to ( 232) AT3G52910 | Symbols: AtGRF4 | AtGRF4 (GROWTH-REGULATING FACTOR 4); transcription activator | chr3:19616177-19618268 REVERSEweakly similar to ( 121) loc_os04g48510 12004.m09787 protein transcription activator, putative, expressedWRC PGSC0003DMT400072628
Soltu.DM.09G007650	8.52829	3.09226	1.27875e-08	Homeodomain-like superfamily protein	Transcription factor	RNA.regulation of transcription.Trihelix, Triple-Helix transcription factor family	RNA	weakly similar to ( 160) AT2G38250 | Symbols: | DNA-binding protein-related | chr2:16018384-16019500 FORWARDvery weakly similar to (97.4) loc_os04g51320 12004.m10028 protein transcription factor GT-3b, putative, expressed PGSC0003DMT400077751
Soltu.DM.09G008070	3.37862	1.75643	2.69211e-11	RING/U-box superfamily protein	Ubiquitin-protein ligase	RNA.regulation of transcription.C3H zinc finger family	RNA	weakly similar to ( 125) AT2G38185 | Symbols: | zinc finger (C3HC4-type RING finger) family protein | chr2:16000516-16002699 FORWARD PGSC0003DMT400059393
Soltu.DM.10G019280	9.45262	3.24071	1.05999e-06	DRE-binding protein 2A	AP2/ERF domain-containing transcription factor	RNA.regulation of transcription.AP2/EREBP, APETALA2/Ethylene-responsive element binding protein family	RNA	weakly similar to ( 120) AT2G40350 | Symbols: | DNA binding / transcription factor | chr2:16851595-16852068 REVERSEweakly similar to ( 120) loc_os01g07120 12001.m07339 protein dehydration-responsive element-binding protein 2A, putative, expressedAP2 AP2 PGSC0003DMT400041064
Soltu.DM.10G028300	7.23948	2.85589	7.0068e-07	nuclear factor Y, subunit A9	YA3	RNA.regulation of transcription.CCAAT box binding factor family, HAP2	RNA	very weakly similar to (95.9) AT5G12840 | Symbols: HAP2A, ATHAP2A, NF-YA1 | NF-YA1 (NUCLEAR FACTOR Y, SUBUNIT A1); transcription factor | chr5:4051147-4052961 REVERSEweakly similar to ( 119) loc_os03g48970 12003.m101451 protein nuclear transcription factor Y subunit A-1, putative, expressedCBF CBFB_NFYA PGSC0003DMT400021053
Soltu.DM.11G006790	2.58267	1.36887	1.18243e-06	Duplicated homeodomain-like superfamily protein	I-box binding factor	RNA.regulation of transcription.MYB-related transcription factor family	RNA	weakly similar to ( 189) AT5G04760 | Symbols: | myb family transcription factor | chr5:1373752-1374529 REVERSEweakly similar to ( 163) loc_os05g37730 12005.m07952 protein MYB-like transcription factor DIVARICATA, putative, expressed PGSC0003DMT400019668
Soltu.DM.11G006910	2.48858	1.31532	5.51035e-11	Duplicated homeodomain-like superfamily protein	I-box binding factor	RNA.regulation of transcription.MYB-related transcription factor family	RNA	weakly similar to ( 189) AT5G04760 | Symbols: | myb family transcription factor | chr5:1373752-1374529 REVERSEweakly similar to ( 163) loc_os05g37730 12005.m07952 protein MYB-like transcription factor DIVARICATA, putative, expressed PGSC0003DMT400019668
Soltu.DM.11G007420	2.21124	1.14486	1.64398e-08	SNF7 family protein	Charged multivesicular body protein	RNA.regulation of transcription.SNF7	RNA	moderately similar to ( 303) AT3G10640 | Symbols: VPS60.1 | VPS60.1 | chr3:3323501-3324484 REVERSEmoderately similar to ( 286) loc_os05g01250 12005.m04666 protein charged multivesicular body protein 5, putative, expressedSnf7 PGSC0003DMT400005018
Soltu.DM.11G007750	10.9921	3.4584	1.12195e-08	SSXT family protein	Synovial sarcoma associated ss18 protein	RNA.regulation of transcription.unclassified	RNA	weakly similar to ( 112) AT5G28640 | Symbols: AN3, GIF, GIF1 | AN3 (ANGUSTIFOLIA 3); protein binding / transcription coactivator | chr5:10647831-10649620 REVERSE PGSC0003DMT400002573
Soltu.DM.11G017780	44.2774	5.4685	1.98478e-08	LOB domain-containing protein	LOB domain-containing protein	RNA.regulation of transcription.AS2,Lateral Organ Boundaries Gene Family	RNA	moderately similar to ( 215) AT1G31320 | Symbols: LBD4 | LBD4 (LOB DOMAIN-CONTAINING PROTEIN 4) | chr1:11213107-11214032 FORWARDweakly similar to ( 176) loc_os05g27980 12005.m07086 protein LOB domain protein 12, putative, expressedDUF260 PGSC0003DMT400022286
Soltu.DM.11G026510	25.5062	4.67277	3.03831e-08	C2H2-type zinc finger family protein	ZPT2-13	RNA.regulation of transcription.C2H2 zinc finger family	RNA	very weakly similar to (99.4) AT2G37430 | Symbols: | zinc finger (C2H2 type) family protein (ZAT11) | chr2:15706454-15706990 FORWARDvery weakly similar to (97.4) loc_os03g17150 12003.m07146 protein ZFP16-1, putative, expressed PGSC0003DMT400040207
Soltu.DM.12G007760	4.86597	2.28273	2.13847e-09	AGAMOUS-like	MADS box transcription factor	RNA.regulation of transcription.MADS box transcription factor family	RNA	weakly similar to ( 160) AT4G22950 | Symbols: AGL19, GL19 | AGL19 (AGAMOUS-LIKE 19); transcription factor | chr4:12023946-12027421 REVERSEweakly similar to ( 154) MAD50_ORYSA MADS-box transcription factor 50 (OsMADS50) (Protein SUPPRESSOR OF CONSTANS OVEREXPRESSION 1-like) (OsSOC1) (Protein AGAMOUS-like 20) (RMADS208) - Oryza sativa (Rice)weakly similar to ( 142) loc_os10g39130 12010.m21952 prote…
Soltu.DM.12G010020	2.03179	1.02275	8.39301e-11	Homeodomain-like superfamily protein	MYBR domain class transcription factor	RNA.regulation of transcription.MYB-related transcription factor family	RNA	moderately similar to ( 251) AT3G16350 | Symbols: | myb family transcription factor | chr3:5547828-5549397 FORWARDmoderately similar to ( 243) loc_os01g09280 12001.m07553 protein myb-related transcription activator, putative, expressed PGSC0003DMT400067994
Soltu.DM.12G027500	6.81304	2.7683	2.40815e-07	LJRHL1-like	Roothairless1/slippery	RNA.regulation of transcription.bHLH,Basic Helix-Loop-Helix family	RNA	weakly similar to ( 164) AT2G24260 | Symbols: | basic helix-loop-helix (bHLH) family protein | chr2:10319646-10322177 REVERSEweakly similar to ( 146) loc_os09g25040 12009.m05657 protein BHLH transcription factor, putative, expressed PGSC0003DMT400020244

## Sheet: S5c. 3W-Leaves-MPD
Table S5c. Up-regulated and down-regulated genes encoding transcription regulatory elements in response to medium P-deficiency in the leaves of 3-week-old plants
Geneid	Fold change	Log2(FoldChange)	P-value	v6.1_Description	v3.4 Description	MAPMan functional group basieredn auf v3.1	Functional category (compiled)	Mapman description
Soltu.DM.01G002360	-6.92128	-2.79104	7.85749e-14	2-oxoglutarate (2OG) and Fe(II)-dependent oxygenase superfamily protein	Transcription factor	RNA.regulation of transcription.JUMONJI family	RNA	highly similar to ( 526) AT3G20810 | Symbols: | transcription factor jumonji (jmjC) domain-containing protein | chr3:7275814-7278182 FORWARDmoderately similar to ( 344) loc_os09g31380 12009.m06252 protein conserved hypothetical protein PGSC0003DMT400055008
Soltu.DM.01G025110	-4.92467	-2.30003	1.2584e-08	WRKY DNA-binding protein	WRKY transcription factor 4	RNA.regulation of transcription.WRKY domain transcription factor family	RNA	weakly similar to ( 134) AT2G47260 | Symbols: WRKY23, ATWRKY23 | WRKY23; transcription factor | chr2:19405045-19406446 REVERSEweakly similar to ( 137) loc_os03g55080 12003.m10423 protein OsWRKY3 - Superfamily of rice TFs having WRKY and zinc finger domains, expressedWRKY PGSC0003DMT400023368
Soltu.DM.01G034790	-2.87088	-1.52149	3.79485e-10	pentatricopeptide (PPR) repeat-containing protein	Pentatricopeptide repeat-containing protein, mitochondrial	RNA.regulation of transcription.MYB domain transcription factor family	RNA	highly similar to ( 611) AT4G01030 | Symbols: | pentatricopeptide (PPR) repeat-containing protein | chr4:448336-449838 REVERSEweakly similar to ( 132) RF1_ORYSA Rf1 protein, mitochondrial precursor (PPR protein) (Fertility restorer) (Restorer for CMS) - Oryza sativa (Rice)highly similar to ( 751) loc_os05g50950 12005.m09162 protein pentatricopeptide repeat protein PPR986-12, putative, expressed P…
Soltu.DM.01G041560	-2.04621	-1.03295	6.7133e-13	alfin-like	Alfin-like transcription factor	RNA.regulation of transcription.Alfin-like	RNA	moderately similar to ( 330) AT1G14510 | Symbols: AL7 | AL7 (ALFIN-LIKE 7); DNA binding / methylated histone residue binding | chr1:4962171-4964154 REVERSEmoderately similar to ( 305) loc_os11g14010 12011.m28769 protein PHD finger protein, putative, expressed PGSC0003DMT400047018
Soltu.DM.02G007260	-4.2098	-2.07375	1.49229e-13	Calcium-dependent lipid-binding (CaLB domain) family protein	ARF GTPase activator	RNA.regulation of transcription.C2H2 zinc finger family	RNA	moderately similar to ( 227) AT1G73580 | Symbols: | C2 domain-containing protein | chr1:27654841-27655518 FORWARDweakly similar to ( 199) loc_os02g22130 12002.m07451 protein GTPase activating protein, putative, expressed PGSC0003DMT400078786
Soltu.DM.02G026930	-2.18927	-1.13045	4.80703e-19	global transcription factor group E7	Chloroplast bromodomain-containing protein	RNA.regulation of transcription.Global transcription factor group	RNA	moderately similar to ( 221) AT5G10550 | Symbols: GTE2 | GTE2 (Global transcription factor group E 2); DNA binding | chr5:3332855-3335232 REVERSEweakly similar to ( 170) loc_os02g15220 12002.m100162 protein DNA binding protein, putative, expressedBROMO Bromodomain PGSC0003DMT400078795
Soltu.DM.03G017530	-2.4	-1.26303	5.82463e-23	Remorin family protein	Remorin	RNA.regulation of transcription.unclassified	RNA	weakly similar to ( 102) AT3G48940 | Symbols: | remorin family protein | chr3:18142863-18144163 REVERSEweakly similar to ( 144) REMO_SOLTU Remorin (pp34) - Solanum tuberosum (Potato)very weakly similar to (95.1) loc_os04g45070 12004.m35179 protein remorin, putative, expressed PGSC0003DMT400037192
Soltu.DM.03G019670	-2.67283	-1.41837	8.32105e-07	basic helix-loop-helix (bHLH) DNA-binding superfamily protein	BHLH transcription factor Upa20	RNA.regulation of transcription.bHLH,Basic Helix-Loop-Helix family	RNA	weakly similar to ( 175) AT5G50915 | Symbols: | basic helix-loop-helix (bHLH) family protein | chr5:20710764-20712252 REVERSEweakly similar to ( 186) loc_os09g33580 12009.m22163 protein bHLH transcription factor GBOF-1, putative, expressed PGSC0003DMT400051137
Soltu.DM.03G021500	-20.6762	-4.3699	1.04738e-30	pseudo-response regulator	Pseudo-response regulator 5	RNA.regulation of transcription.Psudo ARR transcription factor family	RNA	moderately similar to ( 257) AT5G24470 | Symbols: APRR5, PRR5 | APRR5 (ARABIDOPSIS PSEUDO-RESPONSE REGULATOR 5); transcription regulator/ two-component response regulator | chr5:8356204-8358873 REVERSEmoderately similar to ( 313) PRR95_ORYSA Two-component response regulator-like PRR95 (Pseudo-response regulator 95) (OsPRR95) - Oryza sativa (Rice)moderately similar to ( 313) loc_os09g36220 12009.m…
Soltu.DM.03G028850	-2.58177	-1.36836	3.15731e-09	basic helix-loop-helix (bHLH) DNA-binding superfamily protein	Transcription factor BIM1	RNA.regulation of transcription.bHLH,Basic Helix-Loop-Helix family	RNA	weakly similar to ( 181) AT5G08130 | Symbols: | BIM1; DNA binding / protein binding / transcription factor | chr5:2606655-2608652 REVERSEweakly similar to ( 139) loc_os09g29930 12009.m060079 protein transcription factor BIM2, putative, expressed PGSC0003DMT400063026
Soltu.DM.04G000930	-3.02189	-1.59545	9.96143e-08	basic helix-loop-helix (bHLH) DNA-binding superfamily protein	Transcription regulator	RNA.regulation of transcription.bHLH,Basic Helix-Loop-Helix family	RNA	very weakly similar to (88.6) AT3G28857 | Symbols: | transcription regulator | chr3:10855781-10856313 REVERSE PGSC0003DMT400007430
Soltu.DM.04G026750	-2.08742	-1.06172	5.70631e-17	VIRE2-interacting protein	BZIP transcriptional activator RSG	RNA.regulation of transcription.bZIP transcription factor family	RNA	weakly similar to ( 190) AT1G43700 | Symbols: VIP1 | VIP1 (VIRE2-INTERACTING PROTEIN 1); protein binding / transcription factor | chr1:16484352-16486017 FORWARDweakly similar to ( 157) RF2B_ORYSA Transcription factor RF2b - Oryza sativa (Rice)weakly similar to ( 175) loc_os12g06520 12012.m04642 protein transcription factor PosF21, putative, expressed PGSC0003DMT400074878
Soltu.DM.04G030790	-7.34078	-2.87593	5.35541e-07	Eukaryotic aspartyl protease family protein	Aspartic proteinase nepenthesin-1	RNA.regulation of transcription.unclassified	RNA	moderately similar to ( 430) AT1G09750 | Symbols: | chloroplast nucleoid DNA-binding protein-related | chr1:3157541-3158960 FORWARDmoderately similar to ( 317) loc_os07g46480 12007.m08865 protein aspartic proteinase nepenthesin-1 precursor, putative, expressed PGSC0003DMT400088323
Soltu.DM.04G034250	-2.8674	-1.51975	6.16999e-13	Protein of unknown function, DUF547	Conserved gene of unknown function	RNA.regulation of transcription.NAC domain transcription factor family	RNA	moderately similar to ( 434) AT4G37080 | Symbols: | unknown protein | chr4:17474205-17476716 FORWARDmoderately similar to ( 374) loc_os09g28850 12009.m059921 protein expressed proteinDUF547 PGSC0003DMT400020633
Soltu.DM.04G035090	-2.04868	-1.0347	3.71063e-14	C2H2-like zinc finger protein	Nucleic acid binding protein	RNA.regulation of transcription.C2H2 zinc finger family	RNA	moderately similar to ( 324) AT1G03840 | Symbols: MGP | MGP (Magpie); nucleic acid binding / protein binding / transcription factor/ zinc ion binding | chr1:967596-970058 REVERSEmoderately similar to ( 317) loc_os01g14010 12001.m08007 protein zinc finger, C2H2 type family protein, expressed PGSC0003DMT400013174
Soltu.DM.05G003170	-27.5292	-4.78289	4.37041e-19	B-box type zinc finger protein with CCT domain	Transcription factor	RNA.regulation of transcription.C2C2(Zn) CO-like, Constans-like zinc finger family	RNA	moderately similar to ( 239) AT1G25440 | Symbols: | zinc finger (B-box type) family protein | chr1:8933939-8935284 REVERSEmoderately similar to ( 208) loc_os06g15330 12006.m06246 protein zinc finger protein CONSTANS-LIKE 16, putative, expressed PGSC0003DMT400037755
Soltu.DM.05G012520	-3.52513	-1.81768	1.88549e-25	B-box type zinc finger protein with CCT domain	Zinc finger protein CONSTANS-LIKE 15	RNA.regulation of transcription.C2C2(Zn) CO-like, Constans-like zinc finger family	RNA	moderately similar to ( 295) AT2G33500 | Symbols: | zinc finger (B-box type) family protein | chr2:14188159-14190046 REVERSEmoderately similar to ( 219) loc_os08g42440 12008.m08222 protein CCT motif family protein, expressed PGSC0003DMT400065377
Soltu.DM.05G022060	-3.33787	-1.73893	8.3422e-10	Integrase-type DNA-binding superfamily protein	Ethylene response factor 4	RNA.regulation of transcription.AP2/EREBP, APETALA2/Ethylene-responsive element binding protein family	RNA	weakly similar to ( 149) AT5G07580 | Symbols: | DNA binding / transcription factor | chr5:2399525-2400349 FORWARDweakly similar to ( 119) ERF5_TOBAC Ethylene-responsive transcription factor 5 (Ethylene-responsive element-binding factor 5 homolog) (EREBP-4) (NtERF4) - Nicotiana tabacum (Common tobacco)weakly similar to ( 116) loc_os02g43820 12002.m09416 protein AP2 domain containing protein, expre…
Soltu.DM.05G022450	-4.00193	-2.0007	3.03088e-10	DRE-binding protein 2A	AP2-domain DNA-binding protein	RNA.regulation of transcription.AP2/EREBP, APETALA2/Ethylene-responsive element binding protein family	RNA	weakly similar to ( 117) AT5G05410 | Symbols: DREB2A, DREB2 | DREB2A; DNA binding / transcription activator/ transcription factor | chr5:1602650-1603657 FORWARDweakly similar to ( 118) loc_os01g07120 12001.m07339 protein dehydration-responsive element-binding protein 2A, putative, expressedAP2 AP2 PGSC0003DMT400069733
Soltu.DM.06G002140	-2.74092	-1.45466	1.6527e-14	basic helix-loop-helix (bHLH) DNA-binding superfamily protein	Phytochrome-interacting factor	RNA.regulation of transcription.bHLH,Basic Helix-Loop-Helix family	RNA	weakly similar to ( 169) AT2G20180 | Symbols: PIL5, PIF1 | PIL5 (PHYTOCHROME INTERACTING FACTOR 3-LIKE 5); DNA binding / phytochrome binding / transcription factor | chr2:8704525-8706237 REVERSEweakly similar to ( 118) loc_os03g56950 12003.m101598 protein phytochrome-interacting factor 4, putative, expressed PGSC0003DMT400038134
Soltu.DM.06G014070	-2.94634	-1.55892	1.49574e-06	homeobox	HD-ZIP	RNA.regulation of transcription.HB,Homeobox transcription factor family	RNA	very weakly similar to ( 100) AT2G46680 | Symbols: ATHB-7, ATHB7 | ATHB-7 (ARABIDOPSIS THALIANA HOMEOBOX 7); transcription activator/ transcription factor | chr2:19165777-19166773 REVERSEweakly similar to ( 104) loc_os09g35910 12009.m22175 protein homeodomain-leucine zipper transcription factor TaHDZipI-1, putative, expressed PGSC0003DMT400013968
Soltu.DM.06G023830	-2.04121	-1.02943	1.65494e-15	methyl-CPG-binding domain	Nucleosome-binding protein	RNA.regulation of transcription.Methyl binding domain proteins	RNA	very weakly similar to (92.8) AT3G15790 | Symbols: MBD11, ATMBD11 | MBD11; DNA binding / methyl-CpG binding | chr3:5343209-5344386 FORWARD PGSC0003DMT400073451
Soltu.DM.06G025370	-2.0852	-1.06019	2.32262e-17	OBF binding protein	DOF domain class transcription factor	RNA.regulation of transcription.C2C2(Zn) DOF zinc finger family	RNA	weakly similar to ( 115) AT5G60850 | Symbols: OBP4 | OBP4; DNA binding / transcription factor | chr5:24480578-24481501 FORWARDweakly similar to ( 103) MNB1A_MAIZE Dof zinc finger protein MNB1A - Zea mays (Maize)weakly similar to ( 117) loc_os02g49440 12002.m09978 protein expressed proteinzf-Dof PGSC0003DMT400010397
Soltu.DM.06G025760	-4.19588	-2.06897	1.65401e-74	CCT motif -containing response regulator protein	Sensory transduction histidine kinase	RNA.regulation of transcription.Psudo ARR transcription factor family	RNA	moderately similar to ( 438) AT5G61380 | Symbols: TOC1, APRR1, PRR1 | TOC1 (TIMING OF CAB EXPRESSION 1); transcription regulator/ two-component response regulator | chr5:24675540-24678176 FORWARDmoderately similar to ( 357) PRR1_ORYSA Two-component response regulator-like PRR1 (Pseudo-response regulator 1) (OsPRR1) - Oryza sativa (Rice)moderately similar to ( 357) loc_os02g40510 12002.m33775 prot…
Soltu.DM.06G029390	-2.28446	-1.19185	1.27949e-09	Eukaryotic aspartyl protease family protein	Aspartic proteinase nepenthesin-2	RNA.regulation of transcription.unclassified	RNA	moderately similar to ( 440) AT3G52500 | Symbols: | aspartyl protease family protein | chr3:19465644-19467053 REVERSEmoderately similar to ( 303) loc_os04g58840 12004.m10764 protein aspartic proteinase nepenthesin-2 precursor, putative, expressedAsp PGSC0003DMT400015093
Soltu.DM.06G030530	-2.37388	-1.24724	2.46021e-07	auxin response factor	Auxin response factor 16	RNA.regulation of transcription.ARF, Auxin Response Factor family	RNA	highly similar to ( 639) AT4G30080 | Symbols: ARF16 | ARF16 (AUXIN RESPONSE FACTOR 16); miRNA binding / transcription factor | chr4:14703369-14705564 REVERSEhighly similar to ( 704) loc_os06g47150 12006.m091768 protein auxin response factor 16, putative, expressedAuxin_resp B3 PGSC0003DMT400062489
Soltu.DM.07G023300	-3.8321	-1.93814	3.85396e-32	light-regulated zinc finger protein	Zinc finger protein	RNA.regulation of transcription.C2C2(Zn) CO-like, Constans-like zinc finger family	RNA	moderately similar to ( 270) AT1G78600 | Symbols: LZF1, STH3 | LZF1 (LIGHT-REGULATED ZINC FINGER PROTEIN 1); transcription factor/ zinc ion binding | chr1:29567370-29568662 FORWARDmoderately similar to ( 221) loc_os06g05890 12006.m05315 protein zinc finger B-box protein, putative, expressed PGSC0003DMT400018196
Soltu.DM.07G023890	-4.72789	-2.2412	8.4999e-19	Basic-leucine zipper (bZIP) transcription factor family protein	Transcription factor RF2a	RNA.regulation of transcription.bZIP transcription factor family	RNA	weakly similar to ( 191) AT3G58120 | Symbols: ATBZIP61, BZIP61 | BZIP61; DNA binding / transcription activator/ transcription factor | chr3:21521289-21523078 REVERSEvery weakly similar to (85.9) RF2B_ORYSA Transcription factor RF2b - Oryza sativa (Rice)weakly similar to ( 179) loc_os02g14910 12002.m06735 protein bZIP transcription factor family protein, expressed PGSC0003DMT400032381
Soltu.DM.07G027240	-3.55389	-1.8294	1.12646e-07	nuclear factor Y, subunit B3	Ccaat-binding transcription factor subunit A	RNA.regulation of transcription.CCAAT box binding factor family, HAP3	RNA	weakly similar to ( 199) AT4G14540 | Symbols: NF-YB3 | NF-YB3 (NUCLEAR FACTOR Y, SUBUNIT B3); transcription factor | chr4:8344663-8345148 FORWARDweakly similar to ( 171) NFYB3_ORYSA Nuclear transcription factor Y subunit B-3 (OsNF-YB-3) (Transcriptional activator HAP3B) - Oryza sativa (Rice)weakly similar to ( 194) loc_os07g41580 12007.m08394 protein nuclear transcription factor Y subunit B-3, pu…
Soltu.DM.08G028150	-2.26228	-1.17778	1.00577e-19	POX (plant homeobox) family protein	BEL14 protein	RNA.regulation of transcription.HB,Homeobox transcription factor family	RNA	moderately similar to ( 293) AT5G41410 | Symbols: BEL1 | BEL1 (BELL 1); DNA binding / protein binding / transcription factor | chr5:16580424-16583770 FORWARDmoderately similar to ( 268) loc_os10g39030 12010.m06673 protein bell-like homeodomain protein 3, putative, expressedPOX POX PGSC0003DMT400032122
Soltu.DM.09G022940	-2.32996	-1.22031	2.40523e-13	B-box type zinc finger protein with CCT domain	CONSTANS-like zinc finger protein	RNA.regulation of transcription.C2C2(Zn) CO-like, Constans-like zinc finger family	RNA	moderately similar to ( 244) AT2G47890 | Symbols: | zinc finger (B-box type) family protein | chr2:19608245-19609476 FORWARDweakly similar to ( 135) loc_os03g22770 12003.m101346 protein CCT motif family protein, expressed PGSC0003DMT400029591
Soltu.DM.09G028830	-2.05754	-1.04092	2.91282e-13	basic helix-loop-helix (bHLH) DNA-binding superfamily protein	Transcription factor FAMA	RNA.regulation of transcription.bHLH,Basic Helix-Loop-Helix family	RNA	moderately similar to ( 216) AT3G24140 | Symbols: FMA | FMA (FAMA); DNA binding / transcription activator/ transcription factor | chr3:8715525-8717772 REVERSEweakly similar to ( 132) loc_os02g52190 12002.m10250 protein DNA binding protein, putative, expressed PGSC0003DMT400076223
Soltu.DM.10G000100	-3.02102	-1.59504	1.79459e-16	Tetratricopeptide repeat (TPR)-like superfamily protein	Pentatricopeptide repeat-containing protein	RNA.regulation of transcription.MYB domain transcription factor family	RNA	highly similar to ( 887) AT5G08490 | Symbols: | pentatricopeptide (PPR) repeat-containing protein | chr5:2745208-2747757 REVERSEvery weakly similar to (91.7) RF1_ORYSA Rf1 protein, mitochondrial precursor (PPR protein) (Fertility restorer) (Restorer for CMS) - Oryza sativa (Rice)highly similar to ( 697) loc_os02g18810 12002.m100175 protein pentatricopeptide repeat protein PPR868-14, putative, exp…
Soltu.DM.10G021220	-2.45442	-1.29538	4.10205e-36	pseudo-response regulator	Pseudo-response regulator 5	RNA.regulation of transcription.Psudo ARR transcription factor family	RNA	moderately similar to ( 257) AT5G24470 | Symbols: APRR5, PRR5 | APRR5 (ARABIDOPSIS PSEUDO-RESPONSE REGULATOR 5); transcription regulator/ two-component response regulator | chr5:8356204-8358873 REVERSEmoderately similar to ( 313) PRR95_ORYSA Two-component response regulator-like PRR95 (Pseudo-response regulator 95) (OsPRR95) - Oryza sativa (Rice)moderately similar to ( 313) loc_os09g36220 12009.m…
Soltu.DM.10G029240	-2.46281	-1.30031	7.20915e-38	KH domain-containing protein / zinc finger (CCCH type) family protein	Conserved gene of unknown function	RNA.regulation of transcription.C3H zinc finger family	RNA	moderately similar to ( 230) AT5G06770 | Symbols: | KH domain-containing protein / zinc finger (CCCH type) family protein | chr5:2090937-2092787 REVERSEmoderately similar to ( 285) loc_os02g10080 12002.m33595 protein zinc finger C-x8-C-x5-C-x3-H type family protein, expressed PGSC0003DMT400029683
Soltu.DM.10G029270	-2.19127	-1.13177	6.33578e-07	myb-like HTH transcriptional regulator family protein	Transcription factor	RNA.regulation of transcription.G2-like transcription factor family, GARP	RNA	weakly similar to ( 198) AT5G06800 | Symbols: | myb family transcription factor | chr5:2103374-2105680 FORWARDweakly similar to ( 193) loc_os04g56990 12004.m101684 protein transfactor, putative, expressed PGSC0003DMT400029758
Soltu.DM.11G007770	-2.91393	-1.54296	5.50548e-20	Homeodomain-like transcriptional regulator	Sequence-specific DNA binding / transcription factor	RNA.regulation of transcription.putative transcription regulator	RNA	highly similar to ( 666) AT4G12750 | Symbols: | sequence-specific DNA binding / transcription factor | chr4:7498009-7503643 REVERSEweakly similar to ( 137) loc_os05g48820 12005.m08953 protein DDT domain containing protein, expressed PGSC0003DMT400002603
Soltu.DM.11G022320	-2.70905	-1.43779	1.0118e-13	BEL1-like homeodomain	BEL5 protein	RNA.regulation of transcription.HB,Homeobox transcription factor family	RNA	moderately similar to ( 260) AT2G35940 | Symbols: BLH1 | BLH1 (BEL1-LIKE HOMEODOMAIN 1); DNA binding / protein heterodimerization/ protein homodimerization/ transcription factor | chr2:15089171-15091699 REVERSEmoderately similar to ( 269) loc_os11g06020 12011.m04798 protein BEL1-like homeodomain transcription factor, putative, expressedPOX POX PGSC0003DMT400050527
Soltu.DM.11G025890	-2.25617	-1.17387	9.88678e-07	related to AP2.7	Apetala 2	RNA.regulation of transcription.AP2/EREBP, APETALA2/Ethylene-responsive element binding protein family	RNA	moderately similar to ( 283) AT2G28550 | Symbols: RAP2.7, TOE1 | RAP2.7 (RELATED TO AP2.7); DNA binding / transcription factor | chr2:12226444-12228251 REVERSEweakly similar to ( 144) BBM1_BRANA Protein BABY BOOM 1 (BnBBM1) - Brassica napus (Rape)moderately similar to ( 311) loc_os05g03040 12005.m27679 protein floral homeotic protein APETALA2, putative, expressedAP2 AP2 PGSC0003DMT400065313
Soltu.DM.12G018820	-2.52426	-1.33586	3.1804e-16	hypothetical protein	MAR-binding protein	RNA.regulation of transcription.putative transcription regulator	RNA	very weakly similar to (93.6) loc_os03g22730 12003.m101345 protein nucleolar protein NOP5, putative, expressed PGSC0003DMT400034250
Soltu.DM.12G023800	-15.3073	-3.93614	1.39001e-38	CONSTANS-like	Transcription factor	RNA.regulation of transcription.C2C2(Zn) CO-like, Constans-like zinc finger family	RNA	moderately similar to ( 270) AT3G07650 | Symbols: COL9 | COL9 (CONSTANS-LIKE 9); transcription factor/ zinc ion binding | chr3:2442494-2443901 FORWARDmoderately similar to ( 268) loc_os06g19444 12006.m32050 protein CCT motif family protein, expressed PGSC0003DMT400074143
Soltu.DM.01G002650	2.19061	1.13133	2.05904e-11	nuclear factor Y, subunit A10	YA1	RNA.regulation of transcription.CCAAT box binding factor family, HAP2	RNA	weakly similar to ( 105) AT5G06510 | Symbols: NF-YA10 | NF-YA10 (NUCLEAR FACTOR Y, SUBUNIT A10); transcription factor | chr5:1985439-1986591 FORWARDweakly similar to ( 119) loc_os12g42400 12012.m073889 protein nuclear transcription factor Y subunit A-2, putative, expressedCBF CBFB_NFYA PGSC0003DMT400055061
Soltu.DM.01G031210	2.91738	1.54467	2.51107e-12	Integrase-type DNA-binding superfamily protein	AP2/ERF domain-containing transcription factor	RNA.regulation of transcription.AP2/EREBP, APETALA2/Ethylene-responsive element binding protein family	RNA	weakly similar to ( 157) AT2G44940 | Symbols: | AP2 domain-containing transcription factor TINY, putative | chr2:18537294-18538181 FORWARDweakly similar to ( 137) loc_os02g43940 12002.m09429 protein transcriptional factor TINY, putative, expressedAP2 AP2 PGSC0003DMT400066977
Soltu.DM.01G034130	2.32765	1.21887	9.42153e-11	Homeodomain-like superfamily protein	MYBR domain class transcription factor	RNA.regulation of transcription.MYB-related transcription factor family	RNA	moderately similar to ( 250) AT5G52660 | Symbols: | myb family transcription factor | chr5:21359423-21362037 REVERSEmoderately similar to ( 253) loc_os02g45670 12002.m100315 protein DNA binding protein, putative, expressed PGSC0003DMT400000546
Soltu.DM.01G035490	5.62587	2.49208	4.07661e-12	homeobox	HB1	RNA.regulation of transcription.HB,Homeobox transcription factor family	RNA	weakly similar to ( 170) AT3G61890 | Symbols: ATHB-12, ATHB12 | ATHB-12 (ARABIDOPSIS THALIANA HOMEOBOX 12); transcription activator/ transcription factor | chr3:22914346-22915239 REVERSEweakly similar to ( 149) loc_os09g35910 12009.m22175 protein homeodomain-leucine zipper transcription factor TaHDZipI-1, putative, expressed PGSC0003DMT400000694
Soltu.DM.01G049720	2.30775	1.20649	3.52723e-09	G-box binding factor	BZIP transcription factor	RNA.regulation of transcription.bZIP transcription factor family	RNA	very weakly similar to (92.8) AT1G75390 | Symbols: AtbZIP44 | AtbZIP44 (Arabidopsis thaliana basic leucine-zipper 44); DNA binding / protein heterodimerization/ transcription factor | chr1:28292224-28292665 FORWARDvery weakly similar to (89.0) loc_os02g03960 12002.m05745 protein ocs element-binding factor 1, putative, expressed PGSC0003DMT400079474
Soltu.DM.01G051840	3.0545	1.61094	7.00954e-20	Plant regulator RWP-RK family protein	NIN 1	RNA.regulation of transcription.NIN-like bZIP-related family	RNA	highly similar to ( 752) AT1G20640 | Symbols: | RWP-RK domain-containing protein | chr1:7155201-7157986 FORWARDhighly similar to ( 639) loc_os03g03900 12003.m05922 protein nodule inception protein, putative, expressedRWP-RK PGSC0003DMT400025657
Soltu.DM.02G009420	46.9171	5.55204	4.0514e-07	related to AP2	WIN1	RNA.regulation of transcription.AP2/EREBP, APETALA2/Ethylene-responsive element binding protein family	RNA	very weakly similar to (91.3) AT5G19790 | Symbols: RAP2.11 | RAP2.11 (related to AP2 11); DNA binding / transcription factor | chr5:6689271-6690032 REVERSEweakly similar to ( 105) loc_os12g39330 12012.m07718 protein AP2 domain containing protein, expressedAP2 AP2 PGSC0003DMT400064752
Soltu.DM.02G009620	7.51682	2.91012	2.61643e-16	cycling DOF factor	Zinc finger protein	RNA.regulation of transcription.C2C2(Zn) DOF zinc finger family	RNA	moderately similar to ( 253) AT5G39660 | Symbols: CDF2 | CDF2 (CYCLING DOF FACTOR 2); DNA binding / protein binding / transcription factor | chr5:15878920-15880712 FORWARDvery weakly similar to (95.5) MNB1A_MAIZE Dof zinc finger protein MNB1A - Zea mays (Maize)moderately similar to ( 216) loc_os01g15900 12001.m08188 protein expressed proteinzf-Dof PGSC0003DMT400064695
Soltu.DM.02G012890	2.12948	1.0905	1.18496e-14	nuclear factor Y, subunit A7	Nuclear transcription factor Y subunit A-4	RNA.regulation of transcription.CCAAT box binding factor family, HAP2	RNA	weakly similar to ( 159) AT1G30500 | Symbols: NF-YA7 | NF-YA7 (NUCLEAR FACTOR Y, SUBUNIT A7); specific transcriptional repressor/ transcription factor | chr1:10804736-10805896 REVERSEweakly similar to ( 127) loc_os12g41880 12012.m26973 protein nuclear transcription factor Y subunit A-7, putative, expressedCBF CBFB_NFYA PGSC0003DMT400054416
Soltu.DM.02G015370	3.84102	1.94149	2.42409e-11	WRKY DNA-binding protein	WRKY transcription factor 5	RNA.regulation of transcription.WRKY domain transcription factor family	RNA	weakly similar to ( 182) AT1G29280 | Symbols: WRKY65, ATWRKY65 | WRKY65; transcription factor | chr1:10236589-10237467 FORWARDweakly similar to ( 147) loc_os02g47060 12002.m09741 protein OsWRKY66 - Superfamily of rice TFs having WRKY and zinc finger domains, expressedWRKY PGSC0003DMT400073267
Soltu.DM.02G024270	4.26253	2.09171	5.00593e-26	B-box type zinc finger family protein	COL domain class transcription factor	RNA.regulation of transcription.C2C2(Zn) CO-like, Constans-like zinc finger family	RNA	moderately similar to ( 206) AT4G38960 | Symbols: | zinc finger (B-box type) family protein | chr4:18162300-18163045 FORWARDmoderately similar to ( 226) loc_os09g35880 12009.m06539 protein salt tolerance-like protein, putative, expressed PGSC0003DMT400009328
Soltu.DM.02G029890	2.11454	1.08035	4.61404e-21	LIM domain-containing protein	LIM domain containing protein	RNA.regulation of transcription.unclassified	RNA	highly similar to ( 617) AT4G36860 | Symbols: | zinc ion binding | chr4:17358580-17361189 REVERSEhighly similar to ( 681) loc_os06g08400 12006.m32223 protein zinc ion binding protein, putative, expressed PGSC0003DMT400026022
Soltu.DM.03G027170	2.39793	1.26179	1.9351e-15	homeobox	Homeobox	RNA.regulation of transcription.HB,Homeobox transcription factor family	RNA	weakly similar to ( 136) AT3G01470 | Symbols: ATHB-1, ATHB1, HD-ZIP-1, HAT5 | ATHB-1 (ARABIDOPSIS THALIANA HOMEOBOX 1); DNA binding / protein homodimerization/ sequence-specific DNA binding / transcription activator/ transcription factor | chr3:182648-184034 REVERSEweakly similar to ( 136) loc_os02g49700 12002.m33448 protein homeodomain leucine zipper protein CPHB-5, putative, expressed PGSC0003D…
Soltu.DM.03G030200	2.25126	1.17073	4.89722e-07	myb domain protein	MYB domain class transcription factor	RNA.regulation of transcription.MYB domain transcription factor family	RNA	moderately similar to ( 294) AT5G62470 | Symbols: MYB96 | MYB96 (myb domain protein 96); DNA binding / transcription factor | chr5:25079434-25080858 REVERSEweakly similar to ( 190) MYB4_ORYSA Myb-related protein Myb4 (OsMyb4) (Transcription factor RLTR1) - Oryza sativa (Rice)moderately similar to ( 276) loc_os08g33940 12008.m07384 protein MYB96, putative, expressedREB1 PGSC0003DMT400050287
Soltu.DM.03G030680	2.45294	1.29451	1.79756e-10	Integrase-type DNA-binding superfamily protein	AP2 transcription factor	RNA.regulation of transcription.AP2/EREBP, APETALA2/Ethylene-responsive element binding protein family	RNA	weakly similar to ( 169) AT1G15360 | Symbols: SHN1, WIN1 | SHN1 (SHINE 1); DNA binding / sequence-specific DNA binding / transcription factor | chr1:5283609-5284506 FORWARDweakly similar to ( 165) loc_os02g10760 12002.m06374 protein ethylene responsive element, putative, expressedAP2 AP2 PGSC0003DMT400001703
Soltu.DM.03G037200	6.94673	2.79633	3.77744e-29	GRAS family transcription factor	Nodulation signaling pathway 1	RNA.regulation of transcription.GRAS transcription factor family	RNA	moderately similar to ( 449) AT3G13840 | Symbols: | scarecrow transcription factor family protein | chr3:4555305-4556837 REVERSEhighly similar to ( 582) NSP1_MEDTR Nodulation signaling pathway 1 protein - Medicago truncatula (Barrel medic)moderately similar to ( 303) loc_os03g29480 12003.m08221 protein nodulation signaling pathway 1 protein, putative, expressedGRAS PGSC0003DMT400089692
Soltu.DM.04G000120	4.40723	2.13987	1.9468e-39	myb-like transcription factor family protein	Transcription factor	RNA.regulation of transcription.MYB-related transcription factor family	RNA	weakly similar to ( 160) AT1G70000 | Symbols: | DNA-binding family protein | chr1:26363674-26364635 REVERSEweakly similar to ( 130) loc_os10g41200 12010.m21804 protein ZmMybst1, putative, expressed PGSC0003DMT400004809
Soltu.DM.04G010560	2.84884	1.51038	8.286e-09	Remorin family protein	Remorin, C-terminal region	RNA.regulation of transcription.putative transcription regulator	RNA	weakly similar to ( 136) AT2G41870 | Symbols: | remorin family protein | chr2:17471119-17472519 REVERSEweakly similar to ( 135) loc_os07g38170 12007.m08065 protein DNA binding protein, putative, expressedRemorin_C PGSC0003DMT400070037
Soltu.DM.04G037680	2.61009	1.3841	4.19721e-40	Plant regulator RWP-RK family protein	NIN 1	RNA.regulation of transcription.NIN-like bZIP-related family	RNA	highly similar to ( 752) AT1G20640 | Symbols: | RWP-RK domain-containing protein | chr1:7155201-7157986 FORWARDhighly similar to ( 639) loc_os03g03900 12003.m05922 protein nodule inception protein, putative, expressedRWP-RK PGSC0003DMT400025657
Soltu.DM.05G002670	4.43877	2.15016	5.32502e-28	myb-like transcription factor family protein	DNA binding protein	RNA.regulation of transcription.G2-like transcription factor family, GARP	RNA	moderately similar to ( 231) AT1G68670 | Symbols: | myb family transcription factor | chr1:25782344-25783873 FORWARDweakly similar to ( 191) loc_os02g22020 12002.m07440 protein DNA binding protein, putative, expressed PGSC0003DMT400002162
Soltu.DM.05G005140	4.27462	2.0958	1.21779e-22	cycling DOF factor	Zinc finger protein	RNA.regulation of transcription.C2C2(Zn) DOF zinc finger family	RNA	moderately similar to ( 230) AT3G47500 | Symbols: CDF3 | CDF3 (CYCLING DOF FACTOR 3); DNA binding / protein binding / transcription factor | chr3:17504276-17505964 REVERSEvery weakly similar to (97.1) MNB1A_MAIZE Dof zinc finger protein MNB1A - Zea mays (Maize)moderately similar to ( 216) loc_os03g07360 12003.m06250 protein expressed proteinzf-Dof PGSC0003DMT400047370
Soltu.DM.05G006790	2.1545	1.10736	3.63292e-09	BIG PETAL P	MYC1	RNA.regulation of transcription.bHLH,Basic Helix-Loop-Helix family	RNA	moderately similar to ( 253) AT1G59640 | Symbols: ZCW32, BPEP | ZCW32; DNA binding / transcription factor | chr1:21909635-21911030 REVERSEmoderately similar to ( 213) loc_os07g09590 12007.m05414 protein bHLH transcription factor, putative, expressed PGSC0003DMT400058204
Soltu.DM.05G010890	4.60969	2.20467	1.41273e-19	DNA-binding storekeeper protein-related	Transcription regulator	RNA.regulation of transcription.GeBP like	RNA	weakly similar to ( 185) AT5G14280 | Symbols: | DNA-binding storekeeper protein-related | chr5:4609123-4611444 FORWARDweakly similar to ( 160) loc_os05g23700 12005.m06664 protein transcription regulator, putative, expressed PGSC0003DMT400045026
Soltu.DM.05G020580	2.68336	1.42404	5.7837e-09	Integrase-type DNA-binding superfamily protein	AP2/ERF domain-containing transcription factor	RNA.regulation of transcription.AP2/EREBP, APETALA2/Ethylene-responsive element binding protein family	RNA	weakly similar to ( 141) AT2G44940 | Symbols: | AP2 domain-containing transcription factor TINY, putative | chr2:18537294-18538181 FORWARDvery weakly similar to (80.1) ERF4_TOBAC Ethylene-responsive transcription factor 4 (Ethylene-responsive element-binding factor 4 homolog) (EREBP-3) (NtERF3) - Nicotiana tabacum (Common tobacco)weakly similar to ( 133) loc_os02g43970 12002.m09432 protein dehydr…
Soltu.DM.05G022940	2.04857	1.03462	1.32098e-14	DA1-related protein	Zinc ion binding protein	RNA.regulation of transcription.unclassified	RNA	highly similar to ( 596) AT2G39830 | Symbols: DAR2 | DAR2 (DA1-RELATED PROTEIN 2); zinc ion binding | chr2:16619950-16623658 REVERSEhighly similar to ( 512) loc_os03g16090 12003.m101288 protein zinc ion binding protein, putative, expressed PGSC0003DMT400069927
Soltu.DM.06G000090	3.35737	1.74733	2.29685e-07	myb domain protein	MYB12	RNA.regulation of transcription.MYB domain transcription factor family	RNA	moderately similar to ( 207) AT2G47460 | Symbols: MYB12, ATMYB12, PFG1 | MYB12 (MYB DOMAIN PROTEIN 12); DNA binding / transcription activator/ transcription factor | chr2:19476438-19479242 FORWARDmoderately similar to ( 211) MYBP_MAIZE Myb-related protein P - Zea mays (Maize)weakly similar to ( 196) loc_os03g19120 12003.m07329 protein yellow seed1, putative PGSC0003DMT400018841
Soltu.DM.06G018850	2.40719	1.26735	1.64896e-09	Homeodomain-like superfamily protein	MYB transcription factor MYB34	RNA.regulation of transcription.G2-like transcription factor family, GARP	RNA	weakly similar to ( 192) AT1G32240 | Symbols: KAN2 | KAN2 (KANADI 2); DNA binding / transcription factor | chr1:11625882-11630355 REVERSEweakly similar to ( 144) loc_os08g06370 12008.m04776 protein KANADI-like transcription factor FEATHERED, putative, expressed PGSC0003DMT400043200
Soltu.DM.06G021830	6.84093	2.77419	1.12516e-23	B-box	COL domain class transcription factor	RNA.regulation of transcription.C2C2(Zn) CO-like, Constans-like zinc finger family	RNA	very weakly similar to (94.4) AT3G21150 | Symbols: | zinc finger (B-box type) family protein | chr3:7412713-7413390 REVERSE PGSC0003DMT400068177
Soltu.DM.06G025970	2.75607	1.46261	2.3589e-18	myb domain protein	MYB domain class transcription factor	RNA.regulation of transcription.MYB domain transcription factor family	RNA	moderately similar to ( 276) AT3G47600 | Symbols: MYB94, ATMYBCP70, ATMYB94 | ATMYB94 (MYB DOMAIN PROTEIN 94); DNA binding / transcription factor | chr3:17539627-17541035 REVERSEweakly similar to ( 181) MYB4_ORYSA Myb-related protein Myb4 (OsMyb4) (Transcription factor RLTR1) - Oryza sativa (Rice)moderately similar to ( 271) loc_os08g33940 12008.m07384 protein MYB96, putative, expressed PGSC0003D…
Soltu.DM.06G034280	10.9374	3.45119	1.51015e-16	myb domain protein	MYB8	RNA.regulation of transcription.MYB domain transcription factor family	RNA	moderately similar to ( 209) AT1G06180 | Symbols: ATMYB13, ATMYBLFGN | ATMYB13 (MYB DOMAIN PROTEIN 13); DNA binding / transcription factor | chr1:1889510-1891089 FORWARDmoderately similar to ( 205) MYB4_ORYSA Myb-related protein Myb4 (OsMyb4) (Transcription factor RLTR1) - Oryza sativa (Rice)moderately similar to ( 205) loc_os04g43680 12004.m09327 protein myb-related protein Myb4, putative, expre…
Soltu.DM.07G018620	2.36516	1.24194	1.64461e-11	B-box type zinc finger family protein	Transcription factor	RNA.regulation of transcription.C2C2(Zn) CO-like, Constans-like zinc finger family	RNA	weakly similar to ( 105) AT4G27310 | Symbols: | zinc finger (B-box type) family protein | chr4:13675853-13676616 FORWARDvery weakly similar to (92.4) loc_os08g08120 12008.m26597 protein transcription factor/ zinc ion binding protein, putative, expressed PGSC0003DMT400067337
Soltu.DM.07G024100	2.13978	1.09746	6.3049e-11	Serine/threonine-protein kinase WNK (With No Lysine)-related	Conserved gene of unknown function	RNA.regulation of transcription.bHLH,Basic Helix-Loop-Helix family	RNA	moderately similar to ( 429) AT5G53900 | Symbols: | unknown protein | chr5:21881375-21883133 REVERSEmoderately similar to ( 386) loc_os11g25920 12011.m06514 protein EMB1444, putative, expressed PGSC0003DMT400032303
Soltu.DM.07G026590	2.23109	1.15775	5.69772e-27	Protein of unknown function (DUF3537)	Extracellular ligand-gated ion channel	RNA.regulation of transcription.AP2/EREBP, APETALA2/Ethylene-responsive element binding protein family	RNA	highly similar to ( 519) AT3G20300 | Symbols: | unknown protein | chr3:7079832-7081809 REVERSEmoderately similar to ( 301) loc_os06g42850 12006.m08815 protein expressed protein PGSC0003DMT400057442
Soltu.DM.08G000760	2.06804	1.04826	6.32736e-07	homeobox protein	Homeobox-leucine zipper protein	RNA.regulation of transcription.HB,Homeobox transcription factor family	RNA	moderately similar to ( 223) AT5G47370 | Symbols: HAT2 | HAT2; DNA binding / transcription factor/ transcription repressor | chr5:19216482-19217647 REVERSEweakly similar to ( 191) loc_os04g46350 12004.m09585 protein homeobox-leucine zipper protein ATHB-4, putative, expressed PGSC0003DMT400032546
Soltu.DM.08G004870	3.3971	1.7643	4.27953e-12	myb domain protein	MYB transcription factor MYB92	RNA.regulation of transcription.MYB domain transcription factor family	RNA	weakly similar to ( 199) AT3G13540 | Symbols: ATMYB5 | ATMYB5 (MYB DOMAIN PROTEIN 5); DNA binding / transcription factor | chr3:4420239-4421443 FORWARDweakly similar to ( 198) MYBC_MAIZE Anthocyanin regulatory C1 protein - Zea mays (Maize)weakly similar to ( 197) loc_os11g07890 12011.m04985 protein transposon protein, putative, CACTA, En/Spm sub-class PGSC0003DMT400014983
Soltu.DM.08G024940	5.27969	2.40045	1.65916e-07	Eukaryotic aspartyl protease family protein	Pepsin A	RNA.regulation of transcription.unclassified	RNA	moderately similar to ( 470) AT4G16563 | Symbols: | aspartyl protease family protein | chr4:9329933-9331432 REVERSEmoderately similar to ( 424) loc_os04g45270 12004.m09480 protein pepsin A, putative, expressed PGSC0003DMT400012257
Soltu.DM.08G029830	7.14686	2.83731	2.27473e-18	myb domain protein	MYB transcription factor MYB185	RNA.regulation of transcription.MYB domain transcription factor family	RNA	moderately similar to ( 201) AT3G13540 | Symbols: ATMYB5 | ATMYB5 (MYB DOMAIN PROTEIN 5); DNA binding / transcription factor | chr3:4420239-4421443 FORWARDmoderately similar to ( 203) MYB1_HORVU Myb-related protein Hv1 - Hordeum vulgare (Barley)moderately similar to ( 204) loc_os07g37210 12007.m07971 protein MYB transcription factor, putative, expressed PGSC0003DMT400031607
Soltu.DM.09G008070	2.29148	1.19628	9.24122e-15	RING/U-box superfamily protein	Ubiquitin-protein ligase	RNA.regulation of transcription.C3H zinc finger family	RNA	weakly similar to ( 125) AT2G38185 | Symbols: | zinc finger (C3HC4-type RING finger) family protein | chr2:16000516-16002699 FORWARD PGSC0003DMT400059393
Soltu.DM.09G029020	3.78094	1.91874	1.70443e-24	HMG (high mobility group) box protein with ARID/BRIGHT DNA-binding domain	Transcription factor	RNA.regulation of transcription.Nucleosome/chromatin assembly factor group	RNA	moderately similar to ( 315) AT1G04880 | Symbols: | high mobility group (HMG1/2) family protein / ARID/BRIGHT DNA-binding domain-containing protein | chr1:1376106-1378264 REVERSEmoderately similar to ( 246) loc_os02g27060 12002.m07850 protein HMG box family protein, expressedBRIGHT PGSC0003DMT400080360
Soltu.DM.10G000080	2.43282	1.28263	4.78186e-12	Homeodomain-like superfamily protein	MYB transcription factor MYB114	RNA.regulation of transcription.MYB-related transcription factor family	RNA	weakly similar to ( 123) AT1G01060 | Symbols: LHY, LHY1 | LHY (LATE ELONGATED HYPOCOTYL); DNA binding / transcription factor | chr1:33992-37061 REVERSEweakly similar to ( 124) loc_os08g06110 12008.m080033 protein LHY protein, putative, expressed PGSC0003DMT400029394
Soltu.DM.10G020820	4.07594	2.02713	8.51024e-25	myb domain protein	MYB transcription factor	RNA.regulation of transcription.MYB domain transcription factor family	RNA	weakly similar to ( 136) AT1G66370 | Symbols: MYB113, AtMYB113 | MYB113 (myb domain protein 113); DNA binding / transcription factor | chr1:24753634-24754604 FORWARDweakly similar to ( 117) MYBC_MAIZE Anthocyanin regulatory C1 protein - Zea mays (Maize)weakly similar to ( 117) loc_os03g29614 12003.m08231 protein anthocyanin regulatory C1 protein, putative, expressed PGSC0003DMT400036286
Soltu.DM.10G023770	3.14002	1.65077	1.32871e-16	Homeodomain-like superfamily protein	MYB transcription factor	RNA.regulation of transcription.MYB-related transcription factor family	RNA	moderately similar to ( 285) AT3G09600 | Symbols: | myb family transcription factor | chr3:2946459-2948200 FORWARDmoderately similar to ( 211) loc_os06g45840 12006.m71450 protein DNA binding protein, putative, expressed PGSC0003DMT400028711
Soltu.DM.10G026790	2.70322	1.43468	3.69594e-10	C2H2 and C2HC zinc fingers superfamily protein	Nucleic acid binding protein	RNA.regulation of transcription.C2H2 zinc finger family	RNA	weakly similar to ( 116) AT3G58070 | Symbols: GIS | GIS (GLABROUS INFLORESCENCE STEMS); nucleic acid binding / transcription factor/ zinc ion binding | chr3:21506845-21507606 REVERSEvery weakly similar to ( 100) loc_os03g11680 12003.m06620 protein zinc finger protein, putative, expressed PGSC0003DMT400060839
Soltu.DM.11G001710	2.08027	1.05677	3.3565e-15	Eukaryotic aspartyl protease family protein	Aspartic proteinase nepenthesin-1	RNA.regulation of transcription.unclassified	RNA	highly similar to ( 553) AT1G66180 | Symbols: | aspartyl protease family protein | chr1:24647221-24648513 FORWARDmoderately similar to ( 221) loc_os01g62630 12001.m12384 protein aspartic proteinase nepenthesin-2 precursor, putative, expressed PGSC0003DMT400034631
Soltu.DM.11G021700	2.33201	1.22157	7.0336e-31	myb-like HTH transcriptional regulator family protein	MYB-CC type transfactor	RNA.regulation of transcription.G2-like transcription factor family, GARP	RNA	moderately similar to ( 261) AT2G01060 | Symbols: | myb family transcription factor | chr2:73456-74902 REVERSEmoderately similar to ( 267) loc_os09g12770 12009.m059954 protein MYB-CC type transfactor, putative, expressed PGSC0003DMT400019099
Soltu.DM.11G022610	2.1486	1.1034	3.32827e-08	C2H2-like zinc finger protein	Nucleic acid binding protein	RNA.regulation of transcription.C2H2 zinc finger family	RNA	moderately similar to ( 304) AT3G45260 | Symbols: | zinc finger (C2H2 type) family protein | chr3:16596850-16598550 REVERSEmoderately similar to ( 289) loc_os01g09850 12001.m42906 protein zinc finger, C2H2-type, putative, expressed PGSC0003DMT400020945
Soltu.DM.12G005010	2.00308	1.00222	9.17601e-09	HMG (high mobility group) box protein with ARID/BRIGHT DNA-binding domain	Transcription factor	RNA.regulation of transcription.Nucleosome/chromatin assembly factor group	RNA	moderately similar to ( 272) AT1G76110 | Symbols: | high mobility group (HMG1/2) family protein / ARID/BRIGHT DNA-binding domain-containing protein | chr1:28555287-28557465 REVERSEmoderately similar to ( 219) loc_os09g37250 12009.m06672 protein ARID/BRIGHT DNA binding domain containing proteinBRIGHT PGSC0003DMT400075403

## Sheet: S5d. 6W-Leaves-MPD
Table S5d. Up-regulated and down-regulated genes encoding transcription regulatory elements in response to medium P-deficiency in the leaves of 6-week-old plants
Soltu.DM.02G009420	30.0956	4.91148	2.88057e-07	related to AP2	WIN1	RNA.regulation of transcription.AP2/EREBP, APETALA2/Ethylene-responsive element binding protein family	RNA	very weakly similar to (91.3) AT5G19790 | Symbols: RAP2.11 | RAP2.11 (related to AP2 11); DNA binding / transcription factor | chr5:6689271-6690032 REVERSEweakly similar to ( 105) loc_os12g39330 12012.m07718 protein AP2 domain containing protein, expressedAP2 AP2 PGSC0003DMT400064752
Soltu.DM.03G033090	2.05176	1.03686	1.73366e-06	Calcium-dependent lipid-binding (CaLB domain) family protein	Pollen-specific C2 domain containing protein	RNA.regulation of transcription.C2H2 zinc finger family	RNA	moderately similar to ( 258) AT3G17980 | Symbols: | C2 domain-containing protein | chr3:6152417-6153115 FORWARDweakly similar to ( 198) loc_os02g22130 12002.m07451 protein GTPase activating protein, putative, expressed PGSC0003DMT400074100
Soltu.DM.03G034120	2.60041	1.37874	4.1108e-08	Copper transport protein family	Conserved gene of unknown function	RNA.regulation of transcription.putative transcription regulator	RNA	very weakly similar to (82.4) AT3G25855 | Symbols: | unknown protein | chr3:9459608-9460267 REVERSEvery weakly similar to (95.1) loc_os09g24310 12009.m05587 protein expressed protein PGSC0003DMT400014616
Soltu.DM.05G002670	21.0452	4.39542	2.32288e-15	myb-like transcription factor family protein	DNA binding protein	RNA.regulation of transcription.G2-like transcription factor family, GARP	RNA	moderately similar to ( 231) AT1G68670 | Symbols: | myb family transcription factor | chr1:25782344-25783873 FORWARDweakly similar to ( 191) loc_os02g22020 12002.m07440 protein DNA binding protein, putative, expressed PGSC0003DMT400002162
Soltu.DM.05G010890	12.4773	3.64123	2.64352e-12	DNA-binding storekeeper protein-related	Transcription regulator	RNA.regulation of transcription.GeBP like	RNA	weakly similar to ( 185) AT5G14280 | Symbols: | DNA-binding storekeeper protein-related | chr5:4609123-4611444 FORWARDweakly similar to ( 160) loc_os05g23700 12005.m06664 protein transcription regulator, putative, expressed PGSC0003DMT400045026
Soltu.DM.05G012130	31.4823	4.97647	5.97341e-07	WRKY DNA-binding protein	WRKY-type DNA binding protein	RNA.regulation of transcription.WRKY domain transcription factor family	RNA	weakly similar to ( 169) AT5G13080 | Symbols: WRKY75, ATWRKY75 | WRKY75; transcription factor | chr5:4149928-4151019 REVERSEweakly similar to ( 174) loc_os11g29870 12011.m06896 protein OsWRKY72 - Superfamily of rice TFs having WRKY and zinc finger domains, expressedWRKY PGSC0003DMT400056352
Soltu.DM.05G016500	23.1964	4.53583	8.92034e-07	Eukaryotic aspartyl protease family protein	Basic 7S globulin 2 small subunit	RNA.regulation of transcription.unclassified	RNA	highly similar to ( 630) AT3G59080 | Symbols: | aspartyl protease family protein | chr3:21836812-21838419 FORWARDmoderately similar to ( 497) loc_os02g21040 12002.m07344 protein aspartic proteinase nepenthesin-2 precursor, putative, expressedAsp PGSC0003DMT400095799
Soltu.DM.06G004050	15.9813	3.99831	3.47996e-08	SCARECROW-like	GRAS family transcription factor	RNA.regulation of transcription.GRAS transcription factor family	RNA	moderately similar to ( 481) AT1G07530 | Symbols: SCL14, ATGRAS2, GRAS2 | SCL14 (SCARECROW-LIKE 14); transcription factor | chr1:2313828-2316137 REVERSEmoderately similar to ( 213) CIGR2_ORYSA Chitin-inducible gibberellin-responsive protein 2 - Oryza sativa (Rice)moderately similar to ( 451) loc_os03g48450 12003.m101444 protein DELLA protein RGL1, putative, expressedGRAS PGSC0003DMT400005481
Soltu.DM.06G005360	26.614	4.73412	1.38873e-07	LOB domain-containing protein	LOB domain protein 1	RNA.regulation of transcription.AS2,Lateral Organ Boundaries Gene Family	RNA	weakly similar to ( 190) AT2G28500 | Symbols: LBD11 | LBD11 (LOB DOMAIN-CONTAINING PROTEIN 11) | chr2:12186603-12188110 REVERSEweakly similar to ( 194) loc_os03g17810 12003.m07206 protein LOB domain protein 11, putative, expressedDUF260 PGSC0003DMT400065346
Soltu.DM.09G004090	6.56794	2.71544	2.28483e-07	growth-regulating factor	GRF domain class transcription factor	RNA.regulation of transcription.General Transcription	RNA	moderately similar to ( 232) AT3G52910 | Symbols: AtGRF4 | AtGRF4 (GROWTH-REGULATING FACTOR 4); transcription activator | chr3:19616177-19618268 REVERSEweakly similar to ( 121) loc_os04g48510 12004.m09787 protein transcription activator, putative, expressedWRC PGSC0003DMT400072628
Soltu.DM.09G009490	5.58083	2.48048	9.69339e-07	WRKY DNA-binding protein	WRKY-type transcription factor	RNA.regulation of transcription.WRKY domain transcription factor family	RNA	moderately similar to ( 310) AT2G38470 | Symbols: WRKY33, ATWRKY33 | WRKY33; transcription factor | chr2:16108476-16110539 FORWARDmoderately similar to ( 303) loc_os01g61080 12001.m12235 protein OsWRKY24 - Superfamily of rice TFs having WRKY and zinc finger domains, expressedWRKY PGSC0003DMT400030390

## Sheet: S5e. 3W-Roots-SPD
Table S5e. Up-regulated and down-regulated genes encoding transcription regulatory elements in response to severe P deficiency in the roots of 3-week-old plants
Soltu.DM.01G046530	72.7867	6.1856	1.97348e-08	basic helix-loop-helix (bHLH) DNA-binding superfamily protein	Basic helix-loop-helix protein BHLH10	RNA.regulation of transcription.bHLH,Basic Helix-Loop-Helix family	RNA	weakly similar to ( 147) AT2G14760 | Symbols: | basic helix-loop-helix protein / bHLH protein | chr2:6322459-6323312 REVERSEweakly similar to ( 125) loc_os12g39850 12012.m07769 protein DNA binding protein, putative PGSC0003DMT400087143
Soltu.DM.02G009420	26.5536	4.73083	3.46112e-24	related to AP2	WIN1	RNA.regulation of transcription.AP2/EREBP, APETALA2/Ethylene-responsive element binding protein family	RNA	very weakly similar to (91.3) AT5G19790 | Symbols: RAP2.11 | RAP2.11 (related to AP2 11); DNA binding / transcription factor | chr5:6689271-6690032 REVERSEweakly similar to ( 105) loc_os12g39330 12012.m07718 protein AP2 domain containing protein, expressedAP2 AP2 PGSC0003DMT400064752
Soltu.DM.02G022610	2.15718	1.10915	1.82093e-09	C2H2-like zinc finger protein	Nucleic acid binding protein	RNA.regulation of transcription.C2H2 zinc finger family	RNA	moderately similar to ( 416) AT5G52010 | Symbols: | zinc finger (C2H2 type) family protein | chr5:21121626-21122816 REVERSEmoderately similar to ( 347) loc_os06g07020 12006.m05427 protein zinc finger, C2H2 type family protein, expressed PGSC0003DMT400003844
Soltu.DM.03G024790	2.68454	1.42467	1.53758e-06	Transcriptional factor B3 family protein	B3 domain-containing protein Os01g0905400	RNA.regulation of transcription.B3 transcription factor family	RNA	very weakly similar to (88.2) loc_os01g67830 12001.m12887 protein B3 DNA binding domain containing protein, expressed PGSC0003DMT400039249
Soltu.DM.04G000120	2.50087	1.32243	1.92349e-24	myb-like transcription factor family protein	Transcription factor	RNA.regulation of transcription.MYB-related transcription factor family	RNA	weakly similar to ( 160) AT1G70000 | Symbols: | DNA-binding family protein | chr1:26363674-26364635 REVERSEweakly similar to ( 130) loc_os10g41200 12010.m21804 protein ZmMybst1, putative, expressed PGSC0003DMT400004809
Soltu.DM.04G026510	6.70461	2.74515	1.44394e-08	C2H2-like zinc finger protein	C2H2-type zinc finger protein	RNA.regulation of transcription.C2H2 zinc finger family	RNA	moderately similar to ( 213) AT4G35280 | Symbols: | zinc finger (C2H2 type) family protein | chr4:16787429-16788283 REVERSEvery weakly similar to (85.9) loc_os02g19180 12002.m07161 protein nucleic acid binding protein, putative PGSC0003DMT400002087
Soltu.DM.04G029740	3.83253	1.9383	9.09175e-19	myb domain protein	Transcription factor MYB102	RNA.regulation of transcription.MYB domain transcription factor family	RNA	moderately similar to ( 259) AT1G34670 | Symbols: AtMYB93 | AtMYB93 (myb domain protein 93); DNA binding / transcription factor | chr1:12709128-12710423 FORWARDmoderately similar to ( 205) MYB4_ORYSA Myb-related protein Myb4 (OsMyb4) (Transcription factor RLTR1) - Oryza sativa (Rice)moderately similar to ( 264) loc_os08g37970 12008.m07782 protein myb-like DNA-binding domain containing protein, ex…
Soltu.DM.05G002670	3.65221	1.86877	1.957e-62	myb-like transcription factor family protein	DNA binding protein	RNA.regulation of transcription.G2-like transcription factor family, GARP	RNA	moderately similar to ( 231) AT1G68670 | Symbols: | myb family transcription factor | chr1:25782344-25783873 FORWARDweakly similar to ( 191) loc_os02g22020 12002.m07440 protein DNA binding protein, putative, expressed PGSC0003DMT400002162
Soltu.DM.05G003160	3.47295	1.79616	1.44416e-27	LOB domain-containing protein	LOB domain-containing protein	RNA.regulation of transcription.AS2,Lateral Organ Boundaries Gene Family	RNA	moderately similar to ( 213) AT3G02550 | Symbols: LBD41 | LBD41 (LOB DOMAIN-CONTAINING PROTEIN 41) | chr3:536747-537650 REVERSEmoderately similar to ( 216) loc_os01g03890 12001.m07025 protein seed specific protein Bn15D17A, putativeDUF260 PGSC0003DMT400037711
Soltu.DM.05G010890	4.49386	2.16796	9.24189e-39	DNA-binding storekeeper protein-related	Transcription regulator	RNA.regulation of transcription.GeBP like	RNA	weakly similar to ( 185) AT5G14280 | Symbols: | DNA-binding storekeeper protein-related | chr5:4609123-4611444 FORWARDweakly similar to ( 160) loc_os05g23700 12005.m06664 protein transcription regulator, putative, expressed PGSC0003DMT400045026
Soltu.DM.06G000570	2.0873	1.06164	4.81143e-10	nuclear factor Y, subunit B5	HAP3 subunit of HAP complex	RNA.regulation of transcription.CCAAT box binding factor family, HAP3	RNA	weakly similar to ( 171) AT2G47810 | Symbols: NF-YB5 | NF-YB5 (NUCLEAR FACTOR Y, SUBUNIT B5); transcription factor | chr2:19582938-19583420 REVERSEweakly similar to ( 149) NFYB_MAIZE Nuclear transcription factor Y subunit B (NF-YB) (CAAT-box DNA-binding protein subunit B) - Zea mays (Maize)weakly similar to ( 184) loc_os01g70890 12001.m13134 protein nuclear transcription factor Y subunit B-5, put…
Soltu.DM.06G004050	4.0954	2.034	1.1071e-15	SCARECROW-like	GRAS family transcription factor	RNA.regulation of transcription.GRAS transcription factor family	RNA	moderately similar to ( 481) AT1G07530 | Symbols: SCL14, ATGRAS2, GRAS2 | SCL14 (SCARECROW-LIKE 14); transcription factor | chr1:2313828-2316137 REVERSEmoderately similar to ( 213) CIGR2_ORYSA Chitin-inducible gibberellin-responsive protein 2 - Oryza sativa (Rice)moderately similar to ( 451) loc_os03g48450 12003.m101444 protein DELLA protein RGL1, putative, expressedGRAS PGSC0003DMT400005481
Soltu.DM.07G003450	2.46598	1.30216	2.8182e-07	indole-3-acetic acid inducible	ATP binding protein	RNA.regulation of transcription.Aux/IAA family	RNA	very weakly similar to (97.1) AT4G32280 | Symbols: IAA29 | IAA29 (INDOLE-3-ACETIC ACID INDUCIBLE 29); transcription factor | chr4:15583479-15584628 FORWARDvery weakly similar to (91.3) IAA10_ORYSA Auxin-responsive protein IAA10 (Indoleacetic acid-induced protein 10) - Oryza sativa (Rice)very weakly similar to (91.3) loc_os02g57250 12002.m33477 protein OsIAA10 - Auxin-responsive Aux/IAA gene famil…
Soltu.DM.07G018410	5.0873	2.3469	1.89416e-16	GRAS family transcription factor	GRAS family transcription factor	RNA.regulation of transcription.GRAS transcription factor family	RNA	moderately similar to ( 355) AT3G49950 | Symbols: | scarecrow transcription factor family protein | chr3:18522570-18523802 FORWARDweakly similar to ( 162) CIGR2_ORYSA Chitin-inducible gibberellin-responsive protein 2 - Oryza sativa (Rice)moderately similar to ( 416) loc_os05g42130 12005.m08386 protein protein MONOCULM 1, putative, expressedGRAS PGSC0003DMT400067360
Soltu.DM.08G026800	2.40597	1.26662	3.91139e-13	TCP family transcription factor	TCP domain class transcription factor	RNA.regulation of transcription.TCP transcription factor family	RNA	weakly similar to ( 177) AT5G51910 | Symbols: | TCP family transcription factor, putative | chr5:21094704-21095585 REVERSEweakly similar to ( 125) loc_os09g34950 12009.m06495 protein auxin-induced basic helix-loop-helix transcription factor, putative, expressedTCP PGSC0003DMT400058534
Soltu.DM.09G008070	2.58426	1.36975	8.23989e-32	RING/U-box superfamily protein	Ubiquitin-protein ligase	RNA.regulation of transcription.C3H zinc finger family	RNA	weakly similar to ( 125) AT2G38185 | Symbols: | zinc finger (C3HC4-type RING finger) family protein | chr2:16000516-16002699 FORWARD PGSC0003DMT400059393
Soltu.DM.09G021300	4.07298	2.02608	4.66274e-08	GRAS family transcription factor	GRAS family transcription factor	RNA.regulation of transcription.GRAS transcription factor family	RNA	moderately similar to ( 408) AT3G54220 | Symbols: SCR, SGR1 | SCR (SCARECROW); protein binding / protein homodimerization/ sequence-specific DNA binding / transcription factor | chr3:20070550-20072625 FORWARDmoderately similar to ( 205) GAI1_VITVI DELLA protein GAI1 (Gibberellic acid-insensitive mutant protein 1) (VvGAI1) - Vitis vinifera (Grape)moderately similar to ( 402) loc_os11g03110 12011.m…
Soltu.DM.10G013570	56.7392	5.82627	1.13595e-06	basic helix-loop-helix (bHLH) DNA-binding superfamily protein	Transcription factor bHLH84	RNA.regulation of transcription.bHLH,Basic Helix-Loop-Helix family	RNA	weakly similar to ( 186) AT2G14760 | Symbols: | basic helix-loop-helix protein / bHLH protein | chr2:6322459-6323312 REVERSEweakly similar to ( 157) loc_os12g39850 12012.m07769 protein DNA binding protein, putative PGSC0003DMT400089728
Soltu.DM.11G003050	4.65864	2.21991	3.11669e-07	K-box region and MADS-box transcription factor family protein	MADS-box protein JOINTLESS	RNA.regulation of transcription.MADS box transcription factor family	RNA	moderately similar to ( 247) AT2G22540 | Symbols: SVP, AGL22 | SVP (SHORT VEGETATIVE PHASE); transcription factor/ translation repressor, nucleic acid binding | chr2:9580417-9583603 FORWARDweakly similar to ( 178) MAD22_ORYSA MADS-box transcription factor 22 (OsMADS22) - Oryza sativa (Rice)weakly similar to ( 178) loc_os02g52340 12002.m10265 protein MADS-box transcription factor 22, putative, exp…
Soltu.DM.11G008540	18.1625	4.18289	1.18275e-56	GRAS family transcription factor	GRAS family transcription factor	RNA.regulation of transcription.GRAS transcription factor family	RNA	weakly similar to ( 145) AT4G08250 | Symbols: | scarecrow transcription factor family protein | chr4:5196787-5198238 FORWARDweakly similar to ( 198) NSP2_MEDTR Nodulation signaling pathway 2 protein - Medicago truncatula (Barrel medic)weakly similar to ( 186) loc_os11g06180 12011.m04815 protein DELLA protein GAIP, putativeGRAS PGSC0003DMT400010158
Soltu.DM.11G021700	2.05283	1.03761	3.48338e-33	myb-like HTH transcriptional regulator family protein	MYB-CC type transfactor	RNA.regulation of transcription.G2-like transcription factor family, GARP	RNA	moderately similar to ( 261) AT2G01060 | Symbols: | myb family transcription factor | chr2:73456-74902 REVERSEmoderately similar to ( 267) loc_os09g12770 12009.m059954 protein MYB-CC type transfactor, putative, expressed PGSC0003DMT400019099
Soltu.DM.12G005270	2.26006	1.17636	3.26618e-28	salt tolerance homolog2	Salt-tolerance protein	RNA.regulation of transcription.C2C2(Zn) CO-like, Constans-like zinc finger family	RNA	weakly similar to ( 171) AT4G39070 | Symbols: | zinc finger (B-box type) family protein | chr4:18205061-18206421 REVERSEweakly similar to ( 165) loc_os02g43170 12002.m09352 protein salt tolerance-like protein, putative, expressed PGSC0003DMT400075652
Soltu.DM.12G010020	4.06165	2.02206	2.96908e-61	Homeodomain-like superfamily protein	MYBR domain class transcription factor	RNA.regulation of transcription.MYB-related transcription factor family	RNA	moderately similar to ( 251) AT3G16350 | Symbols: | myb family transcription factor | chr3:5547828-5549397 FORWARDmoderately similar to ( 243) loc_os01g09280 12001.m07553 protein myb-related transcription activator, putative, expressed PGSC0003DMT400067994
Soltu.DM.12G011580	2.1788	1.12353	2.09148e-26	auxin response factor	Auxin response factor 2	RNA.regulation of transcription.ARF, Auxin Response Factor family	RNA	highly similar to ( 959) AT5G62000 | Symbols: ARF2, ARF1-BP, HSS | ARF2 (AUXIN RESPONSE FACTOR 2); protein binding / transcription factor | chr5:24910859-24914680 FORWARDhighly similar to ( 793) loc_os11g32110 12011.m07113 protein auxin response factor 2, putative, expressedAuxin_resp B3 PGSC0003DMT400037454
Soltu.DM.12G014910	2.2719	1.1839	3.7536e-18	nuclear factor Y, subunit C9	CONSTANS interacting protein 2b	RNA.regulation of transcription.CCAAT box binding factor family, HAP5	RNA	moderately similar to ( 211) AT1G08970 | Symbols: HAP5C, NF-YC9 | NF-YC9 (NUCLEAR FACTOR Y, SUBUNIT C9); DNA binding / transcription factor | chr1:2883144-2883839 FORWARDweakly similar to ( 186) loc_os02g07450 12002.m33577 protein nuclear transcription factor Y subunit C-2, putative, expressedHAP5 CBFD_NFYB_HMF PGSC0003DMT400008659
Soltu.DM.02G016980	-5.79042	-1.53367	9.97178e-08	homeobox	Homeobox-leucine zipper protein ATHB-52	RNA.regulation of transcription.HB,Homeobox transcription factor family	RNA	very weakly similar to (88.6) AT3G01470 | Symbols: ATHB-1, ATHB1, HD-ZIP-1, HAT5 | ATHB-1 (ARABIDOPSIS THALIANA HOMEOBOX 1); DNA binding / protein homodimerization/ sequence-specific DNA binding / transcription activator/ transcription factor | chr3:182648-184034 REVERSEvery weakly similar to (92.0) loc_os10g26500 12010.m05590 protein homeodomain-leucine zipper transcription factor TaHDZipI-2, pu…
Soltu.DM.02G020620	-4.17324	-1.06117	1.45762e-07	KNOX/ELK homeobox transcription factor	Homeobox protein knotted-1-like LET6	RNA.regulation of transcription.HB,Homeobox transcription factor family	RNA	moderately similar to ( 367) AT1G62360 | Symbols: STM, BUM1, SHL, WAM1, BUM, WAM | STM (SHOOT MERISTEMLESS); transcription factor | chr1:23058796-23061722 REVERSEmoderately similar to ( 387) HSBH1_SOYBN Homeobox protein SBH1 - Glycine max (Soybean)moderately similar to ( 250) loc_os03g51690 12003.m35624 protein homeobox protein OSH1, putative, expressedKNOX2 KNOX1 PGSC0003DMT400043083
Soltu.DM.02G026850	-4.75557	-1.24962	9.40373e-07	AGAMOUS-like	Mads box protein	RNA.regulation of transcription.MADS box transcription factor family	RNA	weakly similar to ( 162) AT3G57230 | Symbols: AGL16 | AGL16 (AGAMOUS-LIKE 16); transcription factor | chr3:21177710-21180671 FORWARDweakly similar to ( 180) MAD27_ORYSA MADS-box transcription factor 27 (OsMADS27) (RMADS218) - Oryza sativa (Rice)weakly similar to ( 180) loc_os02g36924 12002.m08779 protein MADS-box transcription factor 27, putative, expressed PGSC0003DMT400024193
Soltu.DM.02G029300	-5.89916	-1.56051	3.1237e-10	Homeodomain-like superfamily protein	DNA binding protein	RNA.regulation of transcription.G2-like transcription factor family, GARP	RNA	weakly similar to ( 174) AT4G37180 | Symbols: | myb family transcription factor | chr4:17504648-17506107 FORWARDweakly similar to ( 158) loc_os01g08160 12001.m07441 protein myb-like DNA-binding domain, SHAQKYF class family protein, expressed PGSC0003DMT400026096
Soltu.DM.03G012570	-9.04923	-2.17779	2.95558e-07	Ethylene insensitive 3 family protein	Transcription factor	RNA.regulation of transcription.EIN3-like(EIL) transcription factor family	RNA	weakly similar to ( 127) AT1G73730 | Symbols: EIL3, SLIM1 | EIL3 (ETHYLENE-INSENSITIVE3-LIKE3); DNA binding / transcription factor | chr1:27730434-27732363 REVERSEweakly similar to ( 120) loc_os03g20790 12003.m07486 protein ETHYLENE-INSENSITIVE3-like 1 protein, putative, expressedEIN3 PGSC0003DMT400043160
Soltu.DM.06G004450	-4.38523	-1.13265	2.38747e-07	myb domain protein	R2r3-myb transcription factor	RNA.regulation of transcription.MYB domain transcription factor family	RNA	weakly similar to ( 108) AT3G46130 | Symbols: MYB111, PFG3, ATMYB48-2 | MYB111 (MYB DOMAIN PROTEIN 111); DNA binding / transcription factor | chr3:16945465-16946376 FORWARDweakly similar to ( 108) MYBA1_ORYSA Myb-related protein MYBAS1 - Oryza sativa (Rice)weakly similar to ( 109) loc_os11g47460 12011.m28697 protein MYB59, putative, expressed PGSC0003DMT400028227
Soltu.DM.07G028210	-5.73226	-1.5191	3.70314e-07	GRAS family transcription factor	Lateral suppressor	RNA.regulation of transcription.GRAS transcription factor family	RNA	moderately similar to ( 365) AT1G55580 | Symbols: LAS, SCL18 | LAS (Lateral Suppressor); transcription factor | chr1:20764106-20765443 FORWARDmoderately similar to ( 245) MOC_ORYSA Protein MONOCULM 1 - Oryza sativa (Rice)moderately similar to ( 259) loc_os02g10360 12002.m06334 protein protein MONOCULM 1, putativeGRAS PGSC0003DMT400057265
Soltu.DM.10G024950	-4.47971	-1.16341	7.62456e-15	A20/AN1-like zinc finger family protein	Stress-associated protein 9	RNA.regulation of transcription.unclassified	RNA	weakly similar to ( 142) AT2G36320 | Symbols: | zinc finger (AN1-like) family protein | chr2:15229388-15229873 FORWARDvery weakly similar to (97.1) ISAP1_ORYSA Multiple stress-responsive zinc-finger protein ISAP1 (Stress-associated protein 1) (OsISAP1) - Oryza sativa (Rice)weakly similar to ( 120) loc_os07g07350 12007.m28950 protein zinc finger A20 and AN1 domains-containing protein, putative, ex…
Soltu.DM.10G027730	-238.363	-6.89702	2.10323e-10	basic helix-loop-helix protein	Conserved gene of unknown function	RNA.regulation of transcription.bHLH,Basic Helix-Loop-Helix family	RNA	weakly similar to ( 113) AT2G41240 | Symbols: BHLH100 | BHLH100 (BASIC HELIX-LOOP-HELIX PROTEIN 100); DNA binding / transcription factor | chr2:17198331-17199320 REVERSEvery weakly similar to (82.0) loc_os01g72370 12001.m13272 protein ORG3, putative, expressed PGSC0003DMT400076759
Soltu.DM.10G027750	-29.1387	-3.86487	1.19044e-22	basic helix-loop-helix (bHLH) DNA-binding superfamily protein	Gene of unknown function	RNA.regulation of transcription.bHLH,Basic Helix-Loop-Helix family	RNA	PGSC0003DMT400076775
Soltu.DM.10G027760	-11.6372	-2.54068	2.3979e-35	basic helix-loop-helix (bHLH) DNA-binding superfamily protein	Gene of unknown function	RNA.regulation of transcription.bHLH,Basic Helix-Loop-Helix family	RNA	PGSC0003DMT400076775
Soltu.DM.10G029270	-4.95854	-1.30991	6.30888e-12	myb-like HTH transcriptional regulator family protein	Transcription factor	RNA.regulation of transcription.G2-like transcription factor family, GARP	RNA	weakly similar to ( 198) AT5G06800 | Symbols: | myb family transcription factor | chr5:2103374-2105680 FORWARDweakly similar to ( 193) loc_os04g56990 12004.m101684 protein transfactor, putative, expressed PGSC0003DMT400029758

## Sheet: S5f. 6W-Roots-SPD
Table S5f. Up-regulated and down-regulated genes encoding transcription regulatory elements in response to severe P deficiency in the roots of 6-week-old plants
Soltu.DM.01G001090	4.65718	2.21946	5.17791e-19	related to AP2	ERF transcription factor	RNA.regulation of transcription.AP2/EREBP, APETALA2/Ethylene-responsive element binding protein family	RNA	very weakly similar to (94.0) AT5G19790 | Symbols: RAP2.11 | RAP2.11 (related to AP2 11); DNA binding / transcription factor | chr5:6689271-6690032 REVERSEweakly similar to ( 102) loc_os07g10410 12007.m05496 protein conserved hypothetical proteinAP2 AP2 PGSC0003DMT400060936
Soltu.DM.01G019810	4.38049	2.13109	1.08548e-14	RGA-like	DELLA protein GAI1	RNA.regulation of transcription.GRAS transcription factor family	RNA	weakly similar to ( 193) AT3G03450 | Symbols: RGL2 | RGL2 (RGA-LIKE 2); transcription factor | chr3:819636-821279 REVERSEweakly similar to ( 186) GAI1_VITVI DELLA protein GAI1 (Gibberellic acid-insensitive mutant protein 1) (VvGAI1) - Vitis vinifera (Grape)weakly similar to ( 165) loc_os03g49990 12003.m09996 protein DELLA protein SLR1, putative, expressedGRAS PGSC0003DMT400056232
Soltu.DM.01G032490	2.33928	1.22607	6.29039e-19	arginine/serine-rich splicing factor	AP2/ERF domain-containing transcription factor	RNA.regulation of transcription.AP2/EREBP, APETALA2/Ethylene-responsive element binding protein family	RNA	very weakly similar to (80.9) AT5G19790 | Symbols: RAP2.11 | RAP2.11 (related to AP2 11); DNA binding / transcription factor | chr5:6689271-6690032 REVERSEvery weakly similar to (82.0) loc_os07g10410 12007.m05496 protein conserved hypothetical proteinAP2 AP2 PGSC0003DMT400043930
Soltu.DM.01G033400	5.24489	2.39091	5.816e-09	AT hook motif DNA-binding family protein	DNA binding protein	RNA.regulation of transcription.putative transcription regulator	RNA	weakly similar to ( 178) AT2G45850 | Symbols: | DNA-binding family protein | chr2:18871901-18873457 REVERSEweakly similar to ( 157) loc_os02g57820 12002.m10803 protein DNA binding protein, putative, expressedDUF296 PGSC0003DMT400000466
Soltu.DM.01G035540	2.90004	1.53607	1.14709e-07	Basic helix-loop-helix (bHLH) DNA-binding family protein	DNA binding protein	RNA.regulation of transcription.bHLH,Basic Helix-Loop-Helix family	RNA	moderately similar to ( 231) AT4G00870 | Symbols: | basic helix-loop-helix (bHLH) family protein | chr4:362230-363639 REVERSEweakly similar to ( 155) loc_os10g42430 12010.m06996 protein transcription factor MYC7E, putative, expressed PGSC0003DMT400047220
Soltu.DM.01G040220	3.42409	1.77572	5.21665e-09	basic region/leucine zipper motif	Anaerobic basic leucine zipper protein	RNA.regulation of transcription.bZIP transcription factor family	RNA	very weakly similar to ( 100) AT3G62420 | Symbols: ATBZIP53 | ATBZIP53 (BASIC REGION/LEUCINE ZIPPER MOTIF 53); DNA binding / protein heterodimerization/ sequence-specific DNA binding / transcription factor | chr3:23091844-23092284 REVERSEvery weakly similar to (85.1) loc_os12g37410 12012.m07526 protein ocs element-binding factor 1, putative, expressed PGSC0003DMT400085559
Soltu.DM.01G046530	19.5907	4.2921	8.88982e-14	basic helix-loop-helix (bHLH) DNA-binding superfamily protein	Basic helix-loop-helix protein BHLH10	RNA.regulation of transcription.bHLH,Basic Helix-Loop-Helix family	RNA	weakly similar to ( 147) AT2G14760 | Symbols: | basic helix-loop-helix protein / bHLH protein | chr2:6322459-6323312 REVERSEweakly similar to ( 125) loc_os12g39850 12012.m07769 protein DNA binding protein, putative PGSC0003DMT400087143
Soltu.DM.01G046580	2.53498	1.34197	3.12247e-08	LOB domain-containing protein	LOB domain-containing protein	RNA.regulation of transcription.AS2,Lateral Organ Boundaries Gene Family	RNA	moderately similar to ( 201) AT5G67420 | Symbols: LBD37 | LBD37 (LOB DOMAIN-CONTAINING PROTEIN 37) | chr5:26904576-26905415 REVERSEweakly similar to ( 196) loc_os03g33090 12003.m08552 protein seed specific protein Bn15D17A, putative, expressedDUF260 PGSC0003DMT400066165
Soltu.DM.01G047820	2.75497	1.46203	1.82657e-24	Homeodomain-like superfamily protein	Conserved gene of unknown function	RNA.regulation of transcription.G2-like transcription factor family, GARP	RNA	weakly similar to ( 173) AT2G03500 | Symbols: | myb family transcription factor | chr2:1059926-1062259 FORWARDweakly similar to ( 138) loc_os02g22020 12002.m07440 protein DNA binding protein, putative, expressed PGSC0003DMT400066352
Soltu.DM.02G002420	3.51475	1.81342	1.96617e-12	Mitochondrial transcription termination factor family protein	MTERF	RNA.regulation of transcription.unclassified	RNA	moderately similar to ( 350) AT2G34620 | Symbols: | mitochondrial transcription termination factor-related / mTERF-related | chr2:14577196-14578203 FORWARDmoderately similar to ( 303) loc_os03g57149 12003.m101627 protein mTERF-like protein, putative, expressedmTERF PGSC0003DMT400080487
Soltu.DM.02G009420	28.9883	4.8574	8.117e-57	related to AP2	WIN1	RNA.regulation of transcription.AP2/EREBP, APETALA2/Ethylene-responsive element binding protein family	RNA	very weakly similar to (91.3) AT5G19790 | Symbols: RAP2.11 | RAP2.11 (related to AP2 11); DNA binding / transcription factor | chr5:6689271-6690032 REVERSEweakly similar to ( 105) loc_os12g39330 12012.m07718 protein AP2 domain containing protein, expressedAP2 AP2 PGSC0003DMT400064752
Soltu.DM.02G009620	4.13681	2.04852	2.2017e-24	cycling DOF factor	Zinc finger protein	RNA.regulation of transcription.C2C2(Zn) DOF zinc finger family	RNA	moderately similar to ( 253) AT5G39660 | Symbols: CDF2 | CDF2 (CYCLING DOF FACTOR 2); DNA binding / protein binding / transcription factor | chr5:15878920-15880712 FORWARDvery weakly similar to (95.5) MNB1A_MAIZE Dof zinc finger protein MNB1A - Zea mays (Maize)moderately similar to ( 216) loc_os01g15900 12001.m08188 protein expressed proteinzf-Dof PGSC0003DMT400064695
Soltu.DM.02G009990	6.79773	2.76505	3.2828e-11	hypothetical protein	Cytosine-specific methyltransferase	RNA.regulation of transcription.DNA methyltransferases	RNA	nearly identical (1757) AT5G49160 | Symbols: MET1, MET2, METI, DDM2, DMT01, DMT1 | MET1 (METHYLTRANSFERASE 1); methyltransferase | chr5:19932501-19938186 FORWARDmoderately similar to ( 206) CMT1_MAIZE DNA (cytosine-5)-methyltransferase 1 (EC 2.1.1.37) (Chromomethylase 1) (Zea methyltransferase2) (Zmet2) (DNA cytosine methyltransferase MET2a) - Zea mays (Maize)highly similar to ( 682) loc_os07g085…
Soltu.DM.02G018950	4.17414	2.06148	1.04412e-24	B-box type zinc finger family protein	COL domain class transcription factor	RNA.regulation of transcription.C2C2(Zn) CO-like, Constans-like zinc finger family	RNA	weakly similar to ( 120) AT5G54470 | Symbols: | zinc finger (B-box type) family protein | chr5:22114584-22115315 REVERSEvery weakly similar to (97.4) loc_os08g08120 12008.m26597 protein transcription factor/ zinc ion binding protein, putative, expressed PGSC0003DMT400057529
Soltu.DM.02G020630	8.3491	3.06162	2.41509e-17	PHD finger family protein / bromo-adjacent homology (BAH) domain-containing protein	Transcription factor	RNA.regulation of transcription.Chromatin Remodeling Factors	RNA	moderately similar to ( 295) AT4G22140 | Symbols: | DNA binding / protein binding / zinc ion binding | chr4:11728093-11730230 REVERSEmoderately similar to ( 283) loc_os09g21770 12009.m05384 protein DNA binding protein, putative, expressedBAH_BAHCC1 BAH BAH BAH PGSC0003DMT400043085
Soltu.DM.02G022610	2.89746	1.53479	1.83829e-11	C2H2-like zinc finger protein	Nucleic acid binding protein	RNA.regulation of transcription.C2H2 zinc finger family	RNA	moderately similar to ( 416) AT5G52010 | Symbols: | zinc finger (C2H2 type) family protein | chr5:21121626-21122816 REVERSEmoderately similar to ( 347) loc_os06g07020 12006.m05427 protein zinc finger, C2H2 type family protein, expressed PGSC0003DMT400003844
Soltu.DM.02G024440	2.22827	1.15593	1.28966e-08	K-box region and MADS-box transcription factor family protein	TDR6 protein	RNA.regulation of transcription.MADS box transcription factor family	RNA	weakly similar to ( 197) AT3G54340 | Symbols: AP3, ATAP3 | AP3 (APETALA 3); DNA binding / transcription factor | chr3:20119428-20121087 REVERSEmoderately similar to ( 251) DEFA_ANTMA Floral homeotic protein DEFICIENS - Antirrhinum majus (Garden snapdragon)moderately similar to ( 211) loc_os06g49840 12006.m09508 protein MADS-box transcription factor 16, putative, expressedMADS_MEF2_like MADS MADS …
Soltu.DM.02G025490	3.04594	1.60689	3.62732e-14	homeobox protein	Homeobox-leucine zipper protein ATHB-40	RNA.regulation of transcription.HB,Homeobox transcription factor family	RNA	weakly similar to ( 176) AT2G18550 | Symbols: HB-2, ATHB21 | HB-2 (HOMEOBOX-2); DNA binding / transcription factor | chr2:8049663-8051213 REVERSEweakly similar to ( 105) loc_os07g39320 12007.m08174 protein DNA binding protein, putative, expressed PGSC0003DMT400033036
Soltu.DM.02G026330	2.16887	1.11695	3.39441e-08	nuclear factor Y, subunit C4	CONSTANS interacting protein 2a	RNA.regulation of transcription.CCAAT box binding factor family, HAP5	RNA	weakly similar to ( 155) AT3G48590 | Symbols: HAP5A, ATHAP5A, NF-YC1 | NF-YC1 (NUCLEAR FACTOR Y, SUBUNIT C1); DNA binding / transcription activator/ transcription factor | chr3:18008893-18009938 REVERSEweakly similar to ( 135) loc_os02g07450 12002.m33577 protein nuclear transcription factor Y subunit C-2, putative, expressedHAP5 PGSC0003DMT400039253
Soltu.DM.02G027820	10.97	3.45549	2.10607e-94	LOB domain-containing protein	LOB domain-containing protein	RNA.regulation of transcription.AS2,Lateral Organ Boundaries Gene Family	RNA	moderately similar to ( 239) AT5G67420 | Symbols: LBD37 | LBD37 (LOB DOMAIN-CONTAINING PROTEIN 37) | chr5:26904576-26905415 REVERSEmoderately similar to ( 230) loc_os03g33090 12003.m08552 protein seed specific protein Bn15D17A, putative, expressedDUF260 PGSC0003DMT400064185
Soltu.DM.02G028460	8.02931	3.00528	9.76527e-48	SET domain-containing protein	PHCLF2	RNA.regulation of transcription.unclassified	RNA	highly similar to ( 570) AT2G23380 | Symbols: CLF, ICU1, SDG1, SET1 | CLF (CURLY LEAF); transcription factor | chr2:9955570-9960117 FORWARDhighly similar to ( 531) EZ1_MAIZE Polycomb protein EZ1 (Enhancer of zeste protein 1) - Zea mays (Maize)highly similar to ( 517) loc_os06g16390 12006.m06352 protein polycomb protein EZ1, putative, expressed PGSC0003DMT400010235
Soltu.DM.02G031630	2.39709	1.26128	3.44302e-18	cycling DOF factor	Zinc finger protein	RNA.regulation of transcription.C2C2(Zn) DOF zinc finger family	RNA	moderately similar to ( 234) AT5G39660 | Symbols: CDF2 | CDF2 (CYCLING DOF FACTOR 2); DNA binding / protein binding / transcription factor | chr5:15878920-15880712 FORWARDvery weakly similar to (98.2) MNB1A_MAIZE Dof zinc finger protein MNB1A - Zea mays (Maize)moderately similar to ( 202) loc_os03g07360 12003.m06250 protein expressed proteinzf-Dof PGSC0003DMT400003360
Soltu.DM.02G033800	2.2273	1.1553	5.58517e-14	myb domain protein	MYB transcription factor	RNA.regulation of transcription.MYB domain transcription factor family	RNA	moderately similar to ( 237) AT5G14340 | Symbols: AtMYB40 | AtMYB40 (myb domain protein 40); DNA binding / transcription factor | chr5:4623367-4624779 FORWARDmoderately similar to ( 220) ODO1_PETHY ODORANT1 protein (MYB-like protein ODO1) - Petunia hybrida (Petunia)moderately similar to ( 227) loc_os09g23620 12009.m05519 protein odorant 1 protein, putative, expressed PGSC0003DMT400032930
Soltu.DM.02G034390	14.6974	3.87748	2.21609e-17	GRAS family transcription factor	GRAS family transcription factor	RNA.regulation of transcription.GRAS transcription factor family	RNA	moderately similar to ( 308) AT1G66350 | Symbols: RGL1, RGL | RGL1 (RGA-LIKE 1); transcription factor | chr1:24748327-24749862 FORWARDmoderately similar to ( 317) GAI1_VITVI DELLA protein GAI1 (Gibberellic acid-insensitive mutant protein 1) (VvGAI1) - Vitis vinifera (Grape)highly similar to ( 508) loc_os11g31100 12011.m07015 protein SCARECROW, putativeGRAS PGSC0003DMT400052191
Soltu.DM.03G004150	4.40369	2.13871	3.80313e-12	cryptochrome-interacting basic-helix-loop-helix	Transcription factor bHLH63	RNA.regulation of transcription.bHLH,Basic Helix-Loop-Helix family	RNA	weakly similar to ( 140) AT4G34530 | Symbols: CIB1 | CIB1 (CRYPTOCHROME-INTERACTING BASIC-HELIX-LOOP-HELIX 1); DNA binding / transcription factor | chr4:16498466-16499946 FORWARDweakly similar to ( 146) loc_os09g32510 12009.m22151 protein BHLH transcription factor, putative, expressed PGSC0003DMT400058169
Soltu.DM.03G005770	2.52395	1.33569	4.35865e-09	Integrase-type DNA-binding superfamily protein	APETALA2	RNA.regulation of transcription.AP2/EREBP, APETALA2/Ethylene-responsive element binding protein family	RNA	moderately similar to ( 336) AT4G36920 | Symbols: AP2, FLO2, FL1 | AP2 (APETALA 2); transcription factor | chr4:17400998-17403140 FORWARDweakly similar to ( 141) BBM1_BRANA Protein BABY BOOM 1 (BnBBM1) - Brassica napus (Rape)moderately similar to ( 309) loc_os04g55560 12004.m35488 protein AP2 domain containing protein, expressedAP2 AP2 PGSC0003DMT400016585
Soltu.DM.03G024790	5.00397	2.32307	2.28544e-21	Transcriptional factor B3 family protein	B3 domain-containing protein Os01g0905400	RNA.regulation of transcription.B3 transcription factor family	RNA	very weakly similar to (88.2) loc_os01g67830 12001.m12887 protein B3 DNA binding domain containing protein, expressed PGSC0003DMT400039249
Soltu.DM.03G027000	3.80966	1.92966	1.27475e-06	WRKY DNA-binding protein	WRKY72	RNA.regulation of transcription.WRKY domain transcription factor family	RNA	weakly similar to ( 200) AT5G15130 | Symbols: WRKY72, ATWRKY72 | WRKY72; transcription factor | chr5:4904426-4906879 FORWARDmoderately similar to ( 207) loc_os06g05380 12006.m91873 protein OsWRKY73 - Superfamily of rice TFs having WRKY and zinc finger domains, expressedWRKY PGSC0003DMT400046570
Soltu.DM.03G033840	4.29641	2.10313	3.50115e-09	BR enhanced expression	DNA binding protein	RNA.regulation of transcription.bHLH,Basic Helix-Loop-Helix family	RNA	weakly similar to ( 167) AT1G18400 | Symbols: BEE1 | BEE1 (BR Enhanced Expression 1); transcription factor | chr1:6331464-6333576 FORWARDweakly similar to ( 125) loc_os09g32510 12009.m22151 protein BHLH transcription factor, putative, expressed PGSC0003DMT400014656
Soltu.DM.03G035810	2.12377	1.08663	1.77675e-20	phytochrome-associated protein	ARF domain class transcription factor	RNA.regulation of transcription.Aux/IAA family	RNA	moderately similar to ( 212) AT3G16500 | Symbols: PAP1, IAA26 | PAP1 (PHYTOCHROME-ASSOCIATED PROTEIN 1); transcription factor | chr3:5612801-5614208 REVERSEweakly similar to ( 196) IAA7_ORYSA Auxin-responsive protein IAA7 (Indoleacetic acid-induced protein 7) - Oryza sativa (Rice)weakly similar to ( 196) loc_os02g13520 12002.m06598 protein OsIAA7 - Auxin-responsive Aux/IAA gene family member, exp…
Soltu.DM.04G000120	2.73162	1.44976	4.44744e-28	myb-like transcription factor family protein	Transcription factor	RNA.regulation of transcription.MYB-related transcription factor family	RNA	weakly similar to ( 160) AT1G70000 | Symbols: | DNA-binding family protein | chr1:26363674-26364635 REVERSEweakly similar to ( 130) loc_os10g41200 12010.m21804 protein ZmMybst1, putative, expressed PGSC0003DMT400004809
Soltu.DM.04G000200	4.51774	2.1756	1.89962e-15	basic leucine-zipper	Ocs element-binding factor	RNA.regulation of transcription.bZIP transcription factor family	RNA	weakly similar to ( 119) AT3G30530 | Symbols: ATBZIP42 | ATBZIP42 (ARABIDOPSIS THALIANA BASIC LEUCINE-ZIPPER 42); DNA binding / protein heterodimerization/ protein homodimerization/ transcription factor | chr3:12139512-12140033 FORWARD PGSC0003DMT400004821
Soltu.DM.04G008940	2.40134	1.26384	3.9873e-36	zinc finger protein	Zinc finger protein	RNA.regulation of transcription.C2H2 zinc finger family	RNA	weakly similar to ( 125) AT1G66140 | Symbols: ZFP4 | ZFP4 (ZINC FINGER PROTEIN 4); nucleic acid binding / transcription factor/ zinc ion binding | chr1:24620063-24620845 REVERSEweakly similar to ( 108) loc_os03g13600 12003.m35118 protein zinc finger protein 7, putative, expressed PGSC0003DMT400060730
Soltu.DM.04G022900	3.0966	1.63068	2.06211e-07	nuclear factor Y, subunit B3	Ccaat-binding transcription factor subunit A	RNA.regulation of transcription.CCAAT box binding factor family, HAP3	RNA	weakly similar to ( 172) AT4G14540 | Symbols: NF-YB3 | NF-YB3 (NUCLEAR FACTOR Y, SUBUNIT B3); transcription factor | chr4:8344663-8345148 FORWARDweakly similar to ( 164) NFYB_MAIZE Nuclear transcription factor Y subunit B (NF-YB) (CAAT-box DNA-binding protein subunit B) - Zea mays (Maize)weakly similar to ( 184) loc_os08g07740 12008.m04912 protein nuclear transcription factor Y subunit B-3, putat…
Soltu.DM.04G026510	3.09831	1.63148	5.09215e-07	C2H2-like zinc finger protein	C2H2-type zinc finger protein	RNA.regulation of transcription.C2H2 zinc finger family	RNA	moderately similar to ( 213) AT4G35280 | Symbols: | zinc finger (C2H2 type) family protein | chr4:16787429-16788283 REVERSEvery weakly similar to (85.9) loc_os02g19180 12002.m07161 protein nucleic acid binding protein, putative PGSC0003DMT400002087
Soltu.DM.04G027180	7.2068	2.84936	2.88052e-13	Transcription elongation factor (TFIIS) family protein	Conserved gene of unknown function	RNA.regulation of transcription.putative transcription regulator	RNA	weakly similar to ( 135) AT5G09850 | Symbols: | transcription elongation factor-related | chr5:3063488-3065221 REVERSEweakly similar to ( 126) loc_os12g06850 12012.m27023 protein expressed protein PGSC0003DMT400061902
Soltu.DM.04G027450	2.5312	1.33982	5.47344e-07	ethylene response factor	AP2/ERF domain-containing transcription factor	RNA.regulation of transcription.AP2/EREBP, APETALA2/Ethylene-responsive element binding protein family	RNA	very weakly similar to (99.4) AT5G50080 | Symbols: ERF110 | DNA binding / transcription factor | chr5:20365948-20366835 FORWARDvery weakly similar to (81.6) ERF1_ORYSA Ethylene-responsive transcription factor 1 (Ethylene-responsive element-binding factor 1) (EREBP-1) (OsEREBP1) - Oryza sativa (Rice)very weakly similar to (89.7) loc_os04g32620 12004.m08360 protein DNA binding protein, putative, ex…
Soltu.DM.04G029740	2.29537	1.19872	2.95587e-07	myb domain protein	Transcription factor MYB102	RNA.regulation of transcription.MYB domain transcription factor family	RNA	moderately similar to ( 259) AT1G34670 | Symbols: AtMYB93 | AtMYB93 (myb domain protein 93); DNA binding / transcription factor | chr1:12709128-12710423 FORWARDmoderately similar to ( 205) MYB4_ORYSA Myb-related protein Myb4 (OsMyb4) (Transcription factor RLTR1) - Oryza sativa (Rice)moderately similar to ( 264) loc_os08g37970 12008.m07782 protein myb-like DNA-binding domain containing protein, ex…
Soltu.DM.04G032790	7.39316	2.88619	2.31876e-12	LOB domain-containing protein	LOB domain-containing protein	RNA.regulation of transcription.AS2,Lateral Organ Boundaries Gene Family	RNA	weakly similar to ( 170) AT3G49940 | Symbols: LBD38 | LBD38 (LOB DOMAIN-CONTAINING PROTEIN 38) | chr3:18514465-18515302 FORWARDweakly similar to ( 155) loc_os03g33090 12003.m08552 protein seed specific protein Bn15D17A, putative, expressedDUF260 PGSC0003DMT400055393
Soltu.DM.05G001710	3.33757	1.7388	3.48454e-09	basic leucine-zipper	Ocs element-binding factor	RNA.regulation of transcription.bZIP transcription factor family	RNA	weakly similar to ( 125) AT3G30530 | Symbols: ATBZIP42 | ATBZIP42 (ARABIDOPSIS THALIANA BASIC LEUCINE-ZIPPER 42); DNA binding / protein heterodimerization/ protein homodimerization/ transcription factor | chr3:12139512-12140033 FORWARDvery weakly similar to (87.4) loc_os02g49560 12002.m09990 protein G-box-binding factor 1, putative, expressed PGSC0003DMT400019465
Soltu.DM.05G002670	57.6799	5.85	7.28159e-146	myb-like transcription factor family protein	DNA binding protein	RNA.regulation of transcription.G2-like transcription factor family, GARP	RNA	moderately similar to ( 231) AT1G68670 | Symbols: | myb family transcription factor | chr1:25782344-25783873 FORWARDweakly similar to ( 191) loc_os02g22020 12002.m07440 protein DNA binding protein, putative, expressed PGSC0003DMT400002162
Soltu.DM.05G003160	7.95685	2.9922	3.80493e-27	LOB domain-containing protein	LOB domain-containing protein	RNA.regulation of transcription.AS2,Lateral Organ Boundaries Gene Family	RNA	moderately similar to ( 213) AT3G02550 | Symbols: LBD41 | LBD41 (LOB DOMAIN-CONTAINING PROTEIN 41) | chr3:536747-537650 REVERSEmoderately similar to ( 216) loc_os01g03890 12001.m07025 protein seed specific protein Bn15D17A, putativeDUF260 PGSC0003DMT400037711
Soltu.DM.05G003270	6.79261	2.76397	2.30759e-12	myb domain protein	MYB transcription factor MYB84	RNA.regulation of transcription.MYB domain transcription factor family	RNA	moderately similar to ( 247) AT1G68320 | Symbols: MYB62, AtMYB62, BW62B, BW62C | MYB62 (myb domain protein 62); DNA binding / transcription factor | chr1:25603842-25604884 FORWARDweakly similar to ( 153) MYBA2_ORYSA Myb-related protein MYBAS2 - Oryza sativa (Rice)moderately similar to ( 250) loc_os01g03720 12001.m07009 protein MYB transcription factor, putative, expressed PGSC0003DMT400037716
Soltu.DM.05G005140	4.06406	2.02292	2.80893e-29	cycling DOF factor	Zinc finger protein	RNA.regulation of transcription.C2C2(Zn) DOF zinc finger family	RNA	moderately similar to ( 230) AT3G47500 | Symbols: CDF3 | CDF3 (CYCLING DOF FACTOR 3); DNA binding / protein binding / transcription factor | chr3:17504276-17505964 REVERSEvery weakly similar to (97.1) MNB1A_MAIZE Dof zinc finger protein MNB1A - Zea mays (Maize)moderately similar to ( 216) loc_os03g07360 12003.m06250 protein expressed proteinzf-Dof PGSC0003DMT400047370
Soltu.DM.05G007070	2.08453	1.05972	1.09021e-13	response regulator	Two-component sensor protein histidine protein kinase	RNA.regulation of transcription.ARR	RNA	moderately similar to ( 201) AT1G59940 | Symbols: ARR3 | ARR3 (RESPONSE REGULATOR 3); transcription regulator/ two-component response regulator | chr1:22065894-22066895 REVERSEweakly similar to ( 157) loc_os01g72330 12001.m13268 protein OsRR4 - Rice type-A response regulator, expressedREC Response_reg PGSC0003DMT400058306
Soltu.DM.05G009590	4.57735	2.19451	5.60873e-09	AGAMOUS-like	SRF-type transcription factor family protein	RNA.regulation of transcription.MADS box transcription factor family	RNA	PGSC0003DMT400019861
Soltu.DM.05G010890	57.0885	5.83513	7.12243e-123	DNA-binding storekeeper protein-related	Transcription regulator	RNA.regulation of transcription.GeBP like	RNA	weakly similar to ( 185) AT5G14280 | Symbols: | DNA-binding storekeeper protein-related | chr5:4609123-4611444 FORWARDweakly similar to ( 160) loc_os05g23700 12005.m06664 protein transcription regulator, putative, expressed PGSC0003DMT400045026
Soltu.DM.05G019830	4.92125	2.29902	1.64287e-28	G-box binding factor	TAF-3	RNA.regulation of transcription.bZIP transcription factor family	RNA	moderately similar to ( 204) AT2G46270 | Symbols: GBF3 | GBF3 (G-BOX BINDING FACTOR 3); sequence-specific DNA binding / transcription factor | chr2:19000859-19002901 FORWARDmoderately similar to ( 246) TAF1_TOBAC Transcriptional activator TAF-1 (Fragment) - Nicotiana tabacum (Common tobacco)weakly similar to ( 140) loc_os05g49420 12005.m09012 protein G-box-binding factor 3, putative, expressedMFM…
Soltu.DM.05G023310	6.23962	2.64146	1.44553e-15	myb domain protein	R2R3 transcription factor MYB108 1	RNA.regulation of transcription.MYB domain transcription factor family	RNA	moderately similar to ( 240) AT5G49620 | Symbols: AtMYB78 | AtMYB78 (myb domain protein 78); DNA binding / transcription factor | chr5:20137491-20139384 REVERSEweakly similar to ( 138) MYBP_MAIZE Myb-related protein P - Zea mays (Maize)moderately similar to ( 245) loc_os03g20090 12003.m101325 protein MYB transcription factor, putative, expressed PGSC0003DMT400069841
Soltu.DM.06G000570	2.88504	1.52859	1.16512e-29	nuclear factor Y, subunit B5	HAP3 subunit of HAP complex	RNA.regulation of transcription.CCAAT box binding factor family, HAP3	RNA	weakly similar to ( 171) AT2G47810 | Symbols: NF-YB5 | NF-YB5 (NUCLEAR FACTOR Y, SUBUNIT B5); transcription factor | chr2:19582938-19583420 REVERSEweakly similar to ( 149) NFYB_MAIZE Nuclear transcription factor Y subunit B (NF-YB) (CAAT-box DNA-binding protein subunit B) - Zea mays (Maize)weakly similar to ( 184) loc_os01g70890 12001.m13134 protein nuclear transcription factor Y subunit B-5, put…
Soltu.DM.06G004050	5.75964	2.52598	3.1809e-21	SCARECROW-like	GRAS family transcription factor	RNA.regulation of transcription.GRAS transcription factor family	RNA	moderately similar to ( 481) AT1G07530 | Symbols: SCL14, ATGRAS2, GRAS2 | SCL14 (SCARECROW-LIKE 14); transcription factor | chr1:2313828-2316137 REVERSEmoderately similar to ( 213) CIGR2_ORYSA Chitin-inducible gibberellin-responsive protein 2 - Oryza sativa (Rice)moderately similar to ( 451) loc_os03g48450 12003.m101444 protein DELLA protein RGL1, putative, expressedGRAS PGSC0003DMT400005481
Soltu.DM.06G012770	3.59138	1.84454	3.39689e-11	basic helix-loop-helix (bHLH) DNA-binding superfamily protein	DNA binding protein	RNA.regulation of transcription.bHLH,Basic Helix-Loop-Helix family	RNA	very weakly similar to (88.2) AT4G25410 | Symbols: | DNA binding / transcription factor | chr4:12985772-12987149 FORWARD PGSC0003DMT400027293
Soltu.DM.06G027870	34.7665	5.11963	9.29066e-15	basic helix-loop-helix (bHLH) DNA-binding superfamily protein	BHLH transcription factor Upa20	RNA.regulation of transcription.bHLH,Basic Helix-Loop-Helix family	RNA	weakly similar to ( 171) AT5G50915 | Symbols: | basic helix-loop-helix (bHLH) family protein | chr5:20710764-20712252 REVERSEweakly similar to ( 165) loc_os08g42470 12008.m08225 protein bHLH transcription factor GBOF-1, putative, expressed PGSC0003DMT400069569
Soltu.DM.06G028250	4.16704	2.05902	1.46392e-18	WUSCHEL related homeobox	Homeobox domain containing protein	RNA.regulation of transcription.HB,Homeobox transcription factor family	RNA	weakly similar to ( 109) AT5G17810 | Symbols: WOX12 | WOX12 (WUSCHEL related homeobox 12); DNA binding / transcription factor | chr5:5880576-5882602 REVERSEweakly similar to ( 112) loc_os07g48560 12007.m09067 protein WUSCHEL-related homeobox 11, putative, expressed PGSC0003DMT400069529
Soltu.DM.06G028530	4.27779	2.09687	5.96048e-09	B-box zinc finger family protein	Fructokinase 2	RNA.regulation of transcription.C2C2(Zn) CO-like, Constans-like zinc finger family	RNA	moderately similar to ( 239) AT1G06040 | Symbols: STO | STO (SALT TOLERANCE); DNA binding / protein binding / transcription factor/ zinc ion binding | chr1:1828662-1829659 REVERSEweakly similar to ( 192) loc_os04g41560 12004.m101716 protein salt tolerance-like protein, putative, expressed PGSC0003DMT400069498
Soltu.DM.06G030530	2.33734	1.22487	4.29527e-14	auxin response factor	Auxin response factor 16	RNA.regulation of transcription.ARF, Auxin Response Factor family	RNA	highly similar to ( 639) AT4G30080 | Symbols: ARF16 | ARF16 (AUXIN RESPONSE FACTOR 16); miRNA binding / transcription factor | chr4:14703369-14705564 REVERSEhighly similar to ( 704) loc_os06g47150 12006.m091768 protein auxin response factor 16, putative, expressedAuxin_resp B3 PGSC0003DMT400062489
Soltu.DM.07G003450	3.2592	1.70452	2.58027e-08	indole-3-acetic acid inducible	ATP binding protein	RNA.regulation of transcription.Aux/IAA family	RNA	very weakly similar to (97.1) AT4G32280 | Symbols: IAA29 | IAA29 (INDOLE-3-ACETIC ACID INDUCIBLE 29); transcription factor | chr4:15583479-15584628 FORWARDvery weakly similar to (91.3) IAA10_ORYSA Auxin-responsive protein IAA10 (Indoleacetic acid-induced protein 10) - Oryza sativa (Rice)very weakly similar to (91.3) loc_os02g57250 12002.m33477 protein OsIAA10 - Auxin-responsive Aux/IAA gene famil…
Soltu.DM.07G015950	2.35419	1.23523	5.94758e-07	CCCH-type zinc fingerfamily protein with RNA-binding domain	RNA binding protein	RNA.regulation of transcription.unclassified	RNA	moderately similar to ( 459) AT2G05160 | Symbols: | zinc finger (CCCH-type) family protein / RNA recognition motif (RRM)-containing protein | chr2:1859011-1860931 REVERSEmoderately similar to ( 311) loc_os08g03310 12008.m080069 protein RNA binding protein, putative, expressed PGSC0003DMT400015694
Soltu.DM.07G018410	2.86939	1.52074	4.80931e-10	GRAS family transcription factor	GRAS family transcription factor	RNA.regulation of transcription.GRAS transcription factor family	RNA	moderately similar to ( 355) AT3G49950 | Symbols: | scarecrow transcription factor family protein | chr3:18522570-18523802 FORWARDweakly similar to ( 162) CIGR2_ORYSA Chitin-inducible gibberellin-responsive protein 2 - Oryza sativa (Rice)moderately similar to ( 416) loc_os05g42130 12005.m08386 protein protein MONOCULM 1, putative, expressedGRAS PGSC0003DMT400067360
Soltu.DM.08G002010	2.17142	1.11864	8.71098e-10	CONSTANS-like	CONSTANS	RNA.regulation of transcription.C2C2(Zn) CO-like, Constans-like zinc finger family	RNA	moderately similar to ( 264) AT5G24930 | Symbols: ATCOL4, COL4 | zinc finger (B-box type) family protein | chr5:8589325-8590949 FORWARDweakly similar to ( 188) loc_os04g42020 12004.m09176 protein CONSTANS-like protein, putative, expressedCCT PGSC0003DMT400067657
Soltu.DM.08G004340	149.576	7.22474	7.90856e-14	nuclear factor Y, subunit C2	CONSTANS interacting protein 2b	RNA.regulation of transcription.CCAAT box binding factor family, HAP5	RNA	moderately similar to ( 226) AT1G08970 | Symbols: HAP5C, NF-YC9 | NF-YC9 (NUCLEAR FACTOR Y, SUBUNIT C9); DNA binding / transcription factor | chr1:2883144-2883839 FORWARDweakly similar to ( 191) loc_os02g07450 12002.m33577 protein nuclear transcription factor Y subunit C-2, putative, expressedHAP5 CBFD_NFYB_HMF PGSC0003DMT400023210
Soltu.DM.08G004890	4.79729	2.26222	7.78149e-16	Dof-type zinc finger DNA-binding family protein	Zn finger protein	RNA.regulation of transcription.C2C2(Zn) DOF zinc finger family	RNA	weakly similar to ( 110) AT3G61850 | Symbols: DAG1 | DAG1 (dof affecting germination 1); DNA binding / transcription factor | chr3:22895495-22897150 FORWARDvery weakly similar to (96.7) MNB1A_MAIZE Dof zinc finger protein MNB1A - Zea mays (Maize)weakly similar to ( 108) loc_os04g47990 12004.m35186 protein dof zinc finger protein, putative, expressedzf-Dof PGSC0003DMT400014843
Soltu.DM.08G026800	4.8253	2.27062	6.664e-28	TCP family transcription factor	TCP domain class transcription factor	RNA.regulation of transcription.TCP transcription factor family	RNA	weakly similar to ( 177) AT5G51910 | Symbols: | TCP family transcription factor, putative | chr5:21094704-21095585 REVERSEweakly similar to ( 125) loc_os09g34950 12009.m06495 protein auxin-induced basic helix-loop-helix transcription factor, putative, expressedTCP PGSC0003DMT400058534
Soltu.DM.08G029590	3.92616	1.97312	2.10161e-08	RING/U-box superfamily protein	Ring finger protein	RNA.regulation of transcription.unclassified	RNA	weakly similar to ( 121) AT4G24015 | Symbols: | zinc finger (RING-H2 type) protein-related | chr4:12469887-12471197 REVERSE PGSC0003DMT400031650
Soltu.DM.09G004090	3.5049	1.80937	6.08988e-11	growth-regulating factor	GRF domain class transcription factor	RNA.regulation of transcription.General Transcription	RNA	moderately similar to ( 232) AT3G52910 | Symbols: AtGRF4 | AtGRF4 (GROWTH-REGULATING FACTOR 4); transcription activator | chr3:19616177-19618268 REVERSEweakly similar to ( 121) loc_os04g48510 12004.m09787 protein transcription activator, putative, expressedWRC PGSC0003DMT400072628
Soltu.DM.09G008070	4.9648	2.31174	4.01931e-57	RING/U-box superfamily protein	Ubiquitin-protein ligase	RNA.regulation of transcription.C3H zinc finger family	RNA	weakly similar to ( 125) AT2G38185 | Symbols: | zinc finger (C3HC4-type RING finger) family protein | chr2:16000516-16002699 FORWARD PGSC0003DMT400059393
Soltu.DM.09G018570	4.06097	2.02182	2.93417e-14	phytochrome interacting factor 3-like	Phytochrome-interacting factor	RNA.regulation of transcription.bHLH,Basic Helix-Loop-Helix family	RNA	weakly similar to ( 117) AT2G20180 | Symbols: PIL5, PIF1 | PIL5 (PHYTOCHROME INTERACTING FACTOR 3-LIKE 5); DNA binding / phytochrome binding / transcription factor | chr2:8704525-8706237 REVERSEweakly similar to ( 118) loc_os12g41650 12012.m073881 protein phytochrome-interacting factor 4, putative, expressed PGSC0003DMT400048756
Soltu.DM.09G021300	5.00522	2.32343	4.67999e-09	GRAS family transcription factor	GRAS family transcription factor	RNA.regulation of transcription.GRAS transcription factor family	RNA	moderately similar to ( 408) AT3G54220 | Symbols: SCR, SGR1 | SCR (SCARECROW); protein binding / protein homodimerization/ sequence-specific DNA binding / transcription factor | chr3:20070550-20072625 FORWARDmoderately similar to ( 205) GAI1_VITVI DELLA protein GAI1 (Gibberellic acid-insensitive mutant protein 1) (VvGAI1) - Vitis vinifera (Grape)moderately similar to ( 402) loc_os11g03110 12011.m…
Soltu.DM.09G025800	3.17017	1.66456	3.3075e-08	zinc knuckle (CCHC-type) family protein	Zinc knuckle (CCHC-type) family protein	RNA.regulation of transcription.C3H zinc finger family	RNA	moderately similar to ( 225) AT5G43630 | Symbols: TZP | TZP; DNA binding / nucleic acid binding / zinc ion binding | chr5:17527261-17530207 FORWARDvery weakly similar to (85.1) loc_os01g56780 12001.m11835 protein plus-3 domain containing protein, expressed PGSC0003DMT400002883
Soltu.DM.09G027350	2.0474	1.03379	1.77178e-10	TLD-domain containing nucleolar protein	Conserved gene of unknown function	RNA.regulation of transcription.unclassified	RNA	moderately similar to ( 279) AT2G05590 | Symbols: | FUNCTIONS IN: molecular_function unknown; INVOLVED IN: biological_process unknown; LOCATED IN: chloroplast; EXPRESSED IN: 23 plant structures; EXPRESSED DURING: 15 growth stages; CONTAINS InterPro DOMAIN/s: TLDc (InterPro:IPR006571); BEST Arabidopsis thaliana protein match is: unknown protein (TAIR:AT4G39870.1); Has 697 Blast hits to 689 protein…
Soltu.DM.10G000920	8.95407	3.16254	4.43822e-07	hypothetical protein	GATA transcription factor	RNA.regulation of transcription.C2C2(Zn) GATA transcription factor family	RNA	moderately similar to ( 397) AT4G17570 | Symbols: | zinc finger (GATA type) family protein | chr4:9784329-9786974 REVERSEmoderately similar to ( 209) loc_os04g46020 12004.m35399 protein GATA transcription factor 29, putative, expressed PGSC0003DMT400068348
Soltu.DM.10G003970	3.9277	1.97369	7.33766e-07	GOLDEN2-like	GPRI2	RNA.regulation of transcription.G2-like transcription factor family, GARP	RNA	weakly similar to ( 185) AT2G20570 | Symbols: GPRI1, GLK1 | GPRI1 (GBF'S PRO-RICH REGION-INTERACTING FACTOR 1); transcription factor/ transcription regulator | chr2:8855486-8857522 FORWARDweakly similar to ( 176) loc_os06g24070 12006.m31875 protein transcription factor ZmGLK1, putative, expressed PGSC0003DMT400056255
Soltu.DM.10G006150	14.6584	3.87365	2.00479e-22	hypothetical protein	Mads box protein	RNA.regulation of transcription.MADS box transcription factor family	RNA	PGSC0003DMT400049905
Soltu.DM.10G006870	2.19381	1.13344	4.22864e-08	AGAMOUS-like	MADS-box transcription factor FBP28	RNA.regulation of transcription.MADS box transcription factor family	RNA	weakly similar to ( 161) AT2G45660 | Symbols: AGL20, SOC1 | AGL20 (AGAMOUS-LIKE 20); transcription factor | chr2:18807799-18810193 REVERSEweakly similar to ( 145) MAD50_ORYSA MADS-box transcription factor 50 (OsMADS50) (Protein SUPPRESSOR OF CONSTANS OVEREXPRESSION 1-like) (OsSOC1) (Protein AGAMOUS-like 20) (RMADS208) - Oryza sativa (Rice)weakly similar to ( 137) loc_os10g39130 12010.m21952 prote…
Soltu.DM.10G019280	4.16769	2.05925	3.61789e-20	DRE-binding protein 2A	AP2/ERF domain-containing transcription factor	RNA.regulation of transcription.AP2/EREBP, APETALA2/Ethylene-responsive element binding protein family	RNA	weakly similar to ( 120) AT2G40350 | Symbols: | DNA binding / transcription factor | chr2:16851595-16852068 REVERSEweakly similar to ( 120) loc_os01g07120 12001.m07339 protein dehydration-responsive element-binding protein 2A, putative, expressedAP2 AP2 PGSC0003DMT400041064
Soltu.DM.10G023760	5.55669	2.47423	1.16579e-13	WRKY DNA-binding protein	WRKY 13	RNA.regulation of transcription.WRKY domain transcription factor family	RNA	moderately similar to ( 231) AT2G37260 | Symbols: TTG2, ATWRKY44, WRKY44 | TTG2 (TRANSPARENT TESTA GLABRA 2); transcription factor | chr2:15645603-15646792 FORWARDweakly similar to ( 188) loc_os03g33012 12003.m08540 protein WRKY transcription factor 4, putative, expressedWRKY PGSC0003DMT400028530
Soltu.DM.10G023770	3.56082	1.83221	8.05706e-09	Homeodomain-like superfamily protein	MYB transcription factor	RNA.regulation of transcription.MYB-related transcription factor family	RNA	moderately similar to ( 285) AT3G09600 | Symbols: | myb family transcription factor | chr3:2946459-2948200 FORWARDmoderately similar to ( 211) loc_os06g45840 12006.m71450 protein DNA binding protein, putative, expressed PGSC0003DMT400028711
Soltu.DM.10G025140	2.36142	1.23966	1.2378e-07	AP2/B3-like transcriptional factor family protein	Transcription factor	RNA.regulation of transcription.ABI3/VP1-related B3-domain-containing transcription factor family	RNA	weakly similar to ( 182) AT5G06250 | Symbols: | transcription factor | chr5:1892714-1894058 REVERSEweakly similar to ( 169) loc_os04g49230 12004.m09858 protein RAV transcription factor, putative, expressedB3 PGSC0003DMT400072354
Soltu.DM.10G027680	2.91497	1.54348	1.34779e-17	response regulator	Type-a response regulator	RNA.regulation of transcription.ARR	RNA	moderately similar to ( 235) AT3G57040 | Symbols: ARR9, ATRR4 | ARR9 (RESPONSE REGULATOR 9); transcription regulator/ two-component response regulator | chr3:21110059-21111228 FORWARDmoderately similar to ( 217) loc_os12g04500 12012.m04444 protein OsRR10 - Rice type-A response regulator, expressed PGSC0003DMT400076758
Soltu.DM.11G003050	10.0575	3.33019	2.76672e-19	K-box region and MADS-box transcription factor family protein	MADS-box protein JOINTLESS	RNA.regulation of transcription.MADS box transcription factor family	RNA	moderately similar to ( 247) AT2G22540 | Symbols: SVP, AGL22 | SVP (SHORT VEGETATIVE PHASE); transcription factor/ translation repressor, nucleic acid binding | chr2:9580417-9583603 FORWARDweakly similar to ( 178) MAD22_ORYSA MADS-box transcription factor 22 (OsMADS22) - Oryza sativa (Rice)weakly similar to ( 178) loc_os02g52340 12002.m10265 protein MADS-box transcription factor 22, putative, exp…
Soltu.DM.11G007750	16.2172	4.01945	7.42918e-75	SSXT family protein	Synovial sarcoma associated ss18 protein	RNA.regulation of transcription.unclassified	RNA	weakly similar to ( 112) AT5G28640 | Symbols: AN3, GIF, GIF1 | AN3 (ANGUSTIFOLIA 3); protein binding / transcription coactivator | chr5:10647831-10649620 REVERSE PGSC0003DMT400002573
Soltu.DM.11G008540	21.8981	4.45274	2.03006e-67	GRAS family transcription factor	GRAS family transcription factor	RNA.regulation of transcription.GRAS transcription factor family	RNA	weakly similar to ( 145) AT4G08250 | Symbols: | scarecrow transcription factor family protein | chr4:5196787-5198238 FORWARDweakly similar to ( 198) NSP2_MEDTR Nodulation signaling pathway 2 protein - Medicago truncatula (Barrel medic)weakly similar to ( 186) loc_os11g06180 12011.m04815 protein DELLA protein GAIP, putativeGRAS PGSC0003DMT400010158
Soltu.DM.11G010130	5.59232	2.48345	2.02521e-07	GRAS family transcription factor	GRAS family transcription factor	RNA.regulation of transcription.GRAS transcription factor family	RNA	weakly similar to ( 172) AT2G04890 | Symbols: SCL21 | SCL21 (SCARECROW-LIKE 21); transcription factor | chr2:1720575-1721816 REVERSEweakly similar to ( 170) GAI1_VITVI DELLA protein GAI1 (Gibberellic acid-insensitive mutant protein 1) (VvGAI1) - Vitis vinifera (Grape)moderately similar to ( 228) loc_os04g35250 12004.m08615 protein protein MONOCULM 1, putativeGRAS PGSC0003DMT400023877
Soltu.DM.11G021700	2.17212	1.11911	3.21283e-22	myb-like HTH transcriptional regulator family protein	MYB-CC type transfactor	RNA.regulation of transcription.G2-like transcription factor family, GARP	RNA	moderately similar to ( 261) AT2G01060 | Symbols: | myb family transcription factor | chr2:73456-74902 REVERSEmoderately similar to ( 267) loc_os09g12770 12009.m059954 protein MYB-CC type transfactor, putative, expressed PGSC0003DMT400019099
Soltu.DM.12G003910	4.22798	2.07997	3.11788e-31	CONSTANS-like	CONSTANS	RNA.regulation of transcription.C2C2(Zn) CO-like, Constans-like zinc finger family	RNA	moderately similar to ( 280) AT5G24930 | Symbols: ATCOL4, COL4 | zinc finger (B-box type) family protein | chr5:8589325-8590949 FORWARDweakly similar to ( 189) loc_os04g42020 12004.m09176 protein CONSTANS-like protein, putative, expressedCCT PGSC0003DMT400075520
Soltu.DM.12G005270	3.39566	1.76369	1.09519e-26	salt tolerance homolog2	Salt-tolerance protein	RNA.regulation of transcription.C2C2(Zn) CO-like, Constans-like zinc finger family	RNA	weakly similar to ( 171) AT4G39070 | Symbols: | zinc finger (B-box type) family protein | chr4:18205061-18206421 REVERSEweakly similar to ( 165) loc_os02g43170 12002.m09352 protein salt tolerance-like protein, putative, expressed PGSC0003DMT400075652
Soltu.DM.12G007120	2.04531	1.03232	2.32669e-09	related to AP2	Dehydration-responsive element binding protein 3	RNA.regulation of transcription.AP2/EREBP, APETALA2/Ethylene-responsive element binding protein family	RNA	weakly similar to ( 175) AT1G78080 | Symbols: RAP2.4 | RAP2.4 (related to AP2 4); DNA binding / transcription factor | chr1:29364790-29365794 FORWARDweakly similar to ( 132) loc_os02g51670 12002.m10198 protein AP2 domain-containing protein, putative, expressedAP2 AP2 PGSC0003DMT400022023
Soltu.DM.12G010020	6.06274	2.59997	3.53638e-56	Homeodomain-like superfamily protein	MYBR domain class transcription factor	RNA.regulation of transcription.MYB-related transcription factor family	RNA	moderately similar to ( 251) AT3G16350 | Symbols: | myb family transcription factor | chr3:5547828-5549397 FORWARDmoderately similar to ( 243) loc_os01g09280 12001.m07553 protein myb-related transcription activator, putative, expressed PGSC0003DMT400067994
Soltu.DM.12G018630	2.89796	1.53504	1.62118e-06	CONSTANS-like	CONSTANS	RNA.regulation of transcription.C2C2(Zn) CO-like, Constans-like zinc finger family	RNA	weakly similar to ( 101) AT5G57660 | Symbols: ATCOL5, COL5 | zinc finger (B-box type) family protein | chr5:23355573-23356729 FORWARDvery weakly similar to (81.3) loc_os06g44450 12006.m08973 protein CONSTANS-like protein CO6, putative, expressed PGSC0003DMT400092769
Soltu.DM.12G022990	2.21928	1.15009	3.74878e-10	B-box type zinc finger family protein	COL domain class transcription factor	RNA.regulation of transcription.C2C2(Zn) CO-like, Constans-like zinc finger family	RNA	weakly similar to ( 111) AT4G27310 | Symbols: | zinc finger (B-box type) family protein | chr4:13675853-13676616 FORWARDvery weakly similar to (95.9) loc_os08g08120 12008.m26597 protein transcription factor/ zinc ion binding protein, putative, expressed PGSC0003DMT400035751
Soltu.DM.12G027500	3.66954	1.8756	2.59275e-24	LJRHL1-like	Roothairless1/slippery	RNA.regulation of transcription.bHLH,Basic Helix-Loop-Helix family	RNA	weakly similar to ( 164) AT2G24260 | Symbols: | basic helix-loop-helix (bHLH) family protein | chr2:10319646-10322177 REVERSEweakly similar to ( 146) loc_os09g25040 12009.m05657 protein BHLH transcription factor, putative, expressed PGSC0003DMT400020244
Soltu.DM.01G002360	-4.28807	-1.10033	1.09537e-07	2-oxoglutarate (2OG) and Fe(II)-dependent oxygenase superfamily protein	Transcription factor	RNA.regulation of transcription.JUMONJI family	RNA	highly similar to ( 526) AT3G20810 | Symbols: | transcription factor jumonji (jmjC) domain-containing protein | chr3:7275814-7278182 FORWARDmoderately similar to ( 344) loc_os09g31380 12009.m06252 protein conserved hypothetical protein PGSC0003DMT400055008
Soltu.DM.01G002800	-7.96507	-1.99369	1.37738e-06	plant U-box	U-box protein	RNA.regulation of transcription.PHOR1	RNA	moderately similar to ( 459) AT2G35930 | Symbols: PUB23 | PUB23 (PLANT U-BOX 23); ubiquitin-protein ligase | chr2:15083101-15084336 REVERSEweakly similar to ( 116) SPL11_ORYSA Spotted leaf protein 11 (Spotted leaf11) (Cell death-related protein SPL11) - Oryza sativa (Rice)moderately similar to ( 345) loc_os02g33590 12002.m08452 protein ubiquitin-protein ligase, putative, expressedUbox PGSC0003DMT…
Soltu.DM.01G051840	-29.8706	-3.90065	3.71089e-284	Plant regulator RWP-RK family protein	NIN 1	RNA.regulation of transcription.NIN-like bZIP-related family	RNA	highly similar to ( 752) AT1G20640 | Symbols: | RWP-RK domain-containing protein | chr1:7155201-7157986 FORWARDhighly similar to ( 639) loc_os03g03900 12003.m05922 protein nodule inception protein, putative, expressedRWP-RK PGSC0003DMT400025657
Soltu.DM.02G017280	-7.92206	-1.98588	5.66193e-08	ERF domain protein	Putative ethylene responsive element binding protein 1	RNA.regulation of transcription.AP2/EREBP, APETALA2/Ethylene-responsive element binding protein family	RNA	weakly similar to ( 117) AT1G28360 | Symbols: ERF12, ATERF12 | ERF12 (ERF DOMAIN PROTEIN 12); DNA binding / transcription factor/ transcription repressor | chr1:9951934-9952503 FORWARDvery weakly similar to ( 100) ERF4_NICSY Ethylene-responsive transcription factor 4 (Ethylene-responsive element-binding factor 4 homolog) (EREBP-3) (NsERF3) - Nicotiana sylvestris (Wood tobacco)very weakly similar …
Soltu.DM.02G027060	-4.43454	-1.14879	2.80426e-13	basic helix-loop-helix (bHLH) DNA-binding superfamily protein	DNA binding protein	RNA.regulation of transcription.bHLH,Basic Helix-Loop-Helix family	RNA	weakly similar to ( 110) AT4G37850 | Symbols: | basic helix-loop-helix (bHLH) family protein | chr4:17796362-17797647 REVERSEweakly similar to ( 103) loc_os03g51580 12003.m10136 protein symbiotic ammonium transporter, putative, expressed PGSC0003DMT400078696
Soltu.DM.03G001760	-7.89783	-1.98146	1.18003e-09	Homeodomain-like superfamily protein	MYB transcription factor	RNA.regulation of transcription.G2-like transcription factor family, GARP	RNA	weakly similar to ( 120) AT2G38300 | Symbols: | DNA binding / transcription factor | chr2:16044175-16045679 REVERSEweakly similar to ( 131) loc_os12g01490 12012.m04153 protein DNA binding protein, putative, expressed PGSC0003DMT400011207
Soltu.DM.03G005290	-4.79283	-1.26088	1.67849e-06	basic leucine-zipper	Ocs element-binding factor	RNA.regulation of transcription.bZIP transcription factor family	RNA	very weakly similar to (86.7) AT2G22850 | Symbols: AtbZIP6 | AtbZIP6 (Arabidopsis thaliana basic leucine-zipper 6); DNA binding / transcription factor | chr2:9732601-9733284 REVERSE PGSC0003DMT400013972
Soltu.DM.03G010070	-4.04232	-1.01518	7.44355e-20	KH domain-containing protein / zinc finger (CCCH type) family protein	Conserved gene of unknown function	RNA.regulation of transcription.C3H zinc finger family	RNA	moderately similar to ( 223) AT5G06770 | Symbols: | KH domain-containing protein / zinc finger (CCCH type) family protein | chr5:2090937-2092787 REVERSEmoderately similar to ( 267) loc_os02g10080 12002.m33595 protein zinc finger C-x8-C-x5-C-x3-H type family protein, expressed PGSC0003DMT400025445
Soltu.DM.03G016720	-262.975	-7.03878	6.94353e-11	dehydration response element B1A	CRT binding factor 2	RNA.regulation of transcription.AP2/EREBP, APETALA2/Ethylene-responsive element binding protein family	RNA	weakly similar to ( 191) AT4G25480 | Symbols: DREB1A, CBF3, ATCBF3 | DREB1A (DEHYDRATION RESPONSE ELEMENT B1A); DNA binding / transcription activator/ transcription factor | chr4:13018353-13019003 REVERSEweakly similar to ( 127) loc_os04g48350 12004.m09771 protein dehydration-responsive element-binding protein 1D, putative, expressedAP2 AP2 PGSC0003DMT400037120
Soltu.DM.03G016730	-83.0958	-5.3767	1.99757e-14	dehydration response element B1A	CRT binding factor 2	RNA.regulation of transcription.AP2/EREBP, APETALA2/Ethylene-responsive element binding protein family	RNA	weakly similar to ( 191) AT4G25480 | Symbols: DREB1A, CBF3, ATCBF3 | DREB1A (DEHYDRATION RESPONSE ELEMENT B1A); DNA binding / transcription activator/ transcription factor | chr4:13018353-13019003 REVERSEweakly similar to ( 127) loc_os04g48350 12004.m09771 protein dehydration-responsive element-binding protein 1D, putative, expressedAP2 AP2 PGSC0003DMT400037120
Soltu.DM.03G016740	-23.3967	-3.54823	1.27533e-07	dehydration response element B1A	AP2 domain CBF protein	RNA.regulation of transcription.AP2/EREBP, APETALA2/Ethylene-responsive element binding protein family	RNA	weakly similar to ( 179) AT4G25480 | Symbols: DREB1A, CBF3, ATCBF3 | DREB1A (DEHYDRATION RESPONSE ELEMENT B1A); DNA binding / transcription activator/ transcription factor | chr4:13018353-13019003 REVERSEweakly similar to ( 126) loc_os04g48350 12004.m09771 protein dehydration-responsive element-binding protein 1D, putative, expressedAP2 AP2 PGSC0003DMT400037121
Soltu.DM.03G016750	-33.4003	-4.06179	6.27882e-07	dehydration response element B1A	CRT binding factor 3	RNA.regulation of transcription.AP2/EREBP, APETALA2/Ethylene-responsive element binding protein family	RNA	moderately similar to ( 217) AT4G25470 | Symbols: CBF2, DREB1C, FTQ4, ATCBF2 | CBF2 (C-REPEAT/DRE BINDING FACTOR 2); DNA binding / transcription activator/ transcription factor | chr4:13015436-13016086 REVERSEweakly similar to ( 153) loc_os04g48350 12004.m09771 protein dehydration-responsive element-binding protein 1D, putative, expressedAP2 AP2 PGSC0003DMT400037122
Soltu.DM.03G021500	-4.71783	-1.23812	8.6802e-10	pseudo-response regulator	Pseudo-response regulator 5	RNA.regulation of transcription.Psudo ARR transcription factor family	RNA	moderately similar to ( 257) AT5G24470 | Symbols: APRR5, PRR5 | APRR5 (ARABIDOPSIS PSEUDO-RESPONSE REGULATOR 5); transcription regulator/ two-component response regulator | chr5:8356204-8358873 REVERSEmoderately similar to ( 313) PRR95_ORYSA Two-component response regulator-like PRR95 (Pseudo-response regulator 95) (OsPRR95) - Oryza sativa (Rice)moderately similar to ( 313) loc_os09g36220 12009.m…
Soltu.DM.03G032450	-4.38721	-1.1333	8.62524e-07	Integrase-type DNA-binding superfamily protein	Ethylene-responsive transcription factor ERF114	RNA.regulation of transcription.AP2/EREBP, APETALA2/Ethylene-responsive element binding protein family	RNA	weakly similar to ( 112) AT5G61890 | Symbols: | AP2 domain-containing transcription factor family protein | chr5:24852639-24853744 REVERSEvery weakly similar to (80.9) ERF1_ORYSA Ethylene-responsive transcription factor 1 (Ethylene-responsive element-binding factor 1) (EREBP-1) (OsEREBP1) - Oryza sativa (Rice)weakly similar to ( 105) loc_os04g32620 12004.m08360 protein DNA binding protein, putati…
Soltu.DM.03G033800	-6.65176	-1.73374	6.40568e-07	myb domain protein	MYB	RNA.regulation of transcription.MYB domain transcription factor family	RNA	moderately similar to ( 224) AT1G68320 | Symbols: MYB62, AtMYB62, BW62B, BW62C | MYB62 (myb domain protein 62); DNA binding / transcription factor | chr1:25603842-25604884 FORWARDweakly similar to ( 154) MYB2_PHYPA Myb-related protein Pp2 - Physcomitrella patens (Moss)moderately similar to ( 234) loc_os01g03720 12001.m07009 protein MYB transcription factor, putative, expressed PGSC0003DMT400014383
Soltu.DM.03G034030	-9.99701	-2.3215	8.90357e-14	B-box type zinc finger protein with CCT domain	Conserved gene of unknown function	RNA.regulation of transcription.C2C2(Zn) CO-like, Constans-like zinc finger family	RNA	moderately similar to ( 265) AT1G68520 | Symbols: | zinc finger (B-box type) family protein | chr1:25709331-25710749 REVERSEmoderately similar to ( 228) loc_os06g15330 12006.m06246 protein zinc finger protein CONSTANS-LIKE 16, putative, expressed PGSC0003DMT400014362
Soltu.DM.03G034270	-5.10809	-1.35278	9.19455e-12	Duplicated homeodomain-like superfamily protein	DNA binding protein	RNA.regulation of transcription.MYB-related transcription factor family	RNA	moderately similar to ( 216) AT1G49010 | Symbols: | myb family transcription factor | chr1:18132714-18133778 FORWARDweakly similar to ( 194) loc_os04g58020 12004.m10684 protein DNA binding protein, putative, expressed PGSC0003DMT400014350
Soltu.DM.03G035320	-7.5301	-1.91267	7.42635e-17	HD-ZIP IV family of homeobox-leucine zipper protein with lipid-binding START domain	Homeobox protein	RNA.regulation of transcription.HB,Homeobox transcription factor family	RNA	highly similar to ( 852) AT1G79840 | Symbols: GL2 | GL2 (GLABRA 2); DNA binding / transcription factor | chr1:30037526-30041013 FORWARDhighly similar to ( 630) loc_os01g55549 12001.m150954 protein homeobox protein GLABRA2, putative, expressedSTART START START PGSC0003DMT400006770
Soltu.DM.03G036090	-4.81557	-1.26771	1.6453e-06	vacuolar protein sorting 46.1	Developmental protein	RNA.regulation of transcription.SNF7	RNA	moderately similar to ( 275) AT1G17730 | Symbols: VPS46.1 | VPS46.1 (VACUOLAR PROTEIN SORTING 46.1) | chr1:6099210-6100153 FORWARDmoderately similar to ( 241) loc_os06g43590 12006.m091745 protein charged multivesicular body protein 1b, putative, expressed PGSC0003DMT400006680
Soltu.DM.04G018970	-4.16182	-1.05721	3.81849e-09	pseudo-response regulator	Pseudo-response regulator 5	RNA.regulation of transcription.Psudo ARR transcription factor family	RNA	moderately similar to ( 257) AT5G24470 | Symbols: APRR5, PRR5 | APRR5 (ARABIDOPSIS PSEUDO-RESPONSE REGULATOR 5); transcription regulator/ two-component response regulator | chr5:8356204-8358873 REVERSEmoderately similar to ( 313) PRR95_ORYSA Two-component response regulator-like PRR95 (Pseudo-response regulator 95) (OsPRR95) - Oryza sativa (Rice)moderately similar to ( 313) loc_os09g36220 12009.m…
Soltu.DM.04G019420	-4.67779	-1.22583	8.62204e-44	phosphate starvation response	DNA binding protein	RNA.regulation of transcription.G2-like transcription factor family, GARP	RNA	moderately similar to ( 230) AT3G04450 | Symbols: | transcription factor | chr3:1184302-1186264 FORWARDweakly similar to ( 200) loc_os07g25710 12007.m28972 protein CDPK substrate protein 1, putative, expressed PGSC0003DMT400060324
Soltu.DM.04G026330	-7.13044	-1.83399	1.50004e-07	CYS, MET, PRO, and GLY protein	Photoperiod responsive protein	RNA.regulation of transcription.PHOR1	RNA	moderately similar to ( 270) AT5G64660 | Symbols: ATCMPG2, CMPG2 | U-box domain-containing protein | chr5:25842119-25843381 REVERSEvery weakly similar to (87.0) SPL11_ORYSA Spotted leaf protein 11 (Spotted leaf11) (Cell death-related protein SPL11) - Oryza sativa (Rice)weakly similar to ( 117) loc_os02g33680 12002.m08459 protein U-box domain containing protein, expressedUbox PGSC0003DMT400002079
Soltu.DM.04G033400	-6.39539	-1.67703	5.42333e-10	WUSCHEL related homeobox	WOX4	RNA.regulation of transcription.HB,Homeobox transcription factor family	RNA	moderately similar to ( 205) AT1G46480 | Symbols: WOX4 | WOX4 (WUSCHEL RELATED HOMEOBOX 4); transcription factor | chr1:17236903-17237953 REVERSEvery weakly similar to (96.7) WUS_PETHY Protein WUSCHEL (PhWUS) (Protein TERMINATOR) - Petunia hybrida (Petunia)weakly similar to ( 144) loc_os04g55590 12004.m10450 protein WUSCHEL-related homeobox 4, putative PGSC0003DMT400020662
Soltu.DM.04G034780	-4.0347	-1.01246	2.00684e-19	BEL1-like homeodomain	BIPINNATA	RNA.regulation of transcription.HB,Homeobox transcription factor family	RNA	moderately similar to ( 438) AT4G36870 | Symbols: BLH2, SAW1 | BLH2 (BEL1-LIKE HOMEODOMAIN 2); DNA binding / transcription factor | chr4:17369423-17373723 FORWARDmoderately similar to ( 377) loc_os03g52239 12003.m101484 protein homeodomain protein JUBEL1, putative, expressedPOX POX PGSC0003DMT400026172
Soltu.DM.04G037680	-5.83233	-1.54407	1.51801e-60	Plant regulator RWP-RK family protein	NIN 1	RNA.regulation of transcription.NIN-like bZIP-related family	RNA	highly similar to ( 752) AT1G20640 | Symbols: | RWP-RK domain-containing protein | chr1:7155201-7157986 FORWARDhighly similar to ( 639) loc_os03g03900 12003.m05922 protein nodule inception protein, putative, expressedRWP-RK PGSC0003DMT400025657
Soltu.DM.05G006190	-5.39425	-1.43142	1.74934e-11	Homeobox-leucine zipper protein family	Homeobox-leucine zipper protein HAT7	RNA.regulation of transcription.HB,Homeobox transcription factor family	RNA	moderately similar to ( 311) AT1G69780 | Symbols: ATHB13 | ATHB13; DNA binding / sequence-specific DNA binding / transcription factor | chr1:26259166-26260465 FORWARDmoderately similar to ( 272) loc_os03g07450 12003.m06259 protein homeobox-leucine zipper protein HAT7, putative, expressed PGSC0003DMT400065805
Soltu.DM.06G003230	-456.165	-7.83341	3.23073e-13	hypothetical protein	Transcription factor ICE1	RNA.regulation of transcription.bHLH,Basic Helix-Loop-Helix family	RNA	weakly similar to ( 159) AT1G06170 | Symbols: | basic helix-loop-helix (bHLH) family protein | chr1:1885146-1886564 REVERSEweakly similar to ( 139) loc_os04g51070 12004.m10004 protein helix-loop-helix DNA-binding domain containing protein, expressed PGSC0003DMT400086863
Soltu.DM.06G013280	-4.90641	-1.29467	1.0349e-10	SCARECROW-like	GRAS9	RNA.regulation of transcription.GRAS transcription factor family	RNA	moderately similar to ( 402) AT5G52510 | Symbols: | scarecrow-like transcription factor 8 (SCL8) | chr5:21307196-21309118 FORWARDmoderately similar to ( 234) CIGR1_ORYSA Chitin-inducible gibberellin-responsive protein 1 - Oryza sativa (Rice)moderately similar to ( 296) loc_os02g45760 12002.m09613 protein chitin-inducible gibberellin-responsive protein 2, putative, expressedGRAS PGSC0003DMT4000769…
Soltu.DM.06G014570	-4.7053	-1.23429	3.97328e-09	myb domain protein	THM18 protein	RNA.regulation of transcription.MYB domain transcription factor family	RNA	moderately similar to ( 241) AT3G23250 | Symbols: MYB15, ATY19, ATMYB15 | MYB15 (MYB DOMAIN PROTEIN 15); DNA binding / transcription factor | chr3:8309742-8310624 FORWARDmoderately similar to ( 232) MYB4_ORYSA Myb-related protein Myb4 (OsMyb4) (Transcription factor RLTR1) - Oryza sativa (Rice)moderately similar to ( 232) loc_os04g43680 12004.m09327 protein myb-related protein Myb4, putative, expr…
Soltu.DM.06G016600	-9.73861	-2.28372	3.77252e-07	K-box region and MADS-box transcription factor family protein	MADS-box protein GLO1	RNA.regulation of transcription.MADS box transcription factor family	RNA	weakly similar to ( 195) AT5G20240 | Symbols: PI | PI (PISTILLATA); DNA binding / transcription factor | chr5:6829203-6831208 FORWARDmoderately similar to ( 318) GLOB_TOBAC Floral homeotic protein GLOBOSA - Nicotiana tabacum (Common tobacco)weakly similar to ( 181) loc_os01g66030 12001.m43312 protein MADS-box transcription factor 2, putative, expressedMADS_MEF2_like MADS MADS K-box MADS_SRF_like …
Soltu.DM.06G025370	-6.11176	-1.61159	2.06906e-14	OBF binding protein	DOF domain class transcription factor	RNA.regulation of transcription.C2C2(Zn) DOF zinc finger family	RNA	weakly similar to ( 115) AT5G60850 | Symbols: OBP4 | OBP4; DNA binding / transcription factor | chr5:24480578-24481501 FORWARDweakly similar to ( 103) MNB1A_MAIZE Dof zinc finger protein MNB1A - Zea mays (Maize)weakly similar to ( 117) loc_os02g49440 12002.m09978 protein expressed proteinzf-Dof PGSC0003DMT400010397
Soltu.DM.06G026620	-6.47663	-1.69524	3.26619e-07	Dof-type zinc finger DNA-binding family protein	DOF domain class transcription factor	RNA.regulation of transcription.C2C2(Zn) DOF zinc finger family	RNA	weakly similar to ( 147) AT5G62940 | Symbols: | Dof-type zinc finger domain-containing protein | chr5:25257183-25258504 REVERSEweakly similar to ( 111) PBF_MAIZE Dof zinc finger protein PBF (Prolamin box-binding factor) - Zea mays (Maize)weakly similar to ( 158) loc_os02g47810 12002.m09815 protein dof domain, zinc finger family protein, expressedzf-Dof PGSC0003DMT400069680
Soltu.DM.06G029470	-4.07423	-1.02653	4.38261e-13	histone deacetylase	Histone deacetylase superfamily	RNA.regulation of transcription.HDA	RNA	highly similar to ( 512) AT1G08460 | Symbols: HDA08, HDA8, ATHDA8 | HDA08; histone deacetylase | chr1:2672527-2674469 FORWARDvery weakly similar to (87.0) HDAC_MAIZE Probable histone deacetylase (RPD3 homolog) - Zea mays (Maize)highly similar to ( 543) loc_os05g36920 12005.m07873 protein histone deacetylase-like amidohydrolase, putative, expressedAcuC Hist_deacetyl PGSC0003DMT400015085
Soltu.DM.06G030750	-5.941	-1.5707	1.03504e-07	Dof-type zinc finger DNA-binding family protein	DOF domain class transcription factor	RNA.regulation of transcription.C2C2(Zn) DOF zinc finger family	RNA	weakly similar to ( 125) AT2G28510 | Symbols: | Dof-type zinc finger domain-containing protein | chr2:12199383-12200627 REVERSEweakly similar to ( 113) PBF_MAIZE Dof zinc finger protein PBF (Prolamin box-binding factor) - Zea mays (Maize)weakly similar to ( 120) loc_os01g64590 12001.m12573 protein dof domain, zinc finger family protein, expressedzf-Dof PGSC0003DMT400019416
Soltu.DM.07G007140	-5.39228	-1.4309	2.95277e-16	AINTEGUMENTA-like	Transcription factor	RNA.regulation of transcription.AP2/EREBP, APETALA2/Ethylene-responsive element binding protein family	RNA	moderately similar to ( 274) AT5G57390 | Symbols: AIL5, CHO1 | AIL5 (AINTEGUMENTA-LIKE 5); DNA binding / transcription factor | chr5:23253459-23256437 REVERSEmoderately similar to ( 238) BBM1_BRANA Protein BABY BOOM 1 (BnBBM1) - Brassica napus (Rape)moderately similar to ( 270) loc_os04g55970 12004.m35217 protein DNA binding protein, putative, expressedAP2 AP2 PGSC0003DMT400035807
Soltu.DM.07G018780	-16.4235	-3.03769	1.89461e-06	myb domain protein	MYB domain class transcription factor	RNA.regulation of transcription.MYB domain transcription factor family	RNA	weakly similar to ( 172) AT5G16770 | Symbols: AtMYB9 | AtMYB9 (myb domain protein 9); DNA binding / transcription factor | chr5:5515209-5516734 FORWARDweakly similar to ( 168) MYB4_ORYSA Myb-related protein Myb4 (OsMyb4) (Transcription factor RLTR1) - Oryza sativa (Rice)weakly similar to ( 177) loc_os08g37970 12008.m07782 protein myb-like DNA-binding domain containing protein, expressed PGSC0003D…
Soltu.DM.07G019630	-10.8412	-2.43846	3.01762e-11	Integrase-type DNA-binding superfamily protein	RAP2	RNA.regulation of transcription.AP2/EREBP, APETALA2/Ethylene-responsive element binding protein family	RNA	weakly similar to ( 161) AT2G20880 | Symbols: | AP2 domain-containing transcription factor, putative | chr2:8986053-8987063 FORWARDvery weakly similar to (85.5) ERF5_NICSY Ethylene-responsive transcription factor 5 (Ethylene-responsive element-binding factor 5 homolog) (EREBP-4) (NsERF4) - Nicotiana sylvestris (Wood tobacco)weakly similar to ( 132) loc_os04g44670 12004.m09426 protein AP2 domain c…
Soltu.DM.07G020290	-4.19604	-1.06903	1.05874e-09	C2H2-like zinc finger protein	Nucleic acid binding protein	RNA.regulation of transcription.C2H2 zinc finger family	RNA	moderately similar to ( 385) AT1G03840 | Symbols: MGP | MGP (Magpie); nucleic acid binding / protein binding / transcription factor/ zinc ion binding | chr1:967596-970058 REVERSEmoderately similar to ( 343) loc_os01g14010 12001.m08007 protein zinc finger, C2H2 type family protein, expressed PGSC0003DMT400024272
Soltu.DM.07G020650	-4.24787	-1.08674	8.0991e-11	basic helix-loop-helix (bHLH) DNA-binding superfamily protein	DNA binding protein	RNA.regulation of transcription.bHLH,Basic Helix-Loop-Helix family	RNA	weakly similar to ( 115) AT1G68810 | Symbols: | basic helix-loop-helix (bHLH) family protein | chr1:25861289-25862882 FORWARDweakly similar to ( 122) loc_os01g11910 12001.m07807 protein DNA binding protein, putative, expressed PGSC0003DMT400052622
Soltu.DM.07G023350	-9.51483	-2.25018	7.52635e-11	basic helix-loop-helix (bHLH) DNA-binding superfamily protein	DNA binding protein	RNA.regulation of transcription.bHLH,Basic Helix-Loop-Helix family	RNA	very weakly similar to (84.0) AT4G25410 | Symbols: | DNA binding / transcription factor | chr4:12985772-12987149 FORWARD PGSC0003DMT400091264
Soltu.DM.07G027240	-6.59128	-1.72056	8.22321e-11	nuclear factor Y, subunit B3	Ccaat-binding transcription factor subunit A	RNA.regulation of transcription.CCAAT box binding factor family, HAP3	RNA	weakly similar to ( 199) AT4G14540 | Symbols: NF-YB3 | NF-YB3 (NUCLEAR FACTOR Y, SUBUNIT B3); transcription factor | chr4:8344663-8345148 FORWARDweakly similar to ( 171) NFYB3_ORYSA Nuclear transcription factor Y subunit B-3 (OsNF-YB-3) (Transcriptional activator HAP3B) - Oryza sativa (Rice)weakly similar to ( 194) loc_os07g41580 12007.m08394 protein nuclear transcription factor Y subunit B-3, pu…
Soltu.DM.07G028210	-17.9602	-3.16673	7.08091e-12	GRAS family transcription factor	Lateral suppressor	RNA.regulation of transcription.GRAS transcription factor family	RNA	moderately similar to ( 365) AT1G55580 | Symbols: LAS, SCL18 | LAS (Lateral Suppressor); transcription factor | chr1:20764106-20765443 FORWARDmoderately similar to ( 245) MOC_ORYSA Protein MONOCULM 1 - Oryza sativa (Rice)moderately similar to ( 259) loc_os02g10360 12002.m06334 protein protein MONOCULM 1, putativeGRAS PGSC0003DMT400057265
Soltu.DM.08G000080	-8.1895	-2.03378	1.36266e-07	C-repeat-binding factor	Gene of unknown function	RNA.regulation of transcription.AP2/EREBP, APETALA2/Ethylene-responsive element binding protein family	RNA	weakly similar to ( 143) AT5G51990 | Symbols: CBF4, DREB1D | CBF4 (C- REPEAT-BINDING FACTOR 4); DNA binding / transcription activator/ transcription factor | chr5:21117113-21117787 REVERSEweakly similar to ( 122) loc_os04g48350 12004.m09771 protein dehydration-responsive element-binding protein 1D, putative, expressedAP2 AP2 PGSC0003DMT400032621
Soltu.DM.08G005330	-34.9655	-4.12786	2.28008e-78	Plant regulator RWP-RK family protein	NIN 2	RNA.regulation of transcription.NIN-like bZIP-related family	RNA	highly similar to ( 626) AT3G59580 | Symbols: | RWP-RK domain-containing protein | chr3:22009652-22012721 FORWARDhighly similar to ( 540) loc_os04g41850 12004.m09159 protein NIN-like protein 2, putative, expressedRWP-RK PGSC0003DMT400015041
Soltu.DM.08G015040	-7.80053	-1.96357	3.1692e-10	Integrase-type DNA-binding superfamily protein	Transcriptional factor TINY	RNA.regulation of transcription.AP2/EREBP, APETALA2/Ethylene-responsive element binding protein family	RNA	weakly similar to ( 167) AT5G11590 | Symbols: TINY2 | TINY2 (TINY2); DNA binding / transcription factor | chr5:3727789-3728499 REVERSEweakly similar to ( 135) loc_os01g10370 12001.m07658 protein transcriptional factor TINY, putative, expressedAP2 AP2 PGSC0003DMT400005709
Soltu.DM.08G023770	-4.40587	-1.13943	1.57484e-12	ureidoglycine aminohydrolase	Transcription factor	RNA.regulation of transcription.Trihelix, Triple-Helix transcription factor family	RNA	moderately similar to ( 466) AT4G17050 | Symbols: UGLYAH | UGLYAH (UREIDOGLYCINE AMINOHYDROLASE); transcription factor | chr4:9589662-9592413 FORWARDmoderately similar to ( 439) loc_os07g31270 12007.m07395 protein uncharacterized protein, possibly involved in glyoxylate utilization, putative, expressedPRK11171 GlxB PGSC0003DMT400067496
Soltu.DM.09G001660	-11.5806	-2.53364	1.06469e-06	Cysteine/Histidine-rich C1 domain family protein	DC1 domain-containing protein	RNA.regulation of transcription.unclassified	RNA	weakly similar to ( 160) AT2G37820 | Symbols: | DC1 domain-containing protein | chr2:15847541-15848413 FORWARDvery weakly similar to (97.4) loc_os07g42030 12007.m08439 protein protein binding protein, putative PGSC0003DMT400022947
Soltu.DM.09G001760	-6.30777	-1.65713	2.2725e-21	basic helix-loop-helix (bHLH) DNA-binding superfamily protein	Prf interactor 30137	RNA.regulation of transcription.bHLH,Basic Helix-Loop-Helix family	RNA	weakly similar to ( 191) AT1G06150 | Symbols: | transcription factor | chr1:1869228-1873194 REVERSEweakly similar to ( 200) loc_os12g06330 12012.m04623 protein expressed protein PGSC0003DMT400022735
Soltu.DM.09G023140	-4.4293	-1.14708	1.57486e-08	nuclear factor Y, subunit B5	Ccaat-binding transcription factor subunit A	RNA.regulation of transcription.CCAAT box binding factor family, HAP3	RNA	weakly similar to ( 166) AT2G47810 | Symbols: NF-YB5 | NF-YB5 (NUCLEAR FACTOR Y, SUBUNIT B5); transcription factor | chr2:19582938-19583420 REVERSEweakly similar to ( 141) NFYB2_ORYSA Nuclear transcription factor Y subunit B-2 (OsNF-YB-2) (Transcriptional activator HAP3A) - Oryza sativa (Rice)weakly similar to ( 172) loc_os01g70890 12001.m13134 protein nuclear transcription factor Y subunit B-5, …
Soltu.DM.09G023730	-4.36239	-1.12512	6.19811e-08	related to AP2	DNA binding protein homolog	RNA.regulation of transcription.AP2/EREBP, APETALA2/Ethylene-responsive element binding protein family	RNA	weakly similar to ( 126) AT3G16770 | Symbols: RAP2.3, ATEBP, ERF72 | ATEBP (ETHYLENE-RESPONSIVE ELEMENT BINDING PROTEIN); DNA binding / protein binding / transcription activator/ transcription factor | chr3:5705784-5706768 FORWARDvery weakly similar to (98.2) ERF1_ORYSA Ethylene-responsive transcription factor 1 (Ethylene-responsive element-binding factor 1) (EREBP-1) (OsEREBP1) - Oryza sativa (R…
Soltu.DM.10G005890	-6.99784	-1.80691	2.08055e-07	WRKY family transcription factor	WRKY transcription factor	RNA.regulation of transcription.WRKY domain transcription factor family	RNA	very weakly similar to (88.2) AT4G01250 | Symbols: WRKY22, AtWRKY22 | WRKY22; transcription factor | chr4:522839-524129 REVERSE PGSC0003DMT400049933
Soltu.DM.10G006790	-13.0031	-2.70078	4.41e-21	Remorin family protein	Remorin 2	RNA.regulation of transcription.unclassified	RNA	very weakly similar to (96.3) AT3G61260 | Symbols: | DNA-binding family protein / remorin family protein | chr3:22675403-22676701 REVERSEvery weakly similar to (99.8) REMO_SOLTU Remorin (pp34) - Solanum tuberosum (Potato)weakly similar to ( 108) loc_os04g45070 12004.m35179 protein remorin, putative, expressedRemorin_C PGSC0003DMT400026584
Soltu.DM.10G019890	-13.5841	-2.76384	3.42546e-07	Duplicated homeodomain-like superfamily protein	DIV3B protein	RNA.regulation of transcription.MYB-related transcription factor family	RNA	moderately similar to ( 301) AT2G38090 | Symbols: | myb family transcription factor | chr2:15945278-15946775 FORWARDmoderately similar to ( 224) loc_os05g37730 12005.m07952 protein MYB-like transcription factor DIVARICATA, putative, expressed PGSC0003DMT400049209
Soltu.DM.10G020670	-6.2811	-1.65102	2.65979e-07	GRAS family transcription factor family protein	DELLA domain GRAS family transcription factor rga	RNA.regulation of transcription.GRAS transcription factor family	RNA	moderately similar to ( 321) AT2G01570 | Symbols: RGA1, RGA | RGA1 (REPRESSOR OF GA1-3 1); protein binding / transcription factor | chr2:255581-257344 REVERSEmoderately similar to ( 337) GAI_GOSHI DELLA protein GAI (Gibberellic acid-insensitive mutant protein) (GhGAI) - Gossypium hirsutum (Upland cotton)moderately similar to ( 301) loc_os03g49990 12003.m09996 protein DELLA protein SLR1, putative,…
Soltu.DM.10G020700	-9.75893	-2.28672	1.4805e-07	GRAS family transcription factor family protein	DELLA protein GAI	RNA.regulation of transcription.GRAS transcription factor family	RNA	moderately similar to ( 382) AT2G01570 | Symbols: RGA1, RGA | RGA1 (REPRESSOR OF GA1-3 1); protein binding / transcription factor | chr2:255581-257344 REVERSEmoderately similar to ( 382) GAI1_VITVI DELLA protein GAI1 (Gibberellic acid-insensitive mutant protein 1) (VvGAI1) - Vitis vinifera (Grape)moderately similar to ( 350) loc_os03g49990 12003.m09996 protein DELLA protein SLR1, putative, expres…
Soltu.DM.10G026950	-14.284	-2.83633	8.24488e-25	myb-like HTH transcriptional regulator family protein	Transcription factor	RNA.regulation of transcription.G2-like transcription factor family, GARP	RNA	weakly similar to ( 165) AT5G06800 | Symbols: | myb family transcription factor | chr5:2103374-2105680 FORWARDweakly similar to ( 169) loc_os04g56990 12004.m101684 protein transfactor, putative, expressed PGSC0003DMT400060855
Soltu.DM.10G029270	-4.28403	-1.09897	1.12294e-10	myb-like HTH transcriptional regulator family protein	Transcription factor	RNA.regulation of transcription.G2-like transcription factor family, GARP	RNA	weakly similar to ( 198) AT5G06800 | Symbols: | myb family transcription factor | chr5:2103374-2105680 FORWARDweakly similar to ( 193) loc_os04g56990 12004.m101684 protein transfactor, putative, expressed PGSC0003DMT400029758
Soltu.DM.11G004540	-4.29221	-1.10172	3.45591e-09	kow domain-containing transcription factor	Suppressor of ty	RNA.regulation of transcription.Global transcription factor group	RNA	highly similar to ( 987) AT4G08350 | Symbols: GTA02, GTA2 | GTA2 (GLOBAL TRANSCRIPTION FACTOR GROUP A2); structural constituent of ribosome / transcription elongation regulator/ transcription factor | chr4:5286351-5292072 FORWARDhighly similar to ( 741) loc_os06g10620 12006.m05780 protein transcription elongation factor SPT5 homolog 1, putative, expressedSPT5 PGSC0003DMT400063938
Soltu.DM.11G018850	-6.09124	-1.60674	7.75405e-31	Lateral root primordium (LRP) protein-related	Transcription factor	RNA.regulation of transcription.C2H2 zinc finger family	RNA	moderately similar to ( 206) AT5G12330 | Symbols: LRP1 | LRP1 (LATERAL ROOT PRIMORDIUM 1); protein homodimerization | chr5:3987677-3989074 REVERSEmoderately similar to ( 215) loc_os01g72490 12001.m97574 protein LRP1, putative, expressedDUF702 PGSC0003DMT400024438
Soltu.DM.12G001040	-4.6524	-1.21798	5.59251e-12	scarecrow-like	GRAS family transcription factor	RNA.regulation of transcription.GRAS transcription factor family	RNA	highly similar to ( 622) AT1G50420 | Symbols: SCL3, SCL-3 | SCL3; transcription factor | chr1:18678177-18679625 REVERSEmoderately similar to ( 213) DWRF8_MAIZE DELLA protein DWARF8 (Protein dwarf-8) - Zea mays (Maize)moderately similar to ( 404) loc_os01g71970 12001.m13235 protein GRAS family transcription factor containing protein, expressedGRAS PGSC0003DMT400011839
Soltu.DM.12G009100	-19.4493	-3.28164	7.11754e-33	GRAS family transcription factor	Nodulation signaling pathway 1	RNA.regulation of transcription.GRAS transcription factor family	RNA	moderately similar to ( 449) AT3G13840 | Symbols: | scarecrow transcription factor family protein | chr3:4555305-4556837 REVERSEhighly similar to ( 582) NSP1_MEDTR Nodulation signaling pathway 1 protein - Medicago truncatula (Barrel medic)moderately similar to ( 303) loc_os03g29480 12003.m08221 protein nodulation signaling pathway 1 protein, putative, expressedGRAS PGSC0003DMT400089692
Soltu.DM.12G010320	-9.5417	-2.25425	1.44073e-09	Integrase-type DNA-binding superfamily protein	AP2/ERF domain-containing transcription factor	RNA.regulation of transcription.AP2/EREBP, APETALA2/Ethylene-responsive element binding protein family	RNA	weakly similar to ( 154) AT5G11590 | Symbols: TINY2 | TINY2 (TINY2); DNA binding / transcription factor | chr5:3727789-3728499 REVERSEweakly similar to ( 132) loc_os01g10370 12001.m07658 protein transcriptional factor TINY, putative, expressedAP2 AP2 PGSC0003DMT400068040
Soltu.DM.12G020420	-10.7026	-2.41989	3.24215e-09	plant intracellular ras group-related LRR	Leucine rich repeat protein	RNA.regulation of transcription.putative transcription regulator	RNA	moderately similar to ( 352) AT2G19330 | Symbols: | leucine-rich repeat family protein | chr2:8372947-8374453 FORWARDmoderately similar to ( 314) loc_os04g51580 12004.m101439 protein leucine-rich repeat-containing protein 40, putative, expressed PGSC0003DMT400016538
Soltu.DM.12G023800	-5.07969	-1.34474	1.12934e-06	CONSTANS-like	Transcription factor	RNA.regulation of transcription.C2C2(Zn) CO-like, Constans-like zinc finger family	RNA	moderately similar to ( 270) AT3G07650 | Symbols: COL9 | COL9 (CONSTANS-LIKE 9); transcription factor/ zinc ion binding | chr3:2442494-2443901 FORWARDmoderately similar to ( 268) loc_os06g19444 12006.m32050 protein CCT motif family protein, expressed PGSC0003DMT400074143
Soltu.DM.12G026290	-22.6604	-3.5021	8.95198e-08	Integrase-type DNA-binding superfamily protein	AP2/ERF domain-containing transcription factor	RNA.regulation of transcription.AP2/EREBP, APETALA2/Ethylene-responsive element binding protein family	RNA	weakly similar to ( 150) AT1G19210 | Symbols: | AP2 domain-containing transcription factor, putative | chr1:6626973-6627530 REVERSEweakly similar to ( 117) loc_os02g54050 12002.m10434 protein transcriptional factor TINY, putative, expressedAP2 AP2 PGSC0003DMT400007511

## Sheet: S5g.3W-Roots-MPD
Table S5g. Up-regulated and down-regulated genes encoding transcription regulatory elements in response to medium P deficiency in the roots of 3-week-old plants
Soltu.DM.01G030980	2.32997	1.22031	5.04113e-07	hypothetical protein	ERF1	RNA.regulation of transcription.AP2/EREBP, APETALA2/Ethylene-responsive element binding protein family	RNA	weakly similar to ( 140) AT2G44840 | Symbols: ATERF13, EREBP, ERF13 | ERF13 (ETHYLENE-RESPONSIVE ELEMENT BINDING FACTOR 13); DNA binding / transcription factor | chr2:18495440-18496120 FORWARDweakly similar to ( 136) ERF1_TOBAC Ethylene-responsive transcription factor 1 (Ethylene-responsive element-binding factor 1) (EREBP-1) (NtERF1) - Nicotiana tabacum (Common tobacco)weakly similar to ( 106) l…
Soltu.DM.02G009420	9.23869	3.20769	1.40214e-11	related to AP2	WIN1	RNA.regulation of transcription.AP2/EREBP, APETALA2/Ethylene-responsive element binding protein family	RNA	very weakly similar to (91.3) AT5G19790 | Symbols: RAP2.11 | RAP2.11 (related to AP2 11); DNA binding / transcription factor | chr5:6689271-6690032 REVERSEweakly similar to ( 105) loc_os12g39330 12012.m07718 protein AP2 domain containing protein, expressedAP2 AP2 PGSC0003DMT400064752
Soltu.DM.03G000640	2.28237	1.19053	1.78944e-06	myb domain protein	THM18 protein	RNA.regulation of transcription.MYB domain transcription factor family	RNA	moderately similar to ( 238) AT3G23250 | Symbols: MYB15, ATY19, ATMYB15 | MYB15 (MYB DOMAIN PROTEIN 15); DNA binding / transcription factor | chr3:8309742-8310624 FORWARDmoderately similar to ( 226) MYB4_ORYSA Myb-related protein Myb4 (OsMyb4) (Transcription factor RLTR1) - Oryza sativa (Rice)moderately similar to ( 226) loc_os04g43680 12004.m09327 protein myb-related protein Myb4, putative, expr…
Soltu.DM.03G013350	2.25048	1.17023	5.63814e-12	WRKY DNA-binding protein	DNA-binding protein 3	RNA.regulation of transcription.WRKY domain transcription factor family	RNA	weakly similar to ( 122) AT3G56400 | Symbols: WRKY70, ATWRKY70 | WRKY70; transcription factor/ transcription repressor | chr3:20909082-20910409 REVERSEweakly similar to ( 105) loc_os05g25770 12005.m06869 protein OsWRKY45 - Superfamily of rice TFs having WRKY and zinc finger domains, expressed PGSC0003DMT400053122
Soltu.DM.03G014050	2.30905	1.2073	2.67626e-07	myb domain protein	MYB21	RNA.regulation of transcription.MYB domain transcription factor family	RNA	weakly similar to ( 151) AT3G23250 | Symbols: MYB15, ATY19, ATMYB15 | MYB15 (MYB DOMAIN PROTEIN 15); DNA binding / transcription factor | chr3:8309742-8310624 FORWARDweakly similar to ( 148) MYB4_ORYSA Myb-related protein Myb4 (OsMyb4) (Transcription factor RLTR1) - Oryza sativa (Rice)weakly similar to ( 154) loc_os07g37210 12007.m07971 protein MYB transcription factor, putative, expressed PGSC00…
Soltu.DM.03G036130	2.64594	1.40378	2.92348e-08	DOF zinc finger protein	Zinc finger protein	RNA.regulation of transcription.C2C2(Zn) DOF zinc finger family	RNA	weakly similar to ( 122) AT1G51700 | Symbols: ADOF1 | ADOF1; DNA binding / transcription factor | chr1:19174266-19174850 FORWARDvery weakly similar to (99.4) PBF_MAIZE Dof zinc finger protein PBF (Prolamin box-binding factor) - Zea mays (Maize)weakly similar to ( 106) loc_os07g32510 12007.m07514 protein expressed proteinzf-Dof PGSC0003DMT400006421
Soltu.DM.04G028130	2.84127	1.50654	1.20145e-08	WRKY DNA-binding protein	WRKY transcription factor	RNA.regulation of transcription.WRKY domain transcription factor family	RNA	very weakly similar to (80.1) loc_os01g09100 12001.m07534 protein OsWRKY10 - Superfamily of rice TFs having WRKY and zinc finger domains, expressedWRKY PGSC0003DMT400079980
Soltu.DM.05G010890	2.60704	1.38241	2.09546e-16	DNA-binding storekeeper protein-related	Transcription regulator	RNA.regulation of transcription.GeBP like	RNA	weakly similar to ( 185) AT5G14280 | Symbols: | DNA-binding storekeeper protein-related | chr5:4609123-4611444 FORWARDweakly similar to ( 160) loc_os05g23700 12005.m06664 protein transcription regulator, putative, expressed PGSC0003DMT400045026
Soltu.DM.06G004050	2.39179	1.25809	1.09031e-06	SCARECROW-like	GRAS family transcription factor	RNA.regulation of transcription.GRAS transcription factor family	RNA	moderately similar to ( 481) AT1G07530 | Symbols: SCL14, ATGRAS2, GRAS2 | SCL14 (SCARECROW-LIKE 14); transcription factor | chr1:2313828-2316137 REVERSEmoderately similar to ( 213) CIGR2_ORYSA Chitin-inducible gibberellin-responsive protein 2 - Oryza sativa (Rice)moderately similar to ( 451) loc_os03g48450 12003.m101444 protein DELLA protein RGL1, putative, expressedGRAS PGSC0003DMT400005481
Soltu.DM.06G031200	2.90291	1.5375	2.48635e-10	C2H2 and C2HC zinc fingers superfamily protein	ZPT2-12	RNA.regulation of transcription.C2H2 zinc finger family	RNA	weakly similar to ( 113) AT2G37430 | Symbols: | zinc finger (C2H2 type) family protein (ZAT11) | chr2:15706454-15706990 FORWARDvery weakly similar to (92.8) loc_os01g62190 12001.m12342 protein PEThy, putative, expressed PGSC0003DMT400077934
Soltu.DM.07G018850	8.43913	3.07709	2.09743e-09	myb domain protein	MYB domain class transcription factor	RNA.regulation of transcription.MYB domain transcription factor family	RNA	weakly similar to ( 162) AT1G16490 | Symbols: ATMYB58, MYB58 | MYB58 (MYB DOMAIN PROTEIN 58); DNA binding / transcription activator/ transcription factor | chr1:5629859-5630844 REVERSEweakly similar to ( 164) MYB4_ORYSA Myb-related protein Myb4 (OsMyb4) (Transcription factor RLTR1) - Oryza sativa (Rice)weakly similar to ( 176) loc_os10g33810 12010.m06210 protein myb-related protein Myb4, putative…
Soltu.DM.07G018900	7.64734	2.93496	1.05144e-09	myb domain protein	MYB domain class transcription factor	RNA.regulation of transcription.MYB domain transcription factor family	RNA	weakly similar to ( 162) AT1G16490 | Symbols: ATMYB58, MYB58 | MYB58 (MYB DOMAIN PROTEIN 58); DNA binding / transcription activator/ transcription factor | chr1:5629859-5630844 REVERSEweakly similar to ( 164) MYB4_ORYSA Myb-related protein Myb4 (OsMyb4) (Transcription factor RLTR1) - Oryza sativa (Rice)weakly similar to ( 176) loc_os10g33810 12010.m06210 protein myb-related protein Myb4, putative…
Soltu.DM.07G025300	2.3088	1.20715	3.31227e-09	GRAS family transcription factor	GRAS2	RNA.regulation of transcription.GRAS transcription factor family	RNA	highly similar to ( 507) AT5G48150 | Symbols: PAT1 | PAT1 (phytochrome a signal transduction 1); signal transducer/ transcription factor | chr5:19522497-19524053 REVERSEhighly similar to ( 593) CIGR1_ORYSA Chitin-inducible gibberellin-responsive protein 1 - Oryza sativa (Rice)highly similar to ( 593) loc_os07g36170 12007.m079710 protein chitin-inducible gibberellin-responsive protein 1, putative,…
Soltu.DM.08G026940	2.51676	1.33157	1.50901e-06	Integrase-type DNA-binding superfamily protein	Dehydration-responsive element-binding protein 1B	RNA.regulation of transcription.AP2/EREBP, APETALA2/Ethylene-responsive element binding protein family	RNA	weakly similar to ( 103) AT5G52020 | Symbols: | AP2 domain-containing protein | chr5:21124192-21124890 REVERSEvery weakly similar to (97.8) loc_os02g45420 12002.m09579 protein ap2/EREBP transcription factor, putative, expressedAP2 AP2 PGSC0003DMT400058587
Soltu.DM.09G021300	3.38482	1.75908	2.08264e-06	GRAS family transcription factor	GRAS family transcription factor	RNA.regulation of transcription.GRAS transcription factor family	RNA	moderately similar to ( 408) AT3G54220 | Symbols: SCR, SGR1 | SCR (SCARECROW); protein binding / protein homodimerization/ sequence-specific DNA binding / transcription factor | chr3:20070550-20072625 FORWARDmoderately similar to ( 205) GAI1_VITVI DELLA protein GAI1 (Gibberellic acid-insensitive mutant protein 1) (VvGAI1) - Vitis vinifera (Grape)moderately similar to ( 402) loc_os11g03110 12011.m…
Soltu.DM.09G026730	2.03553	1.0254	2.01565e-08	myb domain protein	Protein 2	RNA.regulation of transcription.MYB domain transcription factor family	RNA	moderately similar to ( 251) AT3G23250 | Symbols: MYB15, ATY19, ATMYB15 | MYB15 (MYB DOMAIN PROTEIN 15); DNA binding / transcription factor | chr3:8309742-8310624 FORWARDmoderately similar to ( 245) MYB4_ORYSA Myb-related protein Myb4 (OsMyb4) (Transcription factor RLTR1) - Oryza sativa (Rice)moderately similar to ( 245) loc_os04g43680 12004.m09327 protein myb-related protein Myb4, putative, expr…
Soltu.DM.10G005570	2.12243	1.08572	1.66089e-06	WRKY family transcription factor	WRKY transcription factor	RNA.regulation of transcription.WRKY domain transcription factor family	RNA	weakly similar to ( 116) AT4G11070 | Symbols: WRKY41, AtWRKY41 | WRKY41; transcription factor | chr4:6759303-6760763 FORWARDweakly similar to ( 125) loc_os08g29660 12008.m06969 protein OsWRKY69 - Superfamily of rice TFs having WRKY and zinc finger domains, expressedWRKY PGSC0003DMT400051194
Soltu.DM.11G008540	4.05495	2.01969	1.27063e-13	GRAS family transcription factor	GRAS family transcription factor	RNA.regulation of transcription.GRAS transcription factor family	RNA	weakly similar to ( 145) AT4G08250 | Symbols: | scarecrow transcription factor family protein | chr4:5196787-5198238 FORWARDweakly similar to ( 198) NSP2_MEDTR Nodulation signaling pathway 2 protein - Medicago truncatula (Barrel medic)weakly similar to ( 186) loc_os11g06180 12011.m04815 protein DELLA protein GAIP, putativeGRAS PGSC0003DMT400010158
Soltu.DM.11G026510	8.93555	3.15956	1.14952e-08	C2H2-type zinc finger family protein	ZPT2-13	RNA.regulation of transcription.C2H2 zinc finger family	RNA	very weakly similar to (99.4) AT2G37430 | Symbols: | zinc finger (C2H2 type) family protein (ZAT11) | chr2:15706454-15706990 FORWARDvery weakly similar to (97.4) loc_os03g17150 12003.m07146 protein ZFP16-1, putative, expressed PGSC0003DMT400040207
Soltu.DM.12G010020	2.03725	1.02662	2.42952e-16	Homeodomain-like superfamily protein	MYBR domain class transcription factor	RNA.regulation of transcription.MYB-related transcription factor family	RNA	moderately similar to ( 251) AT3G16350 | Symbols: | myb family transcription factor | chr3:5547828-5549397 FORWARDmoderately similar to ( 243) loc_os01g09280 12001.m07553 protein myb-related transcription activator, putative, expressed PGSC0003DMT400067994
Soltu.DM.12G022230	2.14958	1.10405	1.11794e-08	GRAS family transcription factor	Scarecrow	RNA.regulation of transcription.GRAS transcription factor family	RNA	moderately similar to ( 497) AT5G48150 | Symbols: PAT1 | PAT1 (phytochrome a signal transduction 1); signal transducer/ transcription factor | chr5:19522497-19524053 REVERSEhighly similar to ( 588) CIGR1_ORYSA Chitin-inducible gibberellin-responsive protein 1 - Oryza sativa (Rice)highly similar to ( 588) loc_os07g36170 12007.m079710 protein chitin-inducible gibberellin-responsive protein 1, putat…
Soltu.DM.03G021500	-4.35582	-1.12294	1.25195e-11	pseudo-response regulator	Pseudo-response regulator 5	RNA.regulation of transcription.Psudo ARR transcription factor family	RNA	moderately similar to ( 257) AT5G24470 | Symbols: APRR5, PRR5 | APRR5 (ARABIDOPSIS PSEUDO-RESPONSE REGULATOR 5); transcription regulator/ two-component response regulator | chr5:8356204-8358873 REVERSEmoderately similar to ( 313) PRR95_ORYSA Two-component response regulator-like PRR95 (Pseudo-response regulator 95) (OsPRR95) - Oryza sativa (Rice)moderately similar to ( 313) loc_os09g36220 12009.m…
Soltu.DM.08G014110	-4.06201	-1.02219	1.08385e-07	Zinc finger C-x8-C-x5-C-x3-H type family protein	C3HL domain class transcription factor	RNA.regulation of transcription.C3H zinc finger family	RNA	moderately similar to ( 305) AT2G19810 | Symbols: | zinc finger (CCCH-type) family protein | chr2:8550419-8551498 FORWARDmoderately similar to ( 248) loc_os01g09620 12001.m42903 protein nucleic acid binding protein, putative, expressed PGSC0003DMT400065463
Soltu.DM.10G027730	-9.95495	-2.31541	1.68524e-06	basic helix-loop-helix protein	Conserved gene of unknown function	RNA.regulation of transcription.bHLH,Basic Helix-Loop-Helix family	RNA	weakly similar to ( 113) AT2G41240 | Symbols: BHLH100 | BHLH100 (BASIC HELIX-LOOP-HELIX PROTEIN 100); DNA binding / transcription factor | chr2:17198331-17199320 REVERSEvery weakly similar to (82.0) loc_os01g72370 12001.m13272 protein ORG3, putative, expressed PGSC0003DMT400076759
Soltu.DM.10G027750	-6.32189	-1.66036	7.9705e-07	basic helix-loop-helix (bHLH) DNA-binding superfamily protein	Gene of unknown function	RNA.regulation of transcription.bHLH,Basic Helix-Loop-Helix family	RNA	PGSC0003DMT400076775

## Sheet: S5h. 6W-Roots-MPD
Table S5h. Up-regulated and down-regulated genes encoding transcription regulatory elements in response to medium P deficiency in the roots of 6-week-old plants
Soltu.DM.01G001090	2.35252	1.23421	1.88036e-06	related to AP2	ERF transcription factor	RNA.regulation of transcription.AP2/EREBP, APETALA2/Ethylene-responsive element binding protein family	RNA	very weakly similar to (94.0) AT5G19790 | Symbols: RAP2.11 | RAP2.11 (related to AP2 11); DNA binding / transcription factor | chr5:6689271-6690032 REVERSEweakly similar to ( 102) loc_os07g10410 12007.m05496 protein conserved hypothetical proteinAP2 AP2 PGSC0003DMT400060936
Soltu.DM.01G019810	3.1319	1.64704	5.9694e-09	RGA-like	DELLA protein GAI1	RNA.regulation of transcription.GRAS transcription factor family	RNA	weakly similar to ( 193) AT3G03450 | Symbols: RGL2 | RGL2 (RGA-LIKE 2); transcription factor | chr3:819636-821279 REVERSEweakly similar to ( 186) GAI1_VITVI DELLA protein GAI1 (Gibberellic acid-insensitive mutant protein 1) (VvGAI1) - Vitis vinifera (Grape)weakly similar to ( 165) loc_os03g49990 12003.m09996 protein DELLA protein SLR1, putative, expressedGRAS PGSC0003DMT400056232
Soltu.DM.02G009420	26.8662	4.74772	3.89222e-54	related to AP2	WIN1	RNA.regulation of transcription.AP2/EREBP, APETALA2/Ethylene-responsive element binding protein family	RNA	very weakly similar to (91.3) AT5G19790 | Symbols: RAP2.11 | RAP2.11 (related to AP2 11); DNA binding / transcription factor | chr5:6689271-6690032 REVERSEweakly similar to ( 105) loc_os12g39330 12012.m07718 protein AP2 domain containing protein, expressedAP2 AP2 PGSC0003DMT400064752
Soltu.DM.02G009620	2.1975	1.13586	2.17576e-08	cycling DOF factor	Zinc finger protein	RNA.regulation of transcription.C2C2(Zn) DOF zinc finger family	RNA	moderately similar to ( 253) AT5G39660 | Symbols: CDF2 | CDF2 (CYCLING DOF FACTOR 2); DNA binding / protein binding / transcription factor | chr5:15878920-15880712 FORWARDvery weakly similar to (95.5) MNB1A_MAIZE Dof zinc finger protein MNB1A - Zea mays (Maize)moderately similar to ( 216) loc_os01g15900 12001.m08188 protein expressed proteinzf-Dof PGSC0003DMT400064695
Soltu.DM.02G009990	4.03039	2.01092	1.798e-06	hypothetical protein	Cytosine-specific methyltransferase	RNA.regulation of transcription.DNA methyltransferases	RNA	nearly identical (1757) AT5G49160 | Symbols: MET1, MET2, METI, DDM2, DMT01, DMT1 | MET1 (METHYLTRANSFERASE 1); methyltransferase | chr5:19932501-19938186 FORWARDmoderately similar to ( 206) CMT1_MAIZE DNA (cytosine-5)-methyltransferase 1 (EC 2.1.1.37) (Chromomethylase 1) (Zea methyltransferase2) (Zmet2) (DNA cytosine methyltransferase MET2a) - Zea mays (Maize)highly similar to ( 682) loc_os07g085…
Soltu.DM.02G024440	2.43358	1.28308	2.96814e-10	K-box region and MADS-box transcription factor family protein	TDR6 protein	RNA.regulation of transcription.MADS box transcription factor family	RNA	weakly similar to ( 197) AT3G54340 | Symbols: AP3, ATAP3 | AP3 (APETALA 3); DNA binding / transcription factor | chr3:20119428-20121087 REVERSEmoderately similar to ( 251) DEFA_ANTMA Floral homeotic protein DEFICIENS - Antirrhinum majus (Garden snapdragon)moderately similar to ( 211) loc_os06g49840 12006.m09508 protein MADS-box transcription factor 16, putative, expressedMADS_MEF2_like MADS MADS …
Soltu.DM.02G027080	17.7054	4.14612	9.21806e-07	basic helix-loop-helix (bHLH) DNA-binding superfamily protein	DNA binding protein	RNA.regulation of transcription.bHLH,Basic Helix-Loop-Helix family	RNA	weakly similar to ( 145) AT4G37850 | Symbols: | basic helix-loop-helix (bHLH) family protein | chr4:17796362-17797647 REVERSEweakly similar to ( 147) loc_os03g51580 12003.m10136 protein symbiotic ammonium transporter, putative, expressed PGSC0003DMT400078699
Soltu.DM.02G027820	2.83212	1.50188	5.72175e-19	LOB domain-containing protein	LOB domain-containing protein	RNA.regulation of transcription.AS2,Lateral Organ Boundaries Gene Family	RNA	moderately similar to ( 239) AT5G67420 | Symbols: LBD37 | LBD37 (LOB DOMAIN-CONTAINING PROTEIN 37) | chr5:26904576-26905415 REVERSEmoderately similar to ( 230) loc_os03g33090 12003.m08552 protein seed specific protein Bn15D17A, putative, expressedDUF260 PGSC0003DMT400064185
Soltu.DM.02G028460	4.71776	2.2381	4.63566e-26	SET domain-containing protein	PHCLF2	RNA.regulation of transcription.unclassified	RNA	highly similar to ( 570) AT2G23380 | Symbols: CLF, ICU1, SDG1, SET1 | CLF (CURLY LEAF); transcription factor | chr2:9955570-9960117 FORWARDhighly similar to ( 531) EZ1_MAIZE Polycomb protein EZ1 (Enhancer of zeste protein 1) - Zea mays (Maize)highly similar to ( 517) loc_os06g16390 12006.m06352 protein polycomb protein EZ1, putative, expressed PGSC0003DMT400010235
Soltu.DM.02G031060	12.3341	3.62458	1.60583e-08	C2H2-like zinc finger protein	PEThy; ZPT4-2	RNA.regulation of transcription.C2H2 zinc finger family	RNA	weakly similar to ( 122) AT1G26610 | Symbols: | zinc finger (C2H2 type) family protein | chr1:9193735-9195102 FORWARD PGSC0003DMT400007316
Soltu.DM.02G034390	12.2544	3.61523	3.77788e-15	GRAS family transcription factor	GRAS family transcription factor	RNA.regulation of transcription.GRAS transcription factor family	RNA	moderately similar to ( 308) AT1G66350 | Symbols: RGL1, RGL | RGL1 (RGA-LIKE 1); transcription factor | chr1:24748327-24749862 FORWARDmoderately similar to ( 317) GAI1_VITVI DELLA protein GAI1 (Gibberellic acid-insensitive mutant protein 1) (VvGAI1) - Vitis vinifera (Grape)highly similar to ( 508) loc_os11g31100 12011.m07015 protein SCARECROW, putativeGRAS PGSC0003DMT400052191
Soltu.DM.03G022860	6.05636	2.59845	4.5486e-12	WRKY family transcription factor	WRKY transcription factor	RNA.regulation of transcription.WRKY domain transcription factor family	RNA	weakly similar to ( 140) AT4G11070 | Symbols: WRKY41, AtWRKY41 | WRKY41; transcription factor | chr4:6759303-6760763 FORWARDweakly similar to ( 136) loc_os08g29660 12008.m06969 protein OsWRKY69 - Superfamily of rice TFs having WRKY and zinc finger domains, expressedWRKY PGSC0003DMT400023502
Soltu.DM.03G024790	2.44857	1.29194	3.58722e-07	Transcriptional factor B3 family protein	B3 domain-containing protein Os01g0905400	RNA.regulation of transcription.B3 transcription factor family	RNA	very weakly similar to (88.2) loc_os01g67830 12001.m12887 protein B3 DNA binding domain containing protein, expressed PGSC0003DMT400039249
Soltu.DM.04G000120	2.88917	1.53066	4.62143e-31	myb-like transcription factor family protein	Transcription factor	RNA.regulation of transcription.MYB-related transcription factor family	RNA	weakly similar to ( 160) AT1G70000 | Symbols: | DNA-binding family protein | chr1:26363674-26364635 REVERSEweakly similar to ( 130) loc_os10g41200 12010.m21804 protein ZmMybst1, putative, expressed PGSC0003DMT400004809
Soltu.DM.04G008940	2.09742	1.06862	3.4769e-26	zinc finger protein	Zinc finger protein	RNA.regulation of transcription.C2H2 zinc finger family	RNA	weakly similar to ( 125) AT1G66140 | Symbols: ZFP4 | ZFP4 (ZINC FINGER PROTEIN 4); nucleic acid binding / transcription factor/ zinc ion binding | chr1:24620063-24620845 REVERSEweakly similar to ( 108) loc_os03g13600 12003.m35118 protein zinc finger protein 7, putative, expressed PGSC0003DMT400060730
Soltu.DM.04G026510	6.3898	2.67577	1.75361e-17	C2H2-like zinc finger protein	C2H2-type zinc finger protein	RNA.regulation of transcription.C2H2 zinc finger family	RNA	moderately similar to ( 213) AT4G35280 | Symbols: | zinc finger (C2H2 type) family protein | chr4:16787429-16788283 REVERSEvery weakly similar to (85.9) loc_os02g19180 12002.m07161 protein nucleic acid binding protein, putative PGSC0003DMT400002087
Soltu.DM.05G002670	25.5511	4.67532	9.97e-94	myb-like transcription factor family protein	DNA binding protein	RNA.regulation of transcription.G2-like transcription factor family, GARP	RNA	moderately similar to ( 231) AT1G68670 | Symbols: | myb family transcription factor | chr1:25782344-25783873 FORWARDweakly similar to ( 191) loc_os02g22020 12002.m07440 protein DNA binding protein, putative, expressed PGSC0003DMT400002162
Soltu.DM.05G008000	3.8043	1.92763	4.15956e-10	Serine/threonine-protein kinase WNK (With No Lysine)-related	Conserved gene of unknown function	RNA.regulation of transcription.bHLH,Basic Helix-Loop-Helix family	RNA	moderately similar to ( 420) AT1G60060 | Symbols: | unknown protein | chr1:22139282-22141585 FORWARDmoderately similar to ( 378) loc_os02g50900 12002.m10124 protein expressed protein PGSC0003DMT400010574
Soltu.DM.05G009590	12.8597	3.68479	6.21002e-23	AGAMOUS-like	SRF-type transcription factor family protein	RNA.regulation of transcription.MADS box transcription factor family	RNA	PGSC0003DMT400019861
Soltu.DM.05G010890	29.9509	4.90453	1.23538e-86	DNA-binding storekeeper protein-related	Transcription regulator	RNA.regulation of transcription.GeBP like	RNA	weakly similar to ( 185) AT5G14280 | Symbols: | DNA-binding storekeeper protein-related | chr5:4609123-4611444 FORWARDweakly similar to ( 160) loc_os05g23700 12005.m06664 protein transcription regulator, putative, expressed PGSC0003DMT400045026
Soltu.DM.07G003450	3.95353	1.98314	8.99716e-11	indole-3-acetic acid inducible	ATP binding protein	RNA.regulation of transcription.Aux/IAA family	RNA	very weakly similar to (97.1) AT4G32280 | Symbols: IAA29 | IAA29 (INDOLE-3-ACETIC ACID INDUCIBLE 29); transcription factor | chr4:15583479-15584628 FORWARDvery weakly similar to (91.3) IAA10_ORYSA Auxin-responsive protein IAA10 (Indoleacetic acid-induced protein 10) - Oryza sativa (Rice)very weakly similar to (91.3) loc_os02g57250 12002.m33477 protein OsIAA10 - Auxin-responsive Aux/IAA gene famil…
Soltu.DM.08G004340	39.6721	5.31005	5.33018e-08	nuclear factor Y, subunit C2	CONSTANS interacting protein 2b	RNA.regulation of transcription.CCAAT box binding factor family, HAP5	RNA	moderately similar to ( 226) AT1G08970 | Symbols: HAP5C, NF-YC9 | NF-YC9 (NUCLEAR FACTOR Y, SUBUNIT C9); DNA binding / transcription factor | chr1:2883144-2883839 FORWARDweakly similar to ( 191) loc_os02g07450 12002.m33577 protein nuclear transcription factor Y subunit C-2, putative, expressedHAP5 CBFD_NFYB_HMF PGSC0003DMT400023210
Soltu.DM.08G026800	2.74967	1.45926	3.29536e-12	TCP family transcription factor	TCP domain class transcription factor	RNA.regulation of transcription.TCP transcription factor family	RNA	weakly similar to ( 177) AT5G51910 | Symbols: | TCP family transcription factor, putative | chr5:21094704-21095585 REVERSEweakly similar to ( 125) loc_os09g34950 12009.m06495 protein auxin-induced basic helix-loop-helix transcription factor, putative, expressedTCP PGSC0003DMT400058534
Soltu.DM.09G004090	3.56216	1.83275	3.69401e-11	growth-regulating factor	GRF domain class transcription factor	RNA.regulation of transcription.General Transcription	RNA	moderately similar to ( 232) AT3G52910 | Symbols: AtGRF4 | AtGRF4 (GROWTH-REGULATING FACTOR 4); transcription activator | chr3:19616177-19618268 REVERSEweakly similar to ( 121) loc_os04g48510 12004.m09787 protein transcription activator, putative, expressedWRC PGSC0003DMT400072628
Soltu.DM.09G008070	2.735	1.45154	1.01676e-22	RING/U-box superfamily protein	Ubiquitin-protein ligase	RNA.regulation of transcription.C3H zinc finger family	RNA	weakly similar to ( 125) AT2G38185 | Symbols: | zinc finger (C3HC4-type RING finger) family protein | chr2:16000516-16002699 FORWARD PGSC0003DMT400059393
Soltu.DM.09G021300	6.38364	2.67438	1.49086e-11	GRAS family transcription factor	GRAS family transcription factor	RNA.regulation of transcription.GRAS transcription factor family	RNA	moderately similar to ( 408) AT3G54220 | Symbols: SCR, SGR1 | SCR (SCARECROW); protein binding / protein homodimerization/ sequence-specific DNA binding / transcription factor | chr3:20070550-20072625 FORWARDmoderately similar to ( 205) GAI1_VITVI DELLA protein GAI1 (Gibberellic acid-insensitive mutant protein 1) (VvGAI1) - Vitis vinifera (Grape)moderately similar to ( 402) loc_os11g03110 12011.m…
Soltu.DM.09G025770	15.426	3.94729	6.25708e-08	basic helix-loop-helix (bHLH) DNA-binding superfamily protein	Cytokinin oxidase/dehydrogenase 2	RNA.regulation of transcription.bHLH,Basic Helix-Loop-Helix family	RNA	weakly similar to ( 134) AT5G56960 | Symbols: | basic helix-loop-helix (bHLH) family protein | chr5:23038703-23041174 REVERSEvery weakly similar to ( 100) loc_os01g39330 12001.m10210 protein helix-loop-helix DNA-binding domain containing protein, expressed PGSC0003DMT400000884
Soltu.DM.10G006150	6.56597	2.71501	2.4294e-11	hypothetical protein	Mads box protein	RNA.regulation of transcription.MADS box transcription factor family	RNA	PGSC0003DMT400049905
Soltu.DM.10G019280	3.06391	1.61538	1.88329e-12	DRE-binding protein 2A	AP2/ERF domain-containing transcription factor	RNA.regulation of transcription.AP2/EREBP, APETALA2/Ethylene-responsive element binding protein family	RNA	weakly similar to ( 120) AT2G40350 | Symbols: | DNA binding / transcription factor | chr2:16851595-16852068 REVERSEweakly similar to ( 120) loc_os01g07120 12001.m07339 protein dehydration-responsive element-binding protein 2A, putative, expressedAP2 AP2 PGSC0003DMT400041064
Soltu.DM.10G023760	4.19279	2.06791	7.08972e-10	WRKY DNA-binding protein	WRKY 13	RNA.regulation of transcription.WRKY domain transcription factor family	RNA	moderately similar to ( 231) AT2G37260 | Symbols: TTG2, ATWRKY44, WRKY44 | TTG2 (TRANSPARENT TESTA GLABRA 2); transcription factor | chr2:15645603-15646792 FORWARDweakly similar to ( 188) loc_os03g33012 12003.m08540 protein WRKY transcription factor 4, putative, expressedWRKY PGSC0003DMT400028530
Soltu.DM.11G003050	4.67122	2.2238	5.3322e-09	K-box region and MADS-box transcription factor family protein	MADS-box protein JOINTLESS	RNA.regulation of transcription.MADS box transcription factor family	RNA	moderately similar to ( 247) AT2G22540 | Symbols: SVP, AGL22 | SVP (SHORT VEGETATIVE PHASE); transcription factor/ translation repressor, nucleic acid binding | chr2:9580417-9583603 FORWARDweakly similar to ( 178) MAD22_ORYSA MADS-box transcription factor 22 (OsMADS22) - Oryza sativa (Rice)weakly similar to ( 178) loc_os02g52340 12002.m10265 protein MADS-box transcription factor 22, putative, exp…
Soltu.DM.11G007750	7.50796	2.90842	2.35937e-39	SSXT family protein	Synovial sarcoma associated ss18 protein	RNA.regulation of transcription.unclassified	RNA	weakly similar to ( 112) AT5G28640 | Symbols: AN3, GIF, GIF1 | AN3 (ANGUSTIFOLIA 3); protein binding / transcription coactivator | chr5:10647831-10649620 REVERSE PGSC0003DMT400002573
Soltu.DM.11G008540	4.59598	2.20037	4.23946e-17	GRAS family transcription factor	GRAS family transcription factor	RNA.regulation of transcription.GRAS transcription factor family	RNA	weakly similar to ( 145) AT4G08250 | Symbols: | scarecrow transcription factor family protein | chr4:5196787-5198238 FORWARDweakly similar to ( 198) NSP2_MEDTR Nodulation signaling pathway 2 protein - Medicago truncatula (Barrel medic)weakly similar to ( 186) loc_os11g06180 12011.m04815 protein DELLA protein GAIP, putativeGRAS PGSC0003DMT400010158
Soltu.DM.12G003910	2.14728	1.10251	9.8133e-10	CONSTANS-like	CONSTANS	RNA.regulation of transcription.C2C2(Zn) CO-like, Constans-like zinc finger family	RNA	moderately similar to ( 280) AT5G24930 | Symbols: ATCOL4, COL4 | zinc finger (B-box type) family protein | chr5:8589325-8590949 FORWARDweakly similar to ( 189) loc_os04g42020 12004.m09176 protein CONSTANS-like protein, putative, expressedCCT PGSC0003DMT400075520
Soltu.DM.12G005270	2.49271	1.31772	1.60054e-15	salt tolerance homolog2	Salt-tolerance protein	RNA.regulation of transcription.C2C2(Zn) CO-like, Constans-like zinc finger family	RNA	weakly similar to ( 171) AT4G39070 | Symbols: | zinc finger (B-box type) family protein | chr4:18205061-18206421 REVERSEweakly similar to ( 165) loc_os02g43170 12002.m09352 protein salt tolerance-like protein, putative, expressed PGSC0003DMT400075652
Soltu.DM.12G010020	4.44826	2.15324	9.26581e-39	Homeodomain-like superfamily protein	MYBR domain class transcription factor	RNA.regulation of transcription.MYB-related transcription factor family	RNA	moderately similar to ( 251) AT3G16350 | Symbols: | myb family transcription factor | chr3:5547828-5549397 FORWARDmoderately similar to ( 243) loc_os01g09280 12001.m07553 protein myb-related transcription activator, putative, expressed PGSC0003DMT400067994
Soltu.DM.12G027500	2.26714	1.18088	2.30353e-10	LJRHL1-like	Roothairless1/slippery	RNA.regulation of transcription.bHLH,Basic Helix-Loop-Helix family	RNA	weakly similar to ( 164) AT2G24260 | Symbols: | basic helix-loop-helix (bHLH) family protein | chr2:10319646-10322177 REVERSEweakly similar to ( 146) loc_os09g25040 12009.m05657 protein BHLH transcription factor, putative, expressed PGSC0003DMT400020244
Soltu.DM.01G051840	-5.05967	-1.33904	1.04199e-37	Plant regulator RWP-RK family protein	NIN 1	RNA.regulation of transcription.NIN-like bZIP-related family	RNA	highly similar to ( 752) AT1G20640 | Symbols: | RWP-RK domain-containing protein | chr1:7155201-7157986 FORWARDhighly similar to ( 639) loc_os03g03900 12003.m05922 protein nodule inception protein, putative, expressedRWP-RK PGSC0003DMT400025657
Soltu.DM.03G001760	-6.41113	-1.68058	2.13818e-07	Homeodomain-like superfamily protein	MYB transcription factor	RNA.regulation of transcription.G2-like transcription factor family, GARP	RNA	weakly similar to ( 120) AT2G38300 | Symbols: | DNA binding / transcription factor | chr2:16044175-16045679 REVERSEweakly similar to ( 131) loc_os12g01490 12012.m04153 protein DNA binding protein, putative, expressed PGSC0003DMT400011207
Soltu.DM.03G034030	-6.03532	-1.59343	1.77794e-07	B-box type zinc finger protein with CCT domain	Conserved gene of unknown function	RNA.regulation of transcription.C2C2(Zn) CO-like, Constans-like zinc finger family	RNA	moderately similar to ( 265) AT1G68520 | Symbols: | zinc finger (B-box type) family protein | chr1:25709331-25710749 REVERSEmoderately similar to ( 228) loc_os06g15330 12006.m06246 protein zinc finger protein CONSTANS-LIKE 16, putative, expressed PGSC0003DMT400014362
Soltu.DM.08G005330	-10.1009	-2.33641	3.09467e-36	Plant regulator RWP-RK family protein	NIN 2	RNA.regulation of transcription.NIN-like bZIP-related family	RNA	highly similar to ( 626) AT3G59580 | Symbols: | RWP-RK domain-containing protein | chr3:22009652-22012721 FORWARDhighly similar to ( 540) loc_os04g41850 12004.m09159 protein NIN-like protein 2, putative, expressedRWP-RK PGSC0003DMT400015041
Soltu.DM.08G028350	-5.20894	-1.38099	9.66895e-07	WRKY DNA-binding protein	WRKY transcription factor	RNA.regulation of transcription.WRKY domain transcription factor family	RNA	weakly similar to ( 113) AT4G23550 | Symbols: WRKY29, ATWRKY29 | WRKY29; transcription factor | chr4:12291831-12293088 FORWARDweakly similar to ( 124) loc_os02g16540 12002.m77729 protein OsWRKY39v2 - Superfamily of rice TFs having WRKY and zinc finger domains, expressedWRKY PGSC0003DMT400032091
Soltu.DM.09G001760	-4.20898	-1.07347	7.66538e-10	basic helix-loop-helix (bHLH) DNA-binding superfamily protein	Prf interactor 30137	RNA.regulation of transcription.bHLH,Basic Helix-Loop-Helix family	RNA	weakly similar to ( 191) AT1G06150 | Symbols: | transcription factor | chr1:1869228-1873194 REVERSEweakly similar to ( 200) loc_os12g06330 12012.m04623 protein expressed protein PGSC0003DMT400022735
Soltu.DM.10G026950	-5.44164	-1.44404	9.82575e-09	myb-like HTH transcriptional regulator family protein	Transcription factor	RNA.regulation of transcription.G2-like transcription factor family, GARP	RNA	weakly similar to ( 165) AT5G06800 | Symbols: | myb family transcription factor | chr5:2103374-2105680 FORWARDweakly similar to ( 169) loc_os04g56990 12004.m101684 protein transfactor, putative, expressed PGSC0003DMT400060855
