# Supplementary material for: Organ‐specific transcriptional and metabolic adaptations of potato plants to limited phosphate availability prior and after tuberization
Source: Plant J. 2025 Sep 5;123(5):e70445. doi: 10.1111/tpj.70445 (PMC12413192; doi:10.1111/tpj.70445)
Supplement: Supplementary file 7 — Table S6. Effects of P‐deficiency on the levels of amino acids in leaves, roots and tuber. [file TPJ-123-0-s008.xlsx]

## Sheet: S6a (leaves)
Table S6a. Effect of severe P-stress (0.05 mM) and medium P-stress (0.5 mM), compared with sufficient P-availability (5 mM), on the levels of amino acids in leaves of potato plants. The plants were grown on 0.05 mM KH2PO4, 0.5 mM KH2PO4, or 5 mM KH2PO4 for 1, 2, 3, 6, and 11 weeks.
	Week-1					Week-2					Week-3					Week-6					Week-11
Amino acids (nmol/g FW)	0.05 mM	0.5 mM	5 mM	log2 (0.05 vs. 5)	log2 (0.5 vs. 5)	0.05 mM	0.5 mM	5 mM	log2 (0.05 vs. 5)	log2 (0.5 vs. 5)	0.05 mM	0.5 mM	5 mM	log2 (0.05 vs. 5)	log2 (0.5 vs. 5)	0.05 mM	0.5 mM	5 mM	log2 (0.05 vs. 5)	log2 (0.5 vs. 5)	0.05 mM	0.5 mM	5 mM	log2 (0.05 vs. 5)	log2 (0.5 vs. 5)
Alanine	267.9±56	452.3±75	357.1±82.6	-0.414571	0.340763	373.3±56	243.0±32	370.3±46.9	0.0119054	-0.607476	190.4±58.1	316.8±31.0	271.2±87.4	-0.510166	0.223762	137.1±16.9	189.6±44.5	168.1±50.7	-0.293969	0.17412	304.5±25.8	294.5±77	251.2±15.7	0.277413	0.229324
Asparagine	849.8±86	409.3±163	134.9±133.6	2.65451	1.60069	2889.5±37	142.3±105	108.8±134.4	4.73048	1.59916	699.5±218.2	179.5±35.7	217.2±29.6	1.68695	-0.274867	1006.4±519.4	25.8±5.2	24.2±10.9	5.37863	0.0952732	119.7±35.8	162.0±101.3	29.6±4.5	2.01295	2.44959
Aspartate	948.7±86	1093.5±163	1054.8±133.6	-0.152973	0.0519319	914.8±37	895.9±105	1022.6±134.4	-0.160742	-0.190823	1070.0±415.9	1318.2±191.4	938.2±206.9	0.189506	0.49055	1501.7±74.5	1355.3±468.1	674.3±269.4	1.15509	1.00703	1816.5±90.2	1465.4±472.9	767.7±40.9	1.24246	0.93266
Arginine	106.4±73	76.0±43	21.9±9	2.28202	1.79686	387.1±47	18±4	31.8±6	3.60614	-0.82	78.0±13	22.5±5	37.6±9	1.05463	-0.737606	40.4±16	17.9±7	17.8±5	1.18277	0.00899525	169.9±26	231.7±77	84.4±16	1.0103	1.45753
Glutamine	1580.7±147	1271.1±375	647.0±77	1.28865	0.974291	5482.1±1237	681.5±328	686.7±84	2.99686	-0.0109323	1539.2±239	675.8±136	739.1±275	1.05827	-0.129106	3433.7±1916	178.8±77	60.8±21.9	5.81804	1.55542	1011.6±612	790.0±208	144.9±22	2.80312	2.44645
Glutamate	1463.8±165	2268.3±249	2054.6±252	-0.489141	0.142758	1549.7±97	1828.4±194	2008.1±261	-0.373793	-0.135188	1709.5±514	2592.9±70	1851.3±684	-0.114974	0.485985	1588.4±73	1625.7±791	1311.9±615	0.275974	0.309436	2639.7±213	1712.5±427	1648.1±98	0.679562	0.0553411
Glycine	260.3±65	157.1±26	195.6±49	0.412111	-0.3163	551.2±153	106.4±48	50.2±7	3.45641	1.08438	49.7±6	38.3±10	54.2±21	-0.125479	-0.50081	77.2±7	86.8±46	86.7±25	-0.16688	0.00120955	89.2±15	82.4±24	94.3±22	-0.0808823	-0.195314
Histidine	23.8±14.9	25.8±2.6	11.1±3.2	1.096	1.20882	58.3±7.5	30.4±3.2	11.3±3.8	2.36948	1.42983	17.4±3.4	11.1±2.2	14.3±4.1	0.282339	-0.365361	89.0±23	13.1±7.6	8.3±5.6	3.42125	0.659615	73.1±23.4	53.2±7.6	10.0±5.5	2.87593	2.41663
Leucine	19.4±3	24.3±3.3	17.6±3.3	1.096	1.20882	34.7±7.7	12.2±1.5	15.0±2.1	2.36948	1.42983	28.6±10.4	26.6±4.1	21.6±2.4	0.282339	-0.365361	157.7±38	49.3±25	25.2±5.2	3.42125	0.659615	43.4±19	137.2±43	21.8±5	2.87593	2.41663
Isoleucine	49.4±16	36.5±12	23.3±3	1.0832	0.645691	75.6±19	20.4±6	13.2±3	2.51903	0.631445	51.1±5	31.1±7	27.±7	0.87662	0.161247	273.7±52	64.7±35	31.0±11	3.14288	1.06207	97.2±25	190.9±57	54.8±8	0.827575	1.80044
Lysine	12.8±2.2	14.3±1.4	10.5±1.9	0.2782	0.445938	14.6±0.5	7.5±1.3	8.4±0.8	0.791657	-0.177952	17.9±3.7	14.3±2.8	17.1±4.8	0.0689408	-0.252793	48.7±14	27.1±8	29.7±11	0.714193	-0.131539	31.3±7	84.0±22	35.0±6	-0.163402	1.26318
Methionine	5.7±2.4	9.5±2.5	3.8±2.7	0.563005	1.30812	9.7±2.2	3.9±2.0	3.2±1.8	1.58952	0.269428	1.1±0.1	10.9±3.1	9.0±4.2	-2.97339	0.280704	0.7±0.2	1.1±0.3	1.0±0.1	-0.557297	0.0527952	0.5±0.3	0.8±0.5	1.4±0.4	-1.62662	-0.783803
Phenylalanine	149.8±69	106.2±27	60.3±12	1.31308	0.817702	210.4±58	67.6±17	67.2±9	1.64691	0.00893545	111.8±7	108.9±16	59.2±11	0.918359	0.879919	364.6±65	136.1±51	83.8±37	2.12174	0.699633	220.6±147	272.1±78	62.5±4	1.81902	2.1216
Proline	361.7±111	526.5±252	139.2±18	1.37716	1.9189	564.2±167	315.1±201	221.2±77	1.3508	0.510454	348.0±212	369±193	248.0±115	0.48862	0.572935	942.2±55	115.4±35	70.9±13	3.73173	0.70286	618.0±168	226.4±45	135.6±31	2.18843	0.739888
Serine	301.9±52	507.1±85	836.5±112	-1.47028	-0.72193	688.5±178	451.8±41	493.4±32	0.480557	-0.127052	198.3±41	284.9±85	281.5±64	-0.505262	0.0172193	181.7±31	143.2±57	202.2±48	-0.154321	-0.497693	307.9±135	279.6±64	210.2±49	0.550819	0.41145
Threonine	62.4±18	101.2±9.1	114.9±25.5	-0.880404	-0.182833	267.7±76	116.1±39	136.2±7	0.974765	-0.231252	116.8±9.3	159.1±39	167.1±53	-0.516293	-0.0705538	135.9±28	95.3±35.6	72.0±11	0.916283	0.404451	19.8±3.9	38.6±17.7	19.5±2	0.0192739	0.9821
Tyrosine	38.5±23	28.9±11	12.0±3	1.68474	1.26906	77.4±31	11.6±5.2	7.2±0.7	3.4207	0.684431	30.4±2.1	16.7±4.2	13.0±2.3	1.22528	0.363369	415.2±71.8	63.1±42.8	20.5±7.8	4.34015	1.62151	204.9±186	267.9±107	24.6±6.7	3.06014	3.44668
Valine	50.5±9.2	63.2±9.3	48.9±8.8	0.0462472	0.369128	79.6±24.3	32.6±3.7	35.1±3.6	1.18101	-0.10618	42.8±5.4	66.9±13.2	55.2±11.6	-0.364647	0.278975	220.0±52.2	93.4±49.2	49.3±16.8	2.1565	0.920841	196.8±141	139.4±37.1	60.2±8.1	1.7094	1.21144
GABA	39.4±6.6	61.1±12.4	28.7±9.6	0.457642	1.08878	45.6±6.9	25.2±9.3	40.8±16.8	0.161079	-0.6926	220.3±13.9	500.6±183	406.4±136	-0.883168	0.300602	44.6±6.4	605.9±78	523.2±117	-3.55257	0.211634	17.8±4.3	61.8±23	92.2±37.5	-2.36893	-0.577398

## Sheet: S6b (Roots)
Table S6b. Effect of severe P-stress (0.05 mM) and medium P-stress (0.5 mM), compared with sufficient P-availability (5 mM), on the levels of amino acids in roots of potato plants. The plants were grown on 0.05 mM KH2PO4, 0.5 mM KH2PO4, or 5 mM KH2PO4 for 1, 2, 3, 6, and 11 weeks.
	Week-1					Week-2					Week-3					Week-6					Week-11
Amino acids (nmol/g FW)	0.05 mM	0.5mM	5 Mm	log2 (0.05 vs. 5)	log2 (0.5 vs. 5)	0.05 mM	0.5 mM	5 mM	log2 (0.05 vs. 5)	log2 (0.5 vs. 5)	0.05 mM	0.5 mM	5 mM	log2 (0.05 vs. 5)	log2 (0.5 vs. 5)	0.05 mM	0.5 mM	5 mM	log2 (0.05 vs. 5)	log2 (0.5 vs. 5)	0.05 mM	0.5 mM	5 mM	log2 (0.05 vs. 5)	log2 (0.5 vs. 5)
Alanine	170.1±42.5	137.4±51.3	107.3±28.2	0.664625	0.357023	340.1±131.6	151.1±81.4	360.4±45.4	-0.0835595	-1.25388	529.9±118.2	487.9±57.1	243.7±51.8	1.12042	1.0013	144.3±38.7	96.1±21.1	89.2±45.1	0.694107	0.107292	76.3±20.4	53.3±11	94.4±18.2	-0.308024	-0.826406
Asparagine	1601.0±253	701.5±225	119.8±16.5	3.74055	2.55015	2459.5±822	490.9±85	101.2±20.6	4.60186	2.27699	1399.5±341	643.8±27	280.3±89	2.31995	1.19961	3336.1±737	421.0±135	181.8±42	4.19738	1.21129	7927.9±1553.9	408.0±90.7	364.0±60.4	4.44472	0.164499
Aspartate	172.9±6.5	154.6±10.3	198.7±38.1	-0.200255	-0.361555	204.2±9.4	184.7±35.7	175.2±23	0.221453	0.0761851	184.1±21.5	300.0±42.1	293.9±73.7	-0.674583	0.0294234	380.9±50.6	233.3±15.8	201.4±29.3	0.919375	0.212455	733.7±151.9	137.7±17.5	169.9±25.1	2.11101	-0.303024
Arginine	32.2±1.7	13.1±4.3	10.4±2.1	1.62233	0.325949	22.9±6	12.1±6	12.1±1.6	0.926481	0.0131592	106.3±15.1	75.1±11.9	39.7±13.2	1.42003	0.917893	32.1±3.9	32.5±6.9	44.8±21.9	-0.480852	-0.462012	75.1±13	40.4±6.5	56.1±9.5	0.419432	-0.472023
Glutamine	3191.5±1075	1554.1±347	506.1±52.2	2.65651	1.61844	3822.6±897	992±30	492.9±116.6	2.95531	1.87807	4657.1±747	2252.9±260	1186.8±467	1.97232	0.924645	4051.4±549	214.9±75	106.8±33	5.24483	1.00798	7481.0±1011	140.3±26.6	195.9±51.3	5.25508	-0.481179
Glutamate	565.0±42.8	539.7±59.7	636.9±145.3	-0.172715	-0.238706	648.0±73.8	639.7±143	827.3±84.8	-0.352399	-0.371109	601.3±26.7	1238.6±185.4	1075.1±286.5	-0.838352	0.204297	486.6±57.4	442.3±65	430.6±128	0.176449	0.0386759	600.6±77.2	184.0±27.4	284.8±78.1	1.0763	-0.630028
Glycine	53.0±3.7	31.6±7.3	33.7±6.3	0.652664	-0.0910764	49.3±15.8	34.4±12.4	51.7±10.5	-0.0696784	-0.58778	193.4±43.7	249.3±4.6	109.6±46.9	0.819855	1.18595	110.0±14.6	67.0±18.9	54.4±26.8	1.01584	0.30192	19.2±8.2	15.1±3	17.6±2.8	0.127049	-0.220136
Histidine	41.1±8.3	23.1±5.4	16.7±6.5	1.29703	0.462954	42.6±7.4	37.2±4.4	19.9±5.1	1.09496	0.903634	132.7±16.1	145.1±7.9	81.7±31.5	0.700568	0.829324	134.7±17.1	52.0±13.8	38.7±12.9	1.79792	0.424957	99.2±23.3	14.7±2.3	24.1±3.6	2.04324	-0.711797
Leucine	143.7±12.4	108.8±16	153.1±21.1	-0.0911313	-0.492348	109.0±19	132.8±38.5	175.3±36.9	-0.685145	-0.400365	411.3±62.1	674.0±95.9	386.2±144	0.091	0.803421	196.9±23.5	120.6±28.1	108.9±48	0.854744	0.146624	31.2±6.2	33.4±2.3	38.8±7.6	-0.316294	-0.217118
Isoleucine	40.1±6.7	16.6±6.5	14.2±3.3	1.49717	0.228778	26.2±4.6	17.8±9	12.3±2	1.09011	0.530158	110.5±5.5	105.1±12.6	52.1±18	1.08467	1.01176	83.5±12.5	67.3±12.5	77.2±24	0.113922	-0.197256	60.1±16.7	48.2±5.4	78.9±11.1	-0.393303	-0.711138
Lysine	25.2±2.8	11.0±2.9	10.6±2.1	1.24793	0.0537203	16.2±4.7	11.9±3.8	10.7±1.1	0.593237	0.144766	68.5±12.4	71.5±11.1	34.9±9	0.972171	1.03568	27.6±2.7	40.4±8.7	69.7±33.9	-1.33452	-0.786213	6.1±5.5	8.9±4.9	14.5±6	-1.25322	-0.714986
Methionine	13.42±1.4	6.72±2	5.52±1.5	1.26734	0.261041	11.52±5.7	10.02±4.5	8.92±2.8	0.371063	0.166192	68.42±10.1	87.62±39.8	45.52±12.2	0.589036	0.945432	14.32±1.4	9.92±3.1	7.82±2.8	0.872648	0.343229	3.42±1.1	2.52±0.5	2.62±0.8	0.382591	-0.027629
Phenylalanine	47.8±4.2	21.6±4	27.5±4.8	0.797522	-0.347779	33.2±2.8	32.3±9.9	29.5±5.8	0.167578	0.131781	88.5±9.4	95.7±5.1	46.3±18.3	0.935709	1.04816	44.7±4.8	47.1±4.2	39.6±15.3	0.17749	0.251319	29.5±7.9	23.2±3.6	18.4±4.2	0.682789	0.334529
Proline	45.7±15.9	29.6±11.5	19.4±9	1.23379	0.608221	86.8±16.8	58.9±33	20.5±7.7	2.07952	1.52165	77.1±7.2	207.2±14.3	134.2±55	-0.799394	0.626369	119.9±42	84.2±11.9	94.0±14	0.351572	-0.15761	17.8±5.3	14.0±4	101.8±29	-2.51569	-2.85906
Serine	143.7±12.4	108.8±16	153.1±21	-0.0911313	-0.492348	109.0±19	132.8±38.5	175.3±36.9	-0.685145	-0.400365	411.3±62.1	674.0±95.9	386.2±144.2	0.091	0.803421	196.9±23.5	120.6±28.1	108.9±48.4	0.854744	0.146624	31.2±6.2	33.4±2.3	38.8±7.6	-0.316294	-0.217118
Threonine	78.7±7.3	48.2±9.4	43.5±5.5	0.854784	0.148722	74.4±12.5	62.2±19.3	53.7±8.7	0.470385	0.212373	209.5±21.3	329.1±77.2	166.6±65.4	0.330265	0.982227	202.1±29.3	111.8±24.7	92.2±35.1	1.13186	0.277934	3.1±0.9	2.6±0.5	5.7±1.9	-0.858781	-1.13656
Tyrosine	32.4±7	10.0±4.3	8.3±1.7	1.95561	0.259404	16.3±0.9	11.5±6.7	7.4±1.4	1.15095	0.645774	70.2±12.4	65.9±6.5	24.3±7.3	1.53133	1.43903	66.5±19.6	38.2±12.3	52.4±21.6	0.344822	-0.454136	30.6±5.9	9.9±3.3	29.4±16.5	0.0581513	-1.57734
Valine	62.1±8.8	29.1±8.8	25.1±5.3	1.30684	0.214814	43.3±7.1	27.7±10.4	25.3±4	0.773105	0.130996	254.6±21.9	230.7±38.4	122.8±45.7	1.05183	0.909348	142.7±25.1	74.4±22.9	67.3±26.2	1.08504	0.145267	47.6±9.1	36.6±5.1	64.1±15.1	-0.428184	-0.808933
GABA	77.4±7.3	67.3±14.9	42.4±10.2	0.868231	0.667323	110.0±29.6	72.0±30.2	79.0±27.1	0.477385	-0.133034	278.5±65.5	467.5±180.9	424.6±15.1	-0.608356	0.139075	138.8±26.6	268.7±23	260.5±69.7	-0.908558	0.0444538	33.6±6.1	18.2±2.2	36.3±13.2	-0.10918	-0.995397

## Sheet: S6c (Tubers)
Table S6c. Effect of severe P-stress (0.05 mM) and medium P-stress (0.5 mM), compared with sufficient P-availability (5 mM), on the levels of amino acids in the tubers of potato plants. The plants were grown on 0.05 mM KH2PO4, 0.5 mM KH2PO4, or 5 mM KH2PO4 for 11 weeks.
	Week-11
Amino acids (nmol/g FW)	0.05 mM	0.5 mM	5 mM	log2 (0.05 vs. 5)	log2 (0.5 vs. 5)
Alanine	514.8±51.2	735.1±160.4	505.8±32.2	0.0254749	0.539399
Asparagine	7653.4±1072	4574.4±880	2866.4±164	1.41684	0.674335
Aspartate	615.6±78.4	305.5±139.5	251.5±61	1.29169	0.280859
Arginine	150.4±17.9	136.3±16.3	106.4±14.7	0.499315	0.356941
Glutamine	4264.5±485	3782.3±390	2730.0±282	0.64349	0.470391
Glutamate	649.6±154.9	401.8±53.1	296.7±41.7	1.13044	0.437534
Glycine	74.6±21.9	122.3±17.4	118.2±9.9	-0.66489	0.0485727
Histidine	101.9±21	105.5±21.6	89.2±11.3	0.192652	0.242695
Leucine	53.2±8.1	111.2±16.9	75.5±13.5	-0.502865	0.559639
Isoleucine	107.7±22.7	147.1±25.6	123.6±19.4	-0.19803	0.251285
Lysine	42.2±17.3	65.7±15.4	46.4±15.1	-0.138895	0.501579
Methionine	248.5±1.2	274.8±1.4	200.7±33.2	0.30864	0.453798
Phenylalanine	161.0±47	596.2±80	334.8±90	-1.05595	0.832694
Proline	1409.1±426	517.9±204	118.8±17.6	3.56789	2.12395
Serine	213.2±18.5	207.4±23.5	190.9±33.2	0.15937	0.119361
Threonine	602.6±127	495.4±45	396.3±50.1	0.604652	0.321894
Tyrosine	50.1±31.6	151.0±51.5	98.0±33.2	-0.965778	0.623273
Valine	974.2±83.3	1145.4±20.1	932.7±57.9	0.0627679	0.296334
GABA	315.8±88	322.2±77	364.1±75.6	-0.205234	-0.176387
