# Supplementary material for: Organ‐specific transcriptional and metabolic adaptations of potato plants to limited phosphate availability prior and after tuberization
Source: Plant J. 2025 Sep 5;123(5):e70445. doi: 10.1111/tpj.70445 (PMC12413192; doi:10.1111/tpj.70445)
Supplement: Supplementary file 8 — Table S7. Effects of P‐deficieny on the levels of metabolites in leaves, roots and tubers. Table S8. Macro‐ and micro‐element composition of nutrient solution used for irrigation of potato plants grown under sufficient P‐availability (5 mM P), medium P‐deficiency (0.5 mM P), and severe P‐deficiency conditions (5 mM P). Table S9. List of genes and their specific primers used in qRT‐PCR. [file TPJ-123-0-s002.xlsx]

## Sheet: S7a (Leaves)
Table S7a. Effect of severe P-deficiency and medium P-deficiency, compared with sufficient P-availability, on the levels of metabolites in the leaves of potato plants. The plants were grown on 0.05 mM KH2PO4 (severe P-deficiency), 0.5 mM KH2PO4 (medium P-deficiency), or 5 mM KH2PO4 (sufficient P-availability) for 3, 6, and 11 weeks.
	Week-3					Week-6					Week-11
Metabolites (nmol/g FW)	0.05 mM	0.5 mM	5 mM	log2 (0.05 vs. 5)	log2 (0.5 vs. 5)	0.05 mM	0.5 mM	5 mM	log2 (0.05 vs. 5)	log2 (0.5 vs. 5)	0.05 mM	0.5 mM	5 mM	log2 (0.05 vs. 5)	log2 (0.5 vs. 5)
Sucrose-6-P	0.40±0.12	1.40±0.25	2.64±0.62	-2.72145	-0.914116	0.30±0.12	1.20±0.3	2.33±0.49	-2.92563	-0.950894	7.91±1.8	10.16±1.3	4.33±0.5	0.869761	1.23161
ADP-Glucose	0.88±0.54	1.65±0.5	3.63±0.59	-2.0336	-1.13539	1.0±0.29	2.2±0.67	2.9±0.34	-1.5169	-0.404515	2.21±0.44	1.31±0.26	1.11±0.14	0.963875	0.24347
Glucose-1-P	23.35±1.2	61.73±4.4	181.72±55.4	-2.95994	-1.55756	20.9±2.8	41.4±9.0	194.5±27.9	-3.21288	-2.23323	30.01±8.7	31.81±2.5	97.01±20.2	-1.69123	-1.61079
Glucose-6-P	207.06±26.1	662.07±3.2	1459.14±367.2	-2.81697	-1.14005	74.3±14.4	380.1±25	1005.7±138.4	-3.75919	-1.40373	224.11±119	288.61±60.5	956.51±100.8	-2.09374	-1.72861
Fructose-6-P	54.27±2.1	168.17±18.7	433.88±91.8	-1.13805	-0.260008	19.3±3.9	105.2±10.4	279.5±59.0	-0.951912	-0.244267	153.61±	171.71±	584.31±	-1.16545	-0.0613672
Fructose 1,6BP	55.55±22.0	222.1±53.2	200.14±68.7	-1.84916	0.15018	55.4±12.8	48.3±17.7	43.6±4.7	0.345003	0.147658	18.71±3.6	21.51±1.7	19.8±3.1	-0.0836505	0.119741
Glycerate-3P	548.43±50.1	1158.8±204	2922.0±299	-2.41358	-1.33433	223.9±51	1026.4±324.9	2645.9±504.2	-3.56233	-1.36621	553.1±306	549.8±172	1683.9±288	-1.60626	-1.6148
UDP-Glucose	43.05±6.2	163.15±9.4	278.09±41.3	-2.6913	-0.769332	35.3±6.7	96.8±13.6	148.9±5.9	-2.07729	-0.620744	93.1±27.8	85.2±12.2	142.8±15.7	-0.617795	-0.744266
Dihydroxyacetone phosphate (DHAP)	11.60±2.4	30.93±6.3	89.50±34.5	-2.94774	-1.5329	4.5±0.74	20.3±2.5	56.2±5.2	-3.65428	-1.46945	5.9±4.8	7.3±2.1	27.7±4.2	-2.22102	-1.92643
Phosphoenolpyruvate (PEP)	57.44±9.5	124.6±31.9	240.9±58.9	-2.06866	-0.951744	26.6±6.9	135.2±38.3	308.9±33.5	-3.53978	-1.19244	43.2±19.4	52.2±12.3	131.8±47.6	-1.60805	-1.33704
Pyruvate	91.3±21.2	129.4±33.2	90.9±12.8	0.00641272	0.510687	62.3±22.5	133.5±19.8	94.2±16	-0.596941	0.502826	67.3±16	69.7±4.7	89.3±32.8	-0.407437	-0.357612
ATP	24.7±3.2	52.8±7.6	71.4±13.2	-1.53163	-0.436496	31.2±4.4	49.9±4.7	48.1±5.1	-0.622818	0.0562875	57.6±19.3	73.8±10.7	79.8±17.1	-0.470736	-0.111858
AMP	44.1±15.6	49.3±9.1	63.6±15.4	-0.530027	-0.366233	33.9±8.2	77.4±27.3	78.8±6.8	-1.21798	-0.026407	64.3±14.9	76.4±14.6	56.0±7.0	0.197538	0.44788
ADP	69.3±14.3	127.4±9.4	152.5±21.5	-1.13805	-0.260008	51.6±7.1	84.3±6.1	99.9±10.1	-0.951912	-0.244267	14.7±4.7	31.6±3.6	33.0±7.3	-1.16545	-0.0613672
UDP	17.5±10.3	26.5±4.8	37.9±2.5	-1.1153	-0.51743	9.3±1.3	17.4±2.4	22.1±3.7	-1.25128	-0.342418	6.3±2.8	11.3±1.8	13.8±2.6	-1.1191	-0.282923
Malate	12720.1±1114	28271.6±3833	23827.2±4938	-0.905497	0.246743	20420.6±	32104.6±	30124.0±	-0.560889	0.0918688	43097.9±3984	61274.8±1722	51410.7±2537	-0.254453	0.253225
Citrate	12134.8±1715	17734.0±3092	12201.7±3316	-0.00793069	0.539432	15605.8±2415	12045.9±1930	7355.1±1256	1.08526	0.711724	55237.3±21089	55736.4±13014	8588.7±1679	2.68513	2.6981
Isocitrate	465.6±105.5	468.9±52.3	267.8±84	0.797692	0.80793	710.2±114	597.3±88	268.8±38.4	1.40138	1.15172	3698.4±1974	3213.8±710	817.2±123	2.17819	1.97556
α-Ketoglutarate	265.1±89.6	630.0±165.1	612.6±103.7	-1.20858	0.0403869	316.8±56.3	951.8±24.2	724.4±194.2	-1.19318	0.393813	160.4±57	156.4±51	110.9±38	0.532393	0.495664
Succinate	500.1±203	556.6±31.9	560.0±137.8	-0.163229	-0.00867391	311.7±31.4	367.8±51	298.6±50.9	0.0620435	0.300915	507.4±127	456.7±106	456.1±39	0.153754	0.00188563
Fumarate	227.4±31.8	655.3±99.4	726.8±153.9	-1.67598	-0.149461	249.3±24.2	236.1±30.2	238.1±42.9	0.0659592	-0.0119918	402.3±104	258.9±72	176.8±18	1.18624	0.550278
Pyrophosphate	66.3±14.1	131.3±16.6	187.3±32.6	-1.49906	-0.512304	72.4±11.8	108.6±14.8	116.3±8.7	-0.684557	-0.099279	78.1±20.2	78.5±9.5	85.4±11.1	-0.129242	-0.120696
Shikimate	394.3±94.3	473.9±15.3	577.0±43.7	-0.549401	-0.284194	1032.2±148.9	970.2±262.7	353.4±32.1	1.54619	1.45695	334.2±209	867.2±153	158.2±5.7	1.07921	2.45488
Glucose-1,6-BP	19.3±3.2	44.0±4.6	70.4±11.9	-1.86356	-0.67713	22.2±4.6	46.2±9.1	61.5±8.6	-1.46892	-0.411748	34.1±3.3	40.3±4.7	45.0±9.1	-0.40117	-0.156843
Erythrose-4P	41.0±3.3	131.6±3.3	292.5±75.2	-2.83853	-1.15196	13.7±2.5	70.6±4.8	188.8±20.8	-3.78559	-1.41964	19.2±3.3	22.0±5.8	66.5±12.9	-1.79319	-1.59821
Mannose-6P	15.9±2.2	68.7±137	289.2±89.1	-4.18215	-2.07343	9.8±1.1	43.7±13.2	177.6±35.5	-4.17442	-2.02182	42.0±4.1	45.2±13.6	125.2±14.0	-1.57504	-1.47099
Glyoxylate	2929.7±492.3	7663.3±1296	5981.8±1294	-1.02982	0.357389	5302.1±700	8790.2±1495	7845.3±971.8	-0.565267	0.164077	9387.4±3858	15730.4±4291	12123.3±1240	-0.368984	0.375772
Terhalose-6P	0.55±0.08	1.48±0.13	1.31±0.21	-1.24651	0.181	0.4±0.11	1.1±0.31	1.8±0.22	-2.21403	-0.74772	0.72±0.09	0.42±0.07	0.71±0.2	0.0254712	-0.760274
UDP-N-acetylglucosamine	8.15±3.4	13.75±1.4	17.7±3.7	-1.1204	-0.366244	3.8±0.66	9.6±2.2	13.7±0.60	-1.84115	-0.510274	15.8±2.7	9.9±1.7	18.8±4.5	-0.248784	-0.918681

## Sheet: S7b (Roots)
Table S7b. Effect of severe P-deficiency and medium P-deficiency, compared with sufficient P-availability, on the levels of metabolites in the roots of potato plants. The plants were grown on 0.05 mM KH2PO4 (severe P-deficiency), 0.5 mM KH2PO4 (medium P-deficiency), or 5 mM KH2PO4 (sufficient P-availability) for 1, 2, 3, 6, and 11 weeks.
	Week-1					Week-2					Week-3					Week-6					Week-11
Metabolites (nmol/g FW)	0.05 mM	0.5 mM	5 mM	log2 (0.05 vs. 5)	log2 (0.5 vs. 5)	0.05 mM	0.5 mM	5 mM	log2 (0.05 vs. 5)	log2 (0.5 vs. 5)	0.05 mM	0.5 mM	5 mM	log2 (0.05 vs. 5)	log2 (0.5 vs. 5)	0.05 mM	0.5 mM	5 mM	log2 (0.05 vs. 5)	log2 (0.5 vs. 5)	0.05 mM	0.5 mM	5 mM	log2 (0.05 vs. 5)	log2 (0.5 vs. 5)
Sucrose-6-P	0.31±0.01	0.08±0.02	1.4±0.4	-2.15519	-3.20765	0.72±0.02	0.47±0.11	0.18±0.03	1.99916	1.3808	0.13±0.05	0.35±0.16	0.25±0.03	-0.938884	0.452692	0.06±0.04	0.61±0.35	1.35±0.08	-4.47852	-1.14888	0.38±0.03	0.39±0.04	2.54±0.52	-2.75023	-2.7198
ADP-Glucose	0.024±0.0003	0.04±0.01	0.38±0.11	-5.33972	-4.49153	0.27±0.04	0.16±0.03	0.02±0.002	-1.87798	-2.65175	1.64±0.5	3.8±0.4	3.96±0.7	0.71054	1.92562	0.63±0.4	1.46±0.2	2.92±1.4	-0.659294	0.548067	0.29±0.02	0.16±0.03	1.08±0.6	-1.79508	-2.61191
Glucose-1-P	7.5±0.81	3.6±1	88.8±9.3	-3.57198	-4.64258	20.9±4	29.5±5.8	26.7±5.1	-0.349557	0.14663	23.3±6.7	52.6±7.3	94.8±29.1	-2.025	-0.849375	12.4±4	29.3±1.7	204.3±22.9	-4.03896	-2.8002	13.5±2.9	6.3±1.1	1155±30.2	-6.4	-7.5
Glucose-6-P	18.4±1.4	22.9±3.8	387.8±39.7	-4.39512	-4.08078	157.7±20.6	153.3±38.6	72.9±3.8	1.11821	1.07693	172.8±37	469.1±78	501.8±71	-1.53801	-0.0972204	20.3±7.5	160.8±4.3	750.1±169	-5.203	-2.22158	30.8±3.7	36.7±4.9	601.5±159	-4.28539	-4.03453
Fructose-6-P	14.8±1.4	20.7±0.3	225.6±13.8	-3.92428	-3.44424	67.9±3.1	75.2±7.8	38.8±1.6	0.807772	0.955711	49.4±14.4	159.2±13.0	199.5±21.6	-2.01414	-0.32534	4.2±1.6	47.0±7.8	215.7±66.7	-5.67876	-2.19978	21.5±2.3	29.0±4.5	380.1±63.2	-4.14099	-3.71054
Fructose 1,6BP	1.9±0.4	1.7±0.2	15.3±1.1	-2.99105	-3.18152	7.6±0.8	2.1±0.3	3.2±0.4	1.23782	-0.602955	40.4±13.1	113.5±29.0	57.1±13.6	-0.501146	0.990229	8.7±5.5	102.7±25.2	90.0±30.7	-3.36423	0.191194	4.3±1.4	1.3±0.1	9.2±0.9	-1.09984	-2.83545
Glycerate-3P	2.4±0.35	3.0±0.53	38.4±65	-4.00466	-3.67658	12.2±1.8	4.3±1.1	6.08±1.0	1.01054	-0.497552	23.8±5	48.7±4.5	82.1±22.5	-1.78574	-0.75218	4.2±1.1	15.4±0.6	99.4±15.5	-4.56709	-2.69028	4.8±0.7	2.5±0.3	27.8±13.7	-2.51265	-3.46904
UDP-Glucose	6.4±0.87	11.3±2.6	103.6±11.4	-4.00412	-3.19325	35.6±3.3	15.0±3.9	21.0±3.1	0.760378	-0.484218	98.3±28.2	212.6±36.9	243.2±63.5	-1.3072	-0.194215	22.0±7.5	55.6±2.3	187.3±61.5	-3.08805	-1.75269	10.5±6.4	5.2±0.8	100.9±58	-3.26211	-4.26923
Dihydroxyacetone phosphate (DHAP)	2.2±0.19	2.0±0.14	31.7±1.16	-3.84551	-3.99724	13.7±1.61	16.9±2.35	8.25±1.11	0.73266	1.03258	10.75±2.4	25.68±4.5	28.6±6.5	-1.41484	-0.158261	2.86±1.02	8.15±0.73	45.53±8.3	-3.99035	-2.48253	1.56±0.2	5.30±1.3	27.97±7.01	-4.16714	-2.39944
Phosphoenolpyruvate (PEP)	0.55±0.11	1.19±0.24	10.65±0.25	-4.27718	-3.16159	2.43±0.48	0.83±0.13	2.03±0.1	0.259169	-1.2888	4.97±1.1	10.25±0.65	18.57±6.9	-1.90177	-0.857345	1.6±1.4	3.06±0.17	24.4±3.8	-3.9307	-2.99609	0.76±0.03	0.40±0.02	4.9±2.7	-2.6863	-3.62109
Pyruvate	21.6±0.95	23.1±6.5	30.6±5.3	-0.500877	-0.402512	23.3±2.1	20.3±7.8	16.3±5.3	0.517764	0.321913	40.8±6.8	65.5±12.8	71.3±24.9	-0.806116	-0.123569	57.9±6.4	69.1±17.9	62.5±3.7	-0.110762	0.143299	110.7±31.3	84.02±19.7	195.8±32.2	-0.82323	-1.22061
ATP	0.76±0.4	0.95±0.4	34.1±0.4	-5.48898	-5.16516	2.5±0.4	1.3±0.5	8.6±2.1	-1.80668	-2.72617	1.9±0.2	2.1±0.2	4.0±0.5	-1.03571	-0.914135	1.3±0.3	2.3±0.9	11.1±4.0	-1.03571	-0.914135	2.8±0.9	1.6±0.4	3.2±0.7	-1.03571	-0.914135
AMP	4.2±0.7	5.7±2.3	51.2±10.4	-3.61695	-3.15883	25.3±1.9	20.4±3.3	1.4±0.3	4.18606	3.87455	61.3±4.8	107 ±9.3	97.6±15	-0.671044	0.132956	18.2±8.9	41.8±4.6	62.4±30.2	-1.78111	-0.57826	17.5±3.5	9.7±1.7	56.5±21.7	-1.69104	-2.54435
ADP	0.21±0.03	0.8±0.2	9.8±1.9	-5.56719	-3.61059	1.2±0.1	0.27±0.2	1.4±0.2	-0.132711	-2.33437	2.4±0.8	2.7±0.4	5.1±0.8	-1.08124	-0.932215	1.8±0.2	3.2±1.5	10.6±2.4	-2.59055	-1.71813	1.0±0.5	0.2±0.02	0.97±0.2	0.113272	-2.12831
UDP	0.65±0.04	0.54±0.07	7.9±1.2	-3.61261	-3.87638	2.8±0.4	0.56±0.2	1.1±0.4	1.38161	-0.952198	7.0±3.4	10.2±1.3	24.2±7.9	-1.79071	-1.25027	4.4±0.1	9.74±2.9	18.5±2.6	-2.08533	-0.926195	2.3±0.5	0.46±0.08	3.1±1.4	-0.441808	-2.76562
Malate	1445±607	1413±416	2933±166	-1.02	-1.05	5009±288	2659±178	450±29	3.5	2.6	4128±96	8794±533	7213±2298	-0.77	0.29	2393±844	11142±2271	11483±1704	-2.26	-0.04	4459±2683	14152±498	23152±6836	-2.38	-0.7
Citrate	353±63	420±79	1089±85	-1.62647	-1.37365	2637±250	598±189	125±9	4.39314	2.25274	642±57	1461±399	937±333	-0.544638	0.640379	553±223	2129±437	2211±273	-1.99835	-0.0545796	2639±146	2914±461	2009±855	0.393855	0.536584
Isocitrate	43±11	42±2.9	107±13	-1.29626	-1.33195	277±22	98±14	24±5	3.52786	2.02805	20.6±1.2	41.5±12.5	33.9±14.7	-0.714372	0.29265	20.6±5.5	92.7±32.9	83.5±19.1	-2.02186	0.149935	242.9±106	456.5±61.2	373.6±140.8	-0.621275	0.289228
α-Ketoglutarate	1253±151	914±245	766±139	0.709295	0.254712	2042±403	864±275	51±7	5.31806	4.07624	4070±1185	3713±539	2587±477	0.653459	0.521126	152±86	976±324	1558±341	-3.35973	-0.675017	106±16	310±108	2597±1152	-4.61467	-3.06529
Succinate	225±71	178±64	470±15	-1.06309	-1.39717	505±21	376±41	84±0.2	2.59588	2.169	463±69	589±87	635±263	-0.457465	-0.109948	229±34	946±205	920±347	-2.00682	0.0403806	192±60	191±27	372±114	-0.957077	-0.961508
Fumarate	31±4	19±2	49±5	-0.669148	-1.35676	44±5	39±12	9±2	2.33469	2.15076	98±-28	213±37	243±64	-1.3072	-0.194215	22±8	56±2	187±62	-3.08805	-1.75269	62±9	181±37	268±48	-2.11123	-0.565333
Pyrophosphate	0.99±0.3	1.21±0.2	13.22±2.8	-3.73915	-3.44964	3.62±0.4	0.68±0.1	1.35±0.1	1.42303	-0.989353	10.95±1.75	15.60±5.05	22.74±6.6	-1.05354	-0.543756	6.08±1.5	10.19±2.3	43.94±12.1	-2.85373	-2.1083	2.80±0.87	0.83±0.2	4.91±0.6	-0.808229	-2.55659
Shikimate	119.4±9.2	52.2±19.2	122.9±7.3	-0.0412073	-1.23365	155.5±8	91.7±7.9	69.7±14.6	1.15807	0.395512	319.3±56.8	259.6±42.2	197.6±57.7	0.692296	0.393512	85.7±27	73.1±23.9	84.7±39.8	0.0168361	-0.213331	19.1±13.5	14.5±3.8	17.6±11	0.121272	-0.276816
Glucose-1,6-BP	1.4±0.37	1.2±0.2	15.1±1.1	-3.43412	-3.61674	7.1±0.96	2.2±0.17	3.0±0.62	1.25289	-0.418361	14.2±2.3	20.2±1.8	23.0±7.2	-0.692674	-0.190278	6.6±2.6	12.8±0.9	36.2±8.1	-2.45245	-1.49677	9.2±3.2	1.8±0.6	14.7±8.8	-0.62	-3.02515
Erythrose-4P	4.8±0.89	7.3±2	53.8±5.6	-3.49915	-2.87917	21.1±1.5	24.7±7.6	15.7±1.9	0.430309	0.655033	33.8±7.6	90.6±16.9	104.4±22.7	-1.62693	-0.204187	6.3±4.5	32.2±0.6	147.9±34.3	-4.54017	-2.19834	2.4±0.4	3.7±1.0	62.0±30	-4.71269	-4.07022
Mannose-6P	1.7±0.44	2.7±0.87	19.2±0.88	-3.47726	-2.79765	9.1±0.55	6.2±2.3	3.9±0.23	1.21876	0.66774	17.9±2.5	41.9±4	81.4±6.5	-2.18578	-0.957744	5.4±4	21.19±3	142.2±19	-4.72128	-2.74576	3.8±2.3	7.5±1.7	135.3±72	-5.14684	-4.176
Glyoxylate	407.4±124	203.6±65	563.5±73	-0.467809	-1.46877	810.4±67	441.3±108	92.4±1.5	3.1318	2.25484	966.0±166	1785.0±396	1506.2±517	-0.640846	0.245017	569.3±14.7	2530.1±452	2554.1±433	-2.16565	-0.0136367	713.1±423	2291.1±192	4591.8±1678	-2.68682	-1.00303
Terhalose-6P	0.09±0.01	0.03±0.01	0.8±0.43	-3.12621	-4.73276	0.21±0.02	0.13±0.11	0.14±0.03	0.558455	-0.11149	0.21±0.07	0.50±0.04	0.33±0.2	-0.708672	0.553956	0.06±0.03	0.30±0.06	1.3±0.2	-4.5138	-2.13156	0.03±0.02	0.049±0.02	0.36±0.11	-4.45019	-3.87975
UDP-N-acetylglucosamine	0.9±0.1	1.6±0.4	18.9±1.8	-4.45289	-3.53853	4.5±0.23	4.9±1.3	4.4±0.14	0.0513164	0.174695	7.2±1.7	15.8±1.5	15.41±5.5	-1.09772	0.0422783	2.9±1.2	6.8±0.9	27.1±5.7	-3.22139	-1.98882	2.2±1.9	0.84±0.16	22.4±10.5	-3.6	-2.8

## Sheet: S7c (Tubers)
Table S7c. Effect of severe P-deficiency and medium P-deficiency, compared with sufficient P-availability, on the levels of metabolites in tubers of potato plants. The plants were grown on 0.05 mM KH2PO4 (severe P-deficiency), 0.5 mM KH2PO4 (medium P-deficiency), or 5 mM KH2PO4 (sufficient P-availability) for 11 weeks.
	Week-11
Metabolites (nmol/g FW)	0.05 mM	0.5 mM	5 mM	log2 (0.05 vs. 5)	log2 (0.5 vs. 5)
Sucrose-6-P	4.40±0.66	5.97±0.84	18.51±1.39	-2.0711	-1.63231
ADP-Glucose	1.28±0.36	1.85±0.60	2.63±33	-1.03909	-0.504877
Glucose-1-P	50.40±12.8	43.83±2.8	127.31±16.5	-1.33664	-1.53829
Glucose-6-P	473.55±85.6	363.15±143.6	1015.10±167.4	-1.10003	-1.48297
Fructose-6-P	382.6±28.8	263.2±59.3	768.8±140.7	-1.0066	-1.54612
Fructose 1,6BP	5.18±0.91	5.52±0.43	7.7±0.78	-0.568438	-0.476515
Glycerate-3P	103.17±14.9	80.32±24.3	159.77±7.7	-0.631005	-0.992205
UDP-Glucose	131.63±	161.95±	361.82±	-1.45877	-1.15971
Dihydroxyacetone phosphate (DHAP)	15.60±3.29	14.14±4.71	31.91±4.7	-1.0329	-1.17451
Phosphoenolpyruvate (PEP)	24.43±4.0	17.97±5.4	38.55±1.60	-0.658285	-1.1011
Pyruvate	127.62±39.2	121.62±41.5	142.15±61.3	-0.155553	-0.225107
ATP	22.92±17.8	61.10±16.35	100.61±13.93	-2.13424	-0.719533
AMP	50.91±18.02	25.78±3.90	36.97±4.97	0.461722	-0.520246
ADP	5.28±2.55	9.59±1.84	19.80±2.48	-1.90663	-1.04536
UDP	8.33±	11.21±	32.09±	-1.94449	-1.51681
Malate	16650.7±917	18464.1±1722	23929.8±2537	-0.523221	-0.374085
Citrate	36550.6±3307	33214.1±4051	30387.9±2793	0.266399	0.128295
Isocitrate	1130.64±389.7	1437.54±658.8	1405.90±402.1	-0.314355	0.0321092
α-Ketoglutarate	52.80±11.87	72.46±23.22	79.75±16.40	-0.594852	-0.138363
Succinate	338.88±62.60	524.53±103.21	492.79±30.20	-0.540185	0.090062
Fumarate	657.26±137	502.55±36.56	514.76±98.16	0.352555	-0.0346207
Pyrophosphate	19.49±6.10	26.42±3.33	56.95±7.15	-1.54684	-1.1079
Shikimate	101.96±12.22	154.47±30.65	133.59±18.08	-0.389775	0.20953
Glucose-1,6-BP	13.16±2.38	15.58±1.51	15.69±1.52	-0.253045	-0.00972659
Erythrose-4P	33.21±5.54	25.51±10.65	67.34±11.21	-1.01966	-1.40041
Mannose-6P	100.63±15.77	90.65±19.30	187.54±27.42	-0.898074	-1.04882
Glyoxylate	3435.36±754	2596.59±1346	4617.55±489	-0.426666	-0.830509
Terhalose-6P	0.72±0.35	2.05±86	3.93±57	-2.43342	-0.933249
UDP-N-acetylglucosamine	9.08±1.96	10.67±0.89	32.46±3.8	-1.83663	-1.60471
